# Supplementary material for: In the battle of the disease: a transcriptomic analysis of European foulbrood-diseased larvae of the Western honey bee (Apis mellifera)
Source: BMC Genomics. 2022 Dec 19;23:837. doi: 10.1186/s12864-022-09075-6 (PMC9764631; doi:10.1186/s12864-022-09075-6)
Supplement: Supplementary file 3 — Additional file 3 : Table S1. Correlation analysis of weight and mRNA abundance. [file 12864_2022_9075_MOESM3_ESM.xlsx]

## Sheet: Content
Supplementary Tables S 1 :	An Apis mellifera-specific Functional Annotation Clustering analysis (FAC) was performed on the DAVID Bioinformatics Resources 6.8 platform (https://david.ncifcrf.gov) using the latest versions of the available tools. Significantly weight-correlated genes of the respective direction with an FDR-value of p < 0.05 were used as input for FAC (see Correaltions and Query sheet). Categories and options…
Functional Annotation Clustering
Sheet	Contents
Correlations	List of the significant positive and negative weight-correlated genes tested with Pearson product-moment correlation (Pearson's r).
Query	Gene ID Conversion Tool output list of the significant positive and negative weight-correlated genes converted to Apis mellifera-specific DAVID IDs.
FA_chart_pos._correlated	Functional Annotation Chart Tool output of significant positive correlated DEG set.
FA_chart_neg._correlated	Functional Annotation Chart Tool output of significant negative correlated DEG set

## Sheet: Correlations
Gene	Accession	Pearson's r	mean TPM	p-value	FDR
60S ribosomal protein L15 (LOC413137)	LOC413137	-0.969542	1090.3	1.9186e-12	5.68182e-05
isochorismatase domain-containing protein 2 (LOC410420)	LOC410420	-0.966172	90.2754	4.87287e-12	8.52273e-05
60S ribosomal protein L7a (LOC409528)	LOC409528	-0.961304	1440.62	1.60537e-11	0.000113636
60S ribosomal protein L17 (LOC413470)	LOC413470	-0.960546	544.994	1.90631e-11	0.000127841
sodium/potassium/calcium exchanger 3 (LOC412316)	LOC412316	-0.958761	24.9111	2.81998e-11	0.00015625
40S ribosomal protein S19 (LOC726270)	LOC726270	-0.958386	1466.65	3.05562e-11	0.000170455
60S ribosomal protein L29 (LOC724631)	LOC724631	-0.95821	340.581	3.17186e-11	0.000198864
60S ribosomal protein L21 (LOC726056)	LOC726056	-0.957843	1392.55	3.427e-11	0.000213068
60S ribosomal protein L36 (LOC551870)	LOC551870	-0.957826	1652.42	3.43897e-11	0.000227273
bolA-like protein 3 (LOC727306)	LOC727306	-0.957586	30.2521	3.61613e-11	0.000241477
40S ribosomal protein S25 (LOC724369)	LOC724369	-0.955782	3833.03	5.22598e-11	0.000269886
60S ribosomal protein L35a (LOC409599)	LOC409599	-0.955546	1620.38	5.47765e-11	0.000284091
60S ribosomal protein L3 (LOC552445)	LOC552445	-0.955163	653.299	5.90836e-11	0.0003125
40S ribosomal protein S18 (LOC552726)	LOC552726	-0.954593	1466.94	6.60634e-11	0.000326705
ribosomal protein LP1 (RpLP1)	RpLP1	-0.953689	2836.45	7.86245e-11	0.000355114
60S ribosomal protein L13a (LOC551418)	LOC551418	-0.953672	1458.58	7.88922e-11	0.000369318
mitochondrial import inner membrane translocase subunit Tim16 (LOC102655673)	LOC102655673	-0.953357	38.368	8.37522e-11	0.000383523
ubiquitin-40S ribosomal protein S27a (LOC413884)	LOC413884	-0.952654	1664.23	9.55713e-11	0.000397727
LOC113218583 (LOC113218583) ncRNA	LOC113218583	-0.952223	54.8854	1.03532e-10	0.000411932
60S ribosomal protein L37 (LOC552494)	LOC552494	-0.951873	873.237	1.10423e-10	0.000426136
40S ribosomal protein S28 (LOC724531)	LOC724531	-0.951486	1487.45	1.18506e-10	0.000440341
60S ribosomal protein L27 (LOC412266)	LOC412266	-0.951369	1736.59	1.21036e-10	0.000454545
60S ribosomal protein L19 (LOC724186)	LOC724186	-0.951303	1385	1.22511e-10	0.00046875
60S ribosomal protein L18 (LOC102654426)	LOC102654426	-0.951239	1190.46	1.23928e-10	0.000482955
multidrug resistance-associated protein 4 (LOC413959)	LOC413959	-0.950581	13.2344	1.39488e-10	0.000497159
ubiquinone biosynthesis protein COQ9 mitochondrial (LOC552125)	LOC552125	-0.950288	37.5821	1.46933e-10	0.000511364
60S ribosomal protein L28 (LOC552774)	LOC552774	-0.95012	1176	1.51392e-10	0.000525568
40S ribosomal protein S23 (LOC552272)	LOC552272	-0.949942	3381.7	1.56204e-10	0.000539773
UMP-CMP kinase (LOC100578311)	LOC100578311	-0.949859	70.8358	1.58506e-10	0.000553977
40S ribosomal protein S9 (LOC409202)	LOC409202	-0.949637	1008.63	1.64805e-10	0.000568182
ribosomal protein S14 (Rps14)	Rps14	-0.948877	2030.03	1.88046e-10	0.000582386
60S ribosomal protein L23 (LOC409294)	LOC409294	-0.948569	1560.89	1.98279e-10	0.000596591
40S ribosomal protein S7 (LOC552564)	LOC552564	-0.948347	1370.96	2.05967e-10	0.000610795
60S ribosomal protein L11 (LOC726171)	LOC726171	-0.948287	2432.77	2.0808e-10	0.000625
60S ribosomal protein L8 (LOC410188)	LOC410188	-0.947966	1479.77	2.19724e-10	0.000639205
60S ribosomal protein L34 (LOC727128)	LOC727128	-0.947281	1926.53	2.46538e-10	0.000653409
elongation of very long chain fatty acids protein AAEL008004 (LOC102655009)	LOC102655009	-0.947109	62.4289	2.53717e-10	0.000667614
40S ribosomal protein S27 (LOC726295)	LOC726295	-0.946933	1890.41	2.61237e-10	0.000681818
lysine--tRNA ligase (LOC551538)	LOC551538	-0.946499	87.6919	2.8067e-10	0.000696023
40S ribosomal protein S5 (LOC409728)	LOC409728	-0.946478	2070.87	2.81631e-10	0.000710227
40S ribosomal protein S4 (LOC550651)	LOC550651	-0.946339	1524.47	2.88131e-10	0.000724432
60S ribosomal protein L18a (LOC409832)	LOC409832	-0.945293	1049.86	3.41525e-10	0.000752841
40S ribosomal protein S15Aa (LOC551125)	LOC551125	-0.944106	1738.9	4.12466e-10	0.00078125
mitochondrial amidoxime-reducing component 1 (LOC100577026)	LOC100577026	-0.943656	61.9836	4.42597e-10	0.000809659
60S ribosomal protein L4 (LOC408526)	LOC408526	-0.943233	1497.49	4.72707e-10	0.000838068
60S ribosomal protein L12 (LOC550715)	LOC550715	-0.943145	1372.68	4.79153e-10	0.000866477
28S ribosomal protein S36 mitochondrial (LOC725980)	LOC725980	-0.943115	34.8914	4.81414e-10	0.000880682
basigin (LOC726060)	LOC726060	-0.942898	115.15	4.9776e-10	0.000894886
pre-mRNA-splicing factor 38B (LOC100576620)	LOC100576620	-0.942603	28.266	5.20847e-10	0.000909091
40S ribosomal protein S12 (LOC552266)	LOC552266	-0.942152	1474.44	5.57925e-10	0.000951705
methylosome protein 50 (LOC724567)	LOC724567	-0.940993	30.2372	6.6415e-10	0.000965909
ubiquitin-60S ribosomal protein L40 (LOC725943)	LOC725943	-0.940979	1727.12	6.65509e-10	0.000980114
60S ribosomal protein L10a (LOC413868)	LOC413868	-0.940853	1175.4	6.78128e-10	0.000994318
glutathione hydrolase 1 proenzyme (LOC410096)	LOC410096	-0.940679	49.526	6.95867e-10	0.00100852
D-2-hydroxyglutarate dehydrogenase mitochondrial (LOC726115)	LOC726115	-0.940601	72.8665	7.03892e-10	0.00102273
60S ribosomal protein L5 (LOC552241)	LOC552241	-0.939698	843.959	8.03657e-10	0.00103693
60S ribosomal protein L9 (LOC551107)	LOC551107	-0.939481	1591.41	8.29334e-10	0.00106534
40S ribosomal protein S11 (LOC724868)	LOC724868	-0.939436	1278.67	8.34799e-10	0.00107955
vitamin K epoxide reductase complex subunit 1-like protein 1 (LOC724791)	LOC724791	-0.938199	15.8095	9.96873e-10	0.00110795
40S ribosomal protein S3 (LOC551330)	LOC551330	-0.937987	1881.23	1.02724e-09	0.00112216
N-alpha-acetyltransferase 11 (LOC726609)	LOC726609	-0.937932	105.661	1.03526e-09	0.00113636
putative aminopeptidase-2 (LOC409619)	LOC409619	-0.937608	57.9196	1.08359e-09	0.00115057
acyl carrier protein mitochondrial (LOC102654169)	LOC102654169	-0.937221	218.67	1.14391e-09	0.00117898
chitin synthase chs-2 (LOC725284)	LOC725284	-0.937074	11.5553	1.16766e-09	0.00119318
60S ribosomal protein L23a (LOC409637)	LOC409637	-0.937073	1652.77	1.16782e-09	0.00120739
cytochrome c1 heme protein mitochondrial (LOC413605)	LOC413605	-0.935423	137.239	1.46521e-09	0.00122159
40S ribosomal protein S10 (LOC409552)	LOC409552	-0.935271	1630.75	1.49566e-09	0.0012358
LOC107965473 (LOC107965473)	LOC107965473	-0.934904	111.999	1.57158e-09	0.0012642
protein ABHD11 (LOC414038)	LOC414038	-0.934695	56.9313	1.61639e-09	0.00129261
splicing factor 3B subunit 1 (LOC551331)	LOC551331	-0.934425	19.8178	1.6758e-09	0.00130682
malate dehydrogenase mitochondrial (LOC408950)	LOC408950	-0.933911	464.159	1.79444e-09	0.00132102
alkaline phosphatase (LOC410530)	LOC410530	-0.933862	30.3031	1.80605e-09	0.00133523
protein similar (LOC408852)	LOC408852	-0.933819	30.1479	1.81653e-09	0.00134943
voltage-dependent anion-selective channel (LOC551325)	LOC551325	-0.933599	257.508	1.86993e-09	0.00136364
40S ribosomal protein S15 (LOC551644)	LOC551644	-0.933418	1646.36	1.91518e-09	0.00139205
isocitrate dehydrogenase [NADP] cytoplasmic (LOC551276)	LOC551276	-0.933277	149.573	1.95096e-09	0.00140625
reactive oxygen species modulator 1 (LOC727012)	LOC727012	-0.933139	278.316	1.98654e-09	0.00142045
60S ribosomal protein L6 (LOC409479)	LOC409479	-0.932884	1606.41	2.05364e-09	0.00143466
CDGSH iron-sulfur domain-containing protein 2 homolog (LOC410636)	LOC410636	-0.932468	205.403	2.16783e-09	0.00146307
ribosomal protein L41 (Rpl41)	Rpl41	-0.932444	5873.47	2.17451e-09	0.00147727
protein SYS1 homolog (LOC725977)	LOC725977	-0.932304	69.0075	2.21445e-09	0.00149148
guanine deaminase (LOC727293)	LOC727293	-0.931796	41.5983	2.36394e-09	0.00150568
cytochrome b-c1 complex subunit 7 (LOC551757)	LOC551757	-0.931693	268.663	2.3954e-09	0.00151989
peptidyl-tRNA hydrolase ICT1 mitochondrial (LOC410376)	LOC410376	-0.930769	51.2706	2.69412e-09	0.0015767
ATP synthase H+ transporting mitochondrial F1 complex gamma polypeptide 1 (LOC552699)	LOC552699	-0.930439	227.303	2.80843e-09	0.00159091
39S ribosomal protein L51 mitochondrial (LOC724263)	LOC724263	-0.930313	76.5568	2.85316e-09	0.00160511
60S ribosomal protein L13 (LOC552517)	LOC552517	-0.929406	1183.88	3.19481e-09	0.00161932
cytochrome c oxidase subunit 5B mitochondrial (LOC552610)	LOC552610	-0.929259	359.037	3.2533e-09	0.00163352
nucleolar protein 16 (LOC552214)	LOC552214	-0.929111	49.1645	3.31341e-09	0.00164773
40S ribosomal protein S2 (LOC409326)	LOC409326	-0.928682	877.351	3.49246e-09	0.00166193
guanine nucleotide-binding protein subunit beta-like protein (LOC409450)	LOC409450	-0.928645	1000.07	3.50842e-09	0.00167614
MICOS complex subunit Mic60 (LOC408548)	LOC408548	-0.928428	70.7333	3.6029e-09	0.00169034
protein C24H6.02c (LOC102654261)	LOC102654261	-0.92813	15.7393	3.73578e-09	0.00170455
40S ribosomal protein S26 (LOC726789)	LOC726789	-0.92811	2176.32	3.74488e-09	0.00171875
40S ribosomal protein S3a (LOC413296)	LOC413296	-0.92795	1957.01	3.81814e-09	0.00173295
60S ribosomal protein L7 (LOC107964351)	LOC107964351	-0.927809	1593.18	3.88427e-09	0.00176136
dihydrolipoyllysine-residue succinyltransferase component of 2-oxoglutarate dehydrogenase complex mitochondrial (LOC409155)	LOC409155	-0.92724	36.8098	4.15978e-09	0.00177557
60S ribosomal protein L26 (LOC408515)	LOC408515	-0.927151	1516.68	4.20445e-09	0.00178977
succinate dehydrogenase [ubiquinone] flavoprotein subunit mitochondrial (LOC550667)	LOC550667	-0.926733	28.9795	4.41982e-09	0.00180398
LOC113219015 (LOC113219015)	LOC113219015	-0.925957	29.0139	4.84497e-09	0.00184659
UDP-sugar transporter UST74c (LOC725105)	LOC725105	-0.925891	38.9136	4.88297e-09	0.0018608
distal membrane-arm assembly complex protein 2 (LOC102655097)	LOC102655097	-0.925629	11.2854	5.03591e-09	0.00190341
inorganic pyrophosphatase (LOC100578006)	LOC100578006	-0.924439	83.408	5.78327e-09	0.00201705
mucin-2-like (LOC113218574)	LOC113218574	-0.924297	923.567	5.87889e-09	0.00203125
ribosome biogenesis protein NSA2 homolog (LOC107963962)	LOC107963962	-0.924287	124.23	5.88564e-09	0.00204545
60S acidic ribosomal protein P0 (LOC550711)	LOC550711	-0.923455	1375.81	6.47365e-09	0.00207386
40S ribosomal protein S17 (LOC724233)	LOC724233	-0.923199	1463.94	6.66505e-09	0.00210227
40S ribosomal protein S29 (LOC725147)	LOC725147	-0.92295	1197.87	6.8554e-09	0.00211648
G patch domain-containing protein 4 (LOC552409)	LOC552409	-0.92291	19.1356	6.88706e-09	0.00213068
39S ribosomal protein L19 mitochondrial (LOC552593)	LOC552593	-0.922874	34.9166	6.9149e-09	0.00214489
ADP/ATP translocase (Ant)	Ant	-0.922502	1344.75	7.21064e-09	0.00215909
39S ribosomal protein L39 mitochondrial (LOC113218524)	LOC113218524	-0.922447	53.1629	7.25605e-09	0.0021733
guanine nucleotide-binding protein-like 3 homolog (LOC724161)	LOC724161	-0.9223	49.9249	7.37648e-09	0.0021875
protein C7orf50 homolog (LOC100576226)	LOC100576226	-0.921992	36.3274	7.63538e-09	0.0022017
LOC100302106 (LOC100302106) transcript variant 1	LOC100302106	-0.921875	237.1	7.73551e-09	0.00221591
39S ribosomal protein L38 mitochondrial (LOC410727)	LOC410727	-0.921568	31.5481	8.00424e-09	0.00223011
growth hormone-inducible transmembrane protein (LOC409189)	LOC409189	-0.921324	179.544	8.22385e-09	0.00224432
beta-hexosaminidase subunit beta (LOC726818)	LOC726818	-0.921194	379.551	8.34262e-09	0.00225852
pyruvate kinase (LOC552007)	LOC552007	-0.920886	330.456	8.63099e-09	0.00227273
28S ribosomal protein S35 mitochondrial (LOC551939)	LOC551939	-0.920755	41.3439	8.75638e-09	0.00230114
selenoprotein K-like (LOC551304)	LOC551304	-0.920722	40.9293	8.78799e-09	0.00231534
40S ribosomal protein S16 (LOC726439)	LOC726439	-0.92055	2142.87	8.95509e-09	0.00232955
aminopeptidase N (LOC551180)	LOC551180	-0.920384	560.807	9.11944e-09	0.00237216
protein windpipe (LOC726414)	LOC726414	-0.919874	17.11	9.63988e-09	0.00238636
mitochondrial import inner membrane translocase subunit TIM50-C (LOC408569)	LOC408569	-0.919853	60.5647	9.66224e-09	0.00240057
60S ribosomal protein L22 (LOC552632)	LOC552632	-0.919375	1311.66	1.0175e-08	0.00242898
dihydrolipoyl dehydrogenase mitochondrial (LOC551039)	LOC551039	-0.919311	95.234	1.0246e-08	0.00245739
40S ribosomal protein S24 (LOC408799)	LOC408799	-0.918901	1385.81	1.07082e-08	0.0024858
ribosome biogenesis protein WDR12 homolog (LOC413404)	LOC413404	-0.91881	34.7979	1.08132e-08	0.0025
natterin-3 (LOC726292) ncRNA	LOC726292	-0.918718	468.921	1.09203e-08	0.0025142
H/ACA ribonucleoprotein complex subunit 3 (LOC724638)	LOC724638	-0.918661	137.064	1.09868e-08	0.00252841
28S ribosomal protein S27 mitochondrial (LOC726673)	LOC726673	-0.917946	36.1975	1.18555e-08	0.00255682
cytochrome b-c1 complex subunit 6 mitochondrial (LOC726316)	LOC726316	-0.917664	204.281	1.22142e-08	0.00257102
2-oxoglutarate and iron-dependent oxygenase domain-containing protein 3 (LOC412272)	LOC412272	-0.916862	32.9706	1.32877e-08	0.00261364
eukaryotic translation initiation factor 3 subunit I (LOC409258)	LOC409258	-0.916459	80.206	1.38581e-08	0.00264205
UPF0545 protein C22orf39 homolog (LOC724280)	LOC724280	-0.916265	25.7384	1.41401e-08	0.00265625
complement component 1 Q subcomponent-binding protein mitochondrial (LOC413762)	LOC413762	-0.916012	356.909	1.45152e-08	0.00267045
probable tRNA N6-adenosine threonylcarbamoyltransferase mitochondrial (LOC413534)	LOC413534	-0.915901	15.0374	1.46828e-08	0.00268466
activating molecule in BECN1-regulated autophagy protein 1 (LOC727634)	LOC727634	-0.915769	28.8432	1.48842e-08	0.00269886
ribosomal protein L35 (RpL35)	RpL35	-0.915642	817.849	1.50806e-08	0.00271307
V-type proton ATPase catalytic subunit A (LOC551093)	LOC551093	-0.915618	116.719	1.51174e-08	0.00272727
protein ARV1 (LOC100577553)	LOC100577553	-0.915563	13.217	1.52038e-08	0.00274148
mitochondrial proton/calcium exchanger protein (LOC551843)	LOC551843	-0.915154	86.2229	1.58557e-08	0.00278409
39S ribosomal protein L3 mitochondrial (LOC552676)	LOC552676	-0.914908	65.4759	1.62583e-08	0.0028267
cytoplasmic tRNA 2-thiolation protein 1 (LOC413889)	LOC413889	-0.914557	19.7966	1.68498e-08	0.00286932
LOC100578725 (LOC100578725)	LOC100578725	-0.91397	52.4166	1.78819e-08	0.00291193
60S ribosomal protein L30 (LOC411380)	LOC411380	-0.913923	1575.11	1.79674e-08	0.00292614
mitochondrial import receptor subunit TOM22 homolog (LOC409500)	LOC409500	-0.913262	182.859	1.91994e-08	0.00296875
LOC107965036 (LOC107965036) ncRNA	LOC107965036	-0.913113	26.3699	1.94874e-08	0.00298295
39S ribosomal protein L22 mitochondrial (LOC413121)	LOC413121	-0.912995	75.9743	1.97191e-08	0.00299716
cytochrome c oxidase subunit 5A mitochondrial (LOC408837)	LOC408837	-0.912922	113.024	1.9864e-08	0.00302557
NADH dehydrogenase [ubiquinone] iron-sulfur protein 6 mitochondrial (LOC412328)	LOC412328	-0.912749	118.201	2.02072e-08	0.00305398
thyroid transcription factor 1-associated protein 26 homolog (LOC100576621)	LOC100576621	-0.91272	36.6904	2.0267e-08	0.00306818
40S ribosomal protein S20 (LOC726013)	LOC726013	-0.912714	1516.88	2.02789e-08	0.00308239
lactoylglutathione lyase (LOC724808)	LOC724808	-0.912476	161.743	2.07637e-08	0.00309659
LOC551381 (LOC551381)	LOC551381	-0.912259	492.566	2.1214e-08	0.003125
apoptosis-inducing factor 3 (LOC413958)	LOC413958	-0.911999	31.2222	2.17641e-08	0.0031392
DNA-directed RNA polymerase III subunit RPC9-like (LOC724343)	LOC724343	-0.911961	33.4502	2.18467e-08	0.00315341
clustered mitochondria protein homolog (LOC552519)	LOC552519	-0.911748	33.063	2.23086e-08	0.00319602
ATP-dependent RNA helicase DDX24 (LOC726586)	LOC726586	-0.911742	19.4733	2.23219e-08	0.00321023
RNA-binding protein 28 (LOC552112)	LOC552112	-0.911579	24.7765	2.26826e-08	0.00325284
40S ribosomal protein SA (LOC410486)	LOC410486	-0.911551	1485.25	2.2744e-08	0.00326705
nicotinamide riboside kinase (Nrk1)	Nrk1	-0.911479	50.7588	2.2905e-08	0.00328125
ubiquitin carboxyl-terminal hydrolase Usp2 (LOC408964)	LOC408964	-0.911145	41.3372	2.36653e-08	0.00329545
peptidyl-prolyl cis-trans isomerase-like 1 (LOC727378)	LOC727378	-0.910966	35.7186	2.4083e-08	0.00330966
glutamate--cysteine ligase regulatory subunit (LOC413735)	LOC413735	-0.910811	32.6907	2.44469e-08	0.00332386
39S ribosomal protein L12 mitochondrial (LOC409926)	LOC409926	-0.910764	89.6037	2.45605e-08	0.00333807
galactokinase (LOC100577378)	LOC100577378	-0.910754	26.367	2.45836e-08	0.00335227
splicing factor 3B subunit 5 (LOC102656442) misc RNA	LOC102656442	-0.910681	30.0904	2.47589e-08	0.00336648
gametocyte-specific factor 1 (LOC100577344)	LOC100577344	-0.910597	21.4117	2.49612e-08	0.00338068
39S ribosomal protein L30 mitochondrial (LOC724164)	LOC724164	-0.910589	63.9695	2.49805e-08	0.00339489
probable hydroxyacid-oxoacid transhydrogenase mitochondrial (LOC100577856)	LOC100577856	-0.910326	156.72	2.56253e-08	0.00340909
diphthine methyl ester synthase (LOC412557)	LOC412557	-0.910231	28.3295	2.58599e-08	0.0034233
40S ribosomal protein S21 (LOC551479)	LOC551479	-0.91017	1163.85	2.60123e-08	0.0034375
probable tubulin polyglutamylase TTLL2 (LOC551967)	LOC551967	-0.910157	13.9655	2.6045e-08	0.00346591
ribonuclease kappa-B (LOC725572)	LOC725572	-0.909917	114.177	2.66561e-08	0.00348011
LOC107964262 (LOC107964262)	LOC107964262	-0.909476	12.7337	2.78068e-08	0.00349432
V-type proton ATPase subunit F (LOC552476)	LOC552476	-0.909443	118.606	2.78956e-08	0.00350852
60S ribosomal protein L37a (LOC725432)	LOC725432	-0.909033	2119.68	2.90087e-08	0.00352273
mitochondrial pyruvate carrier 1 (LOC411677)	LOC411677	-0.908978	73.0162	2.91592e-08	0.00353693
phosphopantothenate--cysteine ligase (LOC411581)	LOC411581	-0.908972	43.5198	2.91759e-08	0.00355114
mitochondrial import receptor subunit TOM20 homolog (LOC413845)	LOC413845	-0.908837	174.8	2.95545e-08	0.00356534
LOC100576880 (LOC100576880) ncRNA	LOC100576880	-0.908724	40.6489	2.98706e-08	0.00357955
ATP synthase subunit d mitochondrial (LOC410557)	LOC410557	-0.90848	267.207	3.05709e-08	0.00359375
mitochondrial ribonuclease P protein 1 homolog (LOC100577673)	LOC100577673	-0.908418	88.4924	3.07489e-08	0.00360795
flavin reductase (NADPH) (LOC412445)	LOC412445	-0.908238	92.8844	3.12785e-08	0.00362216
KRR1 small subunit processome component homolog (LOC102654312)	LOC102654312	-0.908195	12.9787	3.1405e-08	0.00363636
probable pyruvate dehydrogenase E1 component subunit alpha mitochondrial (LOC551103)	LOC551103	-0.907926	216.478	3.22106e-08	0.00366477
60S ribosomal protein L10 (LOC409589)	LOC409589	-0.907859	1286.78	3.24138e-08	0.00367898
secretion regulating guanine nucleotide exchange factor (Sergef)	Sergef	-0.907693	13.8619	3.29212e-08	0.00369318
40S ribosomal protein S13 (LOC551867)	LOC551867	-0.907689	1121.21	3.29334e-08	0.00370739
programmed cell death protein 2 (LOC724151)	LOC724151	-0.907519	23.0377	3.3464e-08	0.00372159
101 kDa malaria antigen (LOC725251)	LOC725251	-0.907196	16.6514	3.4487e-08	0.0037642
ribosomal protein L32 (RpL32)	RpL32	-0.907102	1520.79	3.47904e-08	0.00377841
cilia- and flagella-associated protein 69 (LOC100576554)	LOC100576554	-0.906954	15.2984	3.52748e-08	0.00379261
replication factor C subunit 1 (LOC413807)	LOC413807	-0.906877	17.553	3.55279e-08	0.00380682
carboxylesterase (LOC726134)	LOC726134	-0.906833	120.079	3.56726e-08	0.00382102
collagen alpha-5(IV) chain (LOC408551)	LOC408551	-0.906383	47.6267	3.71924e-08	0.00384943
CDK-activating kinase assembly factor MAT1 (LOC412613)	LOC412613	-0.906221	20.1371	3.77508e-08	0.00386364
U3 small nucleolar ribonucleoprotein protein IMP4 (LOC411856)	LOC411856	-0.906177	21.1266	3.79062e-08	0.00387784
glycerol kinase (LOC409261)	LOC409261	-0.905672	14.3293	3.97076e-08	0.00390625
putative ATPase N2B (LOC552015)	LOC552015	-0.905614	11.1176	3.99182e-08	0.00392045
buffy (LOC411613)	LOC411613	-0.905172	20.6362	4.15638e-08	0.00393466
3-hydroxyisobutyryl-CoA hydrolase mitochondrial (LOC412796)	LOC412796	-0.904947	113.725	4.24216e-08	0.00397727
ubiquinol-cytochrome c reductase complex III subunit XI (Uqcr11)	Uqcr11	-0.90493	310.967	4.24874e-08	0.00399148
transcription factor A mitochondrial (LOC102654682)	LOC102654682	-0.904864	55.6122	4.27459e-08	0.00400568
probable citrate synthase 2 mitochondrial (LOC410059)	LOC410059	-0.904858	178.204	4.27672e-08	0.00401989
sideroflexin-2 (LOC550915)	LOC550915	-0.904851	21.1783	4.27933e-08	0.00403409
H/ACA ribonucleoprotein complex subunit 2-like protein (LOC552781)	LOC552781	-0.904824	71.8452	4.29013e-08	0.0040483
elongation factor Tu mitochondrial (LOC408328)	LOC408328	-0.904659	148.418	4.35468e-08	0.0040625
NADH dehydrogenase [ubiquinone] 1 alpha subcomplex subunit 10 mitochondrial (LOC413340)	LOC413340	-0.904253	82.1856	4.51754e-08	0.0040767
ribosome-recycling factor mitochondrial (LOC411482)	LOC411482	-0.904089	52.6726	4.58506e-08	0.00410511
suppressor of variegation 3-9 (Su(var)3-9) transcript variant 2	Su(var	-0.90366	60.4436	4.76534e-08	0.00414773
ATP synthase mitochondrial F1 complex assembly factor 1 (LOC113219283)	LOC113219283	-0.903639	37.5837	4.77418e-08	0.00416193
protein SDA1 homolog (LOC552280)	LOC552280	-0.903525	17.2899	4.82315e-08	0.00417614
probable ATP-dependent RNA helicase DDX28 (LOC552664)	LOC552664	-0.902966	21.0915	5.06993e-08	0.00419034
mitochondrial import inner membrane translocase subunit Tim10 (LOC726061)	LOC726061	-0.902918	130.635	5.09151e-08	0.00420455
mitochondrial inner membrane protein OXA1L (LOC408349)	LOC408349	-0.902598	65.7039	5.23825e-08	0.00423295
40S ribosomal protein S6 (LOC725647)	LOC725647	-0.9025	2142.74	5.2842e-08	0.00426136
NADH dehydrogenase [ubiquinone] 1 alpha subcomplex subunit 5 (LOC413014)	LOC413014	-0.902347	334.735	5.35615e-08	0.00428977
partitioning defective 3 homolog (LOC726759)	LOC726759	-0.902268	11.0838	5.39336e-08	0.00430398
60S acidic ribosomal protein P2 (LOC725884)	LOC725884	-0.902043	2930.18	5.50152e-08	0.00433239
eukaryotic translation elongation factor 1 epsilon-1 (LOC100577000)	LOC100577000	-0.901943	53.1738	5.5504e-08	0.0043608
DNA ligase 1 (LOC725669)	LOC725669	-0.901936	63.2965	5.55404e-08	0.004375
methylmalonic aciduria and homocystinuria type D homolog mitochondrial (LOC551676)	LOC551676	-0.901929	68.7906	5.55723e-08	0.0043892
60S ribosomal protein L44 (LOC411515)	LOC411515	-0.901846	2299.89	5.59819e-08	0.00440341
probable ATP-dependent RNA helicase kurz (LOC725837)	LOC725837	-0.901755	22.9296	5.64281e-08	0.00441761
endonuclease III-like protein 1 (LOC551204)	LOC551204	-0.901656	12.3953	5.69218e-08	0.00443182
exosome complex component RRP41 (LOC412345)	LOC412345	-0.90164	48.8016	5.70007e-08	0.00444602
probable ATP-dependent RNA helicase ddx42 (LOC100576614)	LOC100576614	-0.901469	17.2104	5.78607e-08	0.00446023
3-oxoacyl-[acyl-carrier-protein] synthase mitochondrial (LOC413655)	LOC413655	-0.90142	27.986	5.81105e-08	0.00450284
WD repeat-containing protein 43 (LOC409353)	LOC409353	-0.901378	24.0564	5.83262e-08	0.00451705
integrin beta-nu (LOC100576742)	LOC100576742	-0.901365	10.6015	5.83938e-08	0.00453125
serine--tRNA ligase (LOC102655284)	LOC102655284	-0.901301	29.1306	5.87188e-08	0.00455966
protein 5NUC (LOC410539)	LOC410539	-0.901183	155.237	5.93274e-08	0.00457386
probable malonyl-CoA-acyl carrier protein transacylase mitochondrial (LOC412286)	LOC412286	-0.900845	37.9361	6.11036e-08	0.00460227
mitochondrial import inner membrane translocase subunit Tim8 (LOC726498)	LOC726498	-0.900804	179.437	6.13214e-08	0.00461648
probable ATP-dependent RNA helicase DDX10 (LOC725642)	LOC725642	-0.900652	17.4165	6.21356e-08	0.00463068
elongation factor 1-alpha F2 (EF1a-F2)	EF1a-F2	-0.90058	2693.3	6.25267e-08	0.0046733
zinc transporter ZIP11 (LOC410567)	LOC410567	-0.900241	16.9726	6.43877e-08	0.0046875
nucleolar protein 58 (LOC413935)	LOC413935	-0.900027	59.1165	6.55912e-08	0.0047017
active regulator of SIRT1 (LOC552359)	LOC552359	-0.899994	51.6839	6.5774e-08	0.00471591
probable ribosome production factor 1 (LOC410875)	LOC410875	-0.899938	31.9866	6.60972e-08	0.00474432
transmembrane protein 216 (LOC102656287)	LOC102656287	-0.899927	23.8473	6.61569e-08	0.00475852
alpha-aminoadipic semialdehyde synthase mitochondrial (LOC552130)	LOC552130	-0.899892	28.3054	6.63577e-08	0.00477273
delta-aminolevulinic acid dehydratase (LOC413708)	LOC413708	-0.899869	52.9407	6.64866e-08	0.00478693
histone H4 (LOC724757)	LOC724757	-0.899618	76.4859	6.79393e-08	0.00480114
DNA ligase 1 (LOC408752)	LOC408752	-0.899613	35.9111	6.79714e-08	0.00481534
ATPase family AAA domain-containing protein 1-B (LOC411858)	LOC411858	-0.899554	17.5047	6.83145e-08	0.00482955
cystinosin homolog (LOC551080)	LOC551080	-0.899298	21.4282	6.98321e-08	0.00484375
small ubiquitin-related modifier (LOC409308)	LOC409308	-0.899295	47.681	6.98473e-08	0.00485795
elongation factor 1-gamma (LOC551211)	LOC551211	-0.89916	542.553	7.0659e-08	0.00488636
translation elongation factor 2 (LOC409167)	LOC409167	-0.899133	905.551	7.08238e-08	0.00490057
collagen alpha-1(IV) chain (LOC408552)	LOC408552	-0.898949	63.9091	7.19473e-08	0.00492898
SEC14-like protein 2 (LOC552489)	LOC552489	-0.898628	39.8808	7.39359e-08	0.00494318
V-type proton ATPase subunit C (LOC411892)	LOC411892	-0.898582	29.2542	7.42294e-08	0.00495739
39S ribosomal protein L35 mitochondrial (LOC725659)	LOC725659	-0.898474	82.2825	7.49128e-08	0.00497159
protein C15orf41 homolog (LOC724306)	LOC724306	-0.898189	31.0666	7.67448e-08	0.0049858
NEDD8 (LOC726552)	LOC726552	-0.898057	65.4085	7.76075e-08	0.005
28S ribosomal protein S22 mitochondrial (LOC726000)	LOC726000	-0.897588	54.3196	8.07344e-08	0.00502841
rRNA 2'-O-methyltransferase fibrillarin (LOC551992)	LOC551992	-0.89747	27.6554	8.15397e-08	0.00504261
zinc finger CCHC domain-containing protein 4 (LOC102653759)	LOC102653759	-0.897416	18.8666	8.19113e-08	0.00505682
NADH dehydrogenase [ubiquinone] 1 beta subcomplex subunit 11 mitochondrial (LOC724719)	LOC724719	-0.897381	71.2923	8.21521e-08	0.00507102
ribosome biogenesis protein BOP1 homolog (LOC551531)	LOC551531	-0.897328	17.1851	8.25221e-08	0.00508523
probable 28S ribosomal protein S26 mitochondrial (LOC726731)	LOC726731	-0.897237	50.0976	8.3153e-08	0.00509943
ATP-dependent RNA helicase DDX51 (LOC726819)	LOC726819	-0.897222	14.5305	8.32565e-08	0.00511364
queuine tRNA-ribosyltransferase accessory subunit 2 (LOC410295)	LOC410295	-0.897206	14.6959	8.33666e-08	0.00512784
thioredoxin mitochondrial (LOC410120)	LOC410120	-0.896974	97.9347	8.50032e-08	0.00515625
NADH-quinone oxidoreductase subunit B 2 (LOC408909)	LOC408909	-0.896956	117.007	8.51338e-08	0.00517045
adenosylhomocysteinase (LOC408368)	LOC408368	-0.89686	88.8571	8.58167e-08	0.00518466
pre-rRNA processing protein FTSJ3 (LOC107963983)	LOC107963983	-0.896844	41.3435	8.59294e-08	0.00519886
nucleolar complex protein 3 homolog (LOC725755)	LOC725755	-0.89656	18.0024	8.79898e-08	0.00525568
28S ribosomal protein S17 mitochondrial (LOC551158)	LOC551158	-0.896488	91.4298	8.85198e-08	0.00526989
ubiquinone biosynthesis protein COQ7 (Coq7)	Coq7	-0.896238	46.695	9.03766e-08	0.00528409
adenine phosphoribosyltransferase (LOC413601)	LOC413601	-0.896192	158.756	9.07178e-08	0.0052983
peptidyl-prolyl cis-trans isomerase cyp11 (LOC726826)	LOC726826	-0.896157	22.8392	9.09868e-08	0.0053125
U3 small nucleolar RNA-interacting protein 2 (LOC410879)	LOC410879	-0.895944	21.3021	9.26048e-08	0.0053267
multidrug resistance protein homolog 49 (LOC551167)	LOC551167	-0.895836	26.6923	9.34386e-08	0.00534091
retinol dehydrogenase 13 (LOC412442)	LOC412442	-0.895744	31.5752	9.41477e-08	0.00535511
glutathione synthetase (LOC412610)	LOC412610	-0.89543	24.7332	9.66124e-08	0.00536932
2-methoxy-6-polyprenyl-1-4-benzoquinol methylase mitochondrial (LOC413255)	LOC413255	-0.894855	14.2805	1.01283e-07	0.00539773
NADH dehydrogenase [ubiquinone] 1 beta subcomplex subunit 7 (LOC724827)	LOC724827	-0.894328	145.503	1.05738e-07	0.00545455
cell wall integrity and stress response component 1 (LOC100577331)	LOC100577331	-0.894137	464.024	1.07392e-07	0.00546875
nucleolar complex protein 2 homolog (LOC413591)	LOC413591	-0.894069	12.7635	1.07987e-07	0.00548295
methionine-R-sulfoxide reductase B1 (LOC724494)	LOC724494	-0.89399	239.193	1.08685e-07	0.00549716
LOC725740 (LOC725740)	LOC725740	-0.893946	29.0715	1.0907e-07	0.00551136
UNC93-like protein MFSD11 (LOC552407)	LOC552407	-0.893861	32.2745	1.09825e-07	0.00552557
RRP12-like protein (LOC727591)	LOC727591	-0.893839	15.9182	1.10016e-07	0.00553977
protein G12 (LOC102654781)	LOC102654781	-0.893461	1891.88	1.13435e-07	0.00555398
cytochrome c oxidase assembly factor 7 homolog (LOC552586)	LOC552586	-0.89338	30.3085	1.14178e-07	0.0056108
prostaglandin E synthase 2 (LOC726977)	LOC726977	-0.893289	29.5718	1.15021e-07	0.005625
mitochondrial import inner membrane translocase subunit Tim23 (LOC552727)	LOC552727	-0.893215	142.111	1.15703e-07	0.0056392
dihydrolipoyllysine-residue acetyltransferase component of pyruvate dehydrogenase complex mitochondrial (LOC100576646)	LOC100576646	-0.893078	113.943	1.16988e-07	0.00565341
cell growth-regulating nucleolar protein (LOC551406)	LOC551406	-0.893066	40.905	1.17106e-07	0.00566761
mitochondrial tRNA-specific 2-thiouridylase 1 (LOC551812)	LOC551812	-0.892885	25.9871	1.18817e-07	0.00569602
mitochondrial inner membrane protease ATP23 homolog (LOC726834)	LOC726834	-0.892716	23.2168	1.2044e-07	0.00572443
myb-binding protein 1A (LOC725618)	LOC725618	-0.892684	11.7243	1.20747e-07	0.00573864
LOC726650 (LOC726650)	LOC726650	-0.892551	15.9777	1.2204e-07	0.00575284
serine/arginine repetitive matrix protein 1 (LOC725155)	LOC725155	-0.892532	36.9931	1.22225e-07	0.00576705
density-regulated protein homolog (LOC552539)	LOC552539	-0.892519	35.4303	1.22356e-07	0.00578125
probable RNA-binding protein 19 (LOC552231)	LOC552231	-0.892442	20.5808	1.23106e-07	0.00579545
pentatricopeptide repeat-containing protein 2 mitochondrial (LOC552071)	LOC552071	-0.892357	297.676	1.2395e-07	0.00580966
thymidylate synthase (LOC551983)	LOC551983	-0.892275	31.3999	1.24762e-07	0.00583807
nucleolin 1 (LOC725047)	LOC725047	-0.892201	94.3747	1.25493e-07	0.00585227
RNA-binding protein NOB1 (LOC727288)	LOC727288	-0.892196	49.9866	1.25547e-07	0.00586648
LOC107964283 (LOC107964283) ncRNA	LOC107964283	-0.891982	165.481	1.27701e-07	0.00588068
exosome complex component RRP40 (LOC413313)	LOC413313	-0.891883	27.1131	1.28719e-07	0.00589489
ribulose-phosphate 3-epimerase (LOC107965225)	LOC107965225	-0.891778	115.431	1.29793e-07	0.00590909
mitochondrial ribonuclease P catalytic subunit (LOC100576610)	LOC100576610	-0.891632	16.8884	1.31308e-07	0.0059233
eukaryotic translation initiation factor 3 subunit A (LOC414004)	LOC414004	-0.891581	12.7166	1.31841e-07	0.0059375
nucleolar protein 12 (LOC724372)	LOC724372	-0.891493	39.7777	1.32765e-07	0.0059517
spectrin beta chain (LOC411744)	LOC411744	-0.891476	11.9078	1.32935e-07	0.00596591
endoplasmic reticulum-Golgi intermediate compartment protein 3 (LOC410338)	LOC410338	-0.891152	32.5978	1.36385e-07	0.00598011
LOC724749 (LOC724749)	LOC724749	-0.891146	28.2537	1.36454e-07	0.00599432
eukaryotic translation initiation factor 3 subunit F (LOC413145)	LOC413145	-0.890733	187.143	1.40967e-07	0.00603693
60S ribosomal protein L14 (LOC409290)	LOC409290	-0.890644	3322.78	1.41948e-07	0.00605114
probable multidrug resistance-associated protein lethal(2)03659 (LOC410269)	LOC410269	-0.890558	57.0838	1.42913e-07	0.00606534
acylphosphatase-1 (LOC552639)	LOC552639	-0.890517	29.3586	1.4337e-07	0.00607955
tryptophan 2-3-dioxygenase (LOC410828)	LOC410828	-0.890349	32.6809	1.45268e-07	0.00610795
peptide deformylase mitochondrial (LOC102654737)	LOC102654737	-0.890343	37.2322	1.45346e-07	0.00612216
methyl farnesoate epoxidase (LOC551632)	LOC551632	-0.8901	11.8849	1.48127e-07	0.00613636
histone H2A (LOC552322)	LOC552322	-0.89005	891.884	1.48714e-07	0.00616477
suppressor of variegation 3-9 (Su(var)3-9)	Su(var	-0.890029	10.5885	1.48959e-07	0.00617898
mitochondrial import inner membrane translocase subunit Tim29 (LOC727515)	LOC727515	-0.890026	18.6223	1.48987e-07	0.00619318
LOC113219353 (LOC113219353) ncRNA	LOC113219353	-0.889919	31.5907	1.50239e-07	0.00620739
transcription factor BTF3 homolog 4 (LOC726620)	LOC726620	-0.889715	268.578	1.52643e-07	0.00625
acidic fibroblast growth factor intracellular-binding protein (LOC408655)	LOC408655	-0.889352	21.6348	1.57007e-07	0.0062642
serine/threonine-protein kinase RIO2 (LOC550969)	LOC550969	-0.889175	17.6131	1.5918e-07	0.00627841
myoneurin (LOC552675)	LOC552675	-0.889053	50.6448	1.60685e-07	0.00629261
protein LLP homolog (LOC100577923)	LOC100577923	-0.889051	78.1899	1.60715e-07	0.00630682
pseudouridylate synthase 7 homolog (LOC102654640)	LOC102654640	-0.889042	12.9243	1.60823e-07	0.00632102
25S rRNA (cytosine-C(5))-methyltransferase nop2 (LOC726212)	LOC726212	-0.889007	22.3759	1.61264e-07	0.00633523
dihydroceramide fatty acyl 2-hydroxylase FAH2 (LOC726585)	LOC726585	-0.888898	21.9403	1.62628e-07	0.00636364
glyceraldehyde-3-phosphate dehydrogenase 2 (LOC410122)	LOC410122	-0.888893	904.861	1.62693e-07	0.00637784
facilitated trehalose transporter Tret1-2 homolog (LOC413576)	LOC413576	-0.888878	11.0095	1.62882e-07	0.00639205
zinc finger protein 622 (LOC411293)	LOC411293	-0.888754	16.3982	1.64438e-07	0.00642045
solute carrier family 25 member 40 (LOC551301)	LOC551301	-0.888687	49.6467	1.65301e-07	0.00643466
heat shock protein cognate 5 (Hsc70-5)	Hsc70-5	-0.888611	325.495	1.66268e-07	0.00644886
39S ribosomal protein L44 mitochondrial (LOC551321)	LOC551321	-0.888598	40.9955	1.66431e-07	0.00646307
ferrochelatase mitochondrial (LOC409922)	LOC409922	-0.888375	28.6233	1.69318e-07	0.00647727
probable DNA-directed RNA polymerases I and III subunit RPAC2 (LOC725633)	LOC725633	-0.888197	45.0645	1.71649e-07	0.00649148
TGF-beta receptor type-1 (LOC550930)	LOC550930	-0.888154	11.9735	1.72206e-07	0.00650568
prohibitin-2 (LOC551944)	LOC551944	-0.888032	303.33	1.73827e-07	0.00651989
LOC725357 (LOC725357)	LOC725357	-0.887822	47.7106	1.76641e-07	0.0065483
acyl-CoA dehydrogenase family member 9 mitochondrial-like (LOC102654465)	LOC102654465	-0.887819	30.7525	1.76684e-07	0.0065625
RNA-binding protein with serine-rich domain 1 (LOC551707)	LOC551707	-0.887772	76.8772	1.77326e-07	0.0065767
WD repeat-containing protein 3 (LOC552439)	LOC552439	-0.887768	12.9387	1.77381e-07	0.00659091
protein penguin (LOC725197)	LOC725197	-0.887697	16.6281	1.78346e-07	0.00660511
methyltransferase-like protein 17 mitochondrial (LOC727122)	LOC727122	-0.887671	21.8956	1.78699e-07	0.00661932
surfeit locus protein 6 homolog (LOC100577300)	LOC100577300	-0.887492	27.7849	1.81154e-07	0.00664773
small nuclear ribonucleoprotein Sm D3 (LOC724533)	LOC724533	-0.887475	103.383	1.8139e-07	0.00666193
myosin-IA (LOC552299)	LOC552299	-0.887375	12.7114	1.82779e-07	0.00667614
ATP synthase H+ transporting mitochondrial Fo complex subunit C2 (subunit 9) (ATP5G2) transcript variant 1	ATP5G2	-0.887314	1231.99	1.8362e-07	0.00669034
actin-related protein 8 (LOC411279)	LOC411279	-0.887115	13.5203	1.86423e-07	0.00670455
ribosome biogenesis regulatory protein homolog (LOC411192)	LOC411192	-0.88711	35.4587	1.86487e-07	0.00671875
probable ATP-dependent RNA helicase DDX56 (LOC408371)	LOC408371	-0.887101	15.8676	1.86614e-07	0.00673295
CDP-diacylglycerol--glycerol-3-phosphate 3-phosphatidyltransferase mitochondrial (LOC413879)	LOC413879	-0.887013	12.5456	1.87871e-07	0.00674716
putative sodium-dependent multivitamin transporter (LOC413556)	LOC413556	-0.886856	11.296	1.90115e-07	0.00676136
prostaglandin E synthase 3 (LOC552470)	LOC552470	-0.886835	206.669	1.90424e-07	0.00677557
phosphate carrier protein mitochondrial (LOC413517)	LOC413517	-0.886737	269.522	1.91844e-07	0.00680398
28S ribosomal protein S29 mitochondrial (LOC410856)	LOC410856	-0.886681	32.5047	1.92649e-07	0.00681818
heterogeneous nuclear ribonucleoprotein M (LOC411969)	LOC411969	-0.886651	24.489	1.9309e-07	0.00683239
peptidyl-tRNA hydrolase 2 mitochondrial (LOC726369)	LOC726369	-0.88658	28.4269	1.94127e-07	0.00684659
partner of Y14 and mago (LOC410103)	LOC410103	-0.886524	99.6511	1.94951e-07	0.0068608
probable ATP-dependent RNA helicase DDX31 (LOC413874)	LOC413874	-0.88629	18.9079	1.98429e-07	0.0068892
pancreatic triacylglycerol lipase (LOC727173)	LOC727173	-0.886269	10.2564	1.98742e-07	0.00690341
glutamic acid-rich protein-like (LOC113218556)	LOC113218556	-0.8862	143.296	1.99785e-07	0.00691761
mitochondrial import receptor subunit TOM40 homolog 1 (LOC408284)	LOC408284	-0.886089	160.777	2.01451e-07	0.00693182
replication factor C subunit 3 (LOC551990)	LOC551990	-0.885623	19.5503	2.08622e-07	0.00697443
V-type proton ATPase subunit G (LOC551961)	LOC551961	-0.88554	335.882	2.09923e-07	0.00698864
probable serine hydrolase (LOC409335)	LOC409335	-0.885233	49.1904	2.14799e-07	0.00701705
protein LTV1 homolog (LOC409659)	LOC409659	-0.885178	28.835	2.15691e-07	0.00703125
UPF0160 protein MYG1 mitochondrial (LOC551296)	LOC551296	-0.88501	30.5538	2.1841e-07	0.00705966
NADH dehydrogenase [ubiquinone] 1 alpha subcomplex subunit 7 (LOC724264)	LOC724264	-0.884842	146.709	2.21151e-07	0.00708807
ATPase family AAA domain-containing protein 3A homolog (LOC551329)	LOC551329	-0.884649	54.7874	2.24345e-07	0.00711648
protein PBDC1 (LOC550854)	LOC550854	-0.884631	19.7671	2.24649e-07	0.00713068
LOC725682 (LOC725682)	LOC725682	-0.88418	30.5784	2.32277e-07	0.00715909
MRG/MORF4L-binding protein (LOC550814)	LOC550814	-0.884171	34.1689	2.32437e-07	0.0071733
ribosome biogenesis protein BRX1 homolog (LOC724203)	LOC724203	-0.884155	45.5084	2.32702e-07	0.0071875
bifunctional glutamate/proline--tRNA ligase (LOC725395)	LOC725395	-0.883989	36.5652	2.35577e-07	0.00721591
protein MAK16 homolog A (LOC551383)	LOC551383	-0.88393	25.9704	2.36611e-07	0.00723011
rRNA-processing protein UTP23 homolog (LOC550996)	LOC550996	-0.883825	41.044	2.38441e-07	0.00724432
NADH-ubiquinone oxidoreductase 49 kDa subunit (LOC413891)	LOC413891	-0.883778	87.6579	2.39268e-07	0.00725852
ribosome biogenesis protein BMS1 homolog (LOC414048)	LOC414048	-0.883767	20.3835	2.39464e-07	0.00727273
ATP-dependent RNA helicase SUV3 homolog mitochondrial (LOC551613)	LOC551613	-0.883757	31.0783	2.39634e-07	0.00728693
probable ATP-dependent RNA helicase pitchoune (LOC413727)	LOC413727	-0.883525	26.7507	2.4377e-07	0.00731534
protein l(2)37Cc (LOC408412)	LOC408412	-0.883474	336.266	2.44683e-07	0.00732955
UDP-glucose 4-epimerase (LOC411633)	LOC411633	-0.883177	79.5235	2.50063e-07	0.00734375
probable phenylalanine--tRNA ligase mitochondrial (LOC413139)	LOC413139	-0.883129	19.8369	2.50958e-07	0.00735795
CCR4-NOT transcription complex subunit 7 (LOC551045)	LOC551045	-0.883068	29.2723	2.52069e-07	0.00737216
LOC102654007 (LOC102654007)	LOC102654007	-0.882925	36.2605	2.54725e-07	0.00740057
39S ribosomal protein S30 mitochondrial (LOC412984)	LOC412984	-0.882749	40.8048	2.58026e-07	0.00742898
inosine-5'-monophosphate dehydrogenase 1b (LOC550673)	LOC550673	-0.882745	26.962	2.58093e-07	0.00744318
C3 and PZP-like alpha-2-macroglobulin domain-containing protein 8 (LOC724931)	LOC724931	-0.88261	18.4386	2.60642e-07	0.00745739
protein NDUFAF4 homolog (LOC102653955)	LOC102653955	-0.882595	32.3709	2.60931e-07	0.00747159
bleomycin hydrolase (LOC724901)	LOC724901	-0.882551	73.2524	2.61771e-07	0.0075
ribosomal L1 domain-containing protein 1 (LOC551532)	LOC551532	-0.881526	50.416	2.81966e-07	0.00755682
U3 small nucleolar ribonucleoprotein protein MPP10 (LOC411233)	LOC411233	-0.881401	14.6773	2.8452e-07	0.00757102
adenosine deaminase 2 (LOC102656439)	LOC102656439	-0.881204	45.2887	2.88596e-07	0.00758523
activated RNA polymerase II transcriptional coactivator p15 (LOC552213)	LOC552213	-0.881191	163.88	2.88858e-07	0.00759943
LOC411622 (LOC411622)	LOC411622	-0.880852	281.923	2.9599e-07	0.00761364
probable rRNA-processing protein EBP2 homolog (LOC726028)	LOC726028	-0.880822	40.1066	2.96626e-07	0.00762784
ESF1 homolog (LOC724119)	LOC724119	-0.88067	17.8538	2.99866e-07	0.00765625
50S ribosomal protein L1 (LOC724493)	LOC724493	-0.880634	70.7546	3.00652e-07	0.00767045
aldose reductase (LOC412163) misc RNA	LOC412163	-0.880567	47.4501	3.02087e-07	0.00768466
39S ribosomal protein L9 mitochondrial (LOC725866)	LOC725866	-0.880502	62.8196	3.03491e-07	0.00769886
sorting and assembly machinery component 50 homolog (LOC413450)	LOC413450	-0.880391	22.8121	3.05922e-07	0.00771307
estradiol 17-beta-dehydrogenase 8 (LOC552493)	LOC552493	-0.880333	171.767	3.07192e-07	0.00774148
39S ribosomal protein L11 mitochondrial (LOC100577702)	LOC100577702	-0.88021	52.7131	3.09883e-07	0.00775568
NADH dehydrogenase [ubiquinone] 1 beta subcomplex subunit 8 mitochondrial (LOC551660)	LOC551660	-0.880162	144.893	3.10955e-07	0.00776989
NAD(P)H-hydrate epimerase (LOC727471)	LOC727471	-0.880101	22.5831	3.12302e-07	0.00778409
MICOS complex subunit MIC25 (LOC551742)	LOC551742	-0.879982	86.0409	3.14969e-07	0.0077983
chromobox protein homolog 5 (LOC727263)	LOC727263	-0.87981	71.6744	3.18841e-07	0.0078125
mitochondrial ribosomal protein S11 (LOC410678)	LOC410678	-0.879591	49.8316	3.2385e-07	0.0078267
LOC724536 (LOC724536)	LOC724536	-0.879504	99.1468	3.25855e-07	0.00784091
LOC551596 (LOC551596)	LOC551596	-0.879455	211.437	3.2699e-07	0.00786932
pescadillo homolog (LOC724129)	LOC724129	-0.879443	36.2342	3.27257e-07	0.00788352
max-like protein X (LOC412452)	LOC412452	-0.879327	37.5722	3.29967e-07	0.00789773
glycerol kinase (LOC551041)	LOC551041	-0.879169	25.9131	3.33674e-07	0.00791193
DNA-directed RNA polymerase III subunit RPC8 (LOC411191)	LOC411191	-0.87912	28.0532	3.34828e-07	0.00792614
IWS1-like protein (LOC552167)	LOC552167	-0.879018	17.9393	3.37239e-07	0.00794034
cytochrome c oxidase subunit 4 isoform 1 mitochondrial (LOC412396)	LOC412396	-0.878737	440.936	3.43995e-07	0.00795455
probable 28S ribosomal protein S6 mitochondrial (LOC551584)	LOC551584	-0.878716	32.6401	3.44505e-07	0.00796875
nucleolar protein 56 (LOC100578005)	LOC100578005	-0.878588	59.8619	3.47615e-07	0.00798295
WRN exonuclease (WRNexo)	WRNexo	-0.878506	14.1986	3.49633e-07	0.00799716
helicase domino (LOC413341)	LOC413341	-0.878436	20.6415	3.51364e-07	0.00801136
U6 snRNA-associated Sm-like protein LSm3 (LOC725401)	LOC725401	-0.878384	45.9633	3.52656e-07	0.00802557
eukaryotic translation initiation factor 6 (LOC408573)	LOC408573	-0.878349	85.0109	3.53517e-07	0.00805398
60S ribosomal protein L24 (LOC724142)	LOC724142	-0.878242	1384.78	3.56174e-07	0.00806818
SID1 transmembrane family member 1 (LOC411699)	LOC411699	-0.878124	20.9562	3.59134e-07	0.00808239
putative 28S ribosomal protein S5 mitochondrial (LOC411103)	LOC411103	-0.877577	50.728	3.73117e-07	0.0081392
phosphoglycerate mutase 2 (LOC552736)	LOC552736	-0.877549	229.583	3.73855e-07	0.00815341
heat shock protein 75 kDa mitochondrial (LOC550968)	LOC550968	-0.877517	74.3493	3.74686e-07	0.00816761
MICOS complex subunit MIC13 (LOC725253)	LOC725253	-0.877381	121.411	3.78258e-07	0.00819602
peroxisomal membrane protein PEX14 (LOC552256)	LOC552256	-0.877365	47.1525	3.78691e-07	0.00821023
cytochrome b-c1 complex subunit Rieske mitochondrial (LOC411183)	LOC411183	-0.87734	215.187	3.79343e-07	0.00822443
putative gamma-glutamylcyclotransferase CG2811 (LOC550955)	LOC550955	-0.877269	156.158	3.81231e-07	0.00823864
huntingtin-interacting protein K (LOC552553)	LOC552553	-0.877262	135.221	3.81398e-07	0.00825284
isocitrate dehydrogenase [NAD] subunit beta mitochondrial (LOC552128)	LOC552128	-0.877183	51.0979	3.83512e-07	0.00828125
mRNA turnover protein 4 homolog (LOC410200)	LOC410200	-0.877154	34.8385	3.84275e-07	0.00829545
U6 snRNA-associated Sm-like protein LSm4 (LOC552529)	LOC552529	-0.877119	16.1963	3.85217e-07	0.00830966
eukaryotic translation initiation factor 3 subunit J (LOC409796)	LOC409796	-0.877051	204.558	3.87042e-07	0.00832386
H/ACA ribonucleoprotein complex subunit 4 (LOC413805)	LOC413805	-0.876624	55.6561	3.98655e-07	0.00833807
stomatin-like protein 2 mitochondrial (LOC412323)	LOC412323	-0.876535	48.4739	4.01111e-07	0.00835227
pyruvate dehydrogenase (lipoamide) beta (PDHB)	PDHB	-0.876461	97.4287	4.03171e-07	0.00836648
insulin-like growth factor 2 mRNA-binding protein 1 (LOC410398)	LOC410398	-0.876408	18.1671	4.04653e-07	0.00838068
probable ATP-dependent RNA helicase DDX27 (LOC726537)	LOC726537	-0.876345	21.22	4.06412e-07	0.00839489
cathepsin O (LOC551290)	LOC551290	-0.87632	13.8354	4.071e-07	0.00840909
lipoyl synthase mitochondrial (LOC552644)	LOC552644	-0.876219	33.4637	4.09963e-07	0.0084517
LOC409010 (LOC409010)	LOC409010	-0.875921	13.1065	4.18455e-07	0.00848011
LOC102655440 (LOC102655440)	LOC102655440	-0.875878	85.9998	4.19702e-07	0.00849432
endonuclease G mitochondrial (LOC551715)	LOC551715	-0.875841	16.0155	4.20755e-07	0.00850852
ribosome biogenesis protein NOP53 (LOC412688)	LOC412688	-0.875555	31.3036	4.29094e-07	0.00853693
fumarate hydratase mitochondrial (LOC724321)	LOC724321	-0.875497	88.8266	4.3081e-07	0.00855114
enoyl-[acyl-carrier-protein] reductase mitochondrial (LOC411662)	LOC411662	-0.875082	112.745	4.43216e-07	0.00857955
39S ribosomal protein L47 mitochondrial (LOC413774)	LOC413774	-0.874932	37.826	4.47757e-07	0.00859375
ATP-dependent Clp protease proteolytic subunit (LOC409011)	LOC409011	-0.874554	33.2202	4.59447e-07	0.00860795
DDB1- and CUL4-associated factor 13 (LOC411024)	LOC411024	-0.874303	26.124	4.67325e-07	0.00863636
tRNA-dihydrouridine(47) synthase [NAD(P)(+)]-like (LOC409969)	LOC409969	-0.874146	17.5282	4.72328e-07	0.00865057
queuosine salvage protein (LOC411076)	LOC411076	-0.874109	32.8265	4.73516e-07	0.00866477
aquaporin AQPAe.a (LOC725165)	LOC725165	-0.873912	20.7595	4.79857e-07	0.00867898
protein TIPIN homolog (LOC725981)	LOC725981	-0.873805	39.5179	4.83343e-07	0.00870739
CCHC-type zinc finger protein CG3800 (LOC725076)	LOC725076	-0.87379	145.584	4.8382e-07	0.00872159
histidine--tRNA ligase cytoplasmic (LOC410806)	LOC410806	-0.873735	67.9744	4.85626e-07	0.0087358
28S ribosomal protein S18c mitochondrial (LOC100578560)	LOC100578560	-0.873733	130.461	4.85704e-07	0.00875
tubulin polyglutamylase TTLL4 (LOC413213)	LOC413213	-0.87348	14.6484	4.94055e-07	0.0087642
serine--tRNA ligase mitochondrial (LOC724712)	LOC724712	-0.873383	17.3117	4.97296e-07	0.00877841
thioredoxin peroxidase 3 (Tpx-3) transcript variant 1	Tpx-3	-0.873274	153.108	5.00955e-07	0.00879261
bystin (LOC413588)	LOC413588	-0.873025	32.7452	5.09389e-07	0.00882102
thioredoxin-like protein 4A (LOC551974)	LOC551974	-0.87295	79.5262	5.11945e-07	0.00884943
ruvB-like 2 (LOC726816)	LOC726816	-0.872931	31.7918	5.12613e-07	0.00886364
carbonic anhydrase 2 (LOC727237)	LOC727237	-0.872922	52.0469	5.12937e-07	0.00887784
serrate RNA effector molecule homolog (LOC413091)	LOC413091	-0.872872	14.3987	5.14641e-07	0.00889205
adenylosuccinate synthetase (LOC409299)	LOC409299	-0.872863	25.1487	5.14965e-07	0.00890625
NADH dehydrogenase [ubiquinone] 1 alpha subcomplex subunit 2 (LOC727049)	LOC727049	-0.872756	81.5097	5.18651e-07	0.00893466
methyltransferase-like protein 6 (LOC551133)	LOC551133	-0.872705	30.8676	5.20427e-07	0.00894886
probable sulfite oxidase mitochondrial (LOC411849)	LOC411849	-0.87262	10.4815	5.23398e-07	0.00896307
ER membrane protein complex subunit 6 (LOC551477)	LOC551477	-0.872493	20.8059	5.27871e-07	0.00899148
arginine--tRNA ligase cytoplasmic (LOC550903)	LOC550903	-0.872449	26.0223	5.29423e-07	0.00900568
RNA-binding protein 8A (LOC411778)	LOC411778	-0.872373	74.561	5.32104e-07	0.00901989
LOC100576155 (LOC100576155)	LOC100576155	-0.872245	27.6317	5.36676e-07	0.0090625
eukaryotic translation initiation factor 1A X-chromosomal (LOC724532)	LOC724532	-0.872122	102.496	5.4109e-07	0.0090767
ribonuclease P protein subunit p25-like protein (LOC100578399)	LOC100578399	-0.871773	15.861	5.53778e-07	0.00909091
methyltransferase-like protein 6 (LOC551133) misc RNA	LOC551133	-0.871516	12.0613	5.63293e-07	0.00911932
probable cytosolic iron-sulfur protein assembly protein Ciao1 (LOC551415)	LOC551415	-0.871395	39.8563	5.67819e-07	0.00917614
putative ATP-dependent RNA helicase DHX30 (LOC726077)	LOC726077	-0.871356	19.8879	5.69309e-07	0.00919034
LOC410725 (LOC410725)	LOC410725	-0.871266	13.5902	5.72691e-07	0.00920455
ribonuclease H2 subunit C (LOC726711)	LOC726711	-0.871119	58.6726	5.78273e-07	0.00921875
S-adenosylhomocysteine hydrolase-like protein 1 (LOC551762)	LOC551762	-0.870865	20.5611	5.88068e-07	0.00923295
apoptogenic protein 1 mitochondrial (LOC102654090)	LOC102654090	-0.870852	10.669	5.88559e-07	0.00924716
FACT complex subunit Ssrp1 (LOC726058)	LOC726058	-0.870801	60.9381	5.9052e-07	0.00926136
farnesol dehydrogenase (LOC724721)	LOC724721	-0.870783	909.266	5.91253e-07	0.00927557
adrenodoxin (LOC413746)	LOC413746	-0.870678	26.2837	5.9532e-07	0.00928977
eukaryotic translation initiation factor 5A (LOC552572)	LOC552572	-0.870453	284.158	6.04221e-07	0.00930398
nucleoplasmin-like protein (LOC102655896)	LOC102655896	-0.870266	434.625	6.11676e-07	0.00931818
G protein-coupled receptor kinase 1 (LOC413197)	LOC413197	-0.86966	18.4293	6.36413e-07	0.0093608
LOC725708 (LOC725708)	LOC725708	-0.869623	16.5444	6.3792e-07	0.009375
RNA-binding protein squid (LOC408936)	LOC408936	-0.869436	65.738	6.45743e-07	0.00940341
actin-related protein 2/3 complex subunit 4 (LOC726301)	LOC726301	-0.869428	79.7214	6.46092e-07	0.00941761
phosphoglycerate kinase (LOC411576)	LOC411576	-0.86942	159.003	6.46449e-07	0.00943182
structural maintenance of chromosomes protein 3 (LOC410217)	LOC410217	-0.869306	17.8621	6.51232e-07	0.00944602
nucleolar protein 14 homolog (LOC413720)	LOC413720	-0.86917	19.5672	6.5701e-07	0.00946023
serine palmitoyltransferase 1 (LOC552392)	LOC552392	-0.869019	55.2537	6.63515e-07	0.00950284
phospholipid phosphatase 3 (LOC727078)	LOC727078	-0.868774	15.458	6.74139e-07	0.00951705
28S ribosomal protein S31 mitochondrial (LOC727055)	LOC727055	-0.868709	73.0763	6.76964e-07	0.00953125
regulator of chromosome condensation 1 (RCC1)	RCC1	-0.868644	13.4695	6.79813e-07	0.00954545
translation machinery-associated protein 16 homolog (LOC100579057)	LOC100579057	-0.868421	23.4371	6.89678e-07	0.00955966
myb-like protein X (LOC551646)	LOC551646	-0.86838	13.7673	6.91509e-07	0.00957386
28S ribosomal protein S23 mitochondrial (LOC100576088) partial mRNA	LOC100576088	-0.868235	110.317	6.98012e-07	0.00958807
short-chain-enoyl-CoA hydratase (LOC409324)	LOC409324	-0.868036	27.7436	7.07052e-07	0.00960227
DNA-directed RNA polymerase III subunit RPC4 (LOC552353)	LOC552353	-0.867747	12.5245	7.2031e-07	0.00963068
ATP synthase subunit O mitochondrial (LOC409236)	LOC409236	-0.867479	209.605	7.32787e-07	0.00964489
ATP synthase mitochondrial F1 complex assembly factor 2 (LOC413714)	LOC413714	-0.867364	55.6641	7.38232e-07	0.00965909
KH domain-containing protein akap-1 (LOC724955)	LOC724955	-0.86726	11.187	7.43148e-07	0.0096733
periodic tryptophan protein 2 homolog (LOC551087)	LOC551087	-0.867191	11.637	7.46415e-07	0.0096875
mitochondrial intermembrane space import and assembly protein 40-B (LOC726337)	LOC726337	-0.86702	48.4607	7.54654e-07	0.0097017
small nuclear ribonucleoprotein F (LOC725880)	LOC725880	-0.866954	135.988	7.57839e-07	0.00971591
UPF0488 protein CG14286 (LOC102656579)	LOC102656579	-0.866808	13.8555	7.64907e-07	0.00973011
group XIIA secretory phospholipase A2 (LOC409614)	LOC409614	-0.866804	14.5157	7.65118e-07	0.00974432
NADH dehydrogenase [ubiquinone] 1 alpha subcomplex subunit 9 mitochondrial (LOC551866)	LOC551866	-0.866745	94.4364	7.68002e-07	0.00975852
LOC727135 (LOC727135)	LOC727135	-0.866739	16.6562	7.68292e-07	0.00977273
transaldolase (LOC413867)	LOC413867	-0.866601	562.854	7.75049e-07	0.00978693
nicotinate phosphoribosyltransferase (LOC550885)	LOC550885	-0.866543	14.116	7.77941e-07	0.00980114
putative glutamate synthase [NADPH] (LOC413372)	LOC413372	-0.866538	22.6475	7.78206e-07	0.00981534
protein slowmo (LOC552354)	LOC552354	-0.866469	59.5644	7.81591e-07	0.00982955
cytochrome c oxidase assembly protein COX16 homolog mitochondrial (LOC726259)	LOC726259	-0.866467	51.3699	7.81729e-07	0.00984375
dnaJ homolog subfamily C member 11 (LOC409991)	LOC409991	-0.86638	29.2569	7.8604e-07	0.00985795
la-related protein 1B (LOC724517)	LOC724517	-0.866326	10.4645	7.88765e-07	0.00987216
39S ribosomal protein L21 mitochondrial (LOC725201)	LOC725201	-0.866321	51.1954	7.88999e-07	0.00988636
eukaryotic translation initiation factor 4H (LOC409379)	LOC409379	-0.866285	24.9293	7.90785e-07	0.00990057
pro-resilin (LOC409176)	LOC409176	-0.866173	12.4435	7.96455e-07	0.00991477
deoxyhypusine hydroxylase (LOC410763)	LOC410763	-0.86611	28.6108	7.99616e-07	0.00992898
thyrotroph embryonic factor (LOC408449)	LOC408449	-0.866076	29.4323	8.01347e-07	0.00994318
CDK5RAP1-like protein (LOC410388)	LOC410388	-0.866023	16.7661	8.04046e-07	0.00997159
LOC100577094 (LOC100577094)	LOC100577094	-0.865869	32.2892	8.11952e-07	0.01
MAPK regulated corepressor interacting protein 2 (LOC409645)	LOC409645	-0.865854	50.1742	8.12706e-07	0.0100142
mitochondrial-processing peptidase subunit beta (LOC410022)	LOC410022	-0.865829	239.526	8.13969e-07	0.0100284
ATP-dependent RNA helicase WM6 (LOC552515)	LOC552515	-0.865396	109.983	8.36556e-07	0.0100568
eukaryotic translation initiation factor 2 subunit 1 (LOC726500)	LOC726500	-0.865341	62.0755	8.39469e-07	0.010071
protein AATF (LOC726685)	LOC726685	-0.86506	17.0821	8.54442e-07	0.0101136
mitochondrial cytochrome C (CytC)	CytC	-0.864926	341.217	8.61675e-07	0.0101278
crossover junction endonuclease EME1 (LOC552851)	LOC552851	-0.864917	18.6436	8.62165e-07	0.010142
protein PTCD3 homolog mitochondrial-like (LOC113218580)	LOC113218580	-0.864803	18.3264	8.68367e-07	0.0101563
mediator of RNA polymerase II transcription subunit 24 (LOC408458)	LOC408458	-0.864275	12.3246	8.97561e-07	0.0101989
protein DDB G0288805 (LOC725656)	LOC725656	-0.863852	21.2754	9.21536e-07	0.0102415
NHP2-like protein 1 (LOC102655272)	LOC102655272	-0.863736	124.011	9.28232e-07	0.0102699
beta-glucuronidase (LOC409814)	LOC409814	-0.863701	38.5342	9.30256e-07	0.0102841
LOC100577506 (LOC100577506)	LOC100577506	-0.863622	28.344	9.34805e-07	0.0103125
protoporphyrinogen oxidase (LOC552482)	LOC552482	-0.863593	14.4122	9.36499e-07	0.0103267
proteasome assembly chaperone 4 (LOC102655399)	LOC102655399	-0.863213	22.8575	9.58858e-07	0.0103693
39S ribosomal protein L48 mitochondrial (LOC726617)	LOC726617	-0.863187	12.0701	9.60426e-07	0.0103835
T-complex protein 1 subunit gamma (LOC409296)	LOC409296	-0.863181	137.872	9.60785e-07	0.0103977
transcription termination factor 3 mitochondrial (LOC410339)	LOC410339	-0.863113	55.203	9.6481e-07	0.0104119
39S ribosomal protein L43 mitochondrial (LOC409269)	LOC409269	-0.862853	43.5694	9.80501e-07	0.0104545
flocculation protein FLO11 (LOC409093)	LOC409093	-0.862834	21.4215	9.8163e-07	0.0104688
mitochondrial uncoupling protein 2 (LOC410791)	LOC410791	-0.862819	150.773	9.82562e-07	0.010483
39S ribosomal protein L28 mitochondrial (LOC412473)	LOC412473	-0.862738	48.8896	9.87451e-07	0.0104972
WD repeat-containing protein 18 (LOC102654594)	LOC102654594	-0.862684	23.3333	9.90762e-07	0.0105114
kinesin 3C (LOC412638)	LOC412638	-0.86266	10.6681	9.92212e-07	0.0105256
39S ribosomal protein L17 mitochondrial (LOC412549)	LOC412549	-0.862657	78.8478	9.92403e-07	0.0105398
elongation factor 1-beta' (LOC552649)	LOC552649	-0.862542	426	9.99475e-07	0.010554
selenide water dikinase (LOC410258)	LOC410258	-0.86253	153.438	1.00022e-06	0.0105682
probable ribosome biogenesis protein RLP24 (LOC100576457)	LOC100576457	-0.862498	89.7276	1.00218e-06	0.0105824
arginine-hydroxylase NDUFAF5 mitochondrial (LOC100576544)	LOC100576544	-0.862485	28.7108	1.00299e-06	0.0105966
peptidyl-tRNA hydrolase 2 mitochondrial (LOC412127)	LOC412127	-0.862427	32.118	1.00659e-06	0.0106108
tRNA (adenine(58)-N(1))-methyltransferase catalytic subunit TRMT61A (LOC411509)	LOC411509	-0.86239	17.1936	1.00891e-06	0.010625
ATP-dependent 6-phosphofructokinase (LOC724724)	LOC724724	-0.862387	22.7977	1.00908e-06	0.0106392
cuticular protein analogous to peritrophins 3-A (LOC724382)	LOC724382	-0.862342	129.099	1.01185e-06	0.0106534
LOC102656788 (LOC102656788) ncRNA	LOC102656788	-0.862317	18.737	1.01344e-06	0.0106676
HEAT repeat-containing protein 3 (LOC724506)	LOC724506	-0.861928	16.0732	1.03796e-06	0.010696
putative tricarboxylate transport protein mitochondrial (LOC412678)	LOC412678	-0.861452	44.0003	1.06868e-06	0.0107386
ubiquitin-conjugating enzyme E2-17 kDa (LOC724793)	LOC724793	-0.861397	275.828	1.07228e-06	0.0107528
protein ccsmst1 (LOC100576195)	LOC100576195	-0.861388	91.3779	1.07285e-06	0.010767
46 kDa FK506-binding nuclear protein (LOC725976)	LOC725976	-0.861122	101.819	1.09039e-06	0.0107813
probable phospholipid-transporting ATPase VD (LOC409192)	LOC409192	-0.860868	19.6085	1.10742e-06	0.0108097
ATP synthase subunit beta mitochondrial (LOC551766)	LOC551766	-0.860784	645.085	1.11312e-06	0.0108239
probable 39S ribosomal protein L24 mitochondrial (LOC408675)	LOC408675	-0.860709	57.2505	1.11816e-06	0.0108381
exosome complex exonuclease RRP44 (LOC413944)	LOC413944	-0.860665	11.5312	1.12119e-06	0.0108523
cytochrome c oxidase subunit 6A1 mitochondrial (LOC726042)	LOC726042	-0.860633	462.949	1.12339e-06	0.0108665
LOC724126 (LOC724126)	LOC724126	-0.860544	10.6794	1.12945e-06	0.0108807
protein Peter pan (LOC411953)	LOC411953	-0.860356	29.5773	1.14239e-06	0.0108949
coiled-coil domain-containing protein 25 (LOC551148)	LOC551148	-0.860328	45.4188	1.14435e-06	0.0109091
coiled-coil domain-containing protein 58 (LOC725961)	LOC725961	-0.860321	92.7982	1.1448e-06	0.0109233
protein P54-like (LOC727239)	LOC727239	-0.860127	70.9388	1.15835e-06	0.0109375
LOC725283 (LOC725283)	LOC725283	-0.859931	27.199	1.17214e-06	0.0109517
ATP synthase subunit g mitochondrial (LOC726222)	LOC726222	-0.859888	473.197	1.17525e-06	0.0109659
39S ribosomal protein L46 mitochondrial (LOC413989)	LOC413989	-0.859747	46.2897	1.18529e-06	0.0109801
venom metalloproteinase 3 (LOC409468)3	LOC409468	-0.859679	10.0485	1.19016e-06	0.0109943
sphingosine-1-phosphate phosphatase 1 (LOC726784)	LOC726784	-0.859644	13.14	1.19268e-06	0.0110085
DNA replication licensing factor Mcm3 (LOC552642)	LOC552642	-0.859616	16.018	1.19467e-06	0.0110369
mitochondrial import inner membrane translocase subunit Tim17-A (LOC413799)	LOC413799	-0.859558	72.0378	1.19888e-06	0.0110511
protein Star (LOC100578708)	LOC100578708	-0.859293	19.3145	1.21812e-06	0.0110653
circadian clock-controlled protein (LOC727010)	LOC727010	-0.858966	43.4708	1.24229e-06	0.0110795
serine/threonine-protein kinase grp (LOC413964)	LOC413964	-0.858684	35.9494	1.26348e-06	0.011108
plasminogen activator inhibitor 1 RNA-binding protein (LOC409410)	LOC409410	-0.85852	158.781	1.27594e-06	0.0111222
UDP-N-acetylglucosamine--dolichyl-phosphate N-acetylglucosaminephosphotransferase (LOC552327)	LOC552327	-0.858434	16.1484	1.28249e-06	0.0111506
probable peptide chain release factor C12orf65 mitochondrial (LOC724155)	LOC724155	-0.858415	14.1952	1.28399e-06	0.0111648
28S ribosomal protein S15 mitochondrial (LOC100577575)	LOC100577575	-0.858394	45.5846	1.28555e-06	0.011179
folylpolyglutamate synthase mitochondrial (LOC413810)	LOC413810	-0.85838	21.7653	1.28666e-06	0.0111932
28S ribosomal protein S7 mitochondrial (LOC724125)	LOC724125	-0.85837	53.7956	1.28739e-06	0.0112074
transketolase (LOC550804)	LOC550804	-0.858267	544.798	1.29538e-06	0.0112216
apoptosis inhibitor 5 (LOC551686)	LOC551686	-0.858079	15.1664	1.30994e-06	0.01125
eukaryotic peptide chain release factor GTP-binding subunit ERF3A (LOC413943)	LOC413943	-0.858074	52.5418	1.31035e-06	0.0112642
la protein homolog (LOC411833)	LOC411833	-0.857877	37.6004	1.32581e-06	0.0112926
5-methylcytosine rRNA methyltransferase NSUN4 (LOC102655259)	LOC102655259	-0.857812	10.5825	1.33091e-06	0.011321
exosome RNA helicase MTR4 (LOC551637)	LOC551637	-0.857639	13.5157	1.34474e-06	0.0113494
mitochondrial import inner membrane translocase subunit Tim21 (LOC726569)	LOC726569	-0.857629	58.9535	1.34549e-06	0.0113636
coiled-coil domain-containing protein 86 (LOC551400)	LOC551400	-0.857616	25.4685	1.34657e-06	0.0113778
spermatogenesis-associated protein 5 (LOC411003)	LOC411003	-0.857601	10.382	1.34773e-06	0.011392
spermine oxidase (LOC413478)	LOC413478	-0.857409	11.6041	1.36321e-06	0.0114205
huntingtin-interacting protein 1 (LOC410782)	LOC410782	-0.857356	19.5073	1.36745e-06	0.0114347
ATP synthase subunit b mitochondrial (LOC102654955)	LOC102654955	-0.857204	242.839	1.37982e-06	0.0114489
DNA polymerase epsilon subunit 2 (LOC724891)	LOC724891	-0.856983	12.2639	1.39802e-06	0.0114915
LOC551541 (LOC551541)	LOC551541	-0.85694	315.768	1.40159e-06	0.0115199
WD repeat domain-containing protein 83 (LOC551339)	LOC551339	-0.856933	25.3363	1.40213e-06	0.0115341
zinc finger protein 593 homolog (LOC724352)	LOC724352	-0.856826	40.7508	1.41103e-06	0.0115483
exosome component 10 (LOC113219318)	LOC113219318	-0.856742	22.0528	1.41803e-06	0.0115767
translation machinery-associated protein 7 homolog (LOC408407)	LOC408407	-0.856711	159.403	1.42063e-06	0.0115909
trypsin-1-like (LOC113219265)	LOC113219265	-0.856527	3043.17	1.43614e-06	0.0116335
elongation factor Ts mitochondrial (LOC408352)	LOC408352	-0.856458	90.0197	1.44197e-06	0.0116477
putative leucine-rich repeat-containing protein DDB G0290503 (LOC113219404)	LOC113219404	-0.85622	15.8069	1.46231e-06	0.0116619
ubiquitin-like protein 4A (LOC551718)	LOC551718	-0.856154	111.14	1.46798e-06	0.0116761
CD2 antigen cytoplasmic tail-binding protein 2 homolog (LOC551827)	LOC551827	-0.856089	11.8908	1.47362e-06	0.0116903
KAT8 regulatory NSL complex subunit 2 (LOC552703)	LOC552703	-0.856088	31.6329	1.47372e-06	0.0117045
nascent polypeptide-associated complex subunit alpha (LOC551157)	LOC551157	-0.856016	281.473	1.47995e-06	0.0117188
mitochondrial import inner membrane translocase subunit TIM44 (LOC412409)	LOC412409	-0.855885	41.686	1.49132e-06	0.0117472
ran GTPase-activating protein 1 (LOC411909)	LOC411909	-0.855704	21.4215	1.50727e-06	0.0117614
39S ribosomal protein L42 mitochondrial (LOC102656685)	LOC102656685	-0.855406	101.87	1.53369e-06	0.0117756
ADP-ribosylation factor-like protein 6-interacting protein 4 (LOC725419)	LOC725419	-0.855303	24.868	1.54302e-06	0.011804
nuclear transcription factor Y subunit alpha (LOC725757)	LOC725757	-0.855235	10.4612	1.54913e-06	0.0118182
lipid droplet-associated hydrolase (LOC413311)	LOC413311	-0.855228	29.6565	1.54979e-06	0.0118324
succinate--hydroxymethylglutarate CoA-transferase (LOC102653793)	LOC102653793	-0.855111	63.1638	1.56037e-06	0.0118608
probable 28S ribosomal protein S25 mitochondrial (LOC411924)	LOC411924	-0.855105	67.7358	1.56088e-06	0.011875
splicing factor U2AF 50 kDa subunit (LOC550656)	LOC550656	-0.854985	35.9425	1.57182e-06	0.0118892
39S ribosomal protein L13 mitochondrial (LOC413928)	LOC413928	-0.854869	92.0318	1.58249e-06	0.0119034
cuticular protein 10 (LOC100579047)	LOC100579047	-0.854731	24.0431	1.59528e-06	0.0119176
28S ribosomal protein S24 mitochondrial (LOC552152)	LOC552152	-0.854489	71.738	1.61787e-06	0.011946
uridine 5'-monophosphate synthase (LOC408461)	LOC408461	-0.854436	20.9072	1.62284e-06	0.0119602
WD repeat-containing protein 74 (LOC724658)	LOC724658	-0.85438	17.6995	1.6281e-06	0.0119744
28S ribosomal protein S14 mitochondrial (LOC724744)	LOC724744	-0.854373	197.346	1.62872e-06	0.0119886
DNA polymerase epsilon subunit 3 (LOC726923)	LOC726923	-0.854361	31.7517	1.62992e-06	0.012017
acyl-CoA-binding domain-containing protein 6 (LOC102656914)	LOC102656914	-0.854275	58.1455	1.63803e-06	0.0120313
MD-2-related lipid-recognition protein (LOC409187)	LOC409187	-0.853909	208.195	1.67306e-06	0.0120597
NADH dehydrogenase [ubiquinone] iron-sulfur protein 3 mitochondrial (LOC411411)	LOC411411	-0.853855	109.525	1.67832e-06	0.0120739
protoheme IX farnesyltransferase mitochondrial (LOC409103)	LOC409103	-0.853837	48.6591	1.68004e-06	0.0120881
transmembrane protein 70 homolog mitochondrial (LOC725040)	LOC725040	-0.853775	27.3137	1.68608e-06	0.0121023
exodeoxyribonuclease (LOC551153)	LOC551153	-0.85369	15.0344	1.69436e-06	0.0121165
queuine tRNA-ribosyltransferase catalytic subunit (LOC411719)	LOC411719	-0.853593	24.7448	1.70385e-06	0.0121307
LOC408493 (LOC408493)	LOC408493	-0.853591	132.209	1.70407e-06	0.0121449
RNA-binding protein 33 (LOC725239)	LOC725239	-0.853392	38.7852	1.72373e-06	0.0121733
LOC726864 (LOC726864)	LOC726864	-0.85338	21.7999	1.72491e-06	0.0121875
LOC413056 (LOC413056)	LOC413056	-0.853309	26.4364	1.732e-06	0.0122017
probable isocitrate dehydrogenase [NAD] subunit alpha mitochondrial (LOC409292)	LOC409292	-0.853081	58.0414	1.75482e-06	0.0122301
protein At4g17910 (LOC726815)	LOC726815	-0.853012	11.045	1.76178e-06	0.0122443
poly(A)-specific ribonuclease PARN (LOC408626)	LOC408626	-0.852782	26.1537	1.78517e-06	0.0122727
DNA-directed RNA polymerase III subunit RPC7-like (LOC102655679)	LOC102655679	-0.852773	17.4459	1.78605e-06	0.0122869
DNA-directed RNA polymerase III subunit RPC1 (LOC725552)	LOC725552	-0.852568	253.65	1.80721e-06	0.0123153
nucleolar GTP-binding protein 1 (LOC410799)	LOC410799	-0.852509	28.1903	1.8133e-06	0.0123295
clotting factor B (LOC725627) partial mRNA	LOC725627	-0.852327	16.8709	1.8322e-06	0.0123438
ribosomal RNA-processing protein 8 (LOC724435)	LOC724435	-0.852289	20.7788	1.83617e-06	0.012358
39S ribosomal protein L41 mitochondrial (LOC724790)	LOC724790	-0.85202	49.7544	1.86456e-06	0.0123864
protein arginine N-methyltransferase 7 (LOC408925)	LOC408925	-0.851759	11.6472	1.89251e-06	0.0124006
pancreatic triacylglycerol lipase-like (LOC113219028)	LOC113219028	-0.851677	59.2183	1.90138e-06	0.0124148
sodium/potassium/calcium exchanger 4 (LOC411781)	LOC411781	-0.851544	11.7546	1.91578e-06	0.0124432
pre-rRNA-processing protein TSR1 homolog (LOC551781)	LOC551781	-0.851419	20.9641	1.92937e-06	0.0124574
ribosomal RNA processing protein 1 homolog (LOC412480)	LOC412480	-0.851411	36.0167	1.93027e-06	0.0124716
acetyl-CoA carboxylase (LOC552286)	LOC552286	-0.851379	24.7151	1.9338e-06	0.0125
LOC725882 (LOC725882)	LOC725882	-0.851351	343.289	1.93684e-06	0.0125142
tRNA (adenine(58)-N(1))-methyltransferase non-catalytic subunit TRM6 (LOC102655836)	LOC102655836	-0.851171	10.7715	1.95675e-06	0.0125284
elongation factor G mitochondrial (LOC411351)	LOC411351	-0.851124	29.8495	1.96191e-06	0.0125426
glycine-rich cuticle protein (Grp)	Grp	-0.851016	66.9951	1.97394e-06	0.012571
hemK methyltransferase family member 2 (LOC102654014)	LOC102654014	-0.850866	13.7016	1.99083e-06	0.0125852
ubiquitin-conjugating enzyme E2 T (LOC726740)	LOC726740	-0.850631	26.8191	2.01738e-06	0.0125994
transcription initiation factor TFIID subunit 11 (LOC411144)	LOC411144	-0.850601	27.1558	2.02082e-06	0.0126136
methionine aminopeptidase 2 (LOC551771)	LOC551771	-0.850594	195.628	2.02161e-06	0.0126278
eukaryotic translation initiation factor 3 subunit D (LOC409550)	LOC409550	-0.850246	120.888	2.06164e-06	0.012642
1-acyl-sn-glycerol-3-phosphate acyltransferase alpha (LOC724907)	LOC724907	-0.85019	43.068	2.06817e-06	0.0126705
ATP-dependent RNA helicase p62-like (LOC102655407) misc RNA	LOC102655407	-0.850183	45.4132	2.06894e-06	0.0126847
MKI67 FHA domain-interacting nucleolar phosphoprotein-like (LOC552509)	LOC552509	-0.850075	70.7751	2.08149e-06	0.0126989
adenosine kinase 1 (LOC408441)	LOC408441	-0.849875	59.2639	2.10501e-06	0.0127131
surfeit locus protein 1 (LOC413781)	LOC413781	-0.84978	22.709	2.11628e-06	0.0127415
protein preli-like (LOC408511)	LOC408511	-0.849771	14.9381	2.1174e-06	0.0127557
28S ribosomal protein S18a mitochondrial (LOC551397)	LOC551397	-0.849764	79.6388	2.11822e-06	0.0127699
eukaryotic translation initiation factor 3 subunit C (LOC551184)	LOC551184	-0.849706	75.8096	2.12513e-06	0.0127841
glycogen [starch] synthase (LOC552328)	LOC552328	-0.849691	29.4018	2.12682e-06	0.0127983
exocyst complex component 7 (LOC551576)	LOC551576	-0.849615	15.7815	2.13595e-06	0.0128125
NADH dehydrogenase [ubiquinone] 1 beta subcomplex subunit 5 mitochondrial (LOC408477)	LOC408477	-0.849612	124.075	2.13636e-06	0.0128267
probable ATP-dependent RNA helicase DDX47 (LOC412190)	LOC412190	-0.849555	33.862	2.14312e-06	0.0128409
glutamate-rich WD repeat-containing protein 1 (LOC726110)	LOC726110	-0.849433	53.249	2.15784e-06	0.0128551
dihydrolipoyllysine-residue acetyltransferase component of pyruvate dehydrogenase complex mitochondrial (LOC551631)	LOC551631	-0.849405	17.9799	2.16126e-06	0.0128693
proton-coupled amino acid transporter-like protein pathetic (LOC410741)	LOC410741	-0.84937	57.5493	2.16539e-06	0.0128835
nitric oxide-associated protein 1 (LOC413531) partial mRNA	LOC413531	-0.849365	13.8912	2.16603e-06	0.0128977
FAST kinase domain-containing protein 4 (LOC100576514)	LOC100576514	-0.849073	22.5076	2.20166e-06	0.0129119
28S ribosomal protein S2 mitochondrial (LOC411862)	LOC411862	-0.848987	27.7819	2.21225e-06	0.0129261
UDP-glucuronosyltransferase 1-1 (LOC107965199)	LOC107965199	-0.848889	16.9833	2.22441e-06	0.0129403
LOC725712 (LOC725712)	LOC725712	-0.848818	104.964	2.23319e-06	0.0129545
GPN-loop GTPase 3 (LOC552648)	LOC552648	-0.848512	18.8454	2.27152e-06	0.012983
splicing factor 3B subunit 6 (LOC107964950)	LOC107964950	-0.848339	10.175	2.29348e-06	0.0130256
LOC102654108 (LOC102654108)	LOC102654108	-0.848316	35.4014	2.2964e-06	0.0130398
nitrilase and fragile histidine triad fusion protein NitFhit (LOC413852)	LOC413852	-0.8483	21.35	2.2984e-06	0.013054
serine-threonine kinase receptor-associated protein (LOC413053)	LOC413053	-0.848197	63.7408	2.31157e-06	0.0130824
beta-1-4-mannosyltransferase egh (egh)	egh	-0.848184	18.6486	2.31325e-06	0.0130966
serine-arginine protein 55 (LOC408309)	LOC408309	-0.848054	145.789	2.33003e-06	0.0131108
transcription factor SPT20 homolog (LOC409852)	LOC409852	-0.847944	209.592	2.34417e-06	0.013125
pre-mRNA-processing factor 39 (LOC408850)	LOC408850	-0.847926	24.1034	2.34649e-06	0.0131392
eukaryotic translation initiation factor 3 subunit H (Eif3h)	Eif3h	-0.847791	99.5065	2.36412e-06	0.0131676
DNA repair protein XRCC1 (LOC100577027)	LOC100577027	-0.847657	14.5625	2.38168e-06	0.0131818
evolutionarily conserved signaling intermediate in Toll pathway mitochondrial (LOC726612)	LOC726612	-0.847634	13.9835	2.38468e-06	0.013196
poly(U)-binding-splicing factor half pint (LOC725115)	LOC725115	-0.847624	59.582	2.38602e-06	0.0132102
notchless protein homolog 1 (LOC724610)	LOC724610	-0.847478	15.9753	2.40536e-06	0.0132244
probable methyltransferase-like protein 15 homolog (LOC724742)	LOC724742	-0.847369	52.6628	2.41984e-06	0.0132386
bis(5'-nucleosyl)-tetraphosphatase [asymmetrical] (LOC724681)	LOC724681	-0.847294	78.1577	2.42989e-06	0.0132528
protein D2 (LOC726495)	LOC726495	-0.847284	137.747	2.43125e-06	0.013267
RWD domain-containing protein 4 (LOC410964)	LOC410964	-0.847265	29.5109	2.4338e-06	0.0132812
mitochondrial import inner membrane translocase subunit Tim9 (LOC725240)	LOC725240	-0.84726	56.9103	2.43438e-06	0.0132955
LOC408494 (LOC408494)	LOC408494	-0.847192	37.0018	2.44354e-06	0.0133097
MICOS complex subunit Mic10 (LOC726902)	LOC726902	-0.84719	123.37	2.44379e-06	0.0133239
U6 snRNA-associated Sm-like protein LSm5 (LOC725641)	LOC725641	-0.847178	46.2545	2.44551e-06	0.0133381
coiled-coil domain-containing protein 12 (LOC551200)	LOC551200	-0.847075	24.2172	2.4593e-06	0.0133523
rhodanese domain-containing protein CG4456 (LOC724954)	LOC724954	-0.846966	22.5967	2.47409e-06	0.0133665
metaxin-1 (LOC551902)	LOC551902	-0.846856	24.4324	2.48911e-06	0.0133807
endoplasmic reticulum resident protein 44 (LOC552191)	LOC552191	-0.846577	44.0536	2.5275e-06	0.0134091
protein C1orf131 homolog (LOC100578734)	LOC100578734	-0.846564	60.7659	2.52931e-06	0.0134233
protein RRP5 homolog (LOC107964835)	LOC107964835	-0.846482	22.1815	2.54076e-06	0.0134375
putative methyltransferase C9orf114 homolog (LOC551815)	LOC551815	-0.846469	11.0305	2.54248e-06	0.0134517
U1 small nuclear ribonucleoprotein A (Snf)	Snf	-0.846451	27.802	2.5451e-06	0.0134659
NADH dehydrogenase [ubiquinone] 1 beta subcomplex subunit 9 (LOC409586)	LOC409586	-0.84644	81.3907	2.54653e-06	0.0134801
vegetative cell wall protein gp1 (LOC726855)	LOC726855	-0.84631	650.997	2.56482e-06	0.0134943
protein PF11 0213 (LOC100578089)	LOC100578089	-0.846305	13.3904	2.56553e-06	0.0135085
ATP-binding cassette sub-family G member 1 (LOC412748)	LOC412748	-0.846285	21.7944	2.56825e-06	0.0135227
large subunit GTPase 1 homolog (LOC551834)	LOC551834	-0.846106	29.2912	2.59354e-06	0.0135653
acyl-CoA Delta(11) desaturase-like (LOC107965749)	LOC107965749	-0.846053	22.6285	2.60099e-06	0.0135795
LOC100576759 (LOC100576759)	LOC100576759	-0.845998	97.8813	2.60889e-06	0.013608
DNA-directed RNA polymerase II subunit RPB7 (LOC552599)	LOC552599	-0.845996	56.7538	2.60919e-06	0.0136222
ATP-citrate synthase (LOC550686)	LOC550686	-0.845733	197.032	2.64681e-06	0.0136506
glycine-rich protein DOT1 (LOC551146)	LOC551146	-0.845553	16.5115	2.67295e-06	0.0136648
coiled-coil domain-containing protein 61 (LOC100576101)	LOC100576101	-0.845482	13.9486	2.68331e-06	0.013679
arginine/serine-rich protein PNISR (LOC726190)	LOC726190	-0.845227	13.2721	2.72071e-06	0.0137074
dentin matrix acidic phosphoprotein 1 (LOC726589)	LOC726589	-0.844829	24.1704	2.78014e-06	0.01375
aarF domain-containing protein kinase 1 (LOC408866)	LOC408866	-0.844817	15.2835	2.78185e-06	0.0137642
26S proteasome non-ATPase regulatory subunit 6-like (LOC100576286)	LOC100576286	-0.844705	13.698	2.79874e-06	0.0137784
LOC409534 (LOC409534)	LOC409534	-0.844679	17.8776	2.80271e-06	0.0137926
cytochrome b-c1 complex subunit 9 (LOC100578782)	LOC100578782	-0.844654	86.0735	2.80654e-06	0.0138068
ribosomal oxygenase 1 (LOC411568)	LOC411568	-0.844625	10.3094	2.811e-06	0.013821
isocitrate dehydrogenase [NAD] subunit gamma mitochondrial (LOC410396)	LOC410396	-0.84423	28.574	2.8716e-06	0.0138494
RNA cytidine acetyltransferase (LOC724656)	LOC724656	-0.844103	31.9989	2.89127e-06	0.0138636
mitochondrial import inner membrane translocase subunit Tim10B (LOC726131)	LOC726131	-0.843985	11.8668	2.90973e-06	0.0138778
metaxin-2 (LOC726364)	LOC726364	-0.843811	20.1172	2.93704e-06	0.013892
importin-7 (LOC551725) misc RNA	LOC551725	-0.843805	24.789	2.9381e-06	0.0139063
rRNA methyltransferase 3 mitochondrial (LOC724247)	LOC724247	-0.843653	22.89	2.96217e-06	0.0139205
probable cytosolic oligopeptidase A (LOC412154)	LOC412154	-0.84344	36.9505	2.99623e-06	0.0139347
zinc finger protein on ecdysone puffs (LOC408565)	LOC408565	-0.843401	24.2302	3.00243e-06	0.0139489
cytochrome b5 (LOC413486)	LOC413486	-0.843221	105.257	3.03159e-06	0.0139631
UDP-glucose glycoprotein glucosyltransferase (LOC412198)	LOC412198	-0.843021	27.2042	3.06417e-06	0.0139773
coiled-coil domain-containing protein 137 (LOC726697)	LOC726697	-0.843006	26.0969	3.06669e-06	0.0139915
U3 small nucleolar RNA-associated protein 14 homolog A (LOC413758)	LOC413758	-0.842972	22.8675	3.0723e-06	0.0140057
protein stunted (LOC727483)	LOC727483	-0.842739	282.593	3.11073e-06	0.0140199
LOC726987 (LOC726987)	LOC726987	-0.84273	42.7895	3.11214e-06	0.0140341
zinc finger protein 830 (LOC727140)	LOC727140	-0.842676	22.6712	3.12124e-06	0.0140625
probable small nuclear ribonucleoprotein G (LOC552827)	LOC552827	-0.842526	109.143	3.14632e-06	0.0140767
39S ribosomal protein L14 mitochondrial (LOC552097)	LOC552097	-0.842521	54.4351	3.14712e-06	0.0140909
nucleoside diphosphate-linked moiety X motif 8 (LOC102655411)	LOC102655411	-0.842511	17.8953	3.14879e-06	0.0141051
lethal(2)neighbour of Tid protein (LOC724399)	LOC724399	-0.842497	12.0601	3.15106e-06	0.0141193
THO complex subunit 2 (LOC410099)	LOC410099	-0.842463	12.4046	3.15678e-06	0.0141335
DNA-binding transcriptional regulator BolA (LOC551959)	LOC551959	-0.841959	10.7078	3.24264e-06	0.0141761
dimethyladenosine transferase 1 mitochondrial (LOC725496)	LOC725496	-0.841936	98.003	3.24656e-06	0.0142045
aldose 1-epimerase (LOC552086)	LOC552086	-0.841766	66.9288	3.27605e-06	0.0142188
LOC551958 (LOC551958)	LOC551958	-0.841758	23.159	3.27735e-06	0.014233
THO complex subunit 4 (LOC725396)	LOC725396	-0.84171	97.6282	3.28575e-06	0.0142472
ubiquitin-like protein 5 (LOC724489)	LOC724489	-0.84166	62.2667	3.29446e-06	0.0142614
solute carrier family 28 member 3 (LOC410532)	LOC410532	-0.841431	30.1819	3.33454e-06	0.0142756
acyl-CoA synthetase short-chain family member 3 mitochondrial (LOC413942)	LOC413942	-0.841419	16.754	3.33678e-06	0.014304
GTP-binding protein 128up (LOC411280)	LOC411280	-0.841285	18.7559	3.3605e-06	0.0143182
trafficking protein particle complex subunit 5 (LOC100577610)	LOC100577610	-0.84126	67.7419	3.36482e-06	0.0143324
methylglutaconyl-CoA hydratase mitochondrial (LOC409494)	LOC409494	-0.841166	79.7256	3.38163e-06	0.0143466
ectonucleoside triphosphate diphosphohydrolase 5 (LOC726444)	LOC726444	-0.840964	50.848	3.41796e-06	0.0143608
translation initiation factor 2 (IF-2mt)	IF-2mt	-0.84095	33.4923	3.42048e-06	0.014375
aldose reductase (LOC412163)	LOC412163	-0.84079	188.509	3.44947e-06	0.0144034
6-phosphogluconate dehydrogenase decarboxylating (LOC552712)	LOC552712	-0.840488	318.753	3.50464e-06	0.0144602
LOC551318 (LOC551318)	LOC551318	-0.840181	212.787	3.5616e-06	0.0144886
phytanoyl-CoA dioxygenase (LOC410288)	LOC410288	-0.840163	47.9799	3.56488e-06	0.0145028
pro-resilin-like (LOC725019)	LOC725019	-0.840137	118.927	3.56975e-06	0.014517
translation initiation factor eIF-2B subunit beta (LOC410355)	LOC410355	-0.84006	23.6085	3.5842e-06	0.0145455
ATP synthase H+ transporting mitochondrial F1 complex delta subunit (LOC552682)	LOC552682	-0.839919	298.193	3.61081e-06	0.0145881
tRNA (guanine-N(7)-)-methyltransferase (LOC100578380)	LOC100578380	-0.839815	21.1975	3.63046e-06	0.0146023
methyltransferase-like protein 2-A (LOC552093)	LOC552093	-0.839782	30.4145	3.63682e-06	0.0146307
U3 small nucleolar RNA-associated protein 4 homolog (LOC724542)	LOC724542	-0.839749	18.323	3.64315e-06	0.0146449
protein Simiate (LOC102655238)	LOC102655238	-0.839698	14.8955	3.65292e-06	0.0146591
N-alpha-acetyltransferase 15 NatA auxiliary subunit (LOC411163)	LOC411163	-0.839671	11.1321	3.65794e-06	0.0146733
protein tumorous imaginal discs mitochondrial (LOC411359)	LOC411359	-0.839521	59.0485	3.68682e-06	0.0147017
LOC413123 (LOC413123)	LOC413123	-0.839279	13.5157	3.73356e-06	0.0147159
paraplegin (LOC410289)	LOC410289	-0.839222	24.9725	3.74474e-06	0.0147301
survival motor neuron protein (LOC100577491)	LOC100577491	-0.839175	26.6097	3.75399e-06	0.0147443
probable RNA-binding protein CG14230 (LOC113219115) partial mRNA	LOC113219115	-0.838947	20.6097	3.79867e-06	0.0147869
NADH dehydrogenase [ubiquinone] flavoprotein 2 mitochondrial (LOC409793)	LOC409793	-0.838914	72.0526	3.80521e-06	0.0148011
kelch domain-containing protein 4 (LOC551907)	LOC551907	-0.838877	46.5503	3.81267e-06	0.0148153
inner centromere protein A (LOC102655319)	LOC102655319	-0.838858	10.7919	3.81636e-06	0.0148295
NADH-quinone oxidoreductase subunit I (LOC551078)	LOC551078	-0.838777	73.0624	3.83242e-06	0.0148437
ribonuclease Z mitochondrial (LOC726874)	LOC726874	-0.838697	21.3814	3.84854e-06	0.014858
probable splicing factor arginine/serine-rich 7 (LOC727299)	LOC727299	-0.838644	39.5138	3.85898e-06	0.0148722
arginine/serine-rich coiled-coil protein 2 (LOC100577707)	LOC100577707	-0.838607	50.0693	3.86639e-06	0.0148864
LOC725391 (LOC725391)	LOC725391	-0.838351	15.2467	3.91805e-06	0.014929
probable U2 small nuclear ribonucleoprotein A' (LOC412064)	LOC412064	-0.83831	23.2933	3.92646e-06	0.0149574
LOC726184 (LOC726184)	LOC726184	-0.838206	42.3066	3.94764e-06	0.0149858
calmodulin (LOC551859)	LOC551859	-0.838152	227.401	3.95877e-06	0.0150142
dysbindin protein homolog (LOC551978)	LOC551978	-0.838126	19.7888	3.96408e-06	0.0150284
monocarboxylate transporter 3 (LOC725015)	LOC725015	-0.837924	11.8995	4.00568e-06	0.0150426
D-beta-hydroxybutyrate dehydrogenase mitochondrial (LOC725710)	LOC725710	-0.83785	46.5017	4.02099e-06	0.0150568
TOX high mobility group box family member 3 (LOC551624)	LOC551624	-0.837665	25.2665	4.05961e-06	0.0150994
C-type lectin 5 (CTL5)	CTL5	-0.837557	222.988	4.08219e-06	0.0151136
39S ribosomal protein L32 mitochondrial (LOC413398)	LOC413398	-0.837538	68.528	4.08627e-06	0.0151278
calnexin (LOC552528)	LOC552528	-0.837497	65.2024	4.09487e-06	0.0151562
protein misato (LOC551622)	LOC551622	-0.837453	10.5168	4.10417e-06	0.0151705
heat shock protein cognate 4 (Hsc70-4)	Hsc70-4	-0.837433	1702.21	4.10843e-06	0.0151847
DNA-directed RNA polymerase I subunit RPA2 (LOC725719)	LOC725719	-0.837224	17.0055	4.15287e-06	0.0151989
splicing factor 3B subunit 3 (LOC550935)	LOC550935	-0.837147	23.516	4.16931e-06	0.0152131
flap endonuclease 1 (LOC412308)	LOC412308	-0.837137	15.2402	4.17156e-06	0.0152273
LOC107965608 (LOC107965608)	LOC107965608	-0.837085	27.2908	4.18274e-06	0.0152557
methylcrotonoyl-CoA carboxylase beta chain mitochondrial (LOC410554)	LOC410554	-0.836907	40.53	4.22111e-06	0.0152983
116 kDa U5 small nuclear ribonucleoprotein component (LOC410414)	LOC410414	-0.836332	19.486	4.34726e-06	0.0153125
28S ribosomal protein S33 mitochondrial (LOC725620)	LOC725620	-0.836211	54.1276	4.37427e-06	0.0153267
eukaryotic translation initiation factor 5B (LOC408556)	LOC408556	-0.83558	13.9361	4.51714e-06	0.0153693
protein shuttle craft (LOC412455)	LOC412455	-0.835366	17.9536	4.56665e-06	0.0153977
NADH dehydrogenase [ubiquinone] flavoprotein 1 mitochondrial (LOC408367)	LOC408367	-0.835347	136.168	4.57107e-06	0.0154119
spermine synthase (LOC410080)	LOC410080	-0.835206	74.5311	4.60393e-06	0.0154261
DNA polymerase subunit gamma-2 mitochondrial (LOC100576960)	LOC100576960	-0.835171	76.373	4.61208e-06	0.0154403
activator of 90 kDa heat shock protein ATPase homolog 1 (LOC551720)	LOC551720	-0.835152	45.2806	4.61645e-06	0.0154545
ornithine aminotransferase mitochondrial (LOC410583)	LOC410583	-0.834698	454.268	4.7239e-06	0.015483
probable histone-binding protein Caf1 (LOC552200)	LOC552200	-0.834678	46.6787	4.72869e-06	0.0154972
epimerase family protein SDR39U1 (LOC412276)	LOC412276	-0.834538	11.0147	4.7622e-06	0.0155114
probable 28S rRNA (cytosine-C(5))-methyltransferase (LOC410262)	LOC410262	-0.834531	48.4543	4.76402e-06	0.0155256
presenilins-associated rhomboid-like protein mitochondrial (LOC412194)	LOC412194	-0.834527	37.0072	4.76481e-06	0.0155398
histone acetyltransferase type B catalytic subunit (LOC552748)	LOC552748	-0.834454	13.4121	4.78253e-06	0.015554
non-structural maintenance of chromosomes element 3 homolog (LOC550978)	LOC550978	-0.834414	26.6401	4.79211e-06	0.0155682
nucleoside diphosphate kinase 6 (LOC724131)	LOC724131	-0.834291	12.1131	4.82193e-06	0.0155824
RNA-binding protein 34 (LOC411091)	LOC411091	-0.833985	52.0838	4.89692e-06	0.0156108
splicing factor 3B subunit 2 (LOC726336)	LOC726336	-0.833823	24.2788	4.93703e-06	0.015625
exosome complex component RRP46 (LOC552103)	LOC552103	-0.833657	11.8941	4.9784e-06	0.0156392
LOC102655220 (LOC102655220)	LOC102655220	-0.833536	19.6622	5.00883e-06	0.0156534
eukaryotic translation initiation factor 4B (LOC409560)	LOC409560	-0.833485	39.7937	5.0216e-06	0.0156676
polyadenylate-binding protein 2-B (LOC409558)	LOC409558	-0.833367	35.3847	5.05142e-06	0.015696
valine--tRNA ligase (LOC411734)	LOC411734	-0.833197	55.8491	5.09455e-06	0.0157102
quinone oxidoreductase-like protein 2-like (LOC552665)	LOC552665	-0.832987	28.6239	5.14857e-06	0.0157528
GDP-Man Man(3)GlcNAc(2)-PP-Dol alpha-1-2-mannosyltransferase (LOC552533)	LOC552533	-0.832707	22.9571	5.22104e-06	0.015767
cell division control protein 45 homolog (LOC410073)	LOC410073	-0.832628	10.8576	5.24153e-06	0.0157955
phenylalanine--tRNA ligase beta subunit (LOC551101)	LOC551101	-0.832621	33.417	5.24333e-06	0.0158097
eukaryotic translation initiation factor 3 subunit M (LOC409842)	LOC409842	-0.832573	64.6676	5.25599e-06	0.0158239
single-stranded DNA-binding protein mitochondrial (LOC727210)	LOC727210	-0.832427	113.221	5.29436e-06	0.0158523
T-complex protein 1 subunit theta (LOC551436)	LOC551436	-0.832404	126.075	5.30055e-06	0.0158665
protein seele (LOC410890) partial mRNA	LOC410890	-0.832273	41.4909	5.33523e-06	0.0158807
trifunctional enzyme subunit alpha mitochondrial (LOC410325)	LOC410325	-0.832217	75.7841	5.35017e-06	0.0158949
ribosomal RNA-processing protein 7 homolog A (LOC724267)	LOC724267	-0.832142	16.0686	5.36999e-06	0.0159091
methionine--tRNA ligase mitochondrial (LOC724733)	LOC724733	-0.832064	15.3568	5.39091e-06	0.0159233
39S ribosomal protein L4 mitochondrial (LOC725062)	LOC725062	-0.832022	33.2485	5.40217e-06	0.0159375
integrator complex subunit 5 (LOC413625)	LOC413625	-0.832014	13.8204	5.40445e-06	0.0159517
vesicle transport protein SEC20 (LOC552153)	LOC552153	-0.831867	37.6839	5.44401e-06	0.0159801
tRNA (cytosine(34)-C(5))-methyltransferase (LOC411579)	LOC411579	-0.831684	17.2729	5.49376e-06	0.0159943
ribonuclease P/MRP protein subunit POP5 (LOC552780)	LOC552780	-0.831366	15.135	5.58082e-06	0.0160369
mitochondrial import inner membrane translocase subunit Tim13 (LOC725705)	LOC725705	-0.831022	180.907	5.67654e-06	0.0160511
probable RNA-binding protein EIF1AD (LOC726428)	LOC726428	-0.830967	56.5218	5.69213e-06	0.0160653
probable cleavage and polyadenylation specificity factor subunit 2 (LOC411465)	LOC411465	-0.830838	16.6625	5.72837e-06	0.0160795
THAP domain-containing protein 4 (LOC107964437)	LOC107964437	-0.830823	26.6954	5.73258e-06	0.0160938
transcriptional adapter 2-alpha (LOC408384) misc RNA	LOC408384	-0.830436	13.4537	5.84297e-06	0.0161506
ralA-binding protein 1 (LOC102653965)	LOC102653965	-0.830266	38.9164	5.89218e-06	0.016179
zinc finger HIT domain-containing protein 3 (LOC724786)	LOC724786	-0.830204	24.3164	5.9102e-06	0.0161932
EEF1A lysine methyltransferase 1 (LOC552772)	LOC552772	-0.82965	33.1132	6.07277e-06	0.0162216
mitochondrial chaperone BCS1 (LOC552253)	LOC552253	-0.82957	26.9453	6.09668e-06	0.01625
non-structural maintenance of chromosome element 4 (LOC551740)	LOC551740	-0.829549	28.9707	6.10292e-06	0.0162642
chemosensory protein 2 (CSP2)	CSP2	-0.829472	351.458	6.12586e-06	0.0162784
LOC113218622 (LOC113218622) ncRNA	LOC113218622	-0.82945	805.19	6.13248e-06	0.0162926
alpha-glucosidase (Hbg2)	Hbg2	-0.82926	1310.75	6.18988e-06	0.0163068
NADH dehydrogenase [ubiquinone] 1 beta subcomplex subunit 10 (LOC552424)	LOC552424	-0.828865	118.634	6.31027e-06	0.0163352
tetratricopeptide repeat protein 14 homolog (LOC726093)	LOC726093	-0.828864	46.5021	6.31059e-06	0.0163494
ribonucleoside-diphosphate reductase subunit M2 (LOC414008)	LOC414008	-0.828482	28.2347	6.42878e-06	0.0163636
nucleoporin Nup37 (LOC413343)	LOC413343	-0.828435	24.9639	6.44372e-06	0.0163778
ubiquitin-conjugating enzyme E2G 1 (UBC7 homolog yeast) (Ube2g1)	Ube2g1	-0.828346	93.9153	6.47145e-06	0.016392
ribonuclease P protein subunit p29 (LOC727419)	LOC727419	-0.828178	16.9763	6.52458e-06	0.0164063
histone H1.2 (LOC100577833)	LOC100577833	-0.828036	132.211	6.56953e-06	0.0164205
LOC725914 (LOC725914) ncRNA	LOC725914	-0.827982	13.3088	6.5867e-06	0.0164489
EKC/KEOPS complex subunit TP53RK (LOC409272)	LOC409272	-0.827888	22.8008	6.61675e-06	0.0164631
protein MAL13P1.304 (LOC409616)	LOC409616	-0.827826	10.0358	6.63685e-06	0.0164773
poly(A) RNA polymerase mitochondrial (LOC551561)	LOC551561	-0.827554	17.3164	6.72471e-06	0.0165057
nostrin (LOC409604)	LOC409604	-0.827437	13.2139	6.76256e-06	0.0165341
protein Skeletor isoforms B/C (LOC410606)	LOC410606	-0.827161	15.9048	6.85326e-06	0.0165483
estrogen sulfotransferase (LOC411376)	LOC411376	-0.827122	38.1725	6.86636e-06	0.0165625
zinc finger RNA-binding protein (LOC552046)	LOC552046	-0.827119	40.6484	6.86718e-06	0.0165767
probable palmitoyltransferase ZDHHC24 (LOC725183)	LOC725183	-0.826687	13.8539	7.01132e-06	0.0166051
mitochondrial import inner membrane translocase subunit Tim22 (LOC100576422)	LOC100576422	-0.826561	40.5863	7.05391e-06	0.0166193
transmembrane 9 superfamily member 3 (LOC551549)	LOC551549	-0.82656	50.1448	7.05449e-06	0.0166335
RNA pseudouridylate synthase domain-containing protein 1-like (LOC100576531)	LOC100576531	-0.826429	10.1425	7.09896e-06	0.0166619
cell division cycle protein 123 homolog (LOC725473)	LOC725473	-0.826306	31.8205	7.14078e-06	0.0166761
39S ribosomal protein L15 mitochondrial (LOC412367)	LOC412367	-0.826023	41.1537	7.23833e-06	0.0166903
transcription elongation factor S-II (LOC107963960)	LOC107963960	-0.825961	18.0565	7.25976e-06	0.0167045
angio-associated migratory cell protein (LOC410350)	LOC410350	-0.82596	17.7185	7.26021e-06	0.0167188
mitochondrial RNA pseudouridine synthase rpusd4 (LOC100577533) partial mRNA	LOC100577533	-0.825852	16.2893	7.29782e-06	0.0167614
histone H2A.V (LOC551779)	LOC551779	-0.825778	37.1924	7.32367e-06	0.0167898
39S ribosomal protein L2 mitochondrial (LOC552641)	LOC552641	-0.82551	203.291	7.41776e-06	0.0168182
MATH and LRR domain-containing protein PFE0570w (LOC408439)	LOC408439	-0.825502	23.0182	7.4208e-06	0.0168324
puromycin-sensitive aminopeptidase (LOC410769)	LOC410769	-0.825444	95.8481	7.44137e-06	0.0168466
protein LSM12 homolog (LOC408457)	LOC408457	-0.825408	54.9571	7.45388e-06	0.016875
acyl-protein thioesterase 1 (LOC409201)	LOC409201	-0.825226	53.6693	7.51898e-06	0.0168892
fatty acyl-CoA reductase 1 (LOC724560)	LOC724560	-0.825151	57.1839	7.54588e-06	0.0169034
cuticular protein analogous to peritrophins 3-C (Cpap3-c)	Cpap3-c	-0.825072	528.222	7.57419e-06	0.0169318
PEST proteolytic signal-containing nuclear protein (LOC726782)	LOC726782	-0.82498	28.7936	7.60757e-06	0.016946
geminin (LOC410093)	LOC410093	-0.824843	47.2985	7.65732e-06	0.0169602
protein Tob1 (LOC100578925)	LOC100578925	-0.824697	15.5572	7.71052e-06	0.0169744
NADH dehydrogenase [ubiquinone] iron-sulfur protein 4 mitochondrial (LOC727599)	LOC727599	-0.824634	83.9432	7.73347e-06	0.0169886
interleukin enhancer-binding factor 2 homolog (LOC552452)	LOC552452	-0.824174	38.8817	7.90395e-06	0.0170028
aspartate--tRNA ligase mitochondrial (LOC725136)	LOC725136	-0.824045	16.1368	7.95238e-06	0.017017
KAT8 regulatory NSL complex subunit 1 (LOC411539)	LOC411539	-0.823961	12.0948	7.98398e-06	0.0170313
probable chitinase 10 (LOC413481)	LOC413481	-0.823742	20.8063	8.06685e-06	0.0170455
protein KRI1 homolog (LOC724948)	LOC724948	-0.823508	25.8336	8.15652e-06	0.0170597
bifunctional 3'-phosphoadenosine 5'-phosphosulfate synthase 2 (LOC413048)	LOC413048	-0.823505	47.2818	8.15756e-06	0.0170739
reticulocyte-binding protein 2 homolog a (LOC413176)	LOC413176	-0.823452	13.2276	8.17772e-06	0.0170881
transmembrane protein 147 (LOC408819)	LOC408819	-0.823451	45.8685	8.17826e-06	0.0171023
nuclease-sensitive element-binding protein 1 (LOC409854)	LOC409854	-0.823404	456.18	8.19651e-06	0.0171165
protein DDB G0283697 (LOC725524)	LOC725524	-0.823297	32.7223	8.23762e-06	0.0171307
tenascin (LOC100577875)	LOC100577875	-0.823059	43.5335	8.33049e-06	0.0171733
alpha-tocopherol transfer protein (LOC727007)	LOC727007	-0.822816	121.815	8.42596e-06	0.0172017
probable 39S ribosomal protein L45 mitochondrial (LOC552656)	LOC552656	-0.822763	51.1444	8.44704e-06	0.0172159
NEDD8-activating enzyme E1 regulatory subunit (LOC550745)	LOC550745	-0.822756	33.7295	8.44981e-06	0.0172301
clavesin-2 (LOC551703)	LOC551703	-0.822731	38.4545	8.45967e-06	0.0172443
LOC100576506 (LOC100576506)	LOC100576506	-0.822729	39.4448	8.46054e-06	0.0172585
probable transcriptional regulatory protein mhp472 (LOC100578853)	LOC100578853	-0.822429	22.4321	8.58001e-06	0.0172727
ruvB-like 1 (LOC409544)	LOC409544	-0.822358	58.3106	8.60872e-06	0.0172869
28S ribosomal protein S10 mitochondrial (LOC409129)	LOC409129	-0.822134	51.4322	8.69945e-06	0.0173011
polyribonucleotide nucleotidyltransferase 1 mitochondrial (LOC413542)	LOC413542	-0.821827	37.5414	8.82475e-06	0.0173153
60S ribosomal protein L31 (LOC413875)	LOC413875	-0.821316	2293.94	9.03733e-06	0.0173722
prenylcysteine oxidase 1 (LOC412611)	LOC412611	-0.821314	12.1814	9.03824e-06	0.0173864
pre-mRNA-processing factor 40 homolog A-like (LOC413108)	LOC413108	-0.821204	14.3876	9.0846e-06	0.0174006
splicing factor 45 (LOC409696)	LOC409696	-0.821198	18.3981	9.0869e-06	0.0174148
eukaryotic peptide chain release factor subunit 1 (LOC725555)	LOC725555	-0.821089	20.3924	9.13327e-06	0.0174432
acidic leucine-rich nuclear phosphoprotein 32 family member B (LOC551774)	LOC551774	-0.820783	258.322	9.26362e-06	0.0174574
NADH dehydrogenase [ubiquinone] 1 alpha subcomplex subunit 8 (LOC409473)	LOC409473	-0.820505	126.696	9.38381e-06	0.0174858
calumenin (LOC411647)	LOC411647	-0.820354	107.878	9.44949e-06	0.0175
cyclin-Q (LOC412342)	LOC412342	-0.820171	37.4234	9.5294e-06	0.0175426
BUB3-interacting and GLEBS motif-containing protein ZNF207 (LOC412254)	LOC412254	-0.820151	17.8352	9.53853e-06	0.0175568
nuclear pore complex protein Nup93 (LOC410343)	LOC410343	-0.820108	24.1996	9.55738e-06	0.017571
major facilitator superfamily domain-containing protein 10 (LOC552708)	LOC552708	-0.819952	16.7842	9.6262e-06	0.0175852
protein mago nashi homolog (LOC724628)	LOC724628	-0.8197	65.5354	9.73865e-06	0.0175994
ATP-binding cassette sub-family B member 7 mitochondrial (LOC412749)	LOC412749	-0.819551	11.8747	9.80569e-06	0.0176136
probable deoxyhypusine synthase (LOC100578266)	LOC100578266	-0.819304	15.7961	9.91755e-06	0.0176278
39S ribosomal protein L40 mitochondrial (LOC727014)	LOC727014	-0.818884	66.0815	1.01105e-05	0.0176563
serine/arginine repetitive matrix protein 2 (LOC725959)	LOC725959	-0.818859	21.279	1.01221e-05	0.0176705
nuclear pore complex protein Nup88 (LOC726338)	LOC726338	-0.818824	10.4164	1.01382e-05	0.0176847
ubiquitin carboxyl-terminal hydrolase isozyme L5 (LOC413813)	LOC413813	-0.818749	62.1192	1.01733e-05	0.0176989
guanine nucleotide-binding protein subunit beta-like protein (LOC409450) misc RNA	LOC409450	-0.818574	14.0004	1.02548e-05	0.0177273
peptidyl-prolyl cis-trans isomerase NIMA-interacting 4 (LOC724669)	LOC724669	-0.818529	80.068	1.0276e-05	0.0177415
open rectifier potassium channel protein 1 (LOC410805)	LOC410805	-0.818498	10.4669	1.02909e-05	0.0177557
adrenodoxin-like protein mitochondrial (LOC552105)	LOC552105	-0.818294	41.2652	1.03871e-05	0.0177699
glyoxylate/hydroxypyruvate reductase A (LOC725056)	LOC725056	-0.818175	11.978	1.04435e-05	0.0177841
p21-activated protein kinase-interacting protein 1-like (LOC411845)	LOC411845	-0.81816	20.4422	1.04507e-05	0.0177983
60S ribosomal export protein NMD3 (LOC552010)	LOC552010	-0.818144	25.552	1.04585e-05	0.0178267
nucleolar protein 11 (LOC727174)	LOC727174	-0.81808	11.2132	1.04886e-05	0.0178409
probable N-acetyltransferase san (LOC724486)	LOC724486	-0.817631	50.7434	1.07056e-05	0.0178693
methylcrotonoyl-CoA carboxylase subunit alpha mitochondrial (LOC413233)	LOC413233	-0.817584	69.6226	1.07283e-05	0.0178835
serine-arginine protein 55 (LOC408309)1	LOC408309	-0.817465	86.8573	1.07866e-05	0.0178977
LOC725848 (LOC725848)	LOC725848	-0.817011	11.5886	1.1011e-05	0.0179119
LOC552106 (LOC552106)	LOC552106	-0.816997	1111.97	1.10179e-05	0.0179261
UPF0235 protein C15orf40 homolog (LOC408713)	LOC408713	-0.816915	18.5757	1.10587e-05	0.0179403
DNA damage-binding protein 1 (LOC412593)	LOC412593	-0.816672	14.0261	1.11808e-05	0.0179687
mitochondrial carrier homolog 2 (LOC726264)	LOC726264	-0.816566	61.0921	1.12347e-05	0.017983
2-(3-amino-3-carboxypropyl)histidine synthase subunit 2 (LOC726363)	LOC726363	-0.816517	20.1111	1.12596e-05	0.0179972
transcription elongation regulator 1 (LOC409045)	LOC409045	-0.816458	12.3511	1.12898e-05	0.0180114
12 kDa FK506-binding protein (LOC552115)	LOC552115	-0.8163	220.5	1.13705e-05	0.0180256
apyrase (LOC408474)	LOC408474	-0.816292	272.172	1.13747e-05	0.0180398
high mobility group B protein 6 (LOC100576784)	LOC100576784	-0.816178	19.5172	1.14329e-05	0.018054
LOC107963974 (LOC107963974)	LOC107963974	-0.816124	11.1038	1.14608e-05	0.0180682
alcohol dehydrogenase class-3 (LOC409773)	LOC409773	-0.816116	93.1063	1.14651e-05	0.0180824
glucose-6-phosphate isomerase (LOC551154)	LOC551154	-0.816025	201.832	1.15123e-05	0.0180966
torsin-1A (LOC724985)	LOC724985	-0.815929	12.8172	1.1562e-05	0.018125
cytochrome P450 6a14-like (LOC724946)	LOC724946	-0.81575	18.5514	1.16556e-05	0.0181392
zinc finger HIT domain-containing protein 1 (LOC107963965)	LOC107963965	-0.815659	33.5899	1.1703e-05	0.0181676
facilitated trehalose transporter Tret1-2 homolog (LOC551428)	LOC551428	-0.815247	24.8988	1.19213e-05	0.0182244
nucleolar GTP-binding protein 2 (LOC725378)	LOC725378	-0.815194	15.6285	1.19497e-05	0.0182386
DNA-directed RNA polymerase mitochondrial (LOC725579)	LOC725579	-0.81495	10.1345	1.20815e-05	0.0182528
protein KIAA1143 homolog (LOC113218781)	LOC113218781	-0.814744	28.7241	1.21927e-05	0.018267
LOC409307 (LOC409307)	LOC409307	-0.814555	18.3445	1.22964e-05	0.0182955
presequence protease mitochondrial (LOC413657)	LOC413657	-0.814162	26.72	1.25136e-05	0.0183381
threonine aspartase 1 (LOC552236)	LOC552236	-0.814087	10.2878	1.25557e-05	0.0183523
cysteine desulfurase mitochondrial (LOC410039)	LOC410039	-0.814083	57.6149	1.25579e-05	0.0183665
DNA repair protein complementing XP-A cells homolog (LOC412240)	LOC412240	-0.813791	30.2264	1.27218e-05	0.0183807
acyl-CoA Delta(11) desaturase (LOC551527)	LOC551527	-0.8137	13.031	1.27732e-05	0.0183949
protein phosphatase 1L (LOC552068)	LOC552068	-0.813687	22.0298	1.27807e-05	0.0184091
glutathione S-transferase C-terminal domain containing (Gstcd)	Gstcd	-0.81367	14.6367	1.27904e-05	0.0184375
LOC100577341 (LOC100577341)	LOC100577341	-0.813491	78.1469	1.28923e-05	0.0184517
DNA repair protein RAD50 (LOC726642)	LOC726642	-0.813393	17.081	1.29488e-05	0.0184659
RNA exonuclease 4 (LOC413245)	LOC413245	-0.81331	15.2797	1.29961e-05	0.0184801
thioredoxin reductase 1 (Trxr-1)	Trxr-1	-0.813274	74.9284	1.30172e-05	0.0184943
LOC113219417 (LOC113219417)	LOC113219417	-0.813215	42.5554	1.3051e-05	0.0185085
heterogeneous nuclear ribonucleoprotein A1 A2/B1 homolog (LOC552027)	LOC552027	-0.813052	15.3164	1.31456e-05	0.0185227
T-complex protein 1 subunit eta (LOC550694)	LOC550694	-0.812892	78.4803	1.32392e-05	0.0185369
ets DNA-binding protein pokkuri (LOC100576369)	LOC100576369	-0.812776	14.2066	1.33068e-05	0.0185653
fasciclin-3 (LOC724243)	LOC724243	-0.812725	11.4385	1.33368e-05	0.0185795
U6 snRNA-associated Sm-like protein LSm8 (LOC552155)	LOC552155	-0.812685	10.5191	1.33603e-05	0.0185937
LOC725439 (LOC725439)	LOC725439	-0.812449	47.4987	1.35004e-05	0.018608
V-type proton ATPase subunit H (LOC409055)	LOC409055	-0.811866	54.3884	1.38511e-05	0.0186222
DDRGK domain-containing protein 1 (LOC552123)	LOC552123	-0.811414	36.2414	1.41288e-05	0.0186364
LOC551905 (LOC551905)	LOC551905	-0.811212	232.125	1.42539e-05	0.0186648
LOC552534 (LOC552534)	LOC552534	-0.810992	71.8414	1.43923e-05	0.0187074
caprin homolog (LOC409086)	LOC409086	-0.810984	91.6462	1.43971e-05	0.0187216
EARP-interacting protein homolog (LOC411793)	LOC411793	-0.810897	26.7598	1.44519e-05	0.0187358
serine protease 42 (LOC410526)	LOC410526	-0.810857	24.8563	1.44773e-05	0.01875
zinc finger CCCH domain-containing protein 15 homolog (LOC409311)	LOC409311	-0.81083	57.2745	1.44943e-05	0.0187642
ribosomal RNA processing protein 36 homolog (LOC724432)	LOC724432	-0.810547	40.6881	1.46746e-05	0.0187784
zinc finger Ran-binding domain-containing protein 2 (LOC409350)	LOC409350	-0.810468	25.2467	1.47248e-05	0.0188068
trafficking protein particle complex subunit 2-like protein (LOC552743)	LOC552743	-0.810453	13.6255	1.47347e-05	0.018821
rRNA methyltransferase 2 mitochondrial (LOC412247)	LOC412247	-0.809758	17.5334	1.51866e-05	0.018892
phosphatidylinositol glycan anchor biosynthesis class U protein (LOC724943)	LOC724943	-0.809746	30.0206	1.51945e-05	0.0189062
pre-mRNA-splicing factor SPF27 (LOC408527)	LOC408527	-0.809722	18.3345	1.52103e-05	0.0189205
protein lingerer (LOC413433)	LOC413433	-0.809618	15.4846	1.52791e-05	0.0189347
protein ABHD13 (LOC412636)	LOC412636	-0.809251	23.3107	1.55239e-05	0.0189489
NADH dehydrogenase (ubiquinone) Fe-S protein 1 75kDa (NADH-coenzyme Q reductase) (Ndufs1)	Ndufs1	-0.809206	82.4344	1.55541e-05	0.0189631
decaprenyl-diphosphate synthase subunit 2 (LOC551463)	LOC551463	-0.808915	28.0421	1.5751e-05	0.0189773
pyridine nucleotide-disulfide oxidoreductase domain-containing protein 1 (LOC107963973)	LOC107963973	-0.80847	21.8017	1.60564e-05	0.0189915
eukaryotic translation initiation factor 3 subunit G (LOC408386)	LOC408386	-0.808247	85.9905	1.62114e-05	0.0190057
WD repeat-containing protein 46 (LOC724809)	LOC724809	-0.807976	17.8849	1.64013e-05	0.0190483
nucleolar protein 9 (LOC410990)	LOC410990	-0.807753	10.2933	1.65592e-05	0.0190767
eukaryotic initiation factor 4A-I (LOC411989)	LOC411989	-0.807701	335.631	1.65961e-05	0.0190909
LOC113218599 (LOC113218599)	LOC113218599	-0.807681	13.0132	1.66107e-05	0.0191051
probable small nuclear ribonucleoprotein Sm D2 (LOC414039)	LOC414039	-0.807561	91.1743	1.66961e-05	0.0191193
enolase (LOC552678)	LOC552678	-0.807516	448.409	1.67281e-05	0.0191335
apoptosis-inducing factor 1 mitochondrial (LOC412212)	LOC412212	-0.807186	47.7925	1.6966e-05	0.0191619
CTP synthase (LOC551835)	LOC551835	-0.807113	13.4461	1.70195e-05	0.0191761
glutamyl aminopeptidase (LOC551518)	LOC551518	-0.807102	81.626	1.70275e-05	0.0191903
BRISC and BRCA1-A complex member 1 (LOC724855)	LOC724855	-0.807082	15.6795	1.70417e-05	0.0192045
nose resistant to fluoxetine protein 6 (LOC412295)	LOC412295	-0.807043	11.9546	1.70703e-05	0.0192188
LOC107966040 (LOC107966040)	LOC107966040	-0.807008	19.4224	1.7096e-05	0.019233
phosphopantothenoylcysteine decarboxylase (LOC412189)	LOC412189	-0.806361	79.3144	1.75739e-05	0.0192898
mitochondrial 2-oxodicarboxylate carrier-like (LOC113218991)	LOC113218991	-0.806264	21.218	1.76466e-05	0.019304
clavesin-2 (LOC408596)	LOC408596	-0.806227	96.2564	1.76749e-05	0.0193182
conserved oligomeric Golgi complex subunit 7 (LOC411239)	LOC411239	-0.806197	15.4717	1.76975e-05	0.0193324
myosin heavy chain 95F (LOC409285)	LOC409285	-0.805994	25.751	1.78505e-05	0.0193466
ATP-binding cassette sub-family E member 1 (LOC551235)	LOC551235	-0.805962	37.7302	1.78751e-05	0.0193608
LOC102654905 (LOC102654905)	LOC102654905	-0.805928	27.9555	1.79006e-05	0.019375
zinc finger CCHC domain-containing protein 10 (LOC100578773)	LOC100578773	-0.805313	10.9238	1.83733e-05	0.0194034
3-hydroxyisobutyrate dehydrogenase mitochondrial (LOC551208)	LOC551208	-0.805279	18.2858	1.83998e-05	0.0194176
nucleosome assembly protein 1-like 1 (LOC550824)	LOC550824	-0.805004	243.33	1.86153e-05	0.019446
acidic leucine-rich nuclear phosphoprotein 32 family member A (LOC413280)	LOC413280	-0.804847	40.8987	1.87388e-05	0.0194602
eukaryotic translation initiation factor 3 subunit B (LOC410100)	LOC410100	-0.804756	84.3725	1.88106e-05	0.0194744
signal recognition particle 9 kDa protein (LOC725743)	LOC725743	-0.804715	56.867	1.88431e-05	0.0194886
dual specificity protein phosphatase 19 (LOC102656384)	LOC102656384	-0.804486	15.4596	1.9026e-05	0.0195028
scavenger receptor class B member 1 (LOC409228)	LOC409228	-0.804367	11.4117	1.91215e-05	0.0195455
fumarylacetoacetate hydrolase domain-containing protein 2A (LOC410635)	LOC410635	-0.804176	221.338	1.92759e-05	0.0196023
LOC413560 (LOC413560)	LOC413560	-0.80412	10.3827	1.93213e-05	0.0196165
ribonucleoside-diphosphate reductase large subunit (LOC725673)	LOC725673	-0.804103	19.1696	1.93353e-05	0.0196307
LOC100578621 (LOC100578621)	LOC100578621	-0.804085	32.3157	1.93499e-05	0.0196449
AFG3-like protein 2 (LOC552166)	LOC552166	-0.804061	78.0887	1.9369e-05	0.0196591
pre-mRNA-processing-splicing factor 8 (LOC551620)	LOC551620	-0.803992	13.3642	1.94252e-05	0.0196733
ubiquinol-cytochrome-c reductase complex assembly factor 1 (LOC726341)	LOC726341	-0.803832	37.5802	1.95567e-05	0.0197017
myotubularin-related protein 9 (LOC412880)	LOC412880	-0.803751	15.142	1.96228e-05	0.0197159
tweedle motif cuticular protein 2 (LOC724398)	LOC724398	-0.803699	422.461	1.96663e-05	0.0197301
LOC100577363 (LOC100577363)	LOC100577363	-0.803682	21.5339	1.96798e-05	0.0197443
putative oxidoreductase GLYR1 homolog (LOC550663)	LOC550663	-0.803677	22.597	1.9684e-05	0.0197585
Y+L amino acid transporter 2 (LOC727552)	LOC727552	-0.803659	14.6265	1.96993e-05	0.0197727
retinal rod rhodopsin-sensitive cGMP 3'-5'-cyclic phosphodiesterase subunit delta (LOC410525)	LOC410525	-0.803651	20.8375	1.97054e-05	0.0197869
T-complex protein 1 subunit beta (LOC409809)	LOC409809	-0.803612	148.778	1.97376e-05	0.0198011
S-phase kinase-associated protein 2 (LOC412031)	LOC412031	-0.803596	10.1473	1.97509e-05	0.0198153
RING finger protein 113A-like (LOC100577263)	LOC100577263	-0.803408	17.9488	1.9907e-05	0.0198295
calcium-transporting ATPase sarcoplasmic/endoplasmic reticulum type (LOC410371)	LOC410371	-0.803232	19.3123	2.00546e-05	0.019858
probable medium-chain specific acyl-CoA dehydrogenase mitochondrial (LOC408567)	LOC408567	-0.803186	755.864	2.00927e-05	0.0198722
protein SCO2 homolog mitochondrial (LOC726314)	LOC726314	-0.802867	18.421	2.03627e-05	0.0199006
eukaryotic translation initiation factor 2A (LOC552764)	LOC552764	-0.80277	33.6762	2.04453e-05	0.0199148
probable elongator complex protein 3 (LOC100576866)	LOC100576866	-0.802745	15.6135	2.04667e-05	0.019929
39S ribosomal protein L37 mitochondrial (LOC725854)	LOC725854	-0.802731	19.4517	2.04784e-05	0.0199432
venom dipeptidylpeptidase IV (LOC410337)	LOC410337	-0.802469	18.3661	2.0703e-05	0.0199574
myoneurin (LOC725494)	LOC725494	-0.802454	18.0416	2.07157e-05	0.0199716
RWD domain-containing protein 1 (LOC409681)	LOC409681	-0.802387	52.6187	2.07737e-05	0.0199858
protein TSSC4 (LOC726788)	LOC726788	-0.802229	20.4958	2.09107e-05	0.0200142
LETM1 domain-containing protein 1 (LOC727277)	LOC727277	-0.802169	15.1803	2.09633e-05	0.0200426
LOC102654832 (LOC102654832) ncRNA	LOC102654832	-0.801911	119.498	2.1189e-05	0.0200852
kinesin-related protein 4 (LOC552684)	LOC552684	-0.801841	12.5278	2.12505e-05	0.0200994
proteoglycan 4 (LOC726592)	LOC726592	-0.80184	337.151	2.12517e-05	0.0201136
solute carrier family 25 member 44 (LOC410612)	LOC410612	-0.801823	52.0317	2.12662e-05	0.0201278
ATP synthase subunit alpha mitochondrial (LOC409114)	LOC409114	-0.801583	758.837	2.14793e-05	0.0201705
tetratricopeptide repeat protein 1 (LOC551047)	LOC551047	-0.801309	29.8783	2.1724e-05	0.0201989
gamma-glutamylcyclotransferase (LOC725055)	LOC725055	-0.800714	33.5271	2.22644e-05	0.0202131
EKC/KEOPS complex subunit TPRKB (LOC102655203)	LOC102655203	-0.800706	30.2432	2.22726e-05	0.0202273
methyltransferase-like protein 13 (LOC412624)	LOC412624	-0.800394	16.071	2.256e-05	0.0202557
LOC725683 (LOC725683)	LOC725683	-0.799923	10.2759	2.30011e-05	0.0202841
acylglycerol kinase mitochondrial (LOC727071)	LOC727071	-0.799746	57.4444	2.31695e-05	0.0202983
fatty acid synthase (LOC412815)	LOC412815	-0.799663	58.9815	2.32486e-05	0.0203125
protein CDV3 homolog (LOC552707)	LOC552707	-0.799661	27.5129	2.32505e-05	0.0203267
pyruvate dehydrogenase [acetyl-transferring]-phosphatase 1 mitochondrial (LOC413080)	LOC413080	-0.79962	15.6259	2.32892e-05	0.0203409
NAD-dependent protein deacetylase Sirt2 (LOC409532)	LOC409532	-0.799572	25.6728	2.33351e-05	0.0203551
dnaJ homolog subfamily C member 8 (LOC410294)	LOC410294	-0.799473	19.4105	2.34297e-05	0.0203693
methyltransferase-like 26 (LOC726062)	LOC726062	-0.799381	28.8058	2.35187e-05	0.0203835
SAFB-like transcription modulator (LOC409788)	LOC409788	-0.799187	26.6042	2.37059e-05	0.0203977
heterogeneous nuclear ribonucleoprotein 27C (LOC409961)	LOC409961	-0.799171	82.2958	2.37214e-05	0.0204119
formylglycine-generating enzyme (LOC409298)	LOC409298	-0.799142	13.8325	2.3749e-05	0.0204261
calpain-B (Calpb)	Calpb	-0.799001	14.7292	2.38871e-05	0.0204403
NTF2-related export protein (LOC413378)	LOC413378	-0.798549	54.5853	2.43314e-05	0.0204972
lisH domain-containing protein FOPNL (LOC724715)	LOC724715	-0.798197	17.3566	2.46821e-05	0.0205256
ATP-binding cassette sub-family B member 10 mitochondrial (LOC552744)	LOC552744	-0.797971	28.5557	2.49098e-05	0.0205398
DNA-directed RNA polymerases I II and III subunit RPABC2 (LOC410494)	LOC410494	-0.797801	41.9892	2.50822e-05	0.020554
heterogeneous nuclear ribonucleoprotein U-like protein 1 (LOC408497)	LOC408497	-0.797701	16.1887	2.51845e-05	0.0205824
splicing factor 3B subunit 5 (LOC102656442)	LOC102656442	-0.797688	31.4315	2.51978e-05	0.0205966
protein arginine N-methyltransferase 1 (LOC725362)	LOC725362	-0.797614	51.3304	2.52741e-05	0.0206108
iron-sulfur protein NUBPL (LOC551442)	LOC551442	-0.797581	56.9189	2.5307e-05	0.020625
putative elongator complex protein 4 (LOC411156)	LOC411156	-0.797157	11.0069	2.57461e-05	0.0206676
anaphase-promoting complex subunit 15 (LOC724920)	LOC724920	-0.797123	14.8448	2.57815e-05	0.0206818
protein FAM32A-like (LOC724807)	LOC724807	-0.797111	128.178	2.57934e-05	0.020696
telomere length and silencing protein 1 homolog (LOC551293)	LOC551293	-0.796853	25.3034	2.60635e-05	0.0207102
cytochrome P450 6a14-like (LOC551028)	LOC551028	-0.79652	11.1606	2.64167e-05	0.020767
LOC100576192 (LOC100576192)	LOC100576192	-0.796459	54.7577	2.6481e-05	0.0207813
probable cytochrome P450 6a14 (LOC725159)	LOC725159	-0.796292	198.348	2.66599e-05	0.0208097
60S ribosomal protein L38 (LOC725383)	LOC725383	-0.795746	6101.6	2.72512e-05	0.0208381
3-hydroxyacyl-CoA dehydrogenase type-2 (LOC725274)	LOC725274	-0.795688	1043.97	2.73149e-05	0.0208523
pre-mRNA-splicing factor CWC25 homolog (LOC552083)	LOC552083	-0.795405	25.8076	2.76263e-05	0.0208665
DNA-directed RNA polymerase II subunit GRINL1A (LOC551452)	LOC551452	-0.795153	11.3064	2.79066e-05	0.0208807
mediator of RNA polymerase II transcription subunit 21 (LOC412578)	LOC412578	-0.795007	19.5068	2.80696e-05	0.0209233
ATP-dependent RNA helicase DDX54 (LOC413660)	LOC413660	-0.794815	31.9333	2.82863e-05	0.0209375
NAD kinase 2 mitochondrial (LOC408642)	LOC408642	-0.794795	22.8421	2.83091e-05	0.0209517
up-regulated during skeletal muscle growth protein 5-like (LOC113218630)	LOC113218630	-0.794596	175.524	2.85341e-05	0.0209801
nuclear valosin-containing protein-like (LOC409408)	LOC409408	-0.794422	12.7746	2.87332e-05	0.0210227
LOC551557 (LOC551557)	LOC551557	-0.79441	92.019	2.87472e-05	0.0210369
2'-5'-phosphodiesterase 12 (LOC725486)	LOC725486	-0.794136	12.5627	2.90624e-05	0.0210511
tRNA pseudouridine synthase A (LOC551700)	LOC551700	-0.793948	41.0118	2.92807e-05	0.0210653
m7GpppX diphosphatase (LOC552284)	LOC552284	-0.793728	30.9811	2.95376e-05	0.0210938
lysozyme-like (LOC113218576)	LOC113218576	-0.793463	62.7633	2.98491e-05	0.021108
CCAAT/enhancer-binding protein zeta (LOC100578014)	LOC100578014	-0.793276	16.3724	3.00715e-05	0.0211222
another transcription unit protein (LOC551906)	LOC551906	-0.793091	13.7326	3.02924e-05	0.0211506
GPI transamidase component PIG-T (LOC410132)	LOC410132	-0.792975	22.8324	3.04322e-05	0.0211648
prefoldin subunit 6 (LOC552807)	LOC552807	-0.792883	115.417	3.05427e-05	0.021179
coiled-coil domain-containing protein 174 (LOC102656137)	LOC102656137	-0.792845	19.2017	3.05884e-05	0.0211932
probable oligoribonuclease (LOC725736)	LOC725736	-0.792746	11.4973	3.07088e-05	0.0212074
dynamin-like 120 kDa protein mitochondrial (LOC413438)	LOC413438	-0.792587	12.2046	3.09014e-05	0.0212216
ran-binding protein 3 (LOC724785)	LOC724785	-0.792584	46.0848	3.09051e-05	0.0212358
ATP synthase subunit e mitochondrial (LOC551861)	LOC551861	-0.792559	393.228	3.09358e-05	0.02125
CKLF-like MARVEL transmembrane domain-containing protein 8 (LOC408400)	LOC408400	-0.792472	59.8293	3.10422e-05	0.0212642
3'(2')-5'-bisphosphate nucleotidase 1 (LOC411106)	LOC411106	-0.792273	20.4061	3.12869e-05	0.0212784
putative fatty acyl-CoA reductase (LOC411983)	LOC411983	-0.792134	41.6189	3.14578e-05	0.0212926
glutaredoxin 3 (LOC409355)	LOC409355	-0.792078	95.5201	3.15275e-05	0.0213068
probable pathogenesis-related protein CaO19.6200 (LOC552244)	LOC552244	-0.791985	11.9568	3.16427e-05	0.021321
synembryn (LOC411841)	LOC411841	-0.791853	12.9927	3.18079e-05	0.0213352
vacuolar H+ ATP synthase 16 kDa proteolipid subunit (Vha16)	Vha16	-0.791722	759.35	3.19725e-05	0.0213778
luc7-like protein 3 (LOC411791) misc RNA	LOC411791	-0.791481	21.4906	3.22763e-05	0.0214063
serine protease inhibitor 3 (LOC107963967)	LOC107963967	-0.791219	74.0874	3.2609e-05	0.0214347
probable 39S ribosomal protein L49 mitochondrial (LOC726151)	LOC726151	-0.791162	53.162	3.26818e-05	0.0214489
LOC725729 (LOC725729)	LOC725729	-0.791026	291.635	3.28568e-05	0.0214631
FGFR1 oncogene partner 2 homolog (LOC411546)	LOC411546	-0.790888	19.99	3.30345e-05	0.0214773
acetyl-coenzyme A synthetase (LOC409624)	LOC409624	-0.790873	26.8861	3.30529e-05	0.0214915
cilia- and flagella-associated protein 20 (LOC412363)	LOC412363	-0.790617	17.7255	3.33862e-05	0.0215341
protein C6orf203 homolog (LOC102654345)	LOC102654345	-0.7906	25.8472	3.34078e-05	0.0215483
28S ribosomal protein S21 mitochondrial (LOC113218892)	LOC113218892	-0.790563	59.1131	3.34568e-05	0.0215767
protein RAB5IF homolog (LOC552050)	LOC552050	-0.790539	79.4813	3.3487e-05	0.0215909
tetra-peptide repeat homeobox protein 1 (LOC100576418)	LOC100576418	-0.789873	405.549	3.43683e-05	0.0216193
28S ribosomal protein S9 mitochondrial (LOC724162)	LOC724162	-0.789766	21.3703	3.45111e-05	0.0216335
cuticular protein analogous to peritrophins 3-D (Cpap3-d)	Cpap3-d	-0.789744	58.0432	3.45407e-05	0.0216619
serine/threonine-protein kinase minibrain (LOC409111)	LOC409111	-0.789742	16.5991	3.45427e-05	0.0216761
LOC552276 (LOC552276)	LOC552276	-0.789737	25.3987	3.45499e-05	0.0216903
ATP-binding cassette sub-family F member 1 (LOC413390)	LOC413390	-0.789055	23.904	3.54756e-05	0.021733
5-oxoprolinase (LOC725665)	LOC725665	-0.788578	48.8514	3.6136e-05	0.0217472
LOC107964975 (LOC107964975)	LOC107964975	-0.788561	94.3116	3.61597e-05	0.0217614
choline-phosphate cytidylyltransferase A (LOC412303)	LOC412303	-0.788555	16.5437	3.6169e-05	0.0217756
xaa-Pro dipeptidase (LOC551552)	LOC551552	-0.788527	75.4866	3.62083e-05	0.021804
NEDD8-activating enzyme E1 catalytic subunit (LOC409394)	LOC409394	-0.787929	30.6297	3.70519e-05	0.0218324
trafficking protein particle complex subunit 6B (LOC725904)	LOC725904	-0.787878	29.1711	3.71255e-05	0.0218466
LOC724583 (LOC724583)	LOC724583	-0.78755	61.5366	3.75962e-05	0.0218892
exportin-1 (LOC413018)	LOC413018	-0.787519	10.3475	3.76405e-05	0.0219034
sodium/potassium-transporting ATPase subunit alpha (LOC411083)	LOC411083	-0.787457	25.2038	3.77309e-05	0.0219176
mitochondrial import receptor subunit TOM70 (LOC726081)	LOC726081	-0.787183	28.1524	3.81292e-05	0.0219318
E3 ubiquitin-protein ligase RNF14 (LOC552305)	LOC552305	-0.787084	14.598	3.82744e-05	0.0219602
WD repeat-containing protein 75 (LOC550808)	LOC550808	-0.787045	12.8403	3.8332e-05	0.0219744
14-3-3 protein zeta (LOC102655329)	LOC102655329	-0.78681	430.547	3.86786e-05	0.0219886
importin-7 (LOC551725)	LOC551725	-0.786538	17.4343	3.90827e-05	0.0220028
cytochrome c oxidase subunit NDUFA4 (LOC552809)	LOC552809	-0.786498	545.044	3.91429e-05	0.022017
N-alpha-acetyltransferase 38-B NatC auxiliary subunit (LOC724241)	LOC724241	-0.78643	38.6677	3.92438e-05	0.0220313
RCC1-like G exchanging factor-like protein (LOC411554)	LOC411554	-0.786366	16.2087	3.93397e-05	0.0220455
LOC724221 (LOC724221)	LOC724221	-0.786055	274.3	3.98097e-05	0.0220597
40S ribosomal protein S12 mitochondrial (LOC409723)	LOC409723	-0.785951	98.4832	3.99673e-05	0.0220739
odorant binding protein 15 (Obp15)	Obp15	-0.785865	317.335	4.00993e-05	0.0221023
replication factor C subunit 5 (LOC410266)	LOC410266	-0.785822	25.1968	4.01641e-05	0.0221165
39S ribosomal protein L50 mitochondrial (LOC724516)	LOC724516	-0.785618	31.3915	4.04779e-05	0.0221449
ubiquitin carboxyl-terminal hydrolase MINDY-3 homolog (LOC412828)	LOC412828	-0.785519	23.1388	4.06304e-05	0.0221591
putative protein DDB G0274405 (LOC551066)	LOC551066	-0.78532	41.1905	4.0939e-05	0.0221733
glutaredoxin-related protein 5 mitochondrial (LOC552835)	LOC552835	-0.784875	65.6564	4.16365e-05	0.0221875
proliferation-associated protein 2G4 (LOC412221)	LOC412221	-0.784742	93.1382	4.18455e-05	0.0222017
RNA polymerase I-specific transcription initiation factor RRN3 (LOC726812)	LOC726812	-0.784509	23.6637	4.2216e-05	0.0222301
ELMO domain-containing protein C (LOC411931)	LOC411931	-0.784413	20.5004	4.23706e-05	0.0222443
elongation of very long chain fatty acids protein 1 (LOC100578829)	LOC100578829	-0.784392	54.7697	4.24041e-05	0.0222585
unconventional myosin-XVIIIa (LOC726044)1	LOC726044	-0.784192	14.9605	4.27255e-05	0.0223011
facilitated trehalose transporter Tret1 (LOC551936)	LOC551936	-0.783795	35.1655	4.33702e-05	0.0223153
hydroxymethylglutaryl-CoA synthase 1 (LOC413763)	LOC413763	-0.783563	20.3075	4.37505e-05	0.0223438
protein RER1 (LOC410094)	LOC410094	-0.783256	32.5537	4.42576e-05	0.022358
tRNA-splicing endonuclease subunit Sen2 (LOC100576366)	LOC100576366	-0.783189	15.4287	4.43689e-05	0.0223722
mediator of RNA polymerase II transcription subunit 17 (LOC411043)	LOC411043	-0.782398	13.5645	4.57055e-05	0.022429
RNA-binding protein 42 (LOC408620)	LOC408620	-0.782311	10.4049	4.58532e-05	0.0224574
structural maintenance of chromosomes protein 1A (LOC411589)	LOC411589	-0.782261	18.7182	4.59387e-05	0.0224716
hippocampus abundant transcript 1 protein (LOC552258)	LOC552258	-0.782094	30.118	4.62266e-05	0.0224858
LOC551426 (LOC551426)	LOC551426	-0.78173	32.6937	4.68599e-05	0.0225426
copper transport protein ATOX1 (LOC725138)	LOC725138	-0.7816	103.184	4.70875e-05	0.0225568
ras-related protein RabJ (LOC107965449)	LOC107965449	-0.781404	14.9578	4.74324e-05	0.0225852
COP9 signalosome complex subunit 3 (LOC552384)	LOC552384	-0.781368	30.717	4.74958e-05	0.0225994
replication stress response regulator SDE2 (LOC113218808)	LOC113218808	-0.780792	17.1061	4.85229e-05	0.022642
glutamyl-tRNA(Gln) amidotransferase subunit B mitochondrial (LOC102654365)	LOC102654365	-0.780777	23.2852	4.85489e-05	0.0226847
RNA-binding protein pno1 (LOC725734)	LOC725734	-0.780731	45.5991	4.8632e-05	0.0226989
venom acid phosphatase Acph-1 (LOC726571)	LOC726571	-0.780716	39.0743	4.86587e-05	0.0227131
ankyrin repeat domain-containing protein 17 (LOC409983)	LOC409983	-0.780686	26.4132	4.87134e-05	0.0227273
very-long-chain enoyl-CoA reductase (LOC725146)	LOC725146	-0.780622	183.341	4.88296e-05	0.0227415
nuclear pore complex protein Nup155 (LOC412721)	LOC412721	-0.780618	10.2497	4.8836e-05	0.0227557
zinc finger CCCH domain-containing protein 18 (LOC409497)	LOC409497	-0.780483	13.4613	4.90823e-05	0.0227699
selenoprotein F (LOC410663)	LOC410663	-0.780441	59.848	4.91586e-05	0.0227841
LOC726118 (LOC726118)	LOC726118	-0.780438	570.611	4.91636e-05	0.0227983
39S ribosomal protein L34 mitochondrial (LOC100578551)	LOC100578551	-0.780355	139.721	4.93147e-05	0.0228125
CCA tRNA nucleotidyltransferase 1 mitochondrial (LOC413815)	LOC413815	-0.780086	20.6596	4.98084e-05	0.0228409
elongator complex protein 5 (LOC724842)	LOC724842	-0.780025	10.8106	4.99197e-05	0.0228551
GTP-binding protein 10 homolog (LOC413533)	LOC413533	-0.77971	15.5748	5.05037e-05	0.0229119
RNA-binding protein lark (LOC551446)0	LOC551446	-0.77929	28.8751	5.12918e-05	0.0229261
putative inorganic phosphate cotransporter (LOC410278)	LOC410278	-0.779175	20.9588	5.15101e-05	0.0229403
pre-mRNA 3'-end-processing factor FIP1 (LOC410219)	LOC410219	-0.778982	18.8673	5.1876e-05	0.0229545
mitochondrial ribosome-associated GTPase 2 (LOC411922)	LOC411922	-0.778909	11.1149	5.2016e-05	0.022983
protein KTI12 homolog (LOC412954)	LOC412954	-0.778863	25.4787	5.21031e-05	0.0230114
PCI domain-containing protein 2 (LOC411947)	LOC411947	-0.778781	30.1962	5.22616e-05	0.023054
inosine triphosphate pyrophosphatase (LOC726205)	LOC726205	-0.778751	32.5497	5.23184e-05	0.0230682
peroxisomal acyl-coenzyme A oxidase 3 (LOC412020)	LOC412020	-0.778546	32.1394	5.27144e-05	0.0230824
reticulon-4-interacting protein 1 mitochondrial (LOC411304)	LOC411304	-0.778504	10.1978	5.27943e-05	0.0231108
myeloperoxidase (LOC413054) partial mRNA	LOC413054	-0.778284	14.904	5.32233e-05	0.023125
phosphoglucomutase (LOC411897)	LOC411897	-0.778076	48.396	5.36285e-05	0.0231392
lambda crystallin-like protein (Cryl1)	Cryl1	-0.77796	884.095	5.38577e-05	0.0231676
serine/arginine repetitive matrix protein 1 (LOC726726)	LOC726726	-0.777933	16.7139	5.39104e-05	0.023196
putative E3 ubiquitin-protein ligase UBR7 (LOC410726)	LOC410726	-0.7779	26.0647	5.39763e-05	0.0232102
cytochrome b5 (LOC726850)	LOC726850	-0.777891	18.847	5.39936e-05	0.0232244
nucleoprotein TPR (LOC412508)	LOC412508	-0.777412	10.5613	5.49454e-05	0.0232386
thioredoxin reductase 1 (Trxr-1) transcript variant 2	Trxr-1	-0.777123	105.531	5.55271e-05	0.0232528
replication factor C subunit 2 (LOC551540)	LOC551540	-0.777039	16.469	5.56981e-05	0.023267
ATP synthase-coupling factor 6 mitochondrial (LOC726120)	LOC726120	-0.776696	316.818	5.63976e-05	0.0232955
replication protein A 70 kDa DNA-binding subunit (LOC725934)	LOC725934	-0.776626	32.4359	5.6541e-05	0.0233097
protein SEC13 homolog (LOC410030)	LOC410030	-0.776365	86.2923	5.7079e-05	0.0233381
dynactin subunit 1 (LOC413931)	LOC413931	-0.776344	13.5057	5.7122e-05	0.0233523
LOC102656224 (LOC102656224)	LOC102656224	-0.776262	125.919	5.72919e-05	0.0233665
60S ribosomal protein L27a (LOC552318)	LOC552318	-0.776179	1553.16	5.74648e-05	0.0233807
serine/threonine-protein phosphatase alpha-2 isoform (LOC409430)	LOC409430	-0.775881	128.227	5.80887e-05	0.0234091
probable ATP-dependent RNA helicase DDX23 (LOC551823)	LOC551823	-0.775624	21.2534	5.86319e-05	0.0234517
acyl-CoA Delta(11) desaturase (LOC727333)	LOC727333	-0.775596	90.6241	5.86911e-05	0.0234659
protein FAM162B (LOC551126)	LOC551126	-0.775436	45.3343	5.90304e-05	0.0235227
protein obstructor-E (LOC100577576)	LOC100577576	-0.775379	166.09	5.91517e-05	0.0235369
cleavage and polyadenylation specificity factor subunit 4 (LOC412627)	LOC412627	-0.775348	10.7541	5.92194e-05	0.0235511
restin homolog (LOC100576717)	LOC100576717	-0.774929	13.4564	6.01201e-05	0.0235795
probable proline--tRNA ligase mitochondrial (LOC726436)	LOC726436	-0.774683	21.0054	6.06546e-05	0.023608
something about silencing protein 10 (LOC413529)	LOC413529	-0.77468	29.6871	6.06611e-05	0.0236222
LOC100577161 (LOC100577161)	LOC100577161	-0.774665	12.1107	6.06944e-05	0.0236364
small ubiquitin-related modifier 3 (LOC550834)	LOC550834	-0.774517	33.5721	6.10172e-05	0.0236648
tubulin beta chain (LOC410559)	LOC410559	-0.774468	20.1511	6.11261e-05	0.023679
biorientation of chromosomes in cell division protein 1-like 1 (LOC411802)	LOC411802	-0.774268	11.3698	6.15661e-05	0.0236932
cystathionine beta-synthase (Cbs)	Cbs	-0.774132	30.2121	6.18669e-05	0.0237074
eukaryotic translation initiation factor 3 subunit E (LOC551242)	LOC551242	-0.773617	45.1523	6.30209e-05	0.0237358
unconventional prefoldin RPB5 interactor-like protein (LOC100577302)	LOC100577302	-0.773343	14.3857	6.36407e-05	0.0237926
glycylpeptide N-tetradecanoyltransferase 1 (LOC552485)	LOC552485	-0.773227	43.7276	6.39052e-05	0.0238352
protein flightless-1 (LOC412468)	LOC412468	-0.773192	10.7253	6.39848e-05	0.0238494
prolyl endopeptidase (LOC411896)	LOC411896	-0.773147	22.1745	6.40882e-05	0.0238636
protein F58A4.6 (LOC725638)	LOC725638	-0.773086	15.6489	6.42266e-05	0.0238778
PRKR-interacting protein 1 homolog (LOC107966055)	LOC107966055	-0.773055	25.6723	6.42977e-05	0.023892
TIP41-like protein (LOC412696)	LOC412696	-0.773002	19.585	6.44203e-05	0.0239063
importin-5 (LOC724927)	LOC724927	-0.77291	41.7917	6.46314e-05	0.0239205
U6 snRNA-associated Sm-like protein LSm6 (LOC725947)	LOC725947	-0.77282	79.4312	6.48405e-05	0.0239347
serine/threonine-protein phosphatase 2A 56 kDa regulatory subunit gamma isoform (LOC408949)	LOC408949	-0.772537	10.9185	6.54957e-05	0.0239489
LOC552788 (LOC552788)	LOC552788	-0.772495	30.6532	6.55952e-05	0.0239631
cutA divalent cation tolerance homolog (CUTA)	CUTA	-0.772391	42.1655	6.58376e-05	0.0239773
histone H2A (LOC724678)	LOC724678	-0.771973	15.436	6.68237e-05	0.0240341
mitochondrial-processing peptidase subunit alpha (LOC552175)	LOC552175	-0.771773	65.1706	6.72989e-05	0.0240625
cationic amino acid transporter 2 (LOC410272)	LOC410272	-0.771667	34.9532	6.75513e-05	0.0240767
nuclear cap-binding protein subunit 2 (LOC413877)	LOC413877	-0.771588	24.6592	6.77405e-05	0.0241051
transcription initiation factor TFIID subunit 3-like (LOC727574)	LOC727574	-0.771342	32.6123	6.83348e-05	0.0241193
60S ribosome subunit biogenesis protein NIP7 homolog (LOC113218983)	LOC113218983	-0.771267	76.8302	6.85165e-05	0.0241335
PITH domain-containing protein GA19395 (LOC727612)	LOC727612	-0.771005	26.5841	6.91534e-05	0.0241477
protein takeout (LOC412767)	LOC412767	-0.770688	65.0154	6.99316e-05	0.0241761
ubiquitin carboxyl-terminal hydrolase 10 (LOC726488)	LOC726488	-0.770432	10.5382	7.05638e-05	0.0242188
putative fatty acyl-CoA reductase CG5065 (LOC100576414)	LOC100576414	-0.770056	126.258	7.15041e-05	0.0242614
long-chain fatty acid transport protein 4 (LOC552113)	LOC552113	-0.770029	16.5809	7.15727e-05	0.0242756
LOC100576157 (LOC100576157)	LOC100576157	-0.769998	64.3082	7.16501e-05	0.0242898
mediator of RNA polymerase II transcription subunit 7 (LOC413179)	LOC413179	-0.769943	11.5114	7.17888e-05	0.024304
T-complex protein 1 subunit zeta (LOC551295)	LOC551295	-0.769934	134.268	7.18133e-05	0.0243182
mitochondrial import inner membrane translocase subunit TIM14 (LOC726653)	LOC726653	-0.769723	50.168	7.2346e-05	0.0243324
U1 small nuclear ribonucleoprotein C (LOC725416)	LOC725416	-0.769648	28.6118	7.25377e-05	0.0243466
protein spaetzle 4 (LOC100578719)	LOC100578719	-0.769507	11.1998	7.28978e-05	0.0243608
ATP-binding cassette sub-family B member 6 mitochondrial (LOC726867)	LOC726867	-0.76929	12.1787	7.34525e-05	0.024375
T-complex protein 1 subunit alpha (LOC409134)	LOC409134	-0.769241	168.387	7.35782e-05	0.0243892
phosphatidylglycerophosphatase and protein-tyrosine phosphatase 1 (LOC410177)	LOC410177	-0.769181	43.5387	7.37355e-05	0.0244034
LOC724988 (LOC724988)	LOC724988	-0.768718	48.9783	7.4938e-05	0.0244602
BUD13 homolog (LOC408712)	LOC408712	-0.768621	12.6668	7.51933e-05	0.0244744
RNA 3'-terminal phosphate cyclase (LOC552554)	LOC552554	-0.768453	10.8074	7.56354e-05	0.0244886
protein RTF2 homolog (LOC409254)	LOC409254	-0.768387	53.0339	7.58098e-05	0.0245028
nucleolar protein 6 (LOC551689)	LOC551689	-0.768333	11.9623	7.59506e-05	0.024517
LOC409232 (LOC409232)	LOC409232	-0.767853	41.7256	7.72311e-05	0.0245455
solute carrier family 22 member 21 (LOC408302)	LOC408302	-0.767678	34.4052	7.77039e-05	0.0245597
1-2-dihydroxy-3-keto-5-methylthiopentene dioxygenase (LOC551839)	LOC551839	-0.767657	103.052	7.77589e-05	0.0245739
putative ferric-chelate reductase 1 homolog (LOC413128)	LOC413128	-0.767617	12.0298	7.78677e-05	0.0245881
putative ATP synthase subunit f mitochondrial (LOC409930)	LOC409930	-0.767285	543.73	7.87702e-05	0.0246307
malvolio (LOC494509)	LOC494509	-0.767203	46.7549	7.89954e-05	0.0246449
ER membrane protein complex subunit 2-B (LOC411882)	LOC411882	-0.767133	43.0922	7.91861e-05	0.0246733
ATP-dependent RNA helicase bel (LOC408276)	LOC408276	-0.767121	36.7399	7.92213e-05	0.0247017
LOC100578913 (LOC100578913)	LOC100578913	-0.767041	45.5501	7.94414e-05	0.0247159
deaminated glutathione amidase (LOC551760)	LOC551760	-0.766837	28.0003	8.0005e-05	0.0247301
LOC725889 (LOC725889)	LOC725889	-0.766817	16.3218	8.00586e-05	0.0247443
double-strand-break repair protein rad21 homolog (LOC411619)	LOC411619	-0.766769	18.9375	8.0193e-05	0.0247585
nuclear nucleic acid-binding protein C1D (LOC725049)	LOC725049	-0.76651	56.5747	8.09143e-05	0.0247869
hillarin (LOC410236)	LOC410236	-0.766288	10.0347	8.15354e-05	0.0248011
farnesyl pyrophosphate synthase (LOC551910)	LOC551910	-0.766101	15.533	8.20658e-05	0.0248153
mitochondrial intermediate peptidase (LOC412784)	LOC412784	-0.766096	13.4104	8.20788e-05	0.0248295
regulator of nonsense transcripts 3B (LOC552225)	LOC552225	-0.766016	16.3895	8.23066e-05	0.0248438
tryptophan--tRNA ligase mitochondrial (LOC411305)	LOC411305	-0.765938	12.4758	8.25274e-05	0.0248722
DNA-directed RNA polymerases I II and III subunit RPABC1 (LOC413110)	LOC413110	-0.765923	18.6044	8.25686e-05	0.0248864
3-hydroxy-3-methylglutaryl-coenzyme A reductase (LOC550724)	LOC550724	-0.765832	14.6574	8.28294e-05	0.0249006
L-asparaginase (LOC551548)	LOC551548	-0.7656	22.6984	8.34945e-05	0.0249148
serine/arginine-rich splicing factor 2 (LOC409862)	LOC409862	-0.765388	52.51	8.41035e-05	0.024929
LOC100577128 (LOC100577128)	LOC100577128	-0.765164	28.8278	8.47534e-05	0.0249716
geranylgeranyl transferase type-1 subunit beta (LOC412933)	LOC412933	-0.76514	34.3724	8.48229e-05	0.0249858
LOC727592 (LOC727592)	LOC727592	-0.764758	14.9798	8.59428e-05	0.0250142
acyl-CoA Delta(11) desaturase (LOC552417)	LOC552417	-0.764539	37.2739	8.65913e-05	0.0250284
fatty acyl-CoA reductase wat (LOC100578329)	LOC100578329	-0.76445	39.3731	8.68531e-05	0.0250426
transmembrane protein 223 (LOC100578811)	LOC100578811	-0.763987	11.3513	8.82384e-05	0.025071
mitotic checkpoint protein BUB3 (LOC410050)	LOC410050	-0.763935	10.8976	8.83969e-05	0.0250852
LOC100577823 (LOC100577823)	LOC100577823	-0.763913	26.6042	8.84619e-05	0.0250994
la-related protein 7 (LOC724474)	LOC724474	-0.763859	20.2966	8.86264e-05	0.0251136
casein kinase II subunit alpha (LOC409767)	LOC409767	-0.763686	42.6669	8.91491e-05	0.025142
probable NADH dehydrogenase [ubiquinone] 1 alpha subcomplex subunit 12 (LOC727199)	LOC727199	-0.763594	141.108	8.94298e-05	0.0251563
nuclear transcription factor Y subunit B-1 (LOC411193)	LOC411193	-0.763477	21.7565	8.97877e-05	0.0251705
B-cell CLL/lymphoma 7 protein family member B (LOC410033)	LOC410033	-0.763346	20.5647	9.01903e-05	0.0251847
nuclear speckle splicing regulatory protein 1 (LOC724784)	LOC724784	-0.763339	49.7592	9.02098e-05	0.0251989
LOC411955 (LOC411955)	LOC411955	-0.76306	14.1937	9.10721e-05	0.0252131
upstream activation factor subunit spp27 (LOC408520)	LOC408520	-0.762828	136.217	9.17909e-05	0.0252273
proteasome subunit alpha type-7-1 (LOC410095)	LOC410095	-0.762736	191.493	9.20786e-05	0.0252415
V-type proton ATPase subunit E (LOC552720)	LOC552720	-0.76263	323.83	9.24091e-05	0.0252557
pre-mRNA-processing factor 19 (LOC408750)	LOC408750	-0.762563	22.1682	9.262e-05	0.0252699
progestin and adipoQ receptor family member 3 (LOC408805)	LOC408805	-0.76255	24.9554	9.26616e-05	0.0252841
protein arginine N-methyltransferase 5 (LOC410664)	LOC410664	-0.762546	16.44	9.26733e-05	0.0252983
S-methyl-5'-thioadenosine phosphorylase (LOC552740)	LOC552740	-0.762511	81.8758	9.27852e-05	0.0253125
cleft lip and palate transmembrane protein 1 homolog (LOC727027)	LOC727027	-0.762334	60.3208	9.3341e-05	0.0253267
inositol 1-4-5-triphosphate kinase (Ip3k)	Ip3k	-0.76202	10.9314	9.43409e-05	0.0253693
28S ribosomal protein S28 mitochondrial (LOC725538)	LOC725538	-0.761909	92.0084	9.46955e-05	0.0253977
TOX high mobility group box family member 3-like (LOC107965368)	LOC107965368	-0.761627	21.8557	9.56029e-05	0.0254119
glycine cleavage system H protein mitochondrial (LOC113219111)	LOC113219111	-0.761514	36.6139	9.5966e-05	0.0254261
DNA topoisomerase I mitochondrial (LOC412750)	LOC412750	-0.761474	32.4139	9.6095e-05	0.0254545
heat shock protein 70Cb ortholog (LOC408706)	LOC408706	-0.761474	50.4035	9.60967e-05	0.0254688
agrin (LOC409949)	LOC409949	-0.761389	21.9606	9.63729e-05	0.025483
magnesium transporter NIPA2 (LOC552704)	LOC552704	-0.761381	15.1718	9.63984e-05	0.0254972
glycosylphosphatidylinositol anchor attachment 1 protein (LOC552360)	LOC552360	-0.761294	28.1779	9.66825e-05	0.0255114
COMM domain-containing protein 5 (LOC726232)	LOC726232	-0.761212	11.7635	9.69499e-05	0.0255398
eukaryotic translation initiation factor 3 subunit L (LOC552056)	LOC552056	-0.761163	84.6082	9.71092e-05	0.025554
laminin subunit beta-1 (LOC726736)	LOC726736	-0.76115	14.4619	9.71519e-05	0.0255682
splicing factor 3A subunit 2 (LOC552334)	LOC552334	-0.761142	35.745	9.71765e-05	0.0255824
GPI mannosyltransferase 1 (LOC725491)	LOC725491	-0.761123	65.9447	9.72401e-05	0.0255966
LOC107964502 (LOC107964502)	LOC107964502	-0.76099	26.9688	9.76759e-05	0.0256108
alpha glucosidase 2 (AGLU2)	AGLU2	-0.76091	10.1959	9.79394e-05	0.025625
importin-4 (LOC412817)	LOC412817	-0.760777	11.5051	9.83776e-05	0.0256392
translation initiation factor eIF-2B subunit gamma (LOC411974)	LOC411974	-0.760744	19.7652	9.84898e-05	0.0256534
probable phospholipid-transporting ATPase IA (LOC552074)	LOC552074	-0.760569	13.6899	9.90682e-05	0.0256676
putative ATP-dependent RNA helicase DHX57 (LOC725983)	LOC725983	-0.760188	13.9383	0.000100345	0.025696
stAR-related lipid transfer protein 7 mitochondrial (LOC552633)	LOC552633	-0.76012	20.6298	0.000100575	0.0257102
alpha-glucosidase (Hbg3)	Hbg3	-0.760069	31.5032	0.000100746	0.0257386
cob(I)yrinic acid a-c-diamide adenosyltransferase mitochondrial (LOC552180)	LOC552180	-0.759976	33.8541	0.00010106	0.025767
probable protein BRICK1-B (LOC107965288)	LOC107965288	-0.759819	103.57	0.000101593	0.0257812
Krueppel homolog 2 (LOC725957)	LOC725957	-0.759403	77.0074	0.000103014	0.0258097
flocculation protein FLO11 (LOC552048)	LOC552048	-0.75915	20.1427	0.000103889	0.0258381
LOC113218770 (LOC113218770) ncRNA	LOC113218770	-0.758781	10.9187	0.000105177	0.0258523
nuclear pore glycoprotein p62 (LOC409734)	LOC409734	-0.758768	22.8923	0.000105221	0.0258665
probable leucine--tRNA ligase mitochondrial (LOC552532)	LOC552532	-0.758713	42.477	0.000105414	0.0258807
LOC725622 (LOC725622)	LOC725622	-0.758668	17.9174	0.000105571	0.0258949
RPA-interacting protein (LOC726033)	LOC726033	-0.758511	12.7295	0.000106126	0.0259091
S-adenosylmethionine decarboxylase proenzyme (LOC551724)	LOC551724	-0.758429	14.1426	0.000106415	0.0259375
splicing factor 3A subunit 1 (LOC409883)	LOC409883	-0.758231	25.5004	0.000107118	0.0259517
protein LSM14 homolog A (LOC410015)	LOC410015	-0.758017	53.8942	0.000107881	0.0259659
tetratricopeptide repeat protein 7B (LOC551884)	LOC551884	-0.757663	20.2934	0.000109157	0.0259943
adenylosuccinate lyase (LOC410482)	LOC410482	-0.757414	81.1491	0.000110061	0.0260085
tRNA pseudouridine synthase-like 1 (LOC725326)	LOC725326	-0.757336	18.1198	0.000110344	0.0260227
microphthalmia-associated transcription factor (LOC410802)	LOC410802	-0.757323	30.6454	0.000110392	0.0260369
eukaryotic translation initiation factor 4E-1A (LOC551901)	LOC551901	-0.757243	92.153	0.000110687	0.0260511
LOC100578347 (LOC100578347)	LOC100578347	-0.757219	66.6707	0.000110771	0.0260653
ubiquitin carboxyl-terminal hydrolase 46 (LOC552660)	LOC552660	-0.756923	33.3853	0.000111861	0.0260938
PIH1 domain containing 1 (PIH1D1)	PIH1D1	-0.756663	14.2479	0.000112824	0.026108
activating signal cointegrator 1 complex subunit 2 (LOC100578931)	LOC100578931	-0.756523	11.6419	0.000113348	0.0261222
probable cysteine--tRNA ligase mitochondrial (LOC725909)	LOC725909	-0.756504	18.1475	0.000113419	0.0261364
ADP-ribosylation factor-like protein 2 (LOC411085)	LOC411085	-0.756458	18.5262	0.000113592	0.0261506
histone deacetylase Rpd3 (LOC411503)	LOC411503	-0.756328	12.4949	0.000114077	0.0261648
LOC107964976 (LOC107964976) ncRNA	LOC107964976	-0.756162	35.7055	0.000114704	0.0261932
cysteine protease ATG4B (LOC552197)	LOC552197	-0.755972	11.8644	0.000115421	0.0262074
cuticular protein 2 (CPR2)	CPR2	-0.755972	994.733	0.000115423	0.0262216
translocation protein SEC63 homolog (LOC412505)	LOC412505	-0.755126	61.1549	0.000118672	0.0262784
RRP15-like protein (LOC724992)	LOC724992	-0.755061	34.0237	0.000118925	0.0262926
farnesyl pyrophosphate synthase (LOC551189)	LOC551189	-0.754566	60.101	0.000120865	0.0263352
transmembrane protein 161B (LOC410618)	LOC410618	-0.754046	17.0397	0.000122935	0.0263778
RNA-binding protein 26 (LOC409915)	LOC409915	-0.754014	10.7528	0.000123064	0.026392
regulation of nuclear pre-mRNA domain-containing protein 1B (LOC412928)	LOC412928	-0.753955	11.5304	0.000123298	0.0264205
spermatogenesis-associated protein 20 (LOC409622)	LOC409622	-0.753643	34.6207	0.000124556	0.0264347
protein 4.1 homolog (LOC408792)	LOC408792	-0.753398	39.9999	0.000125554	0.0264631
polyadenylate-binding protein 1 (LOC412602)	LOC412602	-0.752702	1330.65	0.00012842	0.0265341
F-box-like/WD repeat-containing protein TBL1XR1 (LOC410184)	LOC410184	-0.752686	23.6252	0.000128488	0.0265483
putative cystathionine gamma-lyase 2 (LOC412460)	LOC412460	-0.752505	82.7453	0.00012924	0.0265909
U1 small nuclear ribonucleoprotein 70 kDa (LOC551391)	LOC551391	-0.752137	64.7805	0.000130789	0.0266619
diphosphoinositol polyphosphate phosphohydrolase 1 (LOC409489)	LOC409489	-0.752069	29.2945	0.000131077	0.0266761
probable elongation factor 1-delta (LOC409015)	LOC409015	-0.751557	233.569	0.000133257	0.0267045
V-type proton ATPase subunit D 1 (LOC411295)	LOC411295	-0.751443	94.0861	0.00013375	0.0267188
b(0-+)-type amino acid transporter 1 (LOC409932)	LOC409932	-0.751124	24.3997	0.000135127	0.026733
loricrin (LOC409962) partial mRNA	LOC409962	-0.751124	150.073	0.000135128	0.0267472
FACT complex subunit spt16 (LOC551612)	LOC551612	-0.751022	14.2817	0.000135571	0.0267614
keratinocyte proline-rich protein (LOC100578514)	LOC100578514	-0.750655	82.6122	0.000137181	0.0267898
ras-related protein Rab-10 (LOC410241)	LOC410241	-0.75059	34.3999	0.000137463	0.0268182
pupal cuticle protein G1A (LOC100576182)	LOC100576182	-0.750427	54.3639	0.000138183	0.0268608
atrial natriuretic peptide-converting enzyme (LOC551502)	LOC551502	-0.75037	26.6572	0.000138436	0.026875
arrestin domain-containing protein 4 (LOC410896)	LOC410896	-0.750274	10.2715	0.000138866	0.0268892
LOC408641 (LOC408641)	LOC408641	-0.750197	51.8448	0.000139207	0.0269034
succinate dehydrogenase [ubiquinone] iron-sulfur subunit mitochondrial (LOC551169)	LOC551169	-0.749774	92.4658	0.000141103	0.0269318
LOC409163 (LOC409163)	LOC409163	-0.749436	179.979	0.000142635	0.0269602
putative inorganic phosphate cotransporter (LOC413263)	LOC413263	-0.74934	17.3236	0.00014307	0.0269744
lipase 3 (LOC409999)	LOC409999	-0.749101	13.0938	0.000144167	0.0269886
cell division cycle-associated protein 7 (LOC725859)	LOC725859	-0.749033	19.7423	0.00014448	0.0270028
D-aminoacyl-tRNA deacylase 1 (LOC100579024)	LOC100579024	-0.748664	24.9663	0.000146187	0.0270313
LOC100577504 (LOC100577504)	LOC100577504	-0.748333	10.6957	0.000147731	0.0270455
ectonucleoside triphosphate diphosphohydrolase 5 (LOC551373)	LOC551373	-0.74833	32.3363	0.000147743	0.0270597
pyrimidodiazepine synthase (LOC726823)	LOC726823	-0.747841	20.3121	0.000150055	0.0270881
cytochrome c oxidase assembly protein COX11 mitochondrial (LOC409420)	LOC409420	-0.747147	43.4725	0.000153385	0.0271307
LOC552585 (LOC552585)	LOC552585	-0.747065	16.9695	0.000153781	0.0271875
uroporphyrinogen decarboxylase (LOC726501)	LOC726501	-0.746647	42.6284	0.00015582	0.0272301
hydroxyacylglutathione hydrolase mitochondrial (LOC552568)	LOC552568	-0.746462	58.9302	0.000156732	0.0272443
patched domain-containing protein 3 (LOC413676)	LOC413676	-0.746425	11.6838	0.000156912	0.0272585
serine/arginine-rich splicing factor 1B (LOC410040)	LOC410040	-0.746402	18.2049	0.000157028	0.0272727
LOC408538 (LOC408538)	LOC408538	-0.746263	16.5916	0.000157716	0.0272869
probable 28S ribosomal protein S16 mitochondrial (LOC725291)	LOC725291	-0.745955	88.8536	0.000159249	0.027358
UDP-glucuronosyltransferase 2B19 (LOC100577140)	LOC100577140	-0.745482	19.0277	0.000161632	0.0273864
conserved oligomeric Golgi complex subunit 4 (LOC411125)	LOC411125	-0.74516	16.4989	0.000163269	0.0274148
multifunctional methyltransferase subunit TRM112-like protein (LOC724794)	LOC724794	-0.745105	52.5304	0.00016355	0.0274432
protein BUD31 homolog (LOC727332)	LOC727332	-0.744975	38.3899	0.000164218	0.0274858
eukaryotic translation initiation factor 4E-binding protein 1 (LOC725039)	LOC725039	-0.744916	220.795	0.000164522	0.0275
eisosome protein SEG2 (LOC727170)	LOC727170	-0.74487	56.5261	0.000164756	0.0275142
alpha-tocopherol transfer protein-like (LOC409740)	LOC409740	-0.744531	37.5645	0.000166509	0.0275426
chromobox protein homolog 1 (LOC410395)	LOC410395	-0.744451	76.9973	0.000166926	0.0275568
LOC726260 (LOC726260)	LOC726260	-0.744326	19.2533	0.000167577	0.027571
39S ribosomal protein L52 mitochondrial (LOC552471)	LOC552471	-0.744068	50.9086	0.00016893	0.0276278
LOC107965854 (LOC107965854)	LOC107965854	-0.743795	25.9401	0.000170372	0.027642
histone H3 (LOC726542)	LOC726542	-0.743556	31.0818	0.000171644	0.0276563
protein POLR1D (LOC100576542)	LOC100576542	-0.743427	34.7957	0.000172332	0.0276705
protein FAM50 homolog (LOC551692)	LOC551692	-0.743132	22.4583	0.000173915	0.0276989
LOC100578730 (LOC100578730)	LOC100578730	-0.743123	35.9905	0.000173965	0.0277131
dynactin subunit 3 (LOC102656311)	LOC102656311	-0.742834	25.6026	0.00017553	0.0277415
retinol dehydrogenase 14 (LOC413168)	LOC413168	-0.74265	52.8157	0.000176531	0.0277699
corepressor interacting with RBPJ 1 (LOC724875)	LOC724875	-0.742529	25.3782	0.000177198	0.0277841
MAGUK p55 subfamily member 6 (LOC408359)	LOC408359	-0.742438	17.2681	0.000177692	0.0277983
mediator of RNA polymerase II transcription subunit 30 (LOC412870)	LOC412870	-0.742124	12.6401	0.000179429	0.0278267
excitatory amino acid transporter 3 (LOC412382)	LOC412382	-0.741974	51.2495	0.000180258	0.0278409
translation initiation factor IF-2 (LOC551089)	LOC551089	-0.741969	35.2517	0.000180289	0.0278551
LOC113219119 (LOC113219119)	LOC113219119	-0.741914	20.5833	0.000180592	0.0278693
glycerol-3-phosphate dehydrogenase mitochondrial (LOC551904)	LOC551904	-0.741513	35.1872	0.000182839	0.0279261
ubiquitin-associated domain-containing protein 1 (LOC411718)	LOC411718	-0.741345	10.773	0.000183787	0.0279403
tumor necrosis factor receptor superfamily member wengen (LOC726958)	LOC726958	-0.741084	20.6768	0.000185267	0.0279545
4-hydroxybenzoate polyprenyltransferase mitochondrial (LOC724350)	LOC724350	-0.740809	13.2439	0.000186841	0.027983
LOC100578770 (LOC100578770)	LOC100578770	-0.740663	20.6986	0.000187675	0.0279972
estrogen sulfotransferase (LOC412996)	LOC412996	-0.740533	34.1348	0.000188425	0.0280114
solute carrier family 41 member 3 (LOC410862)	LOC410862	-0.740326	19.4543	0.000189626	0.0280256
C-terminal-binding protein (LOC409158)	LOC409158	-0.740294	15.1651	0.000189814	0.0280398
U3 small nucleolar RNA-associated protein 15 homolog (LOC412931)	LOC412931	-0.740248	14.0536	0.00019008	0.028054
protein suppressor of white apricot (LOC408652)	LOC408652	-0.740126	17.5428	0.000190793	0.0280824
ubiquitin thioesterase otubain-like (LOC725744)	LOC725744	-0.739414	43.5189	0.000194987	0.0280966
eukaryotic translation initiation factor 3 subunit F-like (LOC727164)	LOC727164	-0.739283	3162.35	0.000195767	0.0281108
LOC409769 (LOC409769)	LOC409769	-0.739258	31.9342	0.000195915	0.028125
porphobilinogen deaminase (LOC551872)	LOC551872	-0.73863	25.6485	0.000199699	0.0281676
cytochrome b-c1 complex subunit 8 (LOC726747)	LOC726747	-0.738065	179.663	0.000203153	0.0282528
probable RNA polymerase II nuclear localization protein SLC7A6OS (LOC726800)	LOC726800	-0.737913	23.1803	0.00020409	0.028267
regulator of nonsense transcripts 1 (LOC409839)	LOC409839	-0.737843	41.9412	0.000204525	0.0282813
LOC100578389 (LOC100578389)	LOC100578389	-0.737445	10.7361	0.000207001	0.0283381
ankyrin repeat domain-containing protein 29 (LOC726529)	LOC726529	-0.737139	10.9861	0.000208927	0.0283665
ribonuclease H1 (LOC412100)	LOC412100	-0.736907	31.2759	0.000210394	0.0284091
trafficking protein particle complex subunit 3 (LOC412710)	LOC412710	-0.736869	44.9503	0.000210637	0.0284233
6-pyruvoyl tetrahydrobiopterin synthase (LOC412015)	LOC412015	-0.736655	11.0305	0.000211999	0.0284375
peptidyl-prolyl cis-trans isomerase FKBP4 (LOC412287)	LOC412287	-0.736534	112.232	0.000212774	0.0284517
glycerate kinase (LOC411541)	LOC411541	-0.736523	13.1006	0.000212847	0.0284659
biotin--protein ligase (LOC411759)	LOC411759	-0.736501	11.6317	0.000212989	0.0284801
probable nuclear transport factor 2 (LOC409406)	LOC409406	-0.736356	203.284	0.000213916	0.0284943
LOC100577661 (LOC100577661)	LOC100577661	-0.736198	31.8006	0.00021494	0.0285227
LOC100577680 (LOC100577680)	LOC100577680	-0.736182	559.554	0.000215042	0.0285369
filamin-A (LOC410171)	LOC410171	-0.736137	13.4199	0.000215335	0.0285511
cysteine-rich with EGF-like domain protein 2 (LOC410877)	LOC410877	-0.735894	43.3079	0.000216908	0.0285653
phenylalanine--tRNA ligase alpha subunit (LOC552768)	LOC552768	-0.735856	21.564	0.000217161	0.0285795
LOC102656901 (LOC102656901) ncRNA	LOC102656901	-0.735726	16.1716	0.000218007	0.028608
LOC725823 (LOC725823)	LOC725823	-0.735551	442.55	0.000219157	0.0286222
dihydropyrimidine dehydrogenase [NADP(+)] (LOC410207)	LOC410207	-0.735409	26.4624	0.000220091	0.0286364
UDP-glucuronosyltransferase 2C1 (LOC411298)	LOC411298	-0.735369	30.1577	0.000220352	0.0286506
high mobility group protein DSP1 (LOC725551)	LOC725551	-0.735231	46.6662	0.000221269	0.028679
HBS1-like protein (LOC551269)	LOC551269	-0.735173	26.8365	0.00022165	0.0286932
cuticular protein (LOC725089)	LOC725089	-0.734912	75.9072	0.000223388	0.0287216
mediator of RNA polymerase II transcription subunit 19 (LOC412348)	LOC412348	-0.734704	26.5697	0.000224785	0.0287358
chromatin-remodeling complex ATPase chain Iswi (LOC412742)	LOC412742	-0.734608	11.4702	0.000225431	0.02875
ATP-binding cassette sub-family F member 3 (LOC413652)	LOC413652	-0.734399	17.146	0.000226838	0.0287642
grpE protein homolog mitochondrial (LOC551769)	LOC551769	-0.734378	156.973	0.000226979	0.0287926
viral IAP-associated factor homolog (LOC100577876)	LOC100577876	-0.734349	30.9903	0.00022718	0.0288068
serine proteinase stubble (LOC410402)	LOC410402	-0.73409	11.0797	0.000228944	0.028821
protein odr-4 homolog (LOC727261)	LOC727261	-0.734021	33.4967	0.000229415	0.0288352
nucleolysin TIAR (LOC411890)	LOC411890	-0.733874	35.3263	0.000230422	0.0288636
LOC100578412 (LOC100578412)	LOC100578412	-0.733606	27.0265	0.000232263	0.028892
actin-like protein 6B (LOC552824)	LOC552824	-0.733386	11.4544	0.000233787	0.0289205
LOC100576945 (LOC100576945)	LOC100576945	-0.733122	66.4845	0.000235626	0.0289489
replication factor C subunit 4-like (LOC726018)	LOC726018	-0.733067	10.3337	0.000236015	0.0289631
V-type proton ATPase 116 kDa subunit a (LOC412810)	LOC412810	-0.733056	52.024	0.000236092	0.0289773
LOC410034 (LOC410034)	LOC410034	-0.732756	40.9947	0.000238202	0.0289915
zinc transporter 7 (LOC411095)	LOC411095	-0.732647	16.0115	0.000238973	0.0290199
S-adenosylmethionine mitochondrial carrier protein (LOC409508)	LOC409508	-0.732583	14.1399	0.000239424	0.0290341
mitochondrial E3 ubiquitin protein ligase 1 (LOC409295)	LOC409295	-0.732508	41.3141	0.000239957	0.0290625
transmembrane emp24 domain-containing protein (LOC552602)	LOC552602	-0.732498	147.023	0.000240025	0.0290767
dnaJ homolog subfamily C member 21 (LOC100578360)	LOC100578360	-0.732227	14.2004	0.000241959	0.0290909
peptidyl-prolyl cis-trans isomerase sig-7-like (LOC100577735)	LOC100577735	-0.732037	28.2546	0.000243319	0.0291051
conserved ATPase domain protein (LOC410408)	LOC410408	-0.731739	20.6793	0.000245473	0.0291335
nucleolar complex protein 4 homolog B (LOC411404)	LOC411404	-0.731312	28.3427	0.000248579	0.0291761
LOC102655639 (LOC102655639)	LOC102655639	-0.731243	11.8191	0.000249087	0.0291903
laccase (LOC725500)	LOC725500	-0.731222	158.854	0.000249241	0.0292045
methyl farnesoate epoxidase (LOC727290)	LOC727290	-0.731221	15.8806	0.000249249	0.0292188
bifunctional methylenetetrahydrofolate dehydrogenase/cyclohydrolase mitochondrial (LOC551667)	LOC551667	-0.730909	68.3715	0.000251542	0.0292472
programmed cell death protein 6 (LOC408672)	LOC408672	-0.730795	79.66	0.000252391	0.0292614
LOC102655841 (LOC102655841)	LOC102655841	-0.730731	17.7818	0.000252866	0.0292756
deoxyuridine 5'-triphosphate nucleotidohydrolase (LOC725501)	LOC725501	-0.730527	61.8068	0.000254385	0.0292898
methionine aminopeptidase 1 (LOC410385)	LOC410385	-0.730457	46.8402	0.000254905	0.029304
28S ribosomal protein S9 mitochondrial-like (LOC113218582)	LOC113218582	-0.730273	32.4601	0.000256287	0.0293182
pyrroline-5-carboxylate reductase (LOC412234)	LOC412234	-0.729792	14.4967	0.000259925	0.0293324
mediator of RNA polymerase II transcription subunit 23 (LOC412332)	LOC412332	-0.729374	13.8792	0.00026312	0.0293466
LOC100576930 (LOC100576930)	LOC100576930	-0.728528	24.9908	0.000269684	0.0294176
elongation of very long chain fatty acids protein 4 (LOC411692)	LOC411692	-0.728372	21.4729	0.000270913	0.0294318
protein tramtrack beta isoform (LOC410918)	LOC410918	-0.728274	23.7898	0.000271687	0.0294602
mediator of RNA polymerase II transcription subunit 15 (LOC551478)	LOC551478	-0.728194	16.6687	0.000272319	0.0294744
JNK1/MAPK8-associated membrane protein (LOC409819)	LOC409819	-0.727986	15.8055	0.00027397	0.029517
deoxynucleotidyltransferase terminal-interacting protein 2 (LOC412294)	LOC412294	-0.727916	27.0258	0.000274524	0.0295455
glycogen phosphorylase (LOC409267)	LOC409267	-0.727874	78.2049	0.000274862	0.0295597
alpha-(1-3)-fucosyltransferase C (LOC102654353)	LOC102654353	-0.727686	23.1828	0.000276366	0.0295739
transformer-2 sex-determining protein (tra2)	tra2	-0.727143	44.8777	0.000280743	0.0296165
28 kDa heat- and acid-stable phosphoprotein (LOC724487)	LOC724487	-0.727122	91.2121	0.000280914	0.0296307
protein BUD31 homolog (LOC727332) misc RNA	LOC727332	-0.727042	16.7602	0.00028157	0.0296449
UDP-xylose and UDP-N-acetylglucosamine transporter (LOC725569)	LOC725569	-0.726902	33.8656	0.000282711	0.0296875
esterase FE4 (LOC409171)	LOC409171	-0.726795	148.266	0.000283581	0.0297159
cyclin-dependent kinase 10 (LOC409462)	LOC409462	-0.726593	39.8042	0.000285245	0.0297443
cleavage and polyadenylation specificity factor subunit CG7185 (LOC551973)	LOC551973	-0.726115	12.2517	0.0002892	0.0297869
reticulon-4-interacting protein 1 homolog mitochondrial (LOC551545)	LOC551545	-0.725873	10.0288	0.000291221	0.0298011
alpha- and gamma-adaptin-binding protein p34 (LOC552673)	LOC552673	-0.725757	12.0333	0.000292198	0.0298153
transcription factor Dp-1 (LOC409887)	LOC409887	-0.72559	36.2797	0.000293604	0.0298295
LOC551572 (LOC551572)	LOC551572	-0.725474	11.1568	0.000294583	0.0298438
tRNA modification GTPase GTPBP3 mitochondrial (LOC725337)	LOC725337	-0.725373	22.5739	0.000295438	0.029858
integrin-alpha FG-GAP repeat-containing protein 2-like (LOC551451)	LOC551451	-0.725213	32.8411	0.000296802	0.0298722
ubiquinone biosynthesis O-methyltransferase mitochondrial (LOC412082)	LOC412082	-0.725011	12.9928	0.000298522	0.0299006
solute carrier family 25 member 51 (LOC102656893)	LOC102656893	-0.724866	13.1372	0.000299771	0.0299148
actin related protein 11 (LOC413144)	LOC413144	-0.724671	23.3782	0.000301445	0.0299432
testicular acid phosphatase homolog (LOC412301)	LOC412301	-0.724457	20.1794	0.000303298	0.0299574
LOC552843 (LOC552843)	LOC552843	-0.724416	77.2655	0.00030365	0.0299716
double-stranded RNA-specific editase 1 (LOC412491)	LOC412491	-0.724401	27.3926	0.00030378	0.0299858
signal recognition particle subunit SRP68 (LOC552776)	LOC552776	-0.724291	55.0228	0.000304737	0.0300142
repetitive proline-rich cell wall protein 2-like (LOC102655762)	LOC102655762	-0.724054	15.1638	0.000306811	0.0300568
methyltransferase-like protein 23 (LOC552348)	LOC552348	-0.724013	24.838	0.000307168	0.030071
vacuolar protein sorting-associated protein VTA1 homolog (LOC727354)	LOC727354	-0.723937	20.3852	0.000307838	0.0300852
S-formylglutathione hydrolase (LOC412193)	LOC412193	-0.723427	158.686	0.00031235	0.0301278
1-acyl-sn-glycerol-3-phosphate acyltransferase beta (LOC724951)	LOC724951	-0.723284	17.5762	0.000313618	0.0301563
serine/threonine-protein phosphatase 4 regulatory subunit 1 (LOC726544)3	LOC726544	-0.723039	10.8939	0.000315817	0.0301705
RNA-binding protein 1 (LOC727349)	LOC727349	-0.723021	39.8876	0.000315978	0.0301847
nuclear pore complex protein Nup50 (LOC410864)	LOC410864	-0.72269	21.41	0.000318963	0.0301989
glutamate dehydrogenase mitochondrial (LOC409253)	LOC409253	-0.722659	55.107	0.00031924	0.0302131
venom carboxylesterase-6-like (LOC408395)	LOC408395	-0.72232	15.9175	0.000322322	0.0302415
solute carrier family 23 member 1 (LOC410114)	LOC410114	-0.722318	22.137	0.000322341	0.0302557
dnaJ homolog subfamily B member 12 (LOC413120)	LOC413120	-0.72216	30.2834	0.000323792	0.0303125
LOC100578420 (LOC100578420)	LOC100578420	-0.721923	13.8515	0.000325972	0.0303267
RNA polymerase II subunit B1 CTD phosphatase Rpap2 (LOC724863)	LOC724863	-0.721727	15.7206	0.000327784	0.0303551
mpv17-like protein (LOC102654488)	LOC102654488	-0.721279	13.4546	0.000331959	0.0303977
LOC100578269 (LOC100578269)	LOC100578269	-0.720522	56.378	0.000339118	0.0304119
cuticular protein 6 (CPR6)	CPR6	-0.720139	19.2875	0.000342789	0.0304545
succinate dehydrogenase assembly factor 2 mitochondrial-like (LOC113218840)	LOC113218840	-0.719767	15.1413	0.000346389	0.0304972
LOC724413 (LOC724413)	LOC724413	-0.719503	34.1035	0.000348959	0.0305114
T-complex protein 1 subunit epsilon (LOC409825)	LOC409825	-0.719165	207.559	0.000352274	0.0305398
coiled-coil domain-containing protein 47 (LOC412935)	LOC412935	-0.718968	26.7121	0.000354219	0.030554
leukocyte receptor cluster member 1 (LOC410238)	LOC410238	-0.718705	11.308	0.00035684	0.0305966
cleavage stimulation factor subunit 2 (LOC550924)	LOC550924	-0.718406	15.3922	0.000359823	0.0306108
nucleoporin SEH1 (LOC413365)	LOC413365	-0.717794	12.0526	0.000366012	0.0306392
peroxiredoxin-6 (LOC411852)	LOC411852	-0.717756	43.305	0.000366395	0.0306534
transcription and mRNA export factor ENY2 (LOC102655217)	LOC102655217	-0.71766	33.0627	0.000367376	0.0306818
LOC411159 (LOC411159)	LOC411159	-0.717507	17.5384	0.000368947	0.030696
protein prenyltransferase alpha subunit repeat-containing protein 1 (LOC725592)	LOC725592	-0.717443	12.2393	0.000369601	0.0307102
programmed cell death protein 5 (LOC551586)	LOC551586	-0.716669	46.824	0.000377624	0.0307244
gem-associated protein 7 (LOC726546)	LOC726546	-0.716668	32.3301	0.000377627	0.0307386
transcription elongation factor SPT4 (LOC552076)	LOC552076	-0.716567	43.8314	0.000378684	0.0307528
pyroglutamyl-peptidase 1 (LOC726220)	LOC726220	-0.716428	35.4283	0.000380148	0.030767
GDP-fucose transporter 1 (LOC551237)	LOC551237	-0.716358	20.0365	0.000380886	0.0307813
tetraspanin-9 (LOC410821)	LOC410821	-0.715543	20.5147	0.000389555	0.0308381
solute carrier family 26 member 6-like (LOC725394)	LOC725394	-0.71491	10.0556	0.000396404	0.0309091
transmembrane emp24 domain-containing protein eca (LOC412554)	LOC412554	-0.714789	146.804	0.000397721	0.0309233
prefoldin subunit 5 (LOC411936)	LOC411936	-0.714764	86.2128	0.000397998	0.0309517
facilitated trehalose transporter Tret1-2 homolog (LOC408456)	LOC408456	-0.714682	25.7807	0.000398892	0.0309659
LOC100576748 (LOC100576748)	LOC100576748	-0.714658	942.136	0.000399152	0.0309943
dual specificity mitogen-activated protein kinase kinase 6 (LOC725374)	LOC725374	-0.714559	20.69	0.000400238	0.0310227
probable 18S rRNA (guanine-N(7))-methyltransferase (LOC551414)	LOC551414	-0.713958	60.7075	0.000406893	0.0310511
pinin (LOC409672)	LOC409672	-0.713345	16.6136	0.000413766	0.0310937
LOC725315 (LOC725315)	LOC725315	-0.713319	121.121	0.000414067	0.031108
DNA-directed RNA polymerases I and III subunit RPAC1 (LOC411510)	LOC411510	-0.713266	23.7538	0.000414663	0.0311222
LOC100576662 (LOC100576662)	LOC100576662	-0.713078	25.8989	0.000416803	0.0311506
LOC107964899 (LOC107964899) ncRNA	LOC107964899	-0.713053	22.45	0.000417076	0.0311648
S-phase kinase-associated protein 1 (LOC409234)	LOC409234	-0.712936	76.3936	0.000418409	0.031179
abhydrolase domain-containing protein DDB G0269086 (LOC725761)	LOC725761	-0.712929	15.0073	0.000418495	0.0311932
DNA topoisomerase 3-alpha (LOC410571)	LOC410571	-0.712269	11.3173	0.000426088	0.0312216
LOC100578744 (LOC100578744)	LOC100578744	-0.711818	35.7861	0.000431338	0.0312642
LOC725101 (LOC725101)	LOC725101	-0.711789	12.2225	0.000431684	0.0312784
exosome complex component CSL4 (LOC552072)	LOC552072	-0.711726	22.0609	0.000432418	0.0312926
6-phosphofructo-2-kinase/fructose-2-6-bisphosphatase 1 (LOC409574)	LOC409574	-0.711612	22.4297	0.000433756	0.0313068
collectin-11 (LOC410293)	LOC410293	-0.711574	17.4638	0.000434204	0.031321
LOC725973 (LOC725973)	LOC725973	-0.711489	32.0266	0.000435204	0.0313352
puff-specific protein Bx42 (LOC551225)	LOC551225	-0.711457	31.1002	0.000435581	0.0313494
LOC409514 (LOC409514)	LOC409514	-0.711443	13.0747	0.000435746	0.0313636
LOC551416 (LOC551416)	LOC551416	-0.711187	17.8843	0.000438776	0.0313778
LOC102655512 (LOC102655512)	LOC102655512	-0.711149	22.7088	0.000439232	0.031392
serine--tRNA ligase cytoplasmic (LOC413011)	LOC413011	-0.710484	68.1906	0.000447198	0.0314063
integrator complex subunit 13 (LOC408448)	LOC408448	-0.709965	13.5461	0.000453508	0.0314205
LOC552799 (LOC552799)	LOC552799	-0.709681	126.835	0.000456988	0.0314489
gamma-tubulin complex component 4 (LOC412119)	LOC412119	-0.709644	14.6324	0.000457438	0.0314631
ATPase WRNIP1 (LOC409392)	LOC409392	-0.709041	12.5472	0.000464922	0.0314915
LOC726906 (LOC726906)	LOC726906	-0.708898	11.3604	0.000466699	0.0315057
putative RNA-binding protein Luc7-like 2 (LOC551987)	LOC551987	-0.708419	66.8435	0.000472736	0.0315341
MATH and LRR domain-containing protein PFE0570w (LOC100579061)	LOC100579061	-0.708349	14.6093	0.000473619	0.0315483
arginine-glutamic acid dipeptide repeats protein (LOC409536)	LOC409536	-0.708125	22.9968	0.000476467	0.0315625
neprilysin-2 (LOC410380)	LOC410380	-0.708056	61.1559	0.00047735	0.0315767
ribonuclease P protein subunit p20 (LOC102655617)	LOC102655617	-0.707839	24.6317	0.000480123	0.0316051
calcium-transporting ATPase type 2C member 1 (LOC724440)	LOC724440	-0.70743	13.6133	0.000485396	0.0316477
ankyrin repeat domain-containing protein 40 (LOC100577060)	LOC100577060	-0.706898	26.6402	0.000492318	0.0316761
LOC100577885 (LOC100577885)	LOC100577885	-0.706725	13.6363	0.00049459	0.0317045
transmembrane protein 177 (LOC113219136)	LOC113219136	-0.706638	10.7988	0.000495745	0.031733
CG1567-like (LOC411317)	LOC411317	-0.70655	94.8947	0.000496907	0.0317614
calcium load-activated calcium channel (LOC552501)	LOC552501	-0.706192	54.6393	0.000501654	0.0317756
COP9 signalosome complex subunit 2 (LOC409062)	LOC409062	-0.706136	18.4414	0.000502398	0.0317898
nuclear migration protein nudC (LOC408304)	LOC408304	-0.70587	58.4362	0.00050595	0.031804
LOC107965706 (LOC107965706)	LOC107965706	-0.705802	24.0199	0.000506861	0.0318182
hyaluronoglucosaminidase (LOC406146)	LOC406146	-0.705689	11.1393	0.000508377	0.0318324
golgin-45 (LOC552288)	LOC552288	-0.705085	36.1146	0.000516571	0.031875
mitochondrial thiamine pyrophosphate carrier (LOC727424)	LOC727424	-0.704655	15.4352	0.00052247	0.0319176
LOC100578072 (LOC100578072)	LOC100578072	-0.704577	26.6893	0.000523541	0.0319318
LOC113219165 (LOC113219165) ncRNA	LOC113219165	-0.704361	628.193	0.000526537	0.0319602
spliceosome-associated protein CWC15 homolog (LOC408632)	LOC408632	-0.704086	24.899	0.000530357	0.0319744
hsp70-binding protein 1 (LOC409521)	LOC409521	-0.703424	41.8565	0.000539667	0.0319886
serine palmitoyltransferase 2 (LOC411447)	LOC411447	-0.70298	15.3229	0.000545982	0.0320028
dnaJ homolog subfamily A member 1 (LOC724368)	LOC724368	-0.702822	111.473	0.000548259	0.0320312
ADP-ribosylation factor 1 (LOC409481)	LOC409481	-0.70281	219.467	0.000548423	0.0320455
LOC552217 (LOC552217)	LOC552217	-0.702606	75.8143	0.000551358	0.0320739
mRNA-capping enzyme (LOC414001)	LOC414001	-0.702467	24.9582	0.00055337	0.0320881
PRADC1-like protein (LOC408531)	LOC408531	-0.702458	47.3645	0.000553507	0.0321023
LOC107964405 (LOC107964405)	LOC107964405	-0.702174	14.1839	0.000557625	0.0321307
probable ribonuclease ZC3H12C (LOC413825)	LOC413825	-0.701752	14.3764	0.000563803	0.0321733
lysophosphatidylcholine acyltransferase (LOC550970)	LOC550970	-0.701725	11.5285	0.000564189	0.0321875
zinc finger protein 512B (LOC725903)	LOC725903	-0.701708	45.0969	0.000564444	0.0322017
DNA-directed RNA polymerases I II and III subunit RPABC3 (LOC102655904)	LOC102655904	-0.701627	35.1956	0.000565634	0.0322301
LOC413484 (LOC413484)	LOC413484	-0.70161	16.6773	0.000565892	0.0322443
sushi von Willebrand factor type A EGF and pentraxin domain-containing protein 1 (LOC413543)	LOC413543	-0.701125	12.1895	0.000573074	0.0322727
T-complex protein 1 subunit delta (LOC551275)	LOC551275	-0.700669	152.012	0.000579906	0.0322869
guanine nucleotide-binding protein-like 1 (LOC412985)	LOC412985	-0.700658	15.7691	0.000580073	0.0323011
protein FAM49B (LOC550655)	LOC550655	-0.700397	21.6989	0.000584026	0.0323153
protein FAM13A (LOC410170)	LOC410170	-0.69994	13.9973	0.000590977	0.0323438
protein MTO1 homolog mitochondrial (LOC410941)	LOC410941	-0.699885	22.3229	0.00059181	0.032358
transmembrane protein 165 (LOC551441)	LOC551441	-0.699653	10.2931	0.00059538	0.0323722
U5 small nuclear ribonucleoprotein 40 kDa protein (LOC552715)	LOC552715	-0.699645	24.574	0.000595502	0.0323864
anaphase-promoting complex subunit CDC26 (LOC726277)	LOC726277	-0.69957	30.1589	0.000596655	0.0324006
cuticular protein 1 (CPR1)	CPR1	-0.699369	2009.26	0.000599769	0.032429
protein transport protein Sec23A (LOC408983)	LOC408983	-0.699329	59.7183	0.000600381	0.0324432
LOC408365 (LOC408365)	LOC408365	-0.69906	160.099	0.000604573	0.0324574
surfeit locus protein 4 homolog (LOC552234)	LOC552234	-0.698472	80.313	0.000613808	0.0324716
matrix metalloproteinase-2 (LOC409383)	LOC409383	-0.698356	17.1367	0.000615632	0.0325
protein AAR2 homolog (LOC724692)	LOC724692	-0.698281	11.0738	0.000616827	0.0325142
GMP synthase [glutamine-hydrolyzing] (LOC409846)	LOC409846	-0.697942	31.227	0.000622227	0.0325426
electron transfer flavoprotein-ubiquinone oxidoreductase mitochondrial (LOC552343)	LOC552343	-0.697574	81.1096	0.000628132	0.0325852
serine/threonine-protein kinase RIO1 (LOC100576572)	LOC100576572	-0.697498	22.1873	0.000629348	0.0325994
sodium-coupled monocarboxylate transporter 1 (LOC410626)	LOC410626	-0.697253	14.0391	0.000633323	0.0326278
gem-associated protein 8 (LOC726086)	LOC726086	-0.697212	26.068	0.000633988	0.032642
S-adenosylmethionine synthase (LOC551102)	LOC551102	-0.697038	93.4978	0.000636817	0.0326562
motile sperm domain-containing protein 1 (LOC411531)	LOC411531	-0.697033	20.7952	0.0006369	0.0326705
putative pre-mRNA-splicing factor ATP-dependent RNA helicase PRP1 (LOC551824)	LOC551824	-0.696996	17.8407	0.000637491	0.0326989
cysteine-rich PDZ-binding protein (LOC725850)	LOC725850	-0.696926	19.7665	0.000638648	0.0327131
endocuticle structural glycoprotein ABD-4 (LOC726995)	LOC726995	-0.696775	176.649	0.000641106	0.0327273
LOC552558 (LOC552558)	LOC552558	-0.696703	121.991	0.000642301	0.0327557
dihydroorotate dehydrogenase (quinone) mitochondrial (LOC100577081)	LOC100577081	-0.696251	21.2856	0.000649752	0.0327841
COP9 signalosome complex subunit 7b (LOC411843)	LOC411843	-0.696108	24.6605	0.00065213	0.0327983
KH domain-containing RNA-binding signal transduction-associated protein 2 (LOC408710)	LOC408710	-0.696004	32.1122	0.000653856	0.0328125
box A-binding factor (LOC725389)	LOC725389	-0.69487	21.9114	0.000672991	0.0328977
glucosidase 2 subunit beta (LOC552747)	LOC552747	-0.69484	43.4997	0.000673512	0.0329119
CDGSH iron-sulfur domain-containing protein 3 mitochondrial (LOC102656425)	LOC102656425	-0.694821	57.9677	0.000673824	0.0329261
alpha-methyldopa hypersensitive protein (LOC410639)	LOC410639	-0.694684	12.5619	0.000676184	0.0329545
putative hydroxypyruvate isomerase (LOC102654610)	LOC102654610	-0.694463	253.803	0.000679976	0.0329688
RNA-binding protein 45 (LOC412116)	LOC412116	-0.694351	10.6094	0.00068191	0.032983
LOC551765 (LOC551765)	LOC551765	-0.69401	16.8529	0.000687825	0.0330256
troponin C type IIa (TpnCIIa)	TpnCIIa	-0.693653	25.2166	0.000694047	0.033054
ER membrane protein complex subunit 4 (LOC412349)	LOC412349	-0.693599	60.4397	0.000695009	0.0330682
glucose-6-phosphate 1-dehydrogenase (LOC725325)	LOC725325	-0.692932	56.643	0.000706801	0.0330966
U3 small nucleolar RNA-associated protein 18 homolog (LOC727320)	LOC727320	-0.69283	31.8846	0.000708621	0.033125
tubulin-specific chaperone C (LOC724928)	LOC724928	-0.692518	27.9017	0.000714203	0.0331676
histone H2B (LOC724633)	LOC724633	-0.692507	43.9318	0.000714397	0.0331818
LOC100577644 (LOC100577644)	LOC100577644	-0.692441	27.9988	0.000715581	0.033196
tumor protein p53-inducible nuclear protein 2 (LOC725263)	LOC725263	-0.692382	33.2518	0.000716638	0.0332102
U4/U6.U5 tri-snRNP-associated protein 2 (LOC411030)	LOC411030	-0.692361	12.2845	0.00071702	0.0332244
nitric oxide synthase-interacting protein homolog (LOC725565)	LOC725565	-0.69214	20.2802	0.000721019	0.0332386
SPARC-related modular calcium-binding protein 1 (LOC411502)	LOC411502	-0.692048	11.5237	0.000722689	0.0332528
cytochrome c-type heme lyase (LOC408968)	LOC408968	-0.691862	132.375	0.000726065	0.033267
translin-associated protein X (LOC725867)	LOC725867	-0.691401	14.8883	0.000734496	0.0332812
LOC725061 (LOC725061)	LOC725061	-0.691324	10.519	0.000735914	0.0332955
alanine aminotransferase 1 (LOC409196)	LOC409196	-0.691265	72.5357	0.000737012	0.0333097
probable serine/threonine-protein kinase samkC (LOC413113)	LOC413113	-0.690811	33.8096	0.000745431	0.0333665
tyrosine kinase receptor Cad96Ca (LOC409061)	LOC409061	-0.6908	10.1116	0.000745637	0.0333807
LOC724922 (LOC724922)	LOC724922	-0.69075	13.5113	0.000746551	0.0333949
LOC102654783 (LOC102654783)	LOC102654783	-0.690695	12.8823	0.000747585	0.0334091
E3 ubiquitin-protein ligase CHIP (LOC551229)	LOC551229	-0.690684	28.3242	0.0007478	0.0334233
7-methylguanosine phosphate-specific 5'-nucleotidase (LOC725409)	LOC725409	-0.690496	20.7605	0.000751316	0.0334517
ATP-dependent RNA helicase DHX33 (LOC726350)	LOC726350	-0.690472	11.0688	0.000751766	0.0334801
probable basic-leucine zipper transcription factor Q (LOC100576381)	LOC100576381	-0.68995	30.744	0.000761607	0.0335227
protein spaetzle 5 (LOC725541)	LOC725541	-0.689624	21.2079	0.000767817	0.0335653
DNA replication complex GINS protein SLD5 (LOC100577899)	LOC100577899	-0.689496	19.6809	0.000770268	0.0335795
hexokinase-1 (LOC408818)	LOC408818	-0.689403	47.7024	0.000772039	0.0335937
LOC726964 (LOC726964)	LOC726964	-0.689218	16.4915	0.000775607	0.033608
stress-induced-phosphoprotein 1 (LOC102656934)	LOC102656934	-0.688901	87.1951	0.000781726	0.0336364
RNA-binding protein 1 (LOC413835)	LOC413835	-0.688799	96.7885	0.000783708	0.0336506
serine/threonine-protein phosphatase 5 (LOC551854)	LOC551854	-0.688796	15.7606	0.000783759	0.0336648
probable U3 small nucleolar RNA-associated protein 11 (LOC725143)	LOC725143	-0.688547	22.0025	0.00078862	0.0336932
obg-like ATPase 1 (LOC413266)	LOC413266	-0.688438	59.6903	0.000790752	0.0337074
LOC724838 (LOC724838)	LOC724838	-0.688336	324.348	0.000792738	0.0337216
superoxide dismutase [Cu-Zn] chloroplastic-like (LOC113218958)	LOC113218958	-0.688268	205.024	0.000794086	0.0337358
chromatin complexes subunit BAP18 (LOC408633)	LOC408633	-0.688194	40.2855	0.000795535	0.03375
39S ribosomal protein L55 mitochondrial (LOC107965674)	LOC107965674	-0.688179	32.6207	0.000795836	0.0337642
26S proteasome regulatory subunit 4 (LOC551128)	LOC551128	-0.687881	152.941	0.000801719	0.0338068
aminopeptidase N (LOC551224)	LOC551224	-0.687725	12.4253	0.000804811	0.0338352
STT3 subunit of the oligosaccharyltransferase complex homolog B (STT3B) transcript variant 2	STT3B	-0.687429	68.8497	0.000810705	0.0338636
maf-like protein Athe 1300 (LOC100578507)	LOC100578507	-0.687079	28.0567	0.000817734	0.0339205
LOC102655243 (LOC102655243)	LOC102655243	-0.687007	30.1989	0.000819194	0.0339347
translation initiation factor eIF-2B subunit alpha (LOC409118)	LOC409118	-0.686947	30.0442	0.000820394	0.0339489
BMP-binding endothelial regulator protein (LOC410271)	LOC410271	-0.686758	23.6509	0.000824223	0.0339773
ubiquitin carboxyl-terminal hydrolase 5 (LOC552324)	LOC552324	-0.68612	39.3923	0.000837239	0.0340057
glutaminyl-peptide cyclotransferase (LOC411943)	LOC411943	-0.685938	28.1647	0.000840987	0.0340199
glutathione synthetase (LOC411372)	LOC411372	-0.685542	21.5884	0.000849185	0.0340483
protein farnesyltransferase/geranylgeranyltransferase type-1 subunit alpha (LOC551732)	LOC551732	-0.685537	47.0798	0.0008493	0.0340625
glutathione S-transferase S4 (GstS4)	GstS4	-0.685218	30.0129	0.000855959	0.0341051
vacuolar ATPase assembly integral membrane protein VMA21 homolog (LOC725742)	LOC725742	-0.685188	32.7691	0.000856589	0.0341193
coiled-coil domain-containing protein 130 homolog (LOC551191)	LOC551191	-0.684878	16.0102	0.000863095	0.0341335
TLD domain-containing protein 1 (LOC100576519)	LOC100576519	-0.684283	18.4569	0.000875715	0.0342045
N-acetylgalactosaminyltransferase 7 (LOC411799)	LOC411799	-0.684141	20.4042	0.000878752	0.034233
LOC100577418 (LOC100577418)	LOC100577418	-0.684034	26.4117	0.00088104	0.0342472
PC4 and SFRS1-interacting protein (LOC552332)	LOC552332	-0.683922	14.6637	0.000883454	0.0342614
tRNA selenocysteine 1-associated protein 1 (LOC551421)	LOC551421	-0.683901	46.8415	0.000883904	0.0342756
soluble calcium-activated nucleotidase 1 (LOC550987)	LOC550987	-0.683776	13.6605	0.00088659	0.0342898
beta-1-3-glucan recognition protein 1 (B-gluc1)	B-gluc1	-0.683254	19.4017	0.000897904	0.0343182
U11/U12 small nuclear ribonucleoprotein 48 kDa protein (LOC551392)	LOC551392	-0.683162	13.6355	0.000899926	0.0343324
RNA polymerase II-associated protein 3 (LOC727022) partial mRNA	LOC727022	-0.683019	14.491	0.000903041	0.0343608
contactin (LOC725169)	LOC725169	-0.682626	35.6692	0.000911683	0.0343892
alcohol dehydrogenase [NADP(+)] (LOC551927)	LOC551927	-0.682554	15.6663	0.000913279	0.0344034
dynamin-1-like protein (LOC411472)	LOC411472	-0.68241	20.1058	0.00091646	0.0344318
LOC100577578 (LOC100577578)	LOC100577578	-0.682257	32.3755	0.000919877	0.034446
zinc finger protein 706 (LOC726408)	LOC726408	-0.682167	89.2496	0.000921882	0.0344602
LOC113218727 (LOC113218727) ncRNA	LOC113218727	-0.68149	92.2626	0.000937059	0.0344886
protein jagunal (LOC552705)	LOC552705	-0.68124	29.5235	0.000942726	0.0345028
importin-11 (LOC412834)	LOC412834	-0.680349	18.8415	0.000963149	0.0345597
LOC726920 (LOC726920)	LOC726920	-0.680099	533.144	0.000968962	0.0345739
mitotic apparatus protein p62 (LOC100578144)	LOC100578144	-0.679914	29.8121	0.000973268	0.0345881
NADH dehydrogenase [ubiquinone] 1 alpha subcomplex assembly factor 2 (LOC100578218)	LOC100578218	-0.679821	45.008	0.000975428	0.0346023
dnaJ homolog subfamily C member 22 (LOC410730)	LOC410730	-0.679481	19.1246	0.000983418	0.0346165
elongation of very long chain fatty acids protein AAEL008004 (LOC552205)	LOC552205	-0.67925	18.4037	0.000988858	0.0346591
LOC726155 (LOC726155)	LOC726155	-0.679221	11.3684	0.000989545	0.0346733
LOC724680 (LOC724680)	LOC724680	-0.67889	30.9841	0.000997391	0.0347159
LOC113219268 (LOC113219268)	LOC113219268	-0.678536	74.3436	0.00100587	0.0347301
trimethylguanosine synthase (LOC410239)	LOC410239	-0.678245	10.3084	0.00101287	0.0347443
SWI/SNF complex subunit SMARCC2 (LOC409501)	LOC409501	-0.678144	21.5536	0.0010153	0.0347869
innexin inx7 (LOC552285)	LOC552285	-0.677989	45.3969	0.00101907	0.0348011
cytochrome b-c1 complex subunit 2 mitochondrial (LOC552671)	LOC552671	-0.677847	175.331	0.00102251	0.0348153
LOC725634 (LOC725634)	LOC725634	-0.677557	16.0463	0.00102958	0.0348437
ran-specific GTPase-activating protein (LOC412315)	LOC412315	-0.677325	36.2337	0.00103526	0.034858
LOC102653784 (LOC102653784)	LOC102653784	-0.677049	174.922	0.00104208	0.0348864
proline-rich protein 36-like (LOC102655429)	LOC102655429	-0.676925	76.8477	0.00104514	0.0349006
acetyl-coenzyme A transporter 1 (LOC408402)	LOC408402	-0.676483	20.7221	0.00105614	0.034929
putative inorganic phosphate cotransporter (LOC551863)	LOC551863	-0.675366	19.5701	0.00108438	0.0349858
ribosome production factor 2 homolog (LOC551311)	LOC551311	-0.675312	85.2333	0.00108576	0.035
LOC100302106 (LOC100302106) transcript variant 2	LOC100302106	-0.675149	25.7061	0.00108993	0.0350142
serine/threonine-protein kinase/endoribonuclease IRE1 (LOC408501)	LOC408501	-0.675114	32.1249	0.00109083	0.0350284
NFU1 iron-sulfur cluster scaffold homolog mitochondrial (LOC412366)	LOC412366	-0.675073	88.6783	0.00109189	0.0350426
U4/U6 small nuclear ribonucleoprotein Prp31 (LOC410907)	LOC410907	-0.674361	17.5083	0.00111033	0.0351136
thioredoxin domain-containing protein 15 (LOC726649)	LOC726649	-0.674254	43.6082	0.00111312	0.035142
zinc finger HIT domain-containing protein 2 (LOC100578259)	LOC100578259	-0.673668	11.4098	0.00112853	0.0351847
LOC107965827 (LOC107965827)	LOC107965827	-0.672996	56.3455	0.00114639	0.0352415
putative vacuolar protein sorting-associated protein TDA6 (LOC551525)	LOC551525	-0.672868	19.6093	0.00114983	0.0352841
centromere/kinetochore protein zw10 homolog (LOC725793)	LOC725793	-0.672372	14.4702	0.00116324	0.0352983
protein PRRC2C (LOC409242)	LOC409242	-0.672248	32.1281	0.00116659	0.0353125
WD repeat-containing protein WRAP73 (LOC102656841)	LOC102656841	-0.672199	12.0827	0.00116793	0.0353409
phosphatidylinositol transfer protein alpha isoform (LOC552183)	LOC552183	-0.672031	60.706	0.0011725	0.0353551
V-type proton ATPase 21 kDa proteolipid subunit (LOC409074)	LOC409074	-0.671802	60.8906	0.00117876	0.0353835
probable tRNA(His) guanylyltransferase (LOC410055)	LOC410055	-0.671713	34.4166	0.00118121	0.0353977
activating signal cointegrator 1 (LOC102654890)	LOC102654890	-0.671477	30.9365	0.00118771	0.0354119
lysosomal alpha-mannosidase (LOC552249)	LOC552249	-0.671017	210.956	0.00120047	0.0354403
proteasome activator complex subunit 3 (LOC410403)	LOC410403	-0.670935	135.535	0.00120275	0.0354545
LOC107964312 (LOC107964312) ncRNA	LOC107964312	-0.670899	16.9437	0.00120375	0.0354688
ubiquitin carboxyl-terminal hydrolase (LOC409387)	LOC409387	-0.670355	63.4764	0.00121902	0.035483
BTB/POZ domain-containing protein KCTD5 (LOC552480)	LOC552480	-0.670301	10.5095	0.00122055	0.0354972
zinc finger protein 2 homolog (LOC409573)	LOC409573	-0.670269	16.6111	0.00122145	0.0355114
carboxypeptidase B (LOC410452)	LOC410452	-0.670224	88.7163	0.00122273	0.0355256
MIP18 family protein galla-2 (LOC552791)	LOC552791	-0.670039	36.5389	0.00122795	0.0355398
heterogeneous nuclear ribonucleoprotein H (LOC727106)	LOC727106	-0.66951	23.5209	0.00124305	0.0355824
LOC100576140 (LOC100576140)	LOC100576140	-0.669508	12.9611	0.00124312	0.0355966
TAR DNA-binding protein 43 (LOC409065)	LOC409065	-0.669343	27.0513	0.00124785	0.035625
calmodulin-like protein 4 (LOC410610)	LOC410610	-0.668936	32.606	0.00125961	0.0356534
chromosome transmission fidelity protein 8 homolog (LOC726016)	LOC726016	-0.668699	29.616	0.00126648	0.0356676
eukaryotic translation initiation factor 2 subunit 2 (LOC100578660)	LOC100578660	-0.668349	374.999	0.00127673	0.0357102
hemK methyltransferase family member 1 (LOC409833)	LOC409833	-0.668021	30.6742	0.00128639	0.0357244
golgin-84 (LOC413607)	LOC413607	-0.667505	13.6313	0.00130169	0.0357528
ATP-dependent RNA helicase DDX42 (LOC551822)	LOC551822	-0.667404	18.8275	0.0013047	0.035767
C1q-like venom protein (C1q-VP)	C1q-VP	-0.667274	44.9512	0.00130858	0.0357813
LOC100576812 (LOC100576812)	LOC100576812	-0.667266	12.1968	0.00130882	0.0357955
39S ribosomal protein L53 mitochondrial (LOC725918)	LOC725918	-0.666025	88.585	0.00134643	0.0358097
RNA-binding protein Rsf1 (LOC413508)	LOC413508	-0.665941	41.1506	0.001349	0.0358239
xaa-Pro aminopeptidase 3 (LOC100576296)	LOC100576296	-0.665829	25.9904	0.00135245	0.0358381
NADH dehydrogenase [ubiquinone] 1 alpha subcomplex subunit 6 (LOC551042)	LOC551042	-0.665749	96.5149	0.00135493	0.0358523
mismatch repair endonuclease PMS2 (LOC100576649)	LOC100576649	-0.665683	17.097	0.00135697	0.0358665
LOC724776 (LOC724776)	LOC724776	-0.665518	31.7751	0.00136206	0.0358807
proteoglycan 4 (LOC409826)	LOC409826	-0.66543	13.6021	0.00136479	0.0358949
WD repeat-containing protein 89 (LOC551536)	LOC551536	-0.665206	26.9799	0.00137176	0.0359091
flotillin-1 (LOC551337)	LOC551337	-0.665203	13.339	0.00137185	0.0359233
alpha-1-2-mannosyltransferase ALG9 (LOC413917)	LOC413917	-0.664967	10.0267	0.0013792	0.0359517
RNA-binding protein lark (LOC551446)3 misc RNA	LOC551446	-0.664795	51.8012	0.0013846	0.0359659
tryptophan--tRNA ligase cytoplasmic (LOC727582)	LOC727582	-0.664579	21.2203	0.00139141	0.0359943
aminopeptidase Ey (LOC412808)	LOC412808	-0.664555	11.4229	0.00139216	0.0360085
LOC409090 (LOC409090)	LOC409090	-0.664319	48.8278	0.00139962	0.0360369
LOC725660 (LOC725660)	LOC725660	-0.663976	49.4256	0.00141053	0.0360511
zinc finger protein ZPR1 (LOC411230)	LOC411230	-0.663958	25.9507	0.00141109	0.0360653
LOC100577165 (LOC100577165)	LOC100577165	-0.663855	25.8735	0.0014144	0.0360795
tetratricopeptide repeat protein 4 (LOC551730)	LOC551730	-0.663772	21.6934	0.00141705	0.0360938
ubiquinone biosynthesis monooxygenase COQ6 mitochondrial (LOC412426)	LOC412426	-0.663693	16.4727	0.00141957	0.0361222
LOC100578613 (LOC100578613)	LOC100578613	-0.663549	20.8681	0.00142418	0.0361364
LOC725784 (LOC725784)	LOC725784	-0.663276	188.358	0.001433	0.0361506
ATP-dependent RNA helicase p62-like (LOC102655407)	LOC102655407	-0.662775	129.382	0.00144927	0.0361648
U4/U6.U5 tri-snRNP-associated protein 1 (LOC409347)	LOC409347	-0.662549	12.3226	0.00145665	0.036179
peptidyl-prolyl cis-trans isomerase (LOC409890)	LOC409890	-0.662376	890.002	0.00146234	0.0361932
E3 ISG15--protein ligase Herc6 (LOC410602)	LOC410602	-0.662269	17.6786	0.00146587	0.0362074
deubiquitinase OTUD6B (LOC551509)	LOC551509	-0.661424	10.0389	0.00149392	0.0362358
ATP-binding cassette sub-family F member 2 (LOC413252)	LOC413252	-0.661295	31.6602	0.00149822	0.03625
5'-AMP-activated protein kinase catalytic subunit alpha-2 (LOC409577)	LOC409577	-0.661227	43.5616	0.00150052	0.0362642
mediator of RNA polymerase II transcription subunit 6 (LOC552449)	LOC552449	-0.660923	23.279	0.00151074	0.0362926
GTPase Era mitochondrial (LOC726385)	LOC726385	-0.660725	23.6398	0.00151744	0.036321
coatomer subunit alpha (LOC550806)	LOC550806	-0.660569	31.3408	0.00152274	0.0363636
laminin subunit alpha (LOC412663)	LOC412663	-0.660436	17.3499	0.00152727	0.0363778
lactosylceramide 4-alpha-galactosyltransferase (LOC102654368) partial mRNA	LOC102654368	-0.66014	56.7881	0.00153741	0.0364063
Golgi pH regulator (LOC551156)	LOC551156	-0.660124	33.3015	0.00153794	0.0364205
28S ribosomal protein S18b mitochondrial (LOC552526)	LOC552526	-0.659925	16.0294	0.00154481	0.0364489
probable serine/threonine-protein kinase clkA (LOC411273)	LOC411273	-0.659587	18.8925	0.00155646	0.0364773
LOC724563 (LOC724563)	LOC724563	-0.659479	14.1459	0.00156019	0.0364915
GMP reductase 1 (LOC552316)	LOC552316	-0.658855	15.9316	0.00158201	0.0365199
beta-catenin-like protein 1 (LOC409671)	LOC409671	-0.658618	14.9119	0.00159033	0.0365483
PHD and ring finger domains 1 (PHRF1)	PHRF1	-0.658121	18.1559	0.00160794	0.0365767
glyoxylate reductase/hydroxypyruvate reductase (LOC410042)	LOC410042	-0.657802	59.2277	0.00161934	0.0366051
LOC551485 (LOC551485)	LOC551485	-0.656842	11.8751	0.00165401	0.0366477
hypoxia up-regulated protein 1 (LOC551763)	LOC551763	-0.656404	54.0098	0.00167004	0.0366903
parafibromin (LOC412377)	LOC412377	-0.656352	17.7722	0.00167197	0.0367045
zinc transporter ZIP9 (LOC409145)	LOC409145	-0.656129	21.0182	0.00168019	0.0367188
ribonuclease P protein subunit p40 (LOC551953)	LOC551953	-0.656	67.2193	0.00168496	0.036733
proteasome subunit beta type-5 (LOC411206)	LOC411206	-0.655215	301.04	0.00171422	0.0367898
39S ribosomal protein L18 mitochondrial (LOC552628)	LOC552628	-0.654996	38.3317	0.00172246	0.0368324
LOC408277 (LOC408277)	LOC408277	-0.65498	97.5645	0.00172309	0.0368466
dnaJ homolog subfamily C member 18-like (LOC102654159)	LOC102654159	-0.654756	13.6596	0.00173156	0.036875
LOC100578684 (LOC100578684)	LOC100578684	-0.654218	46.6453	0.00175204	0.0368892
trypsin-1 (LOC411358)	LOC411358	-0.654037	38.3429	0.00175896	0.0369034
ER membrane protein complex subunit 8/9 homolog (LOC552372)	LOC552372	-0.654024	60.4686	0.00175945	0.0369176
splicing factor 3A subunit 3 (LOC413963)	LOC413963	-0.652984	26.7321	0.00179978	0.0369318
WD repeat-containing protein 55 homolog (LOC551345)	LOC551345	-0.652862	14.9679	0.00180455	0.0369602
collagen alpha-2(IV) chain-like (LOC102654867)	LOC102654867	-0.652245	13.0005	0.0018289	0.0370313
protein alan shepard (LOC409893)4	LOC409893	-0.652082	12.899	0.00183536	0.0370455
TBC1 domain family member 7 (LOC725584)	LOC725584	-0.651809	10.8908	0.00184623	0.0370739
protein C7orf26 homolog (LOC409262)	LOC409262	-0.651662	15.4488	0.00185211	0.0370881
putative leucine-rich repeat-containing protein DDB G0290503 (LOC726379)	LOC726379	-0.651591	12.1061	0.00185496	0.0371023
LHFPL tetraspan subfamily member 5 protein (LOC100576826)	LOC100576826	-0.650726	22.9388	0.00188995	0.0371591
high affinity copper uptake protein 1 (LOC102654496)	LOC102654496	-0.650342	58.8143	0.00190566	0.0371875
DNA topoisomerase 2 (LOC724215)	LOC724215	-0.650318	14.3165	0.00190665	0.0372017
ubiquitin-conjugating enzyme E2 R2 (LOC410838)	LOC410838	-0.650241	57.2797	0.00190984	0.0372159
LOC100576348 (LOC100576348)	LOC100576348	-0.649847	16.4702	0.00192609	0.0372727
prefoldin subunit 3 (LOC551893)	LOC551893	-0.649464	135.284	0.00194201	0.0373153
extensin (LOC725547)	LOC725547	-0.648754	37.2161	0.00197179	0.037358
PHD finger-like domain-containing protein 5A (LOC724320)	LOC724320	-0.648752	45.6159	0.0019719	0.0373722
thymic stromal cotransporter homolog (LOC552239)	LOC552239	-0.648538	83.071	0.00198094	0.0373864
splicing factor U2af 38 kDa subunit (LOC413842)	LOC413842	-0.648078	114.444	0.00200054	0.037429
vacuole membrane protein 1 (LOC551036)	LOC551036	-0.647947	54.2141	0.00200612	0.0374432
zinc transporter ZIP1-like (LOC413553)	LOC413553	-0.647922	10.44	0.00200722	0.0374574
ras-related protein Ral-a (LOC102656587)	LOC102656587	-0.647864	32.7247	0.00200971	0.0374716
NKAP family protein CG6066 (LOC408346)	LOC408346	-0.64727	18.5418	0.00203531	0.0375
transmembrane protein 208 (LOC725316)	LOC725316	-0.646942	15.9318	0.00204959	0.0375426
ubiquitin-conjugating enzyme E2 variant 2 (LOC409920)	LOC409920	-0.646782	67.963	0.00205656	0.0375568
ras-related protein Rab-32 (LOC726887)	LOC726887	-0.646749	22.5032	0.002058	0.037571
valacyclovir hydrolase (LOC410993)	LOC410993	-0.646485	16.736	0.0020696	0.0375852
LOC726990 (LOC726990)	LOC726990	-0.646351	17.2211	0.00207551	0.0375994
transmembrane protein 203 (LOC726521)	LOC726521	-0.646286	14.3597	0.00207838	0.0376136
histone PARylation factor 1 (LOC726504)	LOC726504	-0.645794	42.9509	0.00210018	0.0376278
N-alpha-acetyltransferase 25 NatB auxiliary subunit (LOC413950)	LOC413950	-0.645584	13.8771	0.00210956	0.0376705
zinc finger matrin-type protein CG9776 (LOC100578159)	LOC100578159	-0.644062	15.5016	0.00217848	0.0377131
malectin (LOC727596)	LOC727596	-0.643839	16.6332	0.00218875	0.0377273
complex III assembly factor LYRM7 (LOC726662)	LOC726662	-0.643215	27.8925	0.00221769	0.0377557
bifunctional arginine demethylase and lysyl-hydroxylase PSR (LOC411069)	LOC411069	-0.643142	37.0387	0.00222105	0.0377699
protein phosphatase methylesterase 1 (LOC550901)	LOC550901	-0.642861	12.5194	0.00223421	0.0377983
succinate dehydrogenase cytochrome b560 subunit mitochondrial (LOC409549)	LOC409549	-0.642723	133.972	0.00224069	0.0378125
renin receptor (LOC552228)	LOC552228	-0.642431	75.2392	0.00225446	0.0378409
RUS1 family protein C16orf58 homolog (LOC410965)	LOC410965	-0.641313	11.2962	0.0023078	0.0379119
mediator of RNA polymerase II transcription subunit 18 (LOC408728)	LOC408728	-0.641291	13.6651	0.00230883	0.0379261
ras-related protein Rac1 (LOC551554)	LOC551554	-0.641133	72.5572	0.00231647	0.0379403
molybdopterin synthase sulfur carrier subunit (LOC113218772)	LOC113218772	-0.640736	31.3322	0.00233574	0.0379545
protein DPCD (LOC725045)	LOC725045	-0.640715	32.643	0.00233673	0.0379688
actin-related protein 2/3 complex subunit 1A (LOC408901)	LOC408901	-0.640593	135.528	0.00234267	0.037983
39S ribosomal protein L23 mitochondrial (LOC724708)	LOC724708	-0.640385	102.811	0.00235283	0.0380114
COP9 signalosome complex subunit 9 (LOC724639)	LOC724639	-0.639902	92.0993	0.00237662	0.0380824
protein DDB G0272420 (LOC409768)	LOC409768	-0.639835	49.5956	0.00237988	0.0380966
mediator of RNA polymerase II transcription subunit 22 (LOC410973)	LOC410973	-0.639678	10.404	0.00238767	0.0381108
tRNA dimethylallyltransferase (LOC724336)	LOC724336	-0.638765	19.8299	0.0024333	0.0381534
serine/threonine-protein phosphatase 6 regulatory subunit 3 (LOC551486)	LOC551486	-0.638684	21.0004	0.00243737	0.0381676
NADH dehydrogenase [ubiquinone] 1 beta subcomplex subunit 3 (LOC725797)	LOC725797	-0.638191	80.7779	0.00246234	0.0381818
ATP-binding cassette sub-family G member 1 (LOC724304)	LOC724304	-0.63792	12.338	0.00247614	0.0382102
ester hydrolase C11orf54 homolog (LOC411385)	LOC411385	-0.636965	718.544	0.00252535	0.0382528
mitogen-activated protein kinase 1 (LOC409523)	LOC409523	-0.636581	28.611	0.00254535	0.0382813
DNA-directed RNA polymerase II subunit RPB3 (LOC552458)	LOC552458	-0.635496	22.1221	0.00260258	0.0383239
acyl-CoA Delta(11) desaturase (LOC102654211)	LOC102654211	-0.635324	28.1472	0.00261174	0.0383523
protein OPI10 homolog (LOC410017)	LOC410017	-0.634959	51.1165	0.00263131	0.0383949
RNA polymerase-associated protein Rtf1 (LOC725696)	LOC725696	-0.634897	19.4259	0.00263468	0.0384091
probable uridine-cytidine kinase (LOC410076)	LOC410076	-0.63475	23.0815	0.0026426	0.0384233
dnaJ homolog subfamily C member 17 (LOC552846)	LOC552846	-0.634495	22.6614	0.00265638	0.0384375
sex-lethal homolog (LOC725679)	LOC725679	-0.634252	32.3376	0.00266955	0.0384659
aldehyde dehydrogenase family 3 member B1 (LOC411822)0	LOC411822	-0.634219	13.0599	0.00267135	0.0384801
replication protein A 14 kDa subunit (LOC726757)	LOC726757	-0.633956	72.674	0.00268571	0.0384943
insulin-degrading enzyme (LOC413539)	LOC413539	-0.633771	26.4831	0.00269583	0.0385227
histone H2B (LOC726447)	LOC726447	-0.633742	26.5806	0.00269741	0.0385369
staphylococcal nuclease domain-containing protein 1 (LOC552259)	LOC552259	-0.633189	111.784	0.00272789	0.0385795
putative serine protease K12H4.7 (LOC410729)	LOC410729	-0.633159	114.874	0.00272956	0.0385937
UDP-glucose 4-epimerase (LOC409499)	LOC409499	-0.633059	21.136	0.0027351	0.0386222
LOC551240 (LOC551240)	LOC551240	-0.632645	22.6683	0.00275817	0.0386364
importin subunit alpha-3 (LOC412511)	LOC412511	-0.63249	50.4566	0.00276686	0.0386506
microspherule protein 1 (LOC552310)	LOC552310	-0.631488	12.8197	0.00282348	0.0386932
pre-mRNA-splicing regulator female-lethal(2)D (LOC552833)	LOC552833	-0.631234	10.5267	0.00283799	0.0387216
mitochondrial pyruvate carrier 3 (LOC413186)	LOC413186	-0.631196	55.3423	0.00284015	0.0387358
LOC724490 (LOC724490) ncRNA	LOC724490	-0.631111	119.304	0.00284502	0.03875
WD repeat-containing protein 13 (LOC412755)	LOC412755	-0.630764	17.5736	0.00286499	0.0387642
LOC551323 (LOC551323)	LOC551323	-0.630691	210.38	0.00286921	0.0387784
peflin (LOC726147)	LOC726147	-0.630066	11.2796	0.00290546	0.0387926
neutral alpha-glucosidase AB (LOC551205)	LOC551205	-0.630038	90.2616	0.00290711	0.0388068
LOC726758 (LOC726758)	LOC726758	-0.629945	12.6584	0.00291256	0.038821
integrator complex subunit 11 (LOC100576359)	LOC100576359	-0.629884	10.8459	0.00291614	0.0388352
ubiquitin carboxyl-terminal hydrolase 47 (LOC408911)	LOC408911	-0.629829	13.3155	0.00291934	0.0388636
feminizer (Fem)	Fem	-0.629716	24.2623	0.002926	0.0388778
procollagen-lysine-2-oxoglutarate 5-dioxygenase 3 (LOC100578909)	LOC100578909	-0.62939	36.6371	0.00294515	0.038892
DNA polymerase epsilon subunit 4 (LOC725835)	LOC725835	-0.62885	68.6503	0.00297717	0.0389489
COMM domain-containing protein 4 (LOC409913)	LOC409913	-0.628826	30.3643	0.00297863	0.0389631
bridging integrator 3 (LOC725583)	LOC725583	-0.628784	21.0625	0.00298114	0.0389773
gametogenetin-binding protein 2-like (LOC724214)	LOC724214	-0.628635	13.0293	0.00299003	0.0389915
constitutive coactivator of PPAR-gamma-like protein 1 (LOC413912)	LOC413912	-0.628567	26.3615	0.0029941	0.0390057
atypical kinase COQ8B mitochondrial (LOC552569)	LOC552569	-0.628377	11.4741	0.0030055	0.0390341
LOC725305 (LOC725305)	LOC725305	-0.628197	32.3643	0.00301633	0.0390625
LOC552110 (LOC552110)	LOC552110	-0.628113	36.7071	0.00302137	0.0390767
1-4-alpha-glucan-branching enzyme (LOC727168)	LOC727168	-0.62768	26.0182	0.00304754	0.0391051
protein transport protein Sec24C (LOC409439)	LOC409439	-0.627651	70.0977	0.0030493	0.0391193
protein FAM177A1 (LOC100578473)	LOC100578473	-0.627502	24.4613	0.00305836	0.0391335
peptidyl-alpha-hydroxyglycine alpha-amidating lyase 1 (LOC408568)	LOC408568	-0.627205	23.0325	0.0030765	0.0391477
iron-sulfur cluster assembly enzyme ISCU mitochondrial (LOC409130)	LOC409130	-0.626549	155.61	0.00311692	0.0391761
glycine-rich RNA-binding protein 7 (LOC724825) ncRNA	LOC724825	-0.626315	167.342	0.00313139	0.0391903
lys-63-specific deubiquitinase BRCC36 (LOC552601)	LOC552601	-0.626011	18.0658	0.00315034	0.0392045
cuticular protein 4 (CPR4)	CPR4	-0.625762	306.299	0.0031659	0.0392472
solute carrier organic anion transporter family member 3A1 (LOC100577409)	LOC100577409	-0.625732	16.0917	0.00316783	0.0392614
survival of motor neuron-related-splicing factor 30 (LOC410027)	LOC410027	-0.625652	22.0957	0.00317282	0.0392756
protein F13E9.13 mitochondrial (LOC413051)	LOC413051	-0.625475	10.7298	0.00318395	0.039304
lysosomal aspartic protease (LOC409341)	LOC409341	-0.62483	1085.76	0.00322477	0.0393466
DNA replication licensing factor Mcm5 (LOC551903)	LOC551903	-0.62455	16.8449	0.00324265	0.0393892
PDZ domain-containing protein GIPC3 (LOC552503)	LOC552503	-0.624223	43.2645	0.00326361	0.0394318
histone deacetylase 3 (LOC412350)	LOC412350	-0.624108	13.6435	0.00327104	0.039446
solute carrier family 35 member E1 homolog (LOC411269)	LOC411269	-0.623968	24.225	0.00328007	0.0394602
probable prefoldin subunit 2 (LOC726085)	LOC726085	-0.623324	140.644	0.00332184	0.0395028
transmembrane protein 209 (LOC726869)	LOC726869	-0.62315	15.196	0.00333319	0.039517
cuticular protein 27 (CPR27)	CPR27	-0.622905	90.5978	0.00334928	0.0395455
serine/threonine-protein kinase PRP4 homolog (LOC725406)	LOC725406	-0.622641	10.6124	0.00336667	0.0395597
14 kDa phosphohistidine phosphatase (LOC100576467)	LOC100576467	-0.622207	158.522	0.00339536	0.0395739
ER membrane protein complex subunit 1 (LOC552077)	LOC552077	-0.6221	39.4919	0.00340252	0.0395881
40S ribosomal protein S24 (LOC408799) misc RNA	LOC408799	-0.62202	20.5669	0.00340781	0.0396023
Hermansky-Pudlak syndrome 1 protein homolog (LOC726067)	LOC726067	-0.621949	14.8353	0.00341256	0.0396165
exosome complex component rrp45 (LOC551855)	LOC551855	-0.621759	22.8992	0.00342529	0.0396307
inner nuclear membrane protein Man1 (LOC724620)	LOC724620	-0.621722	10.2193	0.00342774	0.0396449
hornerin (LOC102655476)	LOC102655476	-0.621526	39.6987	0.0034409	0.0396591
M-phase phosphoprotein 6 (LOC726279)	LOC726279	-0.62121	13.6024	0.00346216	0.0396733
glucose dehydrogenase [FAD quinone] (LOC551044)	LOC551044	-0.620982	18.2621	0.00347756	0.0397017
eukaryotic translation initiation factor 4 gamma (Eif4g)	Eif4g	-0.62077	96.4686	0.00349197	0.0397159
CG30101-like (LOC551929)	LOC551929	-0.620749	12.8939	0.00349344	0.0397301
LOC552320 (LOC552320)	LOC552320	-0.619483	34.69	0.00358043	0.0397869
cytochrome c oxidase subunit VIc (Cox6c)	Cox6c	-0.618965	1056.56	0.00361652	0.0398153
LOC725082 (LOC725082)	LOC725082	-0.618447	13.3218	0.00365293	0.0398437
Golgi integral membrane protein 4 (LOC100578253)	LOC100578253	-0.618387	16.9255	0.0036572	0.039858
protein Skeletor isoforms B/C (LOC100577783)	LOC100577783	-0.618079	49.022	0.00367899	0.0398722
ER lumen protein-retaining receptor (LOC113218566)	LOC113218566	-0.617722	77.3745	0.0037044	0.0398864
sphingomyelin phosphodiesterase (LOC727146)	LOC727146	-0.616897	16.4187	0.00376377	0.039929
LOC551144 (LOC551144)	LOC551144	-0.616719	25.6626	0.00377662	0.0399432
LOC551516 (LOC551516)	LOC551516	-0.616592	27.854	0.00378584	0.0399574
LOC113218717 (LOC113218717) ncRNA	LOC113218717	-0.615702	480.512	0.00385104	0.0400568
LOC100576225 (LOC100576225)	LOC100576225	-0.615206	144.623	0.00388779	0.0400852
serine-rich adhesin for platelets (LOC409759)	LOC409759	-0.614966	22.2364	0.00390568	0.0400994
probable methylthioribulose-1-phosphate dehydratase (LOC552014)	LOC552014	-0.614345	200.88	0.00395225	0.0401562
syntaxin-18 (LOC551467)	LOC551467	-0.614169	15.2346	0.00396552	0.0401705
mesencephalic astrocyte-derived neurotrophic factor homolog (LOC552645)	LOC552645	-0.614089	72.5622	0.00397152	0.0401847
protein CLP1 homolog (LOC551305)	LOC551305	-0.61388	30.5519	0.00398735	0.0401989
inactive serine protease scarface (LOC724917)	LOC724917	-0.613831	161.254	0.00399109	0.0402131
integrator complex subunit 9 (LOC551270)	LOC551270	-0.613689	13.1815	0.00400193	0.0402273
SPRY domain-containing SOCS box protein 3 (LOC726828)	LOC726828	-0.613313	19.4089	0.00403065	0.0402415
chemosensory protein 6 (CSP6)	CSP6	-0.612245	63.0293	0.00411312	0.0402983
RNA-binding protein 40 (LOC550858)	LOC550858	-0.611334	11.7811	0.00418457	0.0403409
major facilitator superfamily domain-containing protein 6 (LOC411196)	LOC411196	-0.611303	17.231	0.004187	0.0403551
transcription initiation factor IIE subunit beta (LOC724355)	LOC724355	-0.611295	16.0643	0.00418762	0.0403693
mitochondrial uncoupling protein Bmcp (LOC413711)	LOC413711	-0.611276	28.8179	0.00418912	0.0403977
transmembrane protein 35A (LOC551755)	LOC551755	-0.609946	26.2751	0.00429542	0.0404261
putative fatty acyl-CoA reductase (LOC412986)	LOC412986	-0.609752	14.7479	0.00431107	0.0404545
cytochrome c oxidase copper chaperone (LOC727026)	LOC727026	-0.609746	53.4965	0.00431163	0.0404688
seipin (LOC410854)	LOC410854	-0.609167	25.2528	0.00435871	0.0405114
cactin (LOC100579049)	LOC100579049	-0.609041	11.8662	0.00436898	0.0405256
transmembrane protein 170A (LOC724896)	LOC724896	-0.608887	21.8433	0.0043816	0.0405398
tail-anchored protein insertion receptor WRB (LOC100577285)	LOC100577285	-0.608783	27.2498	0.00439015	0.040554
[truncated: 1,520 more rows]

## Sheet: Query
From	To	Gene Name
LOC551953	551953	ribonuclease P protein subunit p40-like(LOC551953)
LOC551954	551954	26S proteasome non-ATPase regulatory subunit 10-like(LOC551954)
LOC551952	551952	putative N-acetylglucosamine-6-phosphate deacetylase(LOC551952)
LOC551957	551957	facilitated trehalose transporter Tret1-like(LOC551957)
LOC551958	551958	uncharacterized LOC551958(LOC551958)
LOC551959	551959	DNA-binding transcriptional regulator BolA(LOC551959)
LOC411647	411647	calumenin(LOC411647)
LOC409335	409335	probable serine hydrolase(LOC409335)
LOC102656354	102656354	uncharacterized LOC102656354(LOC102656354)
LOC412975	412975	E3 ubiquitin-protein ligase parkin(LOC412975)
LOC409333	409333	CAAX prenyl protease 2(LOC409333)
LOC100577382	100577382	targeting protein for Xklp2 homolog(LOC100577382)
LOC551961	551961	V-type proton ATPase subunit G(LOC551961)
LOC551964	551964	UDP-N-acetylhexosamine pyrophosphorylase(LOC551964)
LOC551962	551962	uncharacterized protein C6orf106 homolog(LOC551962)
LOC410330	410330	phosphatidylserine synthase 1(LOC410330)
LOC411662	411662	probable trans-2-enoyl-CoA reductase ; mitochondrial(LOC411662)
LOC727071	727071	acylglycerol kinase ; mitochondrial(LOC727071)
LOC410332	410332	breast cancer anti-estrogen resistance protein 3(LOC410332)
LOC551967	551967	probable tubulin polyglutamylase TTLL2(LOC551967)
LOC410326	410326	Krueppel-like factor 10(LOC410326)
LOC727078	727078	phospholipid phosphatase 3-like(LOC727078)
LOC409347	409347	U4/U6.U5 tri-snRNP-associated protein 1(LOC409347)
LOC412985	412985	guanine nucleotide-binding protein-like 1(LOC412985)
LOC412984	412984	28S ribosomal protein S30 ; mitochondrial(LOC412984)
LOC411654	411654	probable tRNA N6-adenosine threonylcarbamoyltransferase(LOC411654)
LOC727074	727074	signal peptidase complex subunit 3(LOC727074)
LOC410325	410325	trifunctional enzyme subunit alpha ; mitochondrial(LOC410325)
LOC412986	412986	putative fatty acyl-CoA reductase(LOC412986)
LOC409340	409340	UV excision repair protein RAD23 homolog B(LOC409340)
LOC409341	409341	lysosomal aspartic protease(LOC409341)
LOC551973	551973	cleavage and polyadenylation specificity factor subunit CG7185(LOC551973)
LOC551974	551974	thioredoxin-like protein 4A(LOC551974)
LOC410343	410343	nuclear pore complex protein Nup93-like(LOC410343)
LOC551978	551978	dysbindin protein homolog(LOC551978)
LOC102655009	102655009	elongation of very long chain fatty acids protein AAEL008004-like(LOC102655009)
LOC410337	410337	venom dipeptidylpeptidase IV(LOC410337)
LOC410338	410338	endoplasmic reticulum-Golgi intermediate compartment protein 3(LOC410338)
LOC410339	410339	transcription termination factor 3 ; mitochondrial(LOC410339)
LOC409357	409357	COP9 signalosome complex subunit 1(LOC409357)
LOC412996	412996	estrogen sulfotransferase(LOC412996)
LOC409350	409350	zinc finger Ran-binding domain-containing protein 2-like(LOC409350)
LOC409355	409355	glutaredoxin 3(LOC409355)
LOC727049	727049	NADH dehydrogenase [ubiquinone] 1 alpha subcomplex subunit 2(LOC727049)
LOC409353	409353	WD repeat-containing protein 43(LOC409353)
LOC551982	551982	UPF0692 protein CG33108(LOC551982)
LOC551983	551983	thymidylate synthase(LOC551983)
LOC551980	551980	ras-related GTP-binding protein D(LOC551980)
LOC550651	550651	40S ribosomal protein S4(LOC550651)
LOC551986	551986	deoxyribose-phosphate aldolase(LOC551986)
LOC551987	551987	putative RNA-binding protein Luc7-like 2(LOC551987)
LOC551984	551984	coiled-coil domain-containing protein R3HCC1L-like(LOC551984)
LOC550656	550656	splicing factor U2AF 50 kDa subunit(LOC550656)
LOC550655	550655	protein FAM49B(LOC550655)
LOC411685	411685	ATP-binding cassette sub-family D member 1(LOC411685)
LOC550659	550659	adiponectin receptor protein(LOC550659)
LOC410350	410350	angio-associated migratory cell protein(LOC410350)
LOC727055	727055	28S ribosomal protein S31 ; mitochondrial(LOC727055)
LOC410349	410349	UPF0598 protein CG30010(LOC410349)
LOC411677	411677	mitochondrial pyruvate carrier 1(LOC411677)
LOC409363	409363	gamma-soluble NSF attachment protein(LOC409363)
LOC409360	409360	fatty acid hydroxylase domain-containing protein 2(LOC409360)
LOC100576088	100576088	28S ribosomal protein S23 ; mitochondrial(LOC100576088)
LOC409361	409361	dopamine N-acetyltransferase(LOC409361)
LOC100576085	100576085	ras-related protein Rab-8A(LOC100576085)
LOC409366	409366	integral membrane protein 2C(LOC409366)
LOC551990	551990	replication factor C subunit 3(LOC551990)
LOC409365	409365	lysosomal alpha-glucosidase-like(LOC409365)
LOC551910	551910	farnesyl pyrophosphate synthase-like(LOC551910)
LOC551913	551913	protein CREG1(LOC551913)
LOC551912	551912	C-Myc-binding protein(LOC551912)
LOC727022	727022	RNA polymerase II-associated protein 3(LOC727022)
LOC412933	412933	geranylgeranyl transferase type-1 subunit beta(LOC412933)
LOC551919	551919	leupaxin(LOC551919)
LOC412935	412935	coiled-coil domain-containing protein 47(LOC412935)
LOC727025	727025	DNA-directed RNA polymerases I ; II ; and III subunit RPABC4(LOC727025)
LOC412931	412931	U3 small nucleolar RNA-associated protein 15 homolog(LOC412931)
LOC100577344	100577344	gametocyte-specific factor 1-like(LOC100577344)
LOC100577341	100577341	uncharacterized LOC100577341(LOC100577341)
LOC727026	727026	cytochrome c oxidase copper chaperone(LOC727026)
LOC412937	412937	probable elongator complex protein 2(LOC412937)
LOC411607	411607	pterin-4-alpha-carbinolamine dehydratase(LOC411607)
LOC727027	727027	cleft lip and palate transmembrane protein 1 homolog(LOC727027)
LOC411609	411609	pancreatic triacylglycerol lipase-like(LOC411609)
LOC551924	551924	mucin-1(LOC551924)
LOC412950	412950	nucleoporin GLE1(LOC412950)
LOC551922	551922	protein NPC2 homolog(LOC551922)
LOC551929	551929	CG30101-like(LOC551929)
LOC551927	551927	alcohol dehydrogenase [NADP(+)]-like(LOC551927)
LOC411613	411613	buffy(LOC411613)
LOC409308	409308	small ubiquitin-related modifier-like(LOC409308)
LOC727030	727030	myotubularin-related protein 8(LOC727030)
LOC409306	409306	2-oxoisovalerate dehydrogenase subunit beta ; mitochondrial(LOC409306)
LOC727031	727031	vacuolar protein sorting-associated protein 45(LOC727031)
LOC409307	409307	uncharacterized LOC409307(LOC409307)
LOC100578684	100578684	uncharacterized LOC100578684(LOC100578684)
LOC100302106	100302106	uncharacterized LOC100302106(LOC100302106)
LOC727037	727037	phospholipase A1 member A-like(LOC727037)
LOC412948	412948	delta-1-pyrroline-5-carboxylate synthase(LOC412948)
LOC411618	411618	39S ribosomal protein L27 ; mitochondrial(LOC411618)
LOC411619	411619	double-strand-break repair protein rad21 homolog(LOC411619)
LOC551931	551931	ethanolamine-phosphate cytidylyltransferase(LOC551931)
TPX-3	408540	thioredoxin peroxidase 3(Tpx-3)
LOC551936	551936	facilitated trehalose transporter Tret1(LOC551936)
LOC551939	551939	28S ribosomal protein S35 ; mitochondrial(LOC551939)
LOC727001	727001	solute carrier family 35 member C2-like(LOC727001)
LOC409313	409313	actin-related protein 2(LOC409313)
LOC102654594	102654594	WD repeat-containing protein 18(LOC102654594)
LOC412954	412954	protein KTI12 homolog(LOC412954)
LOC411622	411622	uncharacterized LOC411622(LOC411622)
SYX1A	410279	syntaxin 1A(Syx1A)
LOC100577364	100577364	FERM ; RhoGEF and pleckstrin domain-containing protein 1-like(LOC100577364)
LOC100577363	100577363	uncharacterized LOC100577363(LOC100577363)
LOC100578694	100578694	gastrula zinc finger protein XlCGF67.1-like(LOC100578694)
LOC409311	409311	zinc finger CCCH domain-containing protein 15 homolog(LOC409311)
LOC409310	409310	CSC1-like protein 2(LOC409310)
LOC727007	727007	alpha-tocopherol transfer protein-like(LOC727007)
LOC100577378	100577378	galactokinase-like(LOC100577378)
LOC412972	412972	WD repeat domain phosphoinositide-interacting protein 3(LOC412972)
LOC551944	551944	prohibitin-2(LOC551944)
LOC409326	409326	40S ribosomal protein S2(LOC409326)
LOC727012	727012	reactive oxygen species modulator 1(LOC727012)
LOC409324	409324	short-chain-enoyl-CoA hydratase-like(LOC409324)
LOC727014	727014	39S ribosomal protein L40 ; mitochondrial(LOC727014)
LOC411633	411633	UDP-glucose 4-epimerase(LOC411633)
LOC727010	727010	circadian clock-controlled protein-like(LOC727010)
LOC410308	410308	electron transfer flavoprotein subunit beta(LOC410308)
LOC100577373	100577373	uncharacterized LOC100577373(LOC100577373)
LOC727015	727015	RWD domain-containing protein 2A(LOC727015)
LOC409320	409320	leucine carboxyl methyltransferase 1(LOC409320)
LOC552401	552401	protein cueball(LOC552401)
LOC552405	552405	GPN-loop GTPase 2(LOC552405)
LOC552403	552403	mediator of RNA polymerase II transcription subunit 10(LOC552403)
LOC552409	552409	G patch domain-containing protein 4(LOC552409)
LOC412100	412100	ribonuclease H1(LOC412100)
LOC412103	412103	transport and Golgi organization protein 1(LOC412103)
LOC413433	413433	protein lingerer(LOC413433)
LOC552407	552407	UNC93-like protein MFSD11(LOC552407)
LOC725283	725283	uncharacterized LOC725283(LOC725283)
LOC413429	413429	acid phosphatase type 7(LOC413429)
LOC725284	725284	uncharacterized LOC725284(LOC725284)
LOC100576901	100576901	cGMP-dependent protein kinase 1-like(LOC100576901)
GSTS4	411045	glutathione S-transferase S4(GstS4)
LOC552419	552419	ras-like GTP-binding protein RhoL(LOC552419)
LOC102655896	102655896	nucleoplasmin-like protein(LOC102655896)
LOC552417	552417	acyl-CoA Delta(11) desaturase(LOC552417)
LOC552418	552418	cytochrome P450 6k1(LOC552418)
LOC725290	725290	transcription factor CP2-like protein 1(LOC725290)
LOC725294	725294	tyrosine-protein phosphatase 99A-like(LOC725294)
LOC412108	412108	casein kinase I-like(LOC412108)
LOC725291	725291	probable 28S ribosomal protein S16 ; mitochondrial(LOC725291)
LOC412104	412104	trafficking protein particle complex subunit 8(LOC412104)
LOC413438	413438	dynamin-like 120 kDa protein ; mitochondrial(LOC413438)
LOC552426	552426	palmitoyltransferase ZDHHC7(LOC552426)
LOC552424	552424	NADH dehydrogenase [ubiquinone] 1 beta subcomplex subunit 10(LOC552424)
LOC552428	552428	uncharacterized LOC552428(LOC552428)
SNF	409948	U1 small nuclear ribonucleoprotein A(Snf)
LOC552429	552429	peroxiredoxin-5 ; mitochondrial(LOC552429)
LOC413450	413450	sorting and assembly machinery component 50 homolog(LOC413450)
LOC102655889	102655889	uncharacterized protein PF11_0213-like(LOC102655889)
LOC726592	726592	mucin-2(LOC726592)
LOC412119	412119	gamma-tubulin complex component 4(LOC412119)
LOC412116	412116	RNA-binding protein 45(LOC412116)
LOC725263	725263	tumor protein p53-inducible nuclear protein 2-like(LOC725263)
LOC725266	725266	oligosaccharyltransferase complex subunit ostc-A(LOC725266)
LOC552430	552430	N-acylneuraminate-9-phosphatase(LOC552430)
LOC551102	551102	S-adenosylmethionine synthase(LOC551102)
LOC551103	551103	probable pyruvate dehydrogenase E1 component subunit alpha ; mitochondrial(LOC551103)
LOC551100	551100	endophilin-B1(LOC551100)
TOM7	727327	translocase of outer membrane 7(Tom7)
LOC552432	552432	transmembrane protein 184C(LOC552432)
LOC551101	551101	phenylalanine--tRNA ligase beta subunit(LOC551101)
LOC551106	551106	ubiquitin-fold modifier-conjugating enzyme 1(LOC551106)
LOC551107	551107	60S ribosomal protein L9(LOC551107)
LOC552439	552439	WD repeat-containing protein 3(LOC552439)
LOC413460	413460	sorting nexin-13-like(LOC413460)
LOC413462	413462	cyclin-G-associated kinase(LOC413462)
LOC412127	412127	peptidyl-tRNA hydrolase 2 ; mitochondrial-like(LOC412127)
LOC725274	725274	3-hydroxyacyl-CoA dehydrogenase type-2-like(LOC725274)
LOC725273	725273	uncharacterized LOC725273(LOC725273)
LOC552440	552440	histone chaperone asf1(LOC552440)
LOC551993	551993	uncharacterized LOC551993(LOC551993)
LOC551991	551991	uncharacterized LOC551991(LOC551991)
LOC550663	550663	putative oxidoreductase GLYR1 homolog(LOC550663)
LOC551992	551992	rRNA 2'-O-methyltransferase fibrillarin(LOC551992)
LOC550667	550667	succinate dehydrogenase [ubiquinone] flavoprotein subunit ; mitochondrial(LOC550667)
LOC551996	551996	vesicle transport through interaction with t-SNAREs homolog 1B(LOC551996)
LOC411696	411696	GDP-mannose 4 ;6 dehydratase(LOC411696)
LOC411692	411692	elongation of very long chain fatty acids protein 4-like(LOC411692)
LOC409379	409379	eukaryotic translation initiation factor 4H(LOC409379)
LOC410355	410355	translation initiation factor eIF-2B subunit beta(LOC410355)
LOC725240	725240	mitochondrial import inner membrane translocase subunit Tim9(LOC725240)
LOC726571	726571	venom acid phosphatase Acph-1-like(LOC726571)
LOC409373	409373	transmembrane protein 184B(LOC409373)
LOC725245	725245	protein eiger-like(LOC725245)
LOC725244	725244	mitochondrial Rho GTPase(LOC725244)
TRXR-1	410032	thioredoxin reductase 1(Trxr-1)
LOC550671	550671	venom serine protease Bi-VSP(LOC550671)
LOC550673	550673	inosine-5'-monophosphate dehydrogenase 1b(LOC550673)
LOC413400	413400	double-strand break repair protein MRE11(LOC413400)
LOC410376	410376	peptidyl-tRNA hydrolase ICT1 ; mitochondrial(LOC410376)
LOC410370	410370	actin-binding Rho-activating protein-like(LOC410370)
LOC410371	410371	calcium-transporting ATPase sarcoplasmic/endoplasmic reticulum type(LOC410371)
LOC725250	725250	transmembrane protease serine 11G-like(LOC725250)
LOC726585	726585	dihydroceramide fatty acyl 2-hydroxylase FAH2(LOC726585)
LOC725253	725253	MICOS complex subunit MIC13-like(LOC725253)
LOC411699	411699	SID1 transmembrane family member 1-like(LOC411699)
LOC725251	725251	101 kDa malaria antigen-like(LOC725251)
LOC409384	409384	60 kDa heat shock protein ; mitochondrial-like(LOC409384)
LOC726589	726589	dentin matrix acidic phosphoprotein 1-like(LOC726589)
LOC409383	409383	matrix metalloproteinase-2(LOC409383)
LOC726586	726586	ATP-dependent RNA helicase DDX24(LOC726586)
LOC409388	409388	ras-related protein Rab-18-B(LOC409388)
LOC409389	409389	ubiquitin specific protease-like(LOC409389)
LOC409387	409387	ubiquitin carboxyl-terminal hydrolase(LOC409387)
LOC102654517	102654517	uncharacterized LOC102654517(LOC102654517)
LOC550687	550687	aldehyde dehydrogenase ; mitochondrial(LOC550687)
LOC409392	409392	ATPase WRNIP1-like(LOC409392)
LOC550686	550686	ATP-citrate synthase(LOC550686)
LOC413410	413410	IQ motif and SEC7 domain-containing protein 2(LOC413410)
LOC102655841	102655841	uncharacterized LOC102655841(LOC102655841)
LOC410385	410385	methionine aminopeptidase 1(LOC410385)
LOC410380	410380	membrane metallo-endopeptidase-like 1(LOC410380)
LOC726552	726552	NEDD8(LOC726552)
LOC413404	413404	ribosome biogenesis protein WDR12 homolog(LOC413404)
LOC725224	725224	uncharacterized LOC725224(LOC725224)
LOC409396	409396	eukaryotic translation initiation factor 4E-binding protein Mextli(LOC409396)
LOC409394	409394	NEDD8-activating enzyme E1 catalytic subunit(LOC409394)
LOC409397	409397	signal peptidase complex catalytic subunit SEC11A(LOC409397)
LOC550694	550694	T-complex protein 1 subunit eta(LOC550694)
LOC102655836	102655836	tRNA (adenine(58)-N(1))-methyltransferase non-catalytic subunit TRM6(LOC102655836)
LOC410395	410395	chromobox protein homolog 1-like(LOC410395)
LOC410396	410396	isocitrate dehydrogenase [NAD] subunit gamma ; mitochondrial(LOC410396)
LOC410398	410398	insulin-like growth factor 2 mRNA-binding protein 1(LOC410398)
LOC410388	410388	CDK5RAP1-like protein(LOC410388)
LOC413416	413416	protein bicaudal C homolog 1-B(LOC413416)
LOC726564	726564	uncharacterized LOC726564(LOC726564)
IP3K	409943	inositol 1 ;4 ;5-triphosphate kinase(Ip3k)
LOC725239	725239	serine/arginine repetitive matrix protein 1-like(LOC725239)
LOC725238	725238	histone H1-like(LOC725238)
LOC726569	726569	mitochondrial import inner membrane translocase subunit Tim21(LOC726569)
LOC551157	551157	nascent polypeptide-associated complex subunit alpha(LOC551157)
LOC552489	552489	SEC14-like protein 2(LOC552489)
LOC413390	413390	ATP-binding cassette sub-family F member 1(LOC413390)
LOC551158	551158	28S ribosomal protein S17 ; mitochondrial(LOC551158)
LOC726529	726529	ankyrin repeat domain-containing protein 29(LOC726529)
LOC551156	551156	Golgi pH regulator(LOC551156)
LOC100576851	100576851	ornithine decarboxylase antizyme 1(LOC100576851)
LOC102654610	102654610	putative hydroxypyruvate isomerase(LOC102654610)
LOC413398	413398	39S ribosomal protein L32 ; mitochondrial(LOC413398)
LOC412064	412064	probable U2 small nuclear ribonucleoprotein A'(LOC412064)
LOC725202	725202	chymotrypsin inhibitor-like(LOC725202)
LOC552492	552492	dual specificity protein phosphatase 3(LOC552492)
LOC725201	725201	39S ribosomal protein L21 ; mitochondrial(LOC725201)
LOC725207	725207	dynactin subunit 4(LOC725207)
LOC552495	552495	ATP-binding cassette sub-family D member 3(LOC552495)
LOC726537	726537	probable ATP-dependent RNA helicase DDX27(LOC726537)
LOC552493	552493	estradiol 17-beta-dehydrogenase 8(LOC552493)
LOC725204	725204	tyrosine aminotransferase(LOC725204)
LOC552494	552494	60S ribosomal protein L37(LOC552494)
LOC551163	551163	LMBR1 domain-containing protein 2 homolog(LOC551163)
LOC551169	551169	succinate dehydrogenase [ubiquinone] iron-sulfur subunit ; mitochondrial-like(LOC551169)
LOC100576866	100576866	probable elongator complex protein 3(LOC100576866)
LOC552498	552498	DNA repair protein complementing XP-C cells homolog(LOC552498)
LOC551167	551167	multidrug resistance protein homolog 49(LOC551167)
LOC100576862	100576862	speckle targeted PIP5K1A-regulated poly(A) polymerase-like(LOC100576862)
C1Q-VP	551077	C1q-like venom protein(C1q-VP)
LOC408805	408805	progestin and adipoQ receptor family member 3(LOC408805)
LOC412074	412074	probable cation-transporting ATPase 13A3(LOC412074)
LOC408808	408808	prosaposin(LOC408808)
LOC726544	726544	serine/threonine-protein phosphatase 4 regulatory subunit 1-like(LOC726544)
LOC725212	725212	lysM and putative peptidoglycan-binding domain-containing protein 3(LOC725212)
LOC726542	726542	histone H3(LOC726542)
LOC725217	725217	uncharacterized protein PFB0145c-like(LOC725217)
LOC551176	551176	actin ; clone 205-like(LOC551176)
LOC726546	726546	gem-associated protein 7-like(LOC726546)
LOC412082	412082	ubiquinone biosynthesis O-methyltransferase ; mitochondrial(LOC412082)
LOC726509	726509	protein FRA10AC1(LOC726509)
LOC100576876	100576876	uncharacterized LOC100576876(LOC100576876)
LOC412080	412080	coronin-1C(LOC412080)
LOC408817	408817	alanine--glyoxylate aminotransferase 2-like(LOC408817)
LOC408818	408818	hexokinase-1-like(LOC408818)
LOC408819	408819	transmembrane protein 147(LOC408819)
LOC551180	551180	puromycin-sensitive aminopeptidase-like protein(LOC551180)
LOC726515	726515	uncharacterized protein C11orf70 homolog(LOC726515)
LOC551184	551184	eukaryotic translation initiation factor 3 subunit C(LOC551184)
LOC412093	412093	serine/threonine-protein phosphatase 1 regulatory subunit 10(LOC412093)
LOC551189	551189	farnesyl pyrophosphate synthase-like(LOC551189)
LOC408828	408828	uncharacterized MFS-type transporter C09D4.1(LOC408828)
LOC408826	408826	dystroglycan(LOC408826)
LOC408827	408827	carbonic anhydrase 1(LOC408827)
LOC412097	412097	AP-3 complex subunit delta-1(LOC412097)
LOC412099	412099	GRAM domain-containing protein 3-like(LOC412099)
LOC408834	408834	beclin-1-like protein(LOC408834)
LOC551194	551194	gamma-glutamyltransferase 7(LOC551194)
LOC726522	726522	ketohexokinase-like(LOC726522)
LOC551191	551191	coiled-coil domain-containing protein 130 homolog(LOC551191)
LOC726521	726521	transmembrane protein 203(LOC726521)
LOC100576880	100576880	uncharacterized LOC100576880(LOC100576880)
LOC726524	726524	chromodomain-helicase-DNA-binding protein 7(LOC726524)
LOC100576812	100576812	uncharacterized LOC100576812(LOC100576812)
LOC552445	552445	60S ribosomal protein L3(LOC552445)
LOC102655904	102655904	DNA-directed RNA polymerases I ; II ; and III subunit RPABC3(LOC102655904)
LOC551114	551114	methyltransferase-like protein 9(LOC551114)
LOC552442	552442	trafficking protein particle complex subunit 4(LOC552442)
LOC552448	552448	ADP-ribosylation factor-like protein 8B-A(LOC552448)
LOC552449	552449	mediator of RNA polymerase II transcription subunit 6(LOC552449)
LOC551118	551118	UPF0472 protein C16orf72 homolog(LOC551118)
LOC552446	552446	collagen alpha-1(I) chain-like(LOC552446)
LOC552447	552447	clavesin-2(LOC552447)
LOC413354	413354	integrin-linked protein kinase homolog pat-4(LOC413354)
LOC100576818	100576818	dolichyl-phosphate beta-glucosyltransferase(LOC100576818)
LOC412025	412025	very long-chain specific acyl-CoA dehydrogenase ; mitochondrial(LOC412025)
LOC412020	412020	peroxisomal acyl-coenzyme A oxidase 3-like(LOC412020)
LOC724791	724791	vitamin K epoxide reductase complex subunit 1-like protein 1(LOC724791)
LOC412017	412017	etoposide-induced protein 2.4(LOC412017)
LOC724792	724792	testin-like(LOC724792)
LOC724790	724790	39S ribosomal protein L41 ; mitochondrial(LOC724790)
LOC412018	412018	arginyl-tRNA--protein transferase 1(LOC412018)
LOC724793	724793	ubiquitin-conjugating enzyme E2-17 kDa(LOC724793)
LOC724794	724794	multifunctional methyltransferase subunit TRM112-like protein(LOC724794)
LOC552452	552452	interleukin enhancer-binding factor 2 homolog(LOC552452)
LOC551124	551124	frizzled-2(LOC551124)
LOC551125	551125	40S ribosomal protein S15Aa(LOC551125)
LOC551128	551128	26S protease regulatory subunit 4(LOC551128)
LOC551126	551126	protein FAM162B-like(LOC551126)
LOC552458	552458	DNA-directed RNA polymerase II subunit RPB3(LOC552458)
LOC413365	413365	nucleoporin SEH1(LOC413365)
LOC412031	412031	S-phase kinase-associated protein 2(LOC412031)
LOC100576826	100576826	tetraspan membrane protein of hair cell stereocilia homolog(LOC100576826)
LOC726501	726501	uroporphyrinogen decarboxylase(LOC726501)
LOC726500	726500	eukaryotic translation initiation factor 2 subunit 1(LOC726500)
LOC726504	726504	UPF0609 protein C4orf27(LOC726504)
LOC552460	552460	transmembrane protein 18(LOC552460)
LOC552461	552461	uncharacterized LOC552461(LOC552461)
LOC724768	724768	uncharacterized LOC724768(LOC724768)
LOC551133	551133	methyltransferase-like protein 6(LOC551133)
LOC413378	413378	NTF2-related export protein(LOC413378)
LOC413372	413372	putative glutamate synthase [NADPH](LOC413372)
LOC552470	552470	prostaglandin E synthase 3(LOC552470)
LOC551143	551143	inositol-3-phosphate synthase 1-B(LOC551143)
LOC552471	552471	39S ribosomal protein L52 ; mitochondrial(LOC552471)
LOC551140	551140	signal transducing adapter molecule 1(LOC551140)
LOC724776	724776	uncharacterized LOC724776(LOC724776)
LOC551146	551146	glycine-rich protein DOT1(LOC551146)
LOC551144	551144	uncharacterized LOC551144(LOC551144)
LOC552476	552476	V-type proton ATPase subunit F(LOC552476)
LOC551148	551148	coiled-coil domain-containing protein 25(LOC551148)
LOC551149	551149	myosin-2 essential light chain(LOC551149)
LOC412056	412056	organic cation transporter protein-like(LOC412056)
COX6C	100359410	cytochrome c oxidase subunit VIc(Cox6c)
LOC724784	724784	nuclear speckle splicing regulatory protein 1(LOC724784)
LOC552480	552480	BTB/POZ domain-containing protein KCTD5(LOC552480)
LOC724785	724785	ran-binding protein 3(LOC724785)
LOC552481	552481	INO80 complex subunit C(LOC552481)
LOC552484	552484	uncharacterized LOC552484(LOC552484)
LOC551153	551153	exodeoxyribonuclease(LOC551153)
LOC552485	552485	glycylpeptide N-tetradecanoyltransferase 1(LOC552485)
LOC551154	551154	glucose-6-phosphate isomerase(LOC551154)
LOC107965922	107965922	histone-lysine N-methyltransferase SETMAR-like(LOC107965922)
LOC724786	724786	zinc finger HIT domain-containing protein 3(LOC724786)
LOC552482	552482	protoporphyrinogen oxidase(LOC552482)
LOC724749	724749	uncharacterized LOC724749(LOC724749)
LOC100577302	100577302	unconventional prefoldin RPB5 interactor(LOC100577302)
LOC408886	408886	transmembrane 7 superfamily member 3-like(LOC408886)
LOC100577300	100577300	surfeit locus protein 6 homolog(LOC100577300)
LOC100578649	100578649	uncharacterized LOC100578649(LOC100578649)
LOC724757	724757	histone H4(LOC724757)
LOC102655097	102655097	ATP synthase subunit s-like protein(LOC102655097)
LOC724760	724760	G-protein coupled receptor Mth2(LOC724760)
LOC408891	408891	methyl-CpG-binding domain protein 2(LOC408891)
LOC724724	724724	ATP-dependent 6-phosphofructokinase(LOC724724)
LOC100577325	100577325	uncharacterized LOC100577325(LOC100577325)
LOC100577320	100577320	uncharacterized LOC100577320(LOC100577320)
LOC724733	724733	methionine--tRNA ligase ; mitochondrial(LOC724733)
LOC100578666	100578666	uncharacterized LOC100578666(LOC100578666)
LOC412923	412923	argininosuccinate synthase(LOC412923)
LOC100577332	100577332	GATA-binding factor C-like(LOC100577332)
LOC100577331	100577331	cell wall integrity and stress response component 1-like(LOC100577331)
LOC724744	724744	28S ribosomal protein S14 ; mitochondrial(LOC724744)
LOC100578660	100578660	eukaryotic translation initiation factor 2 subunit 2(LOC100578660)
LOC724742	724742	probable methyltransferase-like protein 15 homolog(LOC724742)
LOC724743	724743	PRKC apoptosis WT1 regulator protein-like(LOC724743)
LOC412928	412928	regulation of nuclear pre-mRNA domain-containing protein 1B(LOC412928)
LOC724703	724703	coagulation factor X(LOC724703)
LOC724708	724708	39S ribosomal protein L23 ; mitochondrial(LOC724708)
LOC408837	408837	cytochrome c oxidase subunit 5A ; mitochondrial(LOC408837)
LOC408843	408843	F-box/WD repeat-containing protein 9(LOC408843)
LOC102656392	102656392	uncharacterized LOC102656392(LOC102656392)
LOC408847	408847	uroporphyrinogen-III synthase(LOC408847)
LOC724712	724712	serine--tRNA ligase ; mitochondrial(LOC724712)
LOC724710	724710	transmembrane protein 59-like(LOC724710)
LOC724715	724715	lisH domain-containing protein FOPNL-like(LOC724715)
LOC724719	724719	NADH dehydrogenase [ubiquinone] 1 beta subcomplex subunit 11 ; mitochondrial(LOC724719)
LOC102656384	102656384	dual specificity protein phosphatase 19-like(LOC102656384)
LOC408853	408853	uncharacterized LOC408853(LOC408853)
LOC408851	408851	putative cysteine proteinase CG12163(LOC408851)
LOC408852	408852	protein similar-like(LOC408852)
LOC102655050	102655050	vacuolar protein sorting-associated protein 13-like protein(LOC102655050)
LOC408850	408850	pre-mRNA-processing factor 39-like(LOC408850)
LOC724720	724720	vacuolar protein sorting-associated protein 37B(LOC724720)
LOC724721	724721	farnesol dehydrogenase-like(LOC724721)
LOC100578613	100578613	uncharacterized LOC100578613(LOC100578613)
LOC408859	408859	pyrroline-5-carboxylate reductase 2(LOC408859)
LOC107965094	107965094	uncharacterized LOC107965094(LOC107965094)
LOC408864	408864	waprin-Phi1-like(LOC408864)
LOC408862	408862	prolyl 4-hydroxylase subunit alpha-1(LOC408862)
LOC408863	408863	J domain-containing protein(LOC408863)
CBS	551341	cystathionine beta-synthase(Cbs)
LOC408869	408869	lissencephaly-1 homolog(LOC408869)
LOC408866	408866	uncharacterized aarF domain-containing protein kinase 1(LOC408866)
LOC408867	408867	alpha ;alpha-trehalose-phosphate synthase [UDP-forming](LOC408867)
LOC100578624	100578624	delta(3 ;5)-Delta(2 ;4)-dienoyl-CoA isomerase ; mitochondrial(LOC100578624)
LOC100578621	100578621	uncharacterized LOC100578621(LOC100578621)
LOC408875	408875	heat shock protein beta-1(LOC408875)
LOC408876	408876	MOB kinase activator-like 2(LOC408876)
LOC102655030	102655030	glucose-induced degradation protein 4 homolog(LOC102655030)
LOC408877	408877	neurogenic protein mastermind(LOC408877)
LOC724700	724700	putative transferase CAF17 homolog ; mitochondrial(LOC724700)
LOC408871	408871	sorbitol dehydrogenase-like(LOC408871)
LOC724901	724901	bleomycin hydrolase(LOC724901)
LOC724907	724907	1-acyl-sn-glycerol-3-phosphate acyltransferase alpha-like(LOC724907)
LOC100577268	100577268	uncharacterized LOC100577268(LOC100577268)
LOC550745	550745	NEDD8-activating enzyme E1 regulatory subunit(LOC550745)
LOC727180	727180	Fanconi anemia group D2 protein(LOC727180)
LOC550748	550748	stromal membrane-associated protein 1(LOC550748)
LOC410200	410200	mRNA turnover protein 4 homolog(LOC410200)
LOC411531	411531	motile sperm domain-containing protein 1-like(LOC411531)
LOC724909	724909	uncharacterized LOC724909(LOC724909)
LOC550749	550749	C-1-tetrahydrofolate synthase ; cytoplasmic(LOC550749)
LOC411525	411525	choline/ethanolamine kinase(LOC411525)
LOC107965036	107965036	uncharacterized LOC107965036(LOC107965036)
LOC100577263	100577263	RING finger protein 113A-like(LOC100577263)
LOC503505	503505	venom protein 2(LOC503505)
LOC724917	724917	uncharacterized LOC724917(LOC724917)
LOC412870	412870	mediator of RNA polymerase II transcription subunit 30(LOC412870)
LOC411541	411541	glycerate kinase(LOC411541)
LOC410211	410211	four and a half LIM domains protein 2(LOC410211)
LOC411542	411542	signal recognition particle receptor subunit alpha homolog(LOC411542)
LOC412868	412868	ubiquitin fusion degradation protein 1 homolog(LOC412868)
LOC727199	727199	probable NADH dehydrogenase [ubiquinone] 1 alpha subcomplex subunit 12(LOC727199)
LOC409228	409228	scavenger receptor class B member 1(LOC409228)
LOC410207	410207	dihydropyrimidine dehydrogenase [NADP(+)](LOC410207)
LOC411538	411538	pre-mRNA-splicing factor RBM22(LOC411538)
LOC409225	409225	NEDD8-conjugating enzyme Ubc12(LOC409225)
LOC411539	411539	KAT8 regulatory NSL complex subunit 1(LOC411539)
LOC412864	412864	FUN14 domain-containing protein 1(LOC412864)
LOC411533	411533	alpha-2-macroglobulin receptor-associated protein(LOC411533)
LOC724920	724920	anaphase-promoting complex subunit 15-like(LOC724920)
LOC724921	724921	uncharacterized LOC724921(LOC724921)
LOC409222	409222	cyclin G(LOC409222)
LOC102655126	102655126	uncharacterized LOC102655126(LOC102655126)
LOC412880	412880	myotubularin-related protein 9(LOC412880)
LOC410217	410217	structural maintenance of chromosomes protein 3(LOC410217)
LOC727166	727166	acyl-CoA Delta(11) desaturase-like(LOC727166)
LOC410218	410218	probable signal peptidase complex subunit 2(LOC410218)
LOC409236	409236	ATP synthase subunit O ; mitochondrial(LOC409236)
LOC410219	410219	pre-mRNA 3'-end-processing factor FIP1-like(LOC410219)
LOC727168	727168	1 ;4-alpha-glucan-branching enzyme(LOC727168)
LOC411545	411545	mediator of RNA polymerase II transcription subunit 25(LOC411545)
LOC412876	412876	pyruvate carboxylase ; mitochondrial(LOC412876)
LOC727164	727164	eukaryotic translation initiation factor 3 subunit F-like(LOC727164)
LOC411546	411546	FGFR1 oncogene partner 2 homolog(LOC411546)
LOC100577285	100577285	tail-anchored protein insertion receptor WRB-like(LOC100577285)
LOC409234	409234	S-phase kinase-associated protein 1(LOC409234)
LOC409232	409232	uncharacterized LOC409232(LOC409232)
LOC107965043	107965043	uncharacterized LOC107965043(LOC107965043)
LOC727170	727170	protein bfr2(LOC727170)
LOC411563	411563	myotubularin-related protein 2(LOC411563)
LOC411564	411564	nose resistant to fluoxetine protein 6-like(LOC411564)
LOC412889	412889	branched-chain-amino-acid aminotransferase ; cytosolic-like(LOC412889)
LOC409247	409247	transcription factor IIIB 90 kDa subunit(LOC409247)
LOC410223	410223	phosducin-like protein(LOC410223)
LOC411554	411554	Williams-Beuren syndrome chromosomal region 16 protein homolog(LOC411554)
LOC102656442	102656442	probable splicing factor 3B subunit 5(LOC102656442)
LOC412885	412885	protein N-terminal asparagine amidohydrolase(LOC412885)
LOC727173	727173	pancreatic triacylglycerol lipase(LOC727173)
LOC727174	727174	nucleolar protein 11(LOC727174)
LOC410226	410226	activating transcription factor of chaperone(LOC410226)
LOC409242	409242	protein PRRC2C-like(LOC409242)
LOC409246	409246	MAP kinase-activated protein kinase 2(LOC409246)
LOC550780	550780	N-terminal Xaa-Pro-Lys N-methyltransferase 1(LOC550780)
LOC100577224	100577224	protein PF14_0175-like(LOC100577224)
LOC102656439	102656439	adenosine deaminase CECR1-like(LOC102656439)
LOC406146	406146	hyaluronoglucosaminidase(LOC406146)
LOC412815	412815	fatty acid synthase(LOC412815)
LOC406147	406147	short-chain dehydrogenase/reductase(LOC406147)
LOC727146	727146	sphingomyelin phosphodiesterase(LOC727146)
LOC727140	727140	zinc finger protein 830(LOC727140)
LOC412810	412810	V-type proton ATPase 116 kDa subunit a(LOC412810)
LOC727142	727142	uncharacterized protein C9orf85 homolog(LOC727142)
LOC100578551	100578551	39S ribosomal protein L34 ; mitochondrial(LOC100578551)
LOC412817	412817	importin-4-like(LOC412817)
LOC412816	412816	syntaxin-7(LOC412816)
LOC406144	406144	abaecin(LOC406144)
LOC550711	550711	60S acidic ribosomal protein P0(LOC550711)
LOC102656425	102656425	CDGSH iron-sulfur domain-containing protein 3 ; mitochondrial(LOC102656425)
LOC550715	550715	60S ribosomal protein L12(LOC550715)
LOC550716	550716	clathrin heavy chain(LOC550716)
LOC412828	412828	protein FAM188A homolog(LOC412828)
LOC406152	406152	juvenile hormone epoxide hydrolase 1(LOC406152)
LOC100578560	100578560	28S ribosomal protein S18c ; mitochondrial(LOC100578560)
LOC550724	550724	3-hydroxy-3-methylglutaryl-coenzyme A reductase(LOC550724)
LOC411503	411503	histone deacetylase Rpd3(LOC411503)
LOC412834	412834	importin-11(LOC412834)
LOC727122	727122	methyltransferase-like protein 17 ; mitochondrial(LOC727122)
LOC411505	411505	putative tRNA pseudouridine synthase Pus10(LOC411505)
LOC411502	411502	SPARC-related modular calcium-binding protein 1(LOC411502)
LOC411509	411509	tRNA (adenine(58)-N(1))-methyltransferase catalytic subunit TRMT61A(LOC411509)
LOC727128	727128	60S ribosomal protein L34(LOC727128)
LOC102656403	102656403	histone-lysine N-methyltransferase SETMAR-like(LOC102656403)
LOC550734	550734	thioredoxin-like protein 1(LOC550734)
LOC550738	550738	NEDD4 family-interacting protein 1-like(LOC550738)
LOC411515	411515	60S ribosomal protein L44(LOC411515)
LOC107965005	107965005	glycine-rich cell wall structural protein-like(LOC107965005)
LOC727135	727135	uncharacterized LOC727135(LOC727135)
LOC412842	412842	sorting nexin-8-like(LOC412842)
LOC411510	411510	DNA-directed RNA polymerases I and III subunit RPAC1(LOC411510)
LOC409207	409207	synaptic vesicle membrane protein VAT-1 homolog-like(LOC409207)
LOC412843	412843	phosphoenolpyruvate carboxykinase(LOC412843)
LOC409201	409201	acyl-protein thioesterase 1(LOC409201)
LOC409202	409202	40S ribosomal protein S9(LOC409202)
LOC409200	409200	uncharacterized protein DDB_G0289975(LOC409200)
LOC410280	410280	GTP-binding nuclear protein Ran(LOC410280)
LOC552520	552520	AP-3 complex subunit mu-1(LOC552520)
LOC409292	409292	probable isocitrate dehydrogenase [NAD] subunit alpha ; mitochondrial(LOC409292)
LOC552526	552526	28S ribosomal protein S18b ; mitochondrial(LOC552526)
LOC552523	552523	L-threonine ammonia-lyase(LOC552523)
LOC409290	409290	60S ribosomal protein L14(LOC409290)
LOC409291	409291	protein fem-1 homolog CG6966(LOC409291)
LOC552529	552529	U6 snRNA-associated Sm-like protein LSm4(LOC552529)
LOC413311	413311	lipid droplet-associated hydrolase(LOC413311)
LOC413313	413313	exosome complex component RRP40(LOC413313)
LOC410288	410288	phytanoyl-CoA dioxygenase(LOC410288)
LOC552528	552528	calnexin(LOC552528)
LOC410283	410283	transmembrane protein 222(LOC410283)
TPNI	410815	troponin I(TpnI)
LOC410278	410278	putative inorganic phosphate cotransporter(LOC410278)
LOC100579047	100579047	cuticular protein 10(LOC100579047)
LOC100579049	100579049	zinc finger protein 474-like(LOC100579049)
LOC409296	409296	T-complex protein 1 subunit gamma(LOC409296)
LOC409294	409294	60S ribosomal protein L23(LOC409294)
LOC409295	409295	mitochondrial ubiquitin ligase activator of nfkb 1(LOC409295)
LOC409298	409298	sulfatase-modifying factor 1(LOC409298)
LOC727106	727106	heterogeneous nuclear ribonucleoprotein H(LOC727106)
LOC409299	409299	adenylosuccinate synthetase(LOC409299)
LOC552532	552532	probable leucine--tRNA ligase ; mitochondrial(LOC552532)
LOC551201	551201	protein SGT1 homolog(LOC551201)
LOC552533	552533	GDP-Man:Man(3)GlcNAc(2)-PP-Dol alpha-1 ;2-mannosyltransferase(LOC552533)
LOC552531	552531	10 kDa heat shock protein ; mitochondrial(LOC552531)
LOC551200	551200	coiled-coil domain-containing protein 12(LOC551200)
LOC552536	552536	adipocyte plasma membrane-associated protein(LOC552536)
LOC551205	551205	neutral alpha-glucosidase AB(LOC551205)
LOC551206	551206	uncharacterized LOC551206(LOC551206)
LOC552534	552534	uncharacterized LOC552534(LOC552534)
LOC551204	551204	endonuclease III-like protein 1(LOC551204)
LOC413324	413324	chitinase-like protein Idgf4(LOC413324)
LOC552539	552539	density-regulated protein homolog(LOC552539)
LOC551208	551208	3-hydroxyisobutyrate dehydrogenase ; mitochondrial(LOC551208)
LOC410293	410293	C-type lectin mannose-binding isoform(LOC410293)
LOC410294	410294	dnaJ homolog subfamily C member 8(LOC410294)
LOC410295	410295	queuine tRNA-ribosyltransferase subunit QTRTD1 homolog(LOC410295)
LOC413318	413318	metastasis-associated protein MTA3(LOC413318)
LOC410289	410289	paraplegin(LOC410289)
LOC100579057	100579057	translation machinery-associated protein 16 homolog(LOC100579057)
LOC102654682	102654682	high mobility group B protein 6-like(LOC102654682)
LOC551211	551211	elongation factor 1-gamma(LOC551211)
LOC551216	551216	protein pelota(LOC551216)
LOC552545	552545	division abnormally delayed protein(LOC552545)
LOC725381	725381	uncharacterized LOC725381(LOC725381)
LOC725380	725380	chymotrypsin inhibitor(LOC725380)
LOC725383	725383	60S ribosomal protein L38(LOC725383)
LOC725389	725389	box A-binding factor-like(LOC725389)
LOC725387	725387	probable serine/threonine-protein kinase clkA(LOC725387)
LOC552551	552551	small integral membrane protein 14(LOC552551)
LOC100579061	100579061	protein PFC0760c-like(LOC100579061)
LOC552554	552554	RNA 3'-terminal phosphate cyclase-like(LOC552554)
LOC552555	552555	synaptobrevin homolog YKT6(LOC552555)
LOC551224	551224	aminopeptidase N-like(LOC551224)
LOC552553	552553	huntingtin-interacting protein K(LOC552553)
LOC552558	552558	uncharacterized LOC552558(LOC552558)
TPNT	411184	troponin T ; skeletal muscle(TpnT)
LOC552556	552556	arginase-1(LOC552556)
LOC551225	551225	puff-specific protein Bx42(LOC551225)
LOC413343	413343	nucleoporin Nup37(LOC413343)
LOC551229	551229	E3 ubiquitin-protein ligase CHIP(LOC551229)
LOC412015	412015	6-pyruvoyl tetrahydrobiopterin synthase(LOC412015)
LOC413340	413340	NADH dehydrogenase [ubiquinone] 1 alpha subcomplex subunit 10 ; mitochondrial(LOC413340)
LOC413341	413341	helicase domino(LOC413341)
LOC412009	412009	cyclin-C(LOC412009)
LOC725391	725391	uncharacterized LOC725391(LOC725391)
LOC725390	725390	leucine-rich repeat-containing protein C10orf11-like(LOC725390)
LOC725396	725396	THO complex subunit 4(LOC725396)
LOC725395	725395	bifunctional glutamate/proline--tRNA ligase(LOC725395)
LOC725394	725394	prestin-like(LOC725394)
LOC552562	552562	transmembrane protein 53-B(LOC552562)
LOC551231	551231	phosphatidate cytidylyltransferase ; photoreceptor-specific(LOC551231)
LOC550785	550785	fructose-bisphosphate aldolase(LOC550785)
LOC410241	410241	ras-related protein Rab-10(LOC410241)
LOC550789	550789	selenocysteine Se-methyltransferase-like(LOC550789)
LOC411573	411573	cell cycle control protein 50A(LOC411573)
LOC102655983	102655983	sodium-independent sulfate anion transporter-like(LOC102655983)
LOC410238	410238	leukocyte receptor cluster member 1(LOC410238)
LOC410239	410239	trimethylguanosine synthase(LOC410239)
LOC409258	409258	eukaryotic translation initiation factor 3 subunit I(LOC409258)
LOC410234	410234	UDP-glucuronic acid decarboxylase 1-like(LOC410234)
LOC412897	412897	E3 ubiquitin-protein ligase MYLIP(LOC412897)
LOC725363	725363	isopentenyl-diphosphate Delta-isomerase 1(LOC725363)
LOC725362	725362	protein arginine N-methyltransferase 1(LOC725362)
LOC410236	410236	kyphoscoliosis peptidase(LOC410236)
LOC726692	726692	histone H3.3(LOC726692)
LOC411568	411568	bifunctional lysine-specific demethylase and histidyl-hydroxylase NO66(LOC411568)
LOC725368	725368	probable serine/threonine-protein kinase DDB_G0283337(LOC725368)
LOC726698	726698	serine protease snake(LOC726698)
LOC409253	409253	glutamate dehydrogenase ; mitochondrial(LOC409253)
LOC726697	726697	coiled-coil domain-containing protein 137(LOC726697)
LOC409250	409250	beta-ureidopropionase(LOC409250)
LOC726696	726696	uncharacterized LOC726696(LOC726696)
LOC409254	409254	protein RTF2 homolog(LOC409254)
LOC409260	409260	short-chain dehydrogenase/reductase family 16C member 6(LOC409260)
LOC550799	550799	DAZ-associated protein 2-like(LOC550799)
LOC410253	410253	ataxin-2 homolog(LOC410253)
LOC100579019	100579019	probable salivary secreted peptide(LOC100579019)
LOC102654640	102654640	pseudouridylate synthase 7 homolog(LOC102654640)
LOC411586	411586	uncharacterized LOC411586(LOC411586)
LOC411581	411581	phosphopantothenate--cysteine ligase(LOC411581)
LOC725370	725370	uncharacterized LOC725370(LOC725370)
LOC409269	409269	39S ribosomal protein L43 ; mitochondrial(LOC409269)
LOC411576	411576	phosphoglycerate kinase(LOC411576)
LOC725374	725374	dual specificity mitogen-activated protein kinase kinase 3-like(LOC725374)
GLOB1	751098	globin 1(Glob1)
LOC411577	411577	protein argonaute-2(LOC411577)
LOC725372	725372	uncharacterized LOC725372(LOC725372)
LOC411579	411579	tRNA (cytosine(34)-C(5))-methyltransferase(LOC411579)
LOC409263	409263	glycoprotein-N-acetylgalactosamine 3-beta-galactosyltransferase 1(LOC409263)
LOC725378	725378	nucleolar GTP-binding protein 2(LOC725378)
LOC409261	409261	glycerol kinase-like(LOC409261)
LOC409262	409262	uncharacterized protein C7orf26 homolog(LOC409262)
LOC409267	409267	glycogen phosphorylase(LOC409267)
LOC552503	552503	PDZ domain-containing protein GIPC3(LOC552503)
LOC552501	552501	transmembrane and coiled-coil domain-containing protein 1(LOC552501)
LOC410263	410263	transmembrane GTPase Marf(LOC410263)
PDHB	408654	pyruvate dehydrogenase (lipoamide) beta(PDHB)
LOC410266	410266	replication factor C subunit 5(LOC410266)
LOC411591	411591	diphthine--ammonia ligase(LOC411591)
LOC552509	552509	MKI67 FHA domain-interacting nucleolar phosphoprotein-like(LOC552509)
LOC410262	410262	probable 28S rRNA (cytosine-C(5))-methyltransferase(LOC410262)
LOC726673	726673	28S ribosomal protein S27 ; mitochondrial(LOC726673)
LOC100579024	100579024	D-tyrosyl-tRNA(Tyr) deacylase 1(LOC100579024)
LOC726672	726672	uncharacterized LOC726672(LOC726672)
LOC410258	410258	selenide ; water dikinase(LOC410258)
LOC411589	411589	structural maintenance of chromosomes protein 1A(LOC411589)
LOC107965891	107965891	LYR motif-containing protein 5(LOC107965891)
LOC409272	409272	TP53-regulating kinase(LOC409272)
LOC409278	409278	apolipoprotein D(LOC409278)
LOC552511	552511	GTP:AMP phosphotransferase AK3 ; mitochondrial(LOC552511)
LOC552514	552514	HD domain-containing protein 2(LOC552514)
LOC552515	552515	ATP-dependent RNA helicase WM6(LOC552515)
LOC552519	552519	clustered mitochondria protein homolog(LOC552519)
LOC552517	552517	60S ribosomal protein L13(LOC552517)
LOC410271	410271	BMP-binding endothelial regulator protein(LOC410271)
LOC410272	410272	cationic amino acid transporter 2(LOC410272)
LOC725352	725352	U6 snRNA-associated Sm-like protein LSm7(LOC725352)
LOC411599	411599	uridine phosphorylase 1(LOC411599)
LOC410269	410269	probable multidrug resistance-associated protein lethal(2)03659(LOC410269)
LOC725357	725357	uncharacterized LOC725357(LOC725357)
LOC409285	409285	myosin heavy chain 95F(LOC409285)
LOC409286	409286	stress-activated protein kinase JNK(LOC409286)
LOC409283	409283	splicing factor ; arginine/serine-rich 15(LOC409283)
LOC726685	726685	protein AATF(LOC726685)
TPNCI	411659	troponin C type I(TpnCI)
LOC725358	725358	protein YIPF1(LOC725358)
LOC726689	726689	prefoldin subunit 1(LOC726689)
LOC409288	409288	tribbles homolog 2(LOC409288)
LOC100576736	100576736	uncharacterized LOC100576736(LOC100576736)
LOC551276	551276	isocitrate dehydrogenase [NADP] cytoplasmic(LOC551276)
LOC102654737	102654737	peptide deformylase ; mitochondrial-like(LOC102654737)
LOC413271	413271	galactosylgalactosylxylosylprotein 3-beta-glucuronosyltransferase I(LOC413271)
LOC726649	726649	thioredoxin domain-containing protein 15(LOC726649)
SLC35B1	724534	solute carrier family 35 ; member B1(Slc35b1)
RPS14	725168	ribosomal protein S14(Rps14)
LOC726650	726650	uncharacterized LOC726650(LOC726650)
LOC551282	551282	ribokinase-like(LOC551282)
LOC726653	726653	mitochondrial import inner membrane translocase subunit TIM14(LOC726653)
LOC725328	725328	protein bud22-like(LOC725328)
LOC726658	726658	uncharacterized LOC726658(LOC726658)
LOC725326	725326	tRNA pseudouridine synthase-like 1(LOC725326)
LOC551283	551283	SUMO-conjugating enzyme UBC9-B(LOC551283)
LOC107964502	107964502	uncharacterized LOC107964502(LOC107964502)
LOC725325	725325	glucose-6-phosphate 1-dehydrogenase(LOC725325)
LOC551284	551284	COP9 signalosome complex subunit 4(LOC551284)
LOC413280	413280	acidic leucine-rich nuclear phosphoprotein 32 family member A(LOC413280)
LOC100576742	100576742	integrin beta-nu-like(LOC100576742)
LOC100576748	100576748	uncharacterized LOC100576748(LOC100576748)
LOC726662	726662	complex III assembly factor LYRM7(LOC726662)
LOC725330	725330	DNA polymerase delta small subunit(LOC725330)
LOC551293	551293	uncharacterized protein C9orf78 homolog(LOC551293)
LOC107965827	107965827	uncharacterized LOC107965827(LOC107965827)
LOC551290	551290	cathepsin O-like(LOC551290)
LOC551296	551296	UPF0160 protein MYG1 ; mitochondrial(LOC551296)
LOC726669	726669	uncharacterized LOC726669(LOC726669)
LOC725337	725337	tRNA modification GTPase GTPBP3 ; mitochondrial-like(LOC725337)
LOC726668	726668	uncharacterized LOC726668(LOC726668)
LOC725336	725336	longitudinals lacking protein ; isoforms A/B/D/L-like(LOC725336)
LOC551295	551295	T-complex protein 1 subunit zeta(LOC551295)
LOC726629	726629	uncharacterized LOC726629(LOC726629)
LOC413299	413299	proteasomal ubiquitin receptor ADRM1(LOC413299)
LOC413296	413296	40S ribosomal protein S3a(LOC413296)
LOC100576759	100576759	uncharacterized LOC100576759(LOC100576759)
LOC107965854	107965854	uncharacterized LOC107965854(LOC107965854)
AGLU2	409889	alpha glucosidase 2(AGLU2)
LOC408702	408702	SAGA-associated factor 29(LOC408702)
LOC725305	725305	uncharacterized LOC725305(LOC725305)
LOC100576765	100576765	uncharacterized LOC100576765(LOC100576765)
LOC408708	408708	ubiquitin-conjugating enzyme E2 S(LOC408708)
LOC408706	408706	heat shock protein 70Cb ortholog(LOC408706)
LOC102654700	102654700	protein MEMO1(LOC102654700)
LOC408710	408710	KH domain-containing ; RNA-binding ; signal transduction-associated protein 2-like(LOC408710)
LOC408712	408712	BUD13 homolog(LOC408712)
LOC408713	408713	UPF0235 protein C15orf40 homolog(LOC408713)
LOC100576760	100576760	uncharacterized LOC100576760(LOC100576760)
LOC725312	725312	dynein light chain D(LOC725312)
LOC726642	726642	DNA repair protein RAD50(LOC726642)
LOC725310	725310	synaptobrevin-1(LOC725310)
LOC725316	725316	transmembrane protein 208(LOC725316)
LOC725315	725315	uncharacterized LOC725315(LOC725315)
LOC726646	726646	probable cytochrome P450 6a13(LOC726646)
LOC551235	551235	ATP-binding cassette sub-family E member 1(LOC551235)
LOC552563	552563	transcription initiation factor TFIID subunit 7(LOC552563)
LOC552564	552564	40S ribosomal protein S7(LOC552564)
LOC552569	552569	aarF domain-containing protein kinase 4(LOC552569)
LOC552568	552568	hydroxyacylglutathione hydrolase ; mitochondrial-like(LOC552568)
LOC551237	551237	GDP-fucose transporter 1(LOC551237)
LOC726609	726609	N-alpha-acetyltransferase 11(LOC726609)
LOC413233	413233	methylcrotonoyl-CoA carboxylase subunit alpha ; mitochondrial(LOC413233)
LOC552572	552572	eukaryotic translation initiation factor 5A(LOC552572)
LOC551241	551241	peroxisomal membrane protein PMP34(LOC551241)
LOC551242	551242	eukaryotic translation initiation factor 3 subunit E(LOC551242)
LOC551240	551240	uncharacterized LOC551240(LOC551240)
LOC726612	726612	evolutionarily conserved signaling intermediate in Toll pathway ; mitochondrial(LOC726612)
LOC726617	726617	39S ribosomal protein L48 ; mitochondrial(LOC726617)
LOC413245	413245	RNA exonuclease 4(LOC413245)
LOC413246	413246	ras-like protein 3(LOC413246)
LOC726620	726620	transcription factor BTF3 homolog 4(LOC726620)
LOC551252	551252	tropomyosin-like(LOC551252)
LOC726625	726625	4-coumarate--CoA ligase 1-like(LOC726625)
LOC551250	551250	microsomal triglyceride transfer protein large subunit(LOC551250)
LOC551257	551257	microtubule-associated protein Jupiter(LOC551257)
LOC552585	552585	uncharacterized LOC552585(LOC552585)
LOC552586	552586	cytochrome c oxidase assembly factor 7 homolog(LOC552586)
LOC551255	551255	mitochondrial fission 1 protein(LOC551255)
LOC413255	413255	2-methoxy-6-polyprenyl-1 ;4-benzoquinol methylase ; mitochondrial(LOC413255)
LOC100576717	100576717	restin homolog(LOC100576717)
LOC413252	413252	ATP-binding cassette sub-family F member 2(LOC413252)
LOC413253	413253	ubiquitin-conjugating enzyme E2 J2-like(LOC413253)
LOC724891	724891	DNA polymerase epsilon subunit 2(LOC724891)
LOC107965817	107965817	DNA replication complex GINS protein PSF3(LOC107965817)
LOC551260	551260	NAD-dependent protein deacylase Sirt4(LOC551260)
LOC551264	551264	upstream stimulatory factor 1-like(LOC551264)
LOC724896	724896	transmembrane protein 170A(LOC724896)
LOC552593	552593	39S ribosomal protein L19 ; mitochondrial(LOC552593)
LOC552599	552599	DNA-directed RNA polymerase II subunit RPB7(LOC552599)
LOC551268	551268	pancreatic triacylglycerol lipase-like(LOC551268)
LOC552596	552596	peroxisome assembly protein 12(LOC552596)
LOC551269	551269	HBS1-like protein(LOC551269)
LOC413266	413266	obg-like ATPase 1(LOC413266)
LOC413263	413263	putative inorganic phosphate cotransporter(LOC413263)
LOC413264	413264	yellow-b(LOC413264)
LOC551270	551270	integrator complex subunit 9(LOC551270)
LOC551275	551275	T-complex protein 1 subunit delta(LOC551275)
LOC551273	551273	lysosomal Pro-X carboxypeptidase(LOC551273)
LOC724868	724868	40S ribosomal protein S11(LOC724868)
LOC100578514	100578514	keratinocyte proline-rich protein-like(LOC100578514)
LOC408766	408766	phosphatidylcholine:ceramide cholinephosphotransferase 2-like(LOC408766)
LOC724870	724870	NADPH--cytochrome P450 reductase(LOC724870)
LOC724875	724875	corepressor interacting with RBPJ 1(LOC724875)
B-GLUC1	411899	beta-1 ;3-glucan recognition protein 1(B-gluc1)
LOC100578526	100578526	solute carrier family 35 member E2-like(LOC100578526)
LOC406118	406118	DDB1- and CUL4-associated factor 11(LOC406118)
LOC408773	408773	ankyrin repeat domain-containing protein 49-like(LOC408773)
LOC100577209	100577209	SRR1-like protein(LOC100577209)
GSTCD	410839	glutathione S-transferase ; C-terminal domain containing(Gstcd)
LOC550804	550804	transketolase(LOC550804)
LOC550806	550806	coatomer subunit alpha(LOC550806)
LOC550808	550808	WD repeat-containing protein 75(LOC550808)
GSTD1	409490	glutathione S-transferase D1(GstD1)
LOC408783	408783	vacuolar protein sorting-associated protein 28 homolog(LOC408783)
LOC724855	724855	BRISC and BRCA1-A complex member 1-like(LOC724855)
LOC408782	408782	tubulin beta-1(LOC408782)
LOC100578548	100578548	uncharacterized LOC100578548(LOC100578548)
LOC100577216	100577216	uncharacterized LOC100577216(LOC100577216)
LOC100578546	100578546	uncharacterized LOC100578546(LOC100578546)
LOC550814	550814	MRG/MORF4L-binding protein(LOC550814)
COQ7	409224	ubiquinone biosynthesis protein COQ7(Coq7)
LOC408799	408799	40S ribosomal protein S24(LOC408799)
LOC408797	408797	nidogen-2(LOC408797)
LOC408790	408790	protein croquemort(LOC408790)
CRYL1	406119	lambda crystallin-like protein(Cryl1)
LOC724865	724865	ABC transporter G family member 20-like(LOC724865)
LOC412806	412806	vesicle transport protein GOT1B(LOC412806)
LOC724863	724863	putative RNA polymerase II subunit B1 CTD phosphatase Rpap2(LOC724863)
LOC412808	412808	aminopeptidase Ey(LOC412808)
LOC408792	408792	protein 4.1 homolog(LOC408792)
LOC724825	724825	glycine-rich RNA-binding protein 7(LOC724825)
LOC724829	724829	immediate early response 3-interacting protein 1(LOC724829)
LOC724827	724827	NADH dehydrogenase [ubiquinone] 1 beta subcomplex subunit 7(LOC724827)
LOC408717	408717	sialomucin core protein 24(LOC408717)
LOC100576770	100576770	serine hydrolase-like protein 2(LOC100576770)
LOC724838	724838	uncharacterized LOC724838(LOC724838)
LOC100576784	100576784	high mobility group B protein 6-like(LOC100576784)
LOC408728	408728	mediator of RNA polymerase II transcription subunit 18(LOC408728)
LOC724842	724842	elongator complex protein 5(LOC724842)
LOC724802	724802	protein Asterix(LOC724802)
LOC724807	724807	protein FAM32A(LOC724807)
LOC724808	724808	tubulin-specific chaperone E-like(LOC724808)
LOC727081	727081	uncharacterized LOC727081(LOC727081)
LOC724809	724809	WD repeat-containing protein 46(LOC724809)
LOC408742	408742	fatty-acid amide hydrolase 2-B(LOC408742)
LOC408748	408748	transmembrane protein 11 ; mitochondrial(LOC408748)
LOC727087	727087	serine/arginine-rich splicing factor 7(LOC727087)
LOC100578507	100578507	septum formation protein Maf(LOC100578507)
LOC100578503	100578503	negative elongation factor B(LOC100578503)
LOC724816	724816	carboxypeptidase D(LOC724816)
LOC408752	408752	DNA ligase 1(LOC408752)
LOC408750	408750	pre-mRNA-processing factor 19(LOC408750)
LOC408751	408751	E3 ubiquitin-protein ligase RNF185-like(LOC408751)
LOC551712	551712	lipoyltransferase 1 ; mitochondrial(LOC551712)
LOC100578479	100578479	DNA polymerase delta subunit 3-like(LOC100578479)
LOC551715	551715	endonuclease G ; mitochondrial-like(LOC551715)
LOC411892	411892	V-type proton ATPase subunit C(LOC411892)
LOC411890	411890	nucleolysin TIAR(LOC411890)
LOC551718	551718	ubiquitin-like protein 4A(LOC551718)
LOC410557	410557	ATP synthase subunit d ; mitochondrial(LOC410557)
LOC411889	411889	putative serine protease K12H4.7(LOC411889)
LOC409577	409577	5'-AMP-activated protein kinase catalytic subunit alpha-2(LOC409577)
LOC410559	410559	tubulin beta chain-like(LOC410559)
LOC409578	409578	adapter molecule Crk(LOC409578)
LOC410554	410554	methylcrotonoyl-CoA carboxylase beta chain ; mitochondrial(LOC410554)
LOC409571	409571	Golgi reassembly-stacking protein 2(LOC409571)
LOC100578473	100578473	protein FAM177A1(LOC100578473)
LOC100577142	100577142	uncharacterized LOC100577142(LOC100577142)
LOC409573	409573	zinc finger protein 2 homolog(LOC409573)
LOC100577140	100577140	UDP-glucuronosyltransferase 2B19-like(LOC100577140)
LOC409574	409574	6-phosphofructo-2-kinase/fructose-2 ;6-bisphosphatase(LOC409574)
LOC551720	551720	activator of 90 kDa heat shock protein ATPase homolog 1(LOC551720)
LOC551721	551721	V-type proton ATPase subunit B(LOC551721)
LOC410571	410571	DNA topoisomerase 3-alpha(LOC410571)
LOC551724	551724	S-adenosylmethionine decarboxylase proenzyme(LOC551724)
LOC551725	551725	importin-7(LOC551725)
LOC409589	409589	60S ribosomal protein L10(LOC409589)
LOC411896	411896	prolyl endopeptidase-like(LOC411896)
LOC411897	411897	phosphoglucomutase(LOC411897)
LOC410566	410566	putative inorganic phosphate cotransporter(LOC410566)
LOC410567	410567	zinc transporter ZIP11(LOC410567)
LOC409586	409586	NADH dehydrogenase [ubiquinone] 1 beta subcomplex subunit 9(LOC409586)
LOC409584	409584	UBX domain-containing protein 6(LOC409584)
LOC551730	551730	tetratricopeptide repeat protein 4(LOC551730)
LOC551733	551733	beta-amyloid-like protein(LOC551733)
LOC551732	551732	protein farnesyltransferase/geranylgeranyltransferase type-1 subunit alpha(LOC551732)
LOC410583	410583	ornithine aminotransferase ; mitochondrial(LOC410583)
LOC551738	551738	F-box/LRR-repeat protein 4(LOC551738)
LOC413605	413605	cytochrome c1 ; heme protein ; mitochondrial(LOC413605)
LOC408269	408269	general transcription factor IIH subunit 5(LOC408269)
LOC413607	413607	golgin-84(LOC413607)
LOC409599	409599	60S ribosomal protein L35a(LOC409599)
LOC413601	413601	adenine phosphoribosyltransferase(LOC413601)
LOC100577165	100577165	uncharacterized LOC100577165(LOC100577165)
LOC100577163	100577163	insulin-like growth factor-binding protein complex acid labile subunit(LOC100577163)
LOC408264	408264	netrin receptor UNC5C(LOC408264)
LOC409595	409595	uncharacterized LOC409595(LOC409595)
LOC100577161	100577161	uncharacterized LOC100577161(LOC100577161)
LOC551740	551740	non-structural maintenance of chromosome element 4(LOC551740)
LOC551742	551742	MICOS complex subunit MIC25(LOC551742)
LOC551749	551749	glycosyltransferase-like protein LARGE1(LOC551749)
LOC410595	410595	protein RMD5 homolog A(LOC410595)
LOC413614	413614	ras-related protein Rab-14(LOC413614)
LOC413613	413613	B-cell receptor-associated protein 31-like(LOC413613)
LOC408276	408276	ATP-dependent RNA helicase bel(LOC408276)
LOC408277	408277	uncharacterized LOC408277(LOC408277)
RPLP1	406120	ribosomal protein LP1(RpLP1)
LOC107964020	107964020	alpha-tocopherol transfer protein-like(LOC107964020)
LOC411845	411845	p21-activated protein kinase-interacting protein 1-like(LOC411845)
LOC409536	409536	arginine-glutamic acid dipeptide repeats protein(LOC409536)
LOC409533	409533	annexin B9-like(LOC409533)
LOC409534	409534	uncharacterized LOC409534(LOC409534)
LOC725082	725082	uncharacterized LOC725082(LOC725082)
LOC725089	725089	cuticular protein(LOC725089)
LOC411841	411841	synembryn(LOC411841)
LOC410510	410510	hepatocyte growth factor-regulated tyrosine kinase substrate(LOC410510)
LOC411843	411843	COP9 signalosome complex subunit 7b(LOC411843)
LOC409538	409538	lysoplasmalogenase-like protein TMEM86A(LOC409538)
LOC107964022	107964022	ran-binding protein 9-like(LOC107964022)
LOC409531	409531	NECAP-like protein CG9132(LOC409531)
LOC411849	411849	probable sulfite oxidase ; mitochondrial(LOC411849)
LOC409532	409532	NAD-dependent protein deacetylase Sirt2(LOC409532)
LOC102654368	102654368	lactosylceramide 4-alpha-galactosyltransferase-like(LOC102654368)
LOC102654365	102654365	glutamyl-tRNA(Gln) amidotransferase subunit B ; mitochondrial(LOC102654365)
LOC410530	410530	alkaline phosphatase-like(LOC410530)
LOC411856	411856	U3 small nucleolar ribonucleoprotein protein IMP4(LOC411856)
LOC409547	409547	NSFL1 cofactor p47-like(LOC409547)
LOC410525	410525	retinal rod rhodopsin-sensitive cGMP 3' ;5'-cyclic phosphodiesterase subunit delta(LOC410525)
LOC411857	411857	charged multivesicular body protein 4b(LOC411857)
LOC409544	409544	ruvB-like 1(LOC409544)
LOC410526	410526	serine protease 42(LOC410526)
LOC411858	411858	ATPase family AAA domain-containing protein 1-B(LOC411858)
LOC411852	411852	peroxiredoxin-6(LOC411852)
LOC725099	725099	spermidine synthase(LOC725099)
LOC409549	409549	succinate dehydrogenase cytochrome b560 subunit ; mitochondrial(LOC409549)
LOC100577112	100577112	astakine-like(LOC100577112)
LOC409540	409540	MOB kinase activator-like 1(LOC409540)
LOC100577128	100577128	uncharacterized LOC100577128(LOC100577128)
LOC107964042	107964042	uncharacterized LOC107964042(LOC107964042)
LOC409558	409558	polyadenylate-binding protein 2-B(LOC409558)
LOC725062	725062	39S ribosomal protein L4 ; mitochondrial(LOC725062)
LOC725061	725061	uncharacterized LOC725061(LOC725061)
LOC102654353	102654353	alpha-(1 ;3)-fucosyltransferase C(LOC102654353)
LOC411862	411862	28S ribosomal protein S2 ; mitochondrial(LOC411862)
LOC725067	725067	E3 ubiquitin-protein ligase MARCH8-like(LOC725067)
LOC411863	411863	dehydrogenase/reductase SDR family member 7(LOC411863)
LOC410532	410532	solute carrier family 28 member 3(LOC410532)
LOC409550	409550	eukaryotic translation initiation factor 3 subunit D(LOC409550)
LOC726399	726399	transcriptional activator protein Pur-beta(LOC726399)
LOC410539	410539	protein 5NUC-like(LOC410539)
LOC409552	409552	40S ribosomal protein S10-like(LOC409552)
LOC551700	551700	tRNA pseudouridine synthase A ; mitochondrial(LOC551700)
LOC102654345	102654345	uncharacterized protein C6orf203 homolog(LOC102654345)
LOC411881	411881	peregrin(LOC411881)
LOC411882	411882	ER membrane protein complex subunit 2-B-like(LOC411882)
LOC551703	551703	clavesin-2(LOC551703)
LOC102655679	102655679	DNA-directed RNA polymerase III subunit RPC7-like(LOC102655679)
LOC551707	551707	RNA-binding protein with serine-rich domain 1(LOC551707)
LOC725074	725074	omega-conotoxin-like protein 1(LOC725074)
LOC107965368	107965368	basic-leucine zipper transcription factor A-like(LOC107965368)
LOC409566	409566	SWI/SNF-related matrix-associated actin-dependent regulator of chromatin subfamily B member 1(LOC409566)
LOC102655673	102655673	mitochondrial import inner membrane translocase subunit Tim16(LOC102655673)
LOC107964035	107964035	uncharacterized LOC107964035(LOC107964035)
LOC725076	725076	CCHC-type zinc finger protein CG3800(LOC725076)
LOC410545	410545	CLIP-associating protein 1-A(LOC410545)
LOC409560	409560	eukaryotic translation initiation factor 4B(LOC409560)
LOC409563	409563	uncharacterized LOC409563(LOC409563)
LOC551793	551793	uncharacterized LOC551793(LOC551793)
LOC551794	551794	transmembrane protein 50A(LOC551794)
LOC412343	412343	sesquipedalian-1-like(LOC412343)
LOC412342	412342	cyclin-related protein FAM58A(LOC412342)
LOC412345	412345	exosome complex component RRP41(LOC412345)
LOC411013	411013	phosphatidylinositide phosphatase SAC1(LOC411013)
LOC413676	413676	patched domain-containing protein 3(LOC413676)
LOC412341	412341	alpha-methylacyl-CoA racemase(LOC412341)
LOC725040	725040	transmembrane protein 70 homolog ; mitochondrial(LOC725040)
LOC725045	725045	protein DPCD(LOC725045)
LOC411006	411006	endoplasmic reticulum lectin 1(LOC411006)
LOC725042	725042	proline-rich protein PRCC(LOC725042)
LOC725049	725049	nuclear nucleic acid-binding protein C1D-like(LOC725049)
LOC726379	726379	putative leucine-rich repeat-containing protein DDB_G0290503(LOC726379)
LOC725048	725048	nodal modulator 3(LOC725048)
LOC725047	725047	nucleolin 1(LOC725047)
LOC412353	412353	polyubiquitin(LOC412353)
LOC411024	411024	DDB1- and CUL4-associated factor 13(LOC411024)
LOC412350	412350	histone deacetylase 3(LOC412350)
LOC725056	725056	glyoxylate/hydroxypyruvate reductase A-like(LOC725056)
LOC725055	725055	gamma-glutamylcyclotransferase-like(LOC725055)
LOC726385	726385	GTPase Era ; mitochondrial(LOC726385)
LOC412349	412349	ER membrane protein complex subunit 4(LOC412349)
LOC725054	725054	nuclear envelope phosphatase-regulatory subunit 1(LOC725054)
LOC412348	412348	mediator of RNA polymerase II transcription subunit 19(LOC412348)
LOC725059	725059	protein kish-A(LOC725059)
LOC725057	725057	coatomer subunit beta(LOC725057)
LOC102654312	102654312	KRR1 small subunit processome component homolog(LOC102654312)
LOC412367	412367	39S ribosomal protein L15 ; mitochondrial(LOC412367)
LOC412366	412366	NFU1 iron-sulfur cluster scaffold homolog ; mitochondrial-like(LOC412366)
LOC413697	413697	PTS-dependent dihydroxyacetone kinase ; dihydroxyacetone-binding subunit DhaK-like(LOC413697)
LOC102655648	102655648	FAD synthase-like(LOC102655648)
LOC411030	411030	U4/U6.U5 tri-snRNP-associated protein 2(LOC411030)
LOC412363	412363	cilia- and flagella-associated protein 20(LOC412363)
LOC726350	726350	putative ATP-dependent RNA helicase DHX33(LOC726350)
LOC725028	725028	F-box only protein 6-like(LOC725028)
LOC102655639	102655639	uncharacterized LOC102655639(LOC102655639)
LOC412375	412375	nudC domain-containing protein 3(LOC412375)
LOC412378	412378	3'-5' ssDNA/RNA exonuclease TatD(LOC412378)
LOC412377	412377	parafibromin(LOC412377)
LOC412371	412371	CCR4-NOT transcription complex subunit 1(LOC412371)
LOC411043	411043	mediator of RNA polymerase II transcription subunit 17(LOC411043)
LOC726361	726361	ufm1-specific protease 1(LOC726361)
USP	409227	ultraspiracle(Usp)
LOC107965322	107965322	gamma-interferon-inducible lysosomal thiol reductase-like(LOC107965322)
LOC726364	726364	metaxin-2(LOC726364)
LOC726363	726363	diphthamide biosynthesis protein 2(LOC726363)
LOC725031	725031	elongation of very long chain fatty acids protein 6(LOC725031)
LOC726369	726369	peptidyl-tRNA hydrolase 2 ; mitochondrial-like(LOC726369)
LOC725038	725038	protein NPC2 homolog(LOC725038)
HEX70B	406117	hexamerin 70b(HEX70b)
HEX70C	409354	hexamerin 70c(Hex70c)
LOC725039	725039	eukaryotic translation initiation factor 4E-binding protein 1(LOC725039)
HEX70A	726848	hexamerin 70a(Hex70a)
LOC551755	551755	transmembrane protein 35(LOC551755)
LOC551753	551753	RNA polymerase II-associated protein 1(LOC551753)
LOC408280	408280	cell surface glycoprotein 1-like(LOC408280)
LOC412301	412301	testicular acid phosphatase homolog(LOC412301)
LOC551757	551757	cytochrome b-c1 complex subunit 7-like(LOC551757)
LOC413625	413625	integrator complex subunit 5(LOC413625)
LOC726336	726336	splicing factor 3B subunit 2(LOC726336)
LOC408283	408283	E3 ubiquitin-protein ligase RNF13-like(LOC408283)
LOC408285	408285	rho GTPase-activating protein 18(LOC408285)
LOC408284	408284	mitochondrial import receptor subunit TOM40 homolog 1-like(LOC408284)
LOC725008	725008	protein trapped in endoderm-1(LOC725008)
LOC726338	726338	nuclear pore complex protein Nup88(LOC726338)
LOC726337	726337	mitochondrial intermembrane space import and assembly protein 40-B(LOC726337)
LOC408288	408288	isovaleryl-CoA dehydrogenase ; mitochondrial(LOC408288)
LOC551762	551762	adenosylhomocysteinase 2-like(LOC551762)
LOC551763	551763	hypoxia up-regulated protein 1(LOC551763)
LOC551760	551760	nitrilase homolog 1-like(LOC551760)
LOC102655617	102655617	ribonuclease P protein subunit p20(LOC102655617)
LOC551766	551766	ATP synthase subunit beta ; mitochondrial(LOC551766)
LOC408291	408291	3-ketoacyl-CoA thiolase ; mitochondrial(LOC408291)
LOC551765	551765	uncharacterized LOC551765(LOC551765)
LOC551768	551768	B-cell receptor-associated protein 31-like(LOC551768)
LOC551769	551769	grpE protein homolog ; mitochondrial(LOC551769)
LOC412308	412308	flap endonuclease 1(LOC412308)
LOC412303	412303	choline-phosphate cytidylyltransferase A-like(LOC412303)
LOC726341	726341	ubiquinol-cytochrome-c reductase complex assembly factor 1(LOC726341)
LOC412305	412305	succinate-semialdehyde dehydrogenase ; mitochondrial(LOC412305)
LOC408294	408294	protein FAM76A(LOC408294)
LOC725015	725015	monocarboxylate transporter 3(LOC725015)
LOC725019	725019	loricrin-like(LOC725019)
LOC551770	551770	cytosolic purine 5'-nucleotidase(LOC551770)
LOC726349	726349	actin-binding LIM protein 2(LOC726349)
LOC107964899	107964899	uncharacterized LOC107964899(LOC107964899)
LOC551774	551774	acidic leucine-rich nuclear phosphoprotein 32 family member B(LOC551774)
LOC551771	551771	methionine aminopeptidase 2(LOC551771)
CPF2	726691	cuticular protein CPF2(CPF2)
LOC551775	551775	trifunctional enzyme subunit beta ; mitochondrial(LOC551775)
CPF1	726632	cuticular protein CPF1(CPF1)
LOC413652	413652	ATP-binding cassette sub-family F member 3(LOC413652)
LOC412320	412320	solute carrier family 35 member F6(LOC412320)
LOC412323	412323	stomatin-like protein 2 ; mitochondrial(LOC412323)
LOC102656934	102656934	stress-induced-phosphoprotein 1(LOC102656934)
LOC551779	551779	histone H2A.V(LOC551779)
ARP1	406122	actin related protein 1(Arp1)
LOC412316	412316	sodium/potassium/calcium exchanger 3-like(LOC412316)
LOC412315	412315	ran-specific GTPase-activating protein-like(LOC412315)
LOC726314	726314	protein SCO2 homolog ; mitochondrial(LOC726314)
LOC727648	727648	acylamino-acid-releasing enzyme-like(LOC727648)
LOC726318	726318	UPF0676 protein C1494.01-like(LOC726318)
LOC551781	551781	pre-rRNA-processing protein TSR1 homolog(LOC551781)
LOC726316	726316	cytochrome b-c1 complex subunit 6 ; mitochondrial(LOC726316)
LOC726315	726315	sphingomyelin phosphodiesterase 1-like(LOC726315)
LOC551787	551787	HMG box transcription factor BBX(LOC551787)
LOC412332	412332	mediator of RNA polymerase II transcription subunit 23(LOC412332)
LOC413663	413663	myotubularin-related protein 4(LOC413663)
LOC411003	411003	spermatogenesis-associated protein 5(LOC411003)
LOC412330	412330	ubiquitin-conjugating enzyme E2 H(LOC412330)
LOC413660	413660	ATP-dependent RNA helicase DDX54(LOC413660)
LOC412328	412328	NADH dehydrogenase [ubiquinone] iron-sulfur protein 6 ; mitochondrial(LOC412328)
LOC727650	727650	uncharacterized LOC727650(LOC727650)
LOC726321	726321	uncharacterized LOC726321(LOC726321)
LOC413655	413655	3-oxoacyl-[acyl-carrier-protein] synthase ; mitochondrial(LOC413655)
LOC413657	413657	presequence protease ; mitochondrial(LOC413657)
LOC726323	726323	uncharacterized LOC726323(LOC726323)
LOC726326	726326	DNA repair protein XRCC3-like(LOC726326)
LOC100576614	100576614	probable ATP-dependent RNA helicase ddx42(LOC100576614)
LOC552247	552247	nuclear factor NF-kappa-B p100 subunit(LOC552247)
LOC100576612	100576612	vacuolar protein sorting-associated protein 55 homolog(LOC100576612)
LOC552244	552244	probable pathogenesis-related protein CaO19.6200(LOC552244)
LOC100577943	100577943	scavenger receptor class B member 1-like(LOC100577943)
LOC100576610	100576610	mitochondrial ribonuclease P protein 3(LOC100576610)
LOC552249	552249	lysosomal alpha-mannosidase-like(LOC552249)
LOC414004	414004	eukaryotic translation initiation factor 3 subunit A(LOC414004)
LOC414001	414001	mRNA-capping enzyme(LOC414001)
RCC1	410681	regulator of chromosome condensation 1(RCC1)
LOC552253	552253	mitochondrial chaperone BCS1(LOC552253)
LOC552258	552258	hippocampus abundant transcript 1 protein-like(LOC552258)
LOC100576623	100576623	piggyBac transposable element-derived protein 4-like(LOC100576623)
LOC552256	552256	peroxisomal membrane protein PEX14(LOC552256)
LOC100576621	100576621	thyroid transcription factor 1-associated protein 26 homolog(LOC100576621)
LOC552259	552259	staphylococcal nuclease domain-containing protein 1(LOC552259)
LOC100576620	100576620	pre-mRNA-splicing factor 38B(LOC100576620)
LOC100188940	100188940	dolichyl-diphosphooligosaccharide--protein glycosyltransferase subunit 4(LOC100188940)
LOC414015	414015	abl interactor 2(LOC414015)
LOC414012	414012	sodium/hydrogen exchanger 8(LOC414012)
LOC414011	414011	mitochondrial glutamate carrier 1-like(LOC414011)
CPAP3-D	410065	cuticular protein analogous to peritrophins 3-D(Cpap3-d)
CPAP3-C	725932	cuticular protein analogous to peritrophins 3-C(Cpap3-c)
LOC414008	414008	ribonucleoside-diphosphate reductase subunit M2(LOC414008)
LOC552260	552260	U6 snRNA-associated Sm-like protein LSm1(LOC552260)
LOC552261	552261	EF-hand domain-containing protein D2 homolog(LOC552261)
LOC726301	726301	actin-related protein 2/3 complex subunit 4(LOC726301)
LOC107964857	107964857	uncharacterized LOC107964857(LOC107964857)
LOC727634	727634	activating molecule in BECN1-regulated autophagy protein 1-like(LOC727634)
LOC552268	552268	vesicle transport protein SFT2B(LOC552268)
LOC100576637	100576637	trypsin 5G1-like(LOC100576637)
LOC552266	552266	40S ribosomal protein S12(LOC552266)
LOC414027	414027	N-alpha-acetyltransferase 20(LOC414027)
LOC107964884	107964884	uncharacterized LOC107964884(LOC107964884)
LOC552272	552272	40S ribosomal protein S23(LOC552272)
LOC552276	552276	uncharacterized LOC552276(LOC552276)
LOC100576646	100576646	dihydrolipoyllysine-residue acetyltransferase component of pyruvate dehydrogenase complex ; mitochondrial(LOC100576646)
LOC414038	414038	protein ABHD11-like(LOC414038)
LOC414039	414039	probable small nuclear ribonucleoprotein Sm D2(LOC414039)
LOC100576649	100576649	mismatch repair endonuclease PMS2(LOC100576649)
LOC414033	414033	molybdopterin synthase catalytic subunit(LOC414033)
LOC724583	724583	uncharacterized LOC724583(LOC724583)
LOC724580	724580	uncharacterized LOC724580(LOC724580)
LOC724587	724587	nucleotide exchange factor SIL1(LOC724587)
LOC552283	552283	glutathione S-transferase(LOC552283)
LOC552280	552280	protein SDA1 homolog(LOC552280)
LOC552286	552286	acetyl-CoA carboxylase(LOC552286)
LOC552284	552284	m7GpppX diphosphatase(LOC552284)
LOC552285	552285	innexin inx7(LOC552285)
LOC727612	727612	PITH domain-containing protein GA19395(LOC727612)
LOC100577901	100577901	uncharacterized LOC100577901(LOC100577901)
LOC413591	413591	nucleolar complex protein 2 homolog(LOC413591)
LOC552200	552200	probable histone-binding protein Caf1(LOC552200)
LOC413590	413590	alkylglycerol monooxygenase-like(LOC413590)
LOC552201	552201	WD repeat domain phosphoinositide-interacting protein 2(LOC552201)
LOC552205	552205	elongation of very long chain fatty acids protein AAEL008004(LOC552205)
LOC412266	412266	60S ribosomal protein L27(LOC412266)
LOC413596	413596	receptor-type guanylate cyclase gcy-4(LOC413596)
LOC412268	412268	transcription initiation factor IIA subunit 1(LOC412268)
LOC412267	412267	dynactin subunit 2(LOC412267)
LOC102653965	102653965	ralA-binding protein 1(LOC102653965)
LOC413592	413592	probable ATP-dependent RNA helicase DHX34(LOC413592)
LOC413594	413594	abhydrolase domain-containing protein 2(LOC413594)
LOC725881	725881	uncharacterized LOC725881(LOC725881)
LOC725880	725880	small nuclear ribonucleoprotein F(LOC725880)
LOC725884	725884	60S acidic ribosomal protein P2(LOC725884)
LOC725883	725883	guanine nucleotide-binding protein subunit gamma-1(LOC725883)
LOC724551	724551	BRCA1-associated RING domain protein 1-like(LOC724551)
LOC725882	725882	uncharacterized LOC725882(LOC725882)
LOC725889	725889	uncharacterized LOC725889(LOC725889)
LOC724558	724558	uncharacterized LOC724558(LOC724558)
LOC552210	552210	fumarylacetoacetase(LOC552210)
LOC552213	552213	activated RNA polymerase II transcriptional coactivator p15(LOC552213)
LOC552214	552214	nucleolar protein 16(LOC552214)
LOC102653955	102653955	protein NDUFAF4 homolog(LOC102653955)
LOC412271	412271	serine/threonine-protein kinase Aurora-2(LOC412271)
LOC552211	552211	protein THEM6-like(LOC552211)
LOC552217	552217	uncharacterized LOC552217(LOC552217)
LOC412277	412277	mRNA cap guanine-N7 methyltransferase(LOC412277)
LOC412276	412276	epimerase family protein SDR39U1(LOC412276)
LOC412272	412272	2-oxoglutarate and iron-dependent oxygenase domain-containing protein 3-like(LOC412272)
LOC724560	724560	fatty acyl-CoA reductase 1-like(LOC724560)
LOC724564	724564	dehydrodolichyl diphosphate syntase complex subunit Nus1(LOC724564)
LOC724563	724563	uncharacterized LOC724563(LOC724563)
LOC724567	724567	methylosome protein 50(LOC724567)
LOC100577923	100577923	protein LLP homolog(LOC100577923)
LOC725859	725859	cell division cycle-associated protein 7-like(LOC725859)
LOC552225	552225	regulator of nonsense transcripts 3B(LOC552225)
LOC724527	724527	coiled-coil domain-containing protein 28A(LOC724527)
LOC552228	552228	renin receptor(LOC552228)
LOC552227	552227	translocon-associated protein subunit delta(LOC552227)
LOC412287	412287	peptidyl-prolyl cis-trans isomerase FKBP4(LOC412287)
LOC412286	412286	probable malonyl-CoA-acyl carrier protein transacylase ; mitochondrial(LOC412286)
LOC724531	724531	40S ribosomal protein S28(LOC724531)
LOC724532	724532	eukaryotic translation initiation factor 1A ; X-chromosomal(LOC724532)
LOC725867	725867	translin-associated protein X(LOC725867)
LOC552231	552231	probable RNA-binding protein 19(LOC552231)
LOC725866	725866	39S ribosomal protein L9 ; mitochondrial(LOC725866)
LOC724536	724536	uncharacterized LOC724536(LOC724536)
LOC552232	552232	ADP-ribosylation factor-like protein 2-binding protein-like(LOC552232)
LOC724533	724533	small nuclear ribonucleoprotein Sm D3(LOC724533)
LOC102653935	102653935	uncharacterized LOC102653935(LOC102653935)
LOC552236	552236	threonine aspartase 1(LOC552236)
LOC724538	724538	probable ATP-dependent RNA helicase DDX52(LOC724538)
LOC552234	552234	surfeit locus protein 4 homolog(LOC552234)
LOC552239	552239	thymic stromal cotransporter homolog(LOC552239)
LOC552237	552237	transmembrane protein 242(LOC552237)
UBE2G1	551971	ubiquitin-conjugating enzyme E2G 1 (UBC7 homolog ; yeast)(Ube2g1)
LOC412295	412295	nose resistant to fluoxetine protein 6(LOC412295)
LOC412294	412294	deoxynucleotidyltransferase terminal-interacting protein 2(LOC412294)
LOC724542	724542	U3 small nucleolar RNA-associated protein 4 homolog(LOC724542)
LOC107964835	107964835	protein RRP5 homolog(LOC107964835)
LOC725877	725877	beta carbonic anhydrase 1(LOC725877)
LOC552241	552241	60S ribosomal protein L5(LOC552241)
LOC725838	725838	uncharacterized LOC725838(LOC725838)
LOC724506	724506	HEAT repeat-containing protein 3(LOC724506)
LOC725837	725837	probable ATP-dependent RNA helicase kurz(LOC725837)
LOC725835	725835	DNA polymerase epsilon subunit 4(LOC725835)
PHRF1	727274	PHD and ring finger domains 1(PHRF1)
LOC411802	411802	biorientation of chromosomes in cell division protein 1-like 1(LOC411802)
LOC102656190	102656190	uncharacterized LOC102656190(LOC102656190)
LOC724517	724517	la-related protein 1B(LOC724517)
LOC725848	725848	uncharacterized LOC725848(LOC725848)
LOC724516	724516	39S ribosomal protein L50 ; mitochondrial-like(LOC724516)
LOC724519	724519	vacuolar protein sorting-associated protein 72 homolog(LOC724519)
TRA2	725195	transformer-2 sex-determining protein(tra2)
LOC411813	411813	NADP-dependent malic enzyme(LOC411813)
LOC409500	409500	mitochondrial import receptor subunit TOM22 homolog(LOC409500)
LOC409501	409501	SWI/SNF complex subunit SMARCC1-like(LOC409501)
LOC725850	725850	cysteine-rich PDZ-binding protein(LOC725850)
MIR9865	104796158	microRNA 9865(Mir9865)
LOC725856	725856	ras-related protein Rab-6.2(LOC725856)
LOC725855	725855	ragulator complex protein LAMTOR3-A(LOC725855)
LOC411816	411816	cytoplasmic dynein 1 light intermediate chain 1(LOC411816)
LOC725854	725854	39S ribosomal protein L37 ; mitochondrial(LOC725854)
LOC725813	725813	uncharacterized LOC725813(LOC725813)
LOC100578412	100578412	uncharacterized LOC100578412(LOC100578412)
LOC409508	409508	S-adenosylmethionine mitochondrial carrier protein-like(LOC409508)
CPR6	100577189	cuticular protein 6(CPR6)
CPR4	727204	cuticular protein 4(CPR4)
LOC411822	411822	aldehyde dehydrogenase family 3 member B1(LOC411822)
CPR3	409345	cuticular protein 3(CPR3)
LOC409514	409514	uncharacterized LOC409514(LOC409514)
CPR2	727197	cuticular protein 2(CPR2)
CPR1	552627	cuticular protein 1(CPR1)
LOC409518	409518	uncharacterized LOC409518(LOC409518)
LOC725823	725823	uncharacterized LOC725823(LOC725823)
LOC725826	725826	caseinolytic peptidase B protein homolog(LOC725826)
LOC100578424	100578424	uncharacterized LOC100578424(LOC100578424)
LOC725828	725828	uncharacterized LOC725828(LOC725828)
LOC411833	411833	la protein homolog(LOC411833)
LOC409523	409523	mitogen-activated protein kinase 1(LOC409523)
LOC409528	409528	60S ribosomal protein L7a(LOC409528)
LOC409529	409529	ras-like protein 2(LOC409529)
LOC100578420	100578420	uncharacterized LOC100578420(LOC100578420)
STT3B	551853	STT3 ; subunit of the oligosaccharyltransferase complex ; homolog B(STT3B)
LOC409520	409520	glucosamine-6-phosphate isomerase(LOC409520)
LOC409521	409521	hsp70-binding protein 1(LOC409521)
LOC410507	410507	sodium-independent sulfate anion transporter-like(LOC410507)
LOC725832	725832	beta-1 ;3-glucan-binding protein 1(LOC725832)
LOC410509	410509	mucin-2-like(LOC410509)
LOC414042	414042	glutamic acid-rich protein-like(LOC414042)
LOC552288	552288	golgin-45(LOC552288)
LOC414048	414048	ribosome biogenesis protein BMS1 homolog(LOC414048)
LOC552293	552293	sialin-like(LOC552293)
LOC100577981	100577981	insulin-like growth factor-binding protein complex acid labile subunit(LOC100577981)
LOC100576667	100576667	E3 ubiquitin-protein ligase synoviolin A(LOC100576667)
LOC552299	552299	myosin-IA(LOC552299)
LOC414051	414051	ATP-binding cassette sub-family G member 1(LOC414051)
LOC725807	725807	AP-2 complex subunit sigma(LOC725807)
LOC100576662	100576662	uncharacterized LOC100576662(LOC100576662)
LOC100576660	100576660	FAD synthase-like(LOC100576660)
LOC725811	725811	E3 ubiquitin-protein ligase RNF181-like(LOC725811)
LOC102656137	102656137	coiled-coil domain-containing protein 174(LOC102656137)
LOC102656131	102656131	biogenesis of lysosome-related organelles complex 1 subunit 2(LOC102656131)
LOC102656130	102656130	uncharacterized LOC102656130(LOC102656130)
EGH	727422	beta-1 ;4-mannosyltransferase egh(egh)
RPL32	406099	ribosomal protein L32(RpL32)
LOC551832	551832	zinc finger matrin-type protein 2(LOC551832)
LOC100577028	100577028	uncharacterized LOC100577028(LOC100577028)
LOC100577027	100577027	DNA repair protein XRCC1(LOC100577027)
LOC100577026	100577026	mitochondrial amidoxime-reducing component 1-like(LOC100577026)
LOC551834	551834	large subunit GTPase 1 homolog(LOC551834)
LOC551835	551835	CTP synthase(LOC551835)
LOC551839	551839	1 ;2-dihydroxy-3-keto-5-methylthiopentene dioxygenase(LOC551839)
LOC411769	411769	kinesin heavy chain(LOC411769)
LOC409456	409456	AT-rich interactive domain-containing protein 4B(LOC409456)
LOC411765	411765	rab GDP dissociation inhibitor beta(LOC411765)
LOC409450	409450	guanine nucleotide-binding protein subunit beta-like protein(LOC409450)
RPL35	724191	ribosomal protein L35(RpL35)
LOC409451	409451	thioredoxin-2(LOC409451)
LOC409454	409454	glucose-induced degradation protein 8 homolog(LOC409454)
LOC551840	551840	YTH domain-containing family protein 1(LOC551840)
LOC551843	551843	LETM1 and EF-hand domain-containing protein anon-60Da ; mitochondrial(LOC551843)
LOC551844	551844	stromal cell-derived factor 2-like(LOC551844)
PIH1D1	726775	PIH1 domain containing 1(PIH1D1)
LOC100578368	100578368	uncharacterized LOC100578368(LOC100578368)
IF-2MT	406098	translation initiation factor 2(IF-2mt)
LOC411781	411781	sodium/potassium/calcium exchanger 4-like(LOC411781)
LOC551847	551847	N-acetyl-D-glucosamine kinase(LOC551847)
LOC410451	410451	venom serine carboxypeptidase(LOC410451)
LOC551845	551845	potassium voltage-gated channel protein Shaw-like(LOC551845)
LOC410452	410452	carboxypeptidase B-like(LOC410452)
LOC102656224	102656224	uncharacterized LOC102656224(LOC102656224)
LOC551849	551849	L-galactose dehydrogenase-like(LOC551849)
LOC411778	411778	RNA-binding protein 8A(LOC411778)
LOC409468	409468	A disintegrin and metalloproteinase with thrombospondin motifs 8(LOC409468)
LOC409462	409462	cyclin-dependent kinase 10(LOC409462)
LOC409465	409465	uncharacterized LOC409465(LOC409465)
LOC100578360	100578360	dnaJ homolog subfamily C member 21(LOC100578360)
LOC551854	551854	serine/threonine-protein phosphatase 5(LOC551854)
LOC551855	551855	exosome complex component rrp45-like(LOC551855)
LOC411793	411793	protein TSSC1(LOC411793)
LOC551859	551859	calmodulin(LOC551859)
LOC551857	551857	sepiapterin reductase(LOC551857)
LOC411791	411791	luc7-like protein 3(LOC411791)
LOC409479	409479	60S ribosomal protein L6(LOC409479)
LOC411785	411785	akirin-2(LOC411785)
LOC409473	409473	NADH dehydrogenase [ubiquinone] 1 alpha subcomplex subunit 8(LOC409473)
LOC100577044	100577044	histone-lysine N-methyltransferase SETMAR-like(LOC100577044)
LOC409476	409476	nuclear cap-binding protein subunit 1(LOC409476)
APID1	406140	apidaecin 1(Apid1)
LOC409474	409474	laminin subunit gamma-1(LOC409474)
LOC551861	551861	ATP synthase subunit e ; mitochondrial(LOC551861)
RPL41	100191002	ribosomal protein L41(Rpl41)
LOC551866	551866	NADH dehydrogenase [ubiquinone] 1 alpha subcomplex subunit 9 ; mitochondrial(LOC551866)
LOC551863	551863	putative inorganic phosphate cotransporter(LOC551863)
LOC107965285	107965285	uncharacterized LOC107965285(LOC107965285)
LOC551867	551867	40S ribosomal protein S13(LOC551867)
LOC107965281	107965281	ADP-ribosylation factor 6(LOC107965281)
LOC100578380	100578380	tRNA (guanine-N(7)-)-methyltransferase(LOC100578380)
LOC409489	409489	diphosphoinositol polyphosphate phosphohydrolase 1(LOC409489)
LOC411796	411796	serine hydroxymethyltransferase(LOC411796)
LOC107965288	107965288	probable protein BRICK1-B(LOC107965288)
LOC411797	411797	protein cereblon(LOC411797)
LOC411799	411799	N-acetylgalactosaminyltransferase 7(LOC411799)
LOC410468	410468	protein hairy(LOC410468)
LOC100578389	100578389	uncharacterized LOC100578389(LOC100578389)
LOC409481	409481	ADP-ribosylation factor 1(LOC409481)
LOC409414	409414	kinectin(LOC409414)
LOC102654496	102654496	high affinity copper uptake protein 1-like(LOC102654496)
LOC100578311	100578311	UMP-CMP kinase(LOC100578311)
LOC409410	409410	plasminogen activator inhibitor 1 RNA-binding protein-like(LOC409410)
LOC409411	409411	transmembrane protein 41 homolog(LOC409411)
LOC100578329	100578329	putative fatty acyl-CoA reductase CG5065(LOC100578329)
LOC102654488	102654488	mpv17-like protein(LOC102654488)
LOC411734	411734	valine--tRNA ligase(LOC411734)
LOC409425	409425	hemocyte protein-glutamine gamma-glutamyltransferase-like(LOC409425)
LOC410403	410403	proteasome activator complex subunit 3(LOC410403)
LOC107965225	107965225	ribulose-phosphate 3-epimerase-like(LOC107965225)
LOC410402	410402	serine proteinase stubble(LOC410402)
LOC409422	409422	uncharacterized LOC409422(LOC409422)
LOC410408	410408	conserved ATPase domain protein(LOC410408)
LOC409420	409420	cytochrome c oxidase assembly protein COX11 ; mitochondrial(LOC409420)
LOC551815	551815	putative methyltransferase C9orf114 homolog(LOC551815)
LOC411750	411750	probable E3 ubiquitin-protein ligase HERC4(LOC411750)
LOC551812	551812	mitochondrial tRNA-specific 2-thiouridylase 1(LOC551812)
LOC410420	410420	isochorismatase domain-containing protein 2-like(LOC410420)
LOC725184	725184	gamma-aminobutyric acid receptor-associated protein(LOC725184)
LOC410414	410414	116 kDa U5 small nuclear ribonucleoprotein component(LOC410414)
LOC725183	725183	probable palmitoyltransferase ZDHHC24(LOC725183)
LOC409435	409435	phosphatidylinositol-binding clathrin assembly protein LAP(LOC409435)
LOC411744	411744	spectrin beta chain(LOC411744)
LOC409439	409439	protein transport protein Sec24C(LOC409439)
LOC100577003	100577003	uncharacterized LOC100577003(LOC100577003)
LOC100577000	100577000	eukaryotic translation elongation factor 1 epsilon-1(LOC100577000)
LOC409430	409430	serine/threonine-protein phosphatase alpha-2 isoform(LOC409430)
LOC551822	551822	ATP-dependent RNA helicase DDX42(LOC551822)
LOC100578347	100578347	uncharacterized LOC100578347(LOC100578347)
LOC551826	551826	bromodomain-containing protein 2-like(LOC551826)
LOC102654465	102654465	acyl-CoA dehydrogenase family member 9 ; mitochondrial-like(LOC102654465)
LOC551823	551823	probable ATP-dependent RNA helicase DDX23(LOC551823)
LOC102655796	102655796	GDP-D-glucose phosphorylase 1(LOC102655796)
LOC551824	551824	putative pre-mRNA-splicing factor ATP-dependent RNA helicase PRP1(LOC551824)
LOC551827	551827	CD2 antigen cytoplasmic tail-binding protein 2 homolog(LOC551827)
LOC410427	410427	serine/threonine-protein kinase 26(LOC410427)
LOC411759	411759	biotin--protein ligase(LOC411759)
LOC725197	725197	protein penguin(LOC725197)
RFWD3	409940	ring finger and WD repeat domain 3(Rfwd3)
LOC410424	410424	pyruvate dehydrogenase (acetyl-transferring) kinase ; mitochondrial(LOC410424)
LOC100577014	100577014	uncharacterized LOC100577014(LOC100577014)
LOC409440	409440	UPF0668 protein C10orf76 homolog(LOC409440)
LOC100578341	100578341	uncharacterized LOC100578341(LOC100578341)
LOC410429	410429	mannose-P-dolichol utilization defect 1 protein homolog(LOC410429)
LOC409444	409444	AMP deaminase 2(LOC409444)
LOC409442	409442	protein NipSnap(LOC409442)
LOC413553	413553	zinc transporter ZIP1-like(LOC413553)
LOC412221	412221	proliferation-associated protein 2G4(LOC412221)
RTGEF	411626	rho-type guanine exchange factor(rtGEF)
LOC413551	413551	mitochondrial coenzyme A transporter SLC25A42(LOC413551)
LOC412219	412219	ubiquitin conjugation factor E4 B(LOC412219)
LOC725165	725165	aquaporin AQPAe.a-like(LOC725165)
LOC726495	726495	protein D2-like(LOC726495)
LOC412217	412217	multidrug resistance-associated protein 1(LOC412217)
LOC725169	725169	contactin(LOC725169)
LOC726498	726498	mitochondrial import inner membrane translocase subunit Tim8(LOC726498)
LOC412233	412233	pseudouridine-metabolizing bifunctional protein C1861.05(LOC412233)
LOC412234	412234	pyrroline-5-carboxylate reductase(LOC412234)
LOC413560	413560	uncharacterized LOC413560(LOC413560)
LOC102655778	102655778	translation factor GUF1 homolog ; mitochondrial-like(LOC102655778)
LOC413556	413556	uncharacterized LOC413556(LOC413556)
LOC412227	412227	protein SPT2 homolog(LOC412227)
EF1A-F2	544670	elongation factor 1-alpha F2(EF1a-F2)
LOC725178	725178	chitooligosaccharidolytic beta-N-acetylglucosaminidase(LOC725178)
LOC552305	552305	E3 ubiquitin-protein ligase RNF14-like(LOC552305)
ERR	408855	estrogen-related receptor(Err)
LOC552306	552306	male-enhanced antigen 1(LOC552306)
LOC413575	413575	facilitated trehalose transporter Tret1-like(LOC413575)
LOC413576	413576	facilitated trehalose transporter Tret1-2 homolog(LOC413576)
LOC102655762	102655762	proline-rich protein 4-like(LOC102655762)
LOC412240	412240	DNA repair protein complementing XP-A cells homolog(LOC412240)
LOC725143	725143	probable U3 small nucleolar RNA-associated protein 11(LOC725143)
LOC412236	412236	E3 ubiquitin-protein ligase LRSAM1-like(LOC412236)
LOC725148	725148	uncharacterized LOC725148(LOC725148)
LOC726478	726478	inhibin beta C chain(LOC726478)
LOC725147	725147	40S ribosomal protein S29(LOC725147)
LOC725146	725146	very-long-chain enoyl-CoA reductase(LOC725146)
LOC107965219	107965219	feline leukemia virus subgroup C receptor-related protein 2-like(LOC107965219)
LOC552313	552313	sterol O-acyltransferase 1(LOC552313)
LOC552310	552310	microspherule protein 1(LOC552310)
LOC552316	552316	GMP reductase 1-like(LOC552316)
LOC552314	552314	glutathione S-transferase theta-1(LOC552314)
LOC552315	552315	ubiquitin-like-conjugating enzyme ATG3(LOC552315)
LOC412254	412254	BUB3-interacting and GLEBS motif-containing protein ZNF207(LOC412254)
LOC413588	413588	bystin(LOC413588)
LOC552318	552318	60S ribosomal protein L27a(LOC552318)
LOC102655751	102655751	uncharacterized LOC102655751(LOC102655751)
LOC102654426	102654426	60S ribosomal protein L18(LOC102654426)
LOC726486	726486	uncharacterized LOC726486(LOC726486)
LOC725155	725155	serine/arginine repetitive matrix protein 1(LOC725155)
LOC725154	725154	serine protease snake(LOC725154)
LOC412247	412247	rRNA methyltransferase 2 ; mitochondrial-like(LOC412247)
LOC726483	726483	isoleucine--tRNA ligase ; mitochondrial(LOC726483)
LOC412249	412249	coiled-coil domain-containing protein 22 homolog(LOC412249)
LOC725159	725159	probable cytochrome P450 6a14(LOC725159)
LOC725158	725158	peptidoglycan-recognition protein 1(LOC725158)
LOC726488	726488	ubiquitin carboxyl-terminal hydrolase 10(LOC726488)
CYTC	408270	mitochondrial cytochrome C(CytC)
LOC725156	725156	proteasome-associated protein ECM29 homolog(LOC725156)
LOC552320	552320	uncharacterized LOC552320(LOC552320)
LOC551872	551872	porphobilinogen deaminase(LOC551872)
LOC551870	551870	60S ribosomal protein L36(LOC551870)
LOC409491	409491	transmembrane protein 183B(LOC409491)
LOC551875	551875	dnaJ homolog subfamily C member 28(LOC551875)
LOC410484	410484	trehalase-like(LOC410484)
LOC410485	410485	transmembrane and TPR repeat-containing protein CG4050-like(LOC410485)
LOC410486	410486	40S ribosomal protein SA(LOC410486)
LOC410482	410482	adenylosuccinate lyase(LOC410482)
LOC100577060	100577060	ankyrin repeat domain-containing protein 40-like(LOC100577060)
LOC413508	413508	RNA-binding protein Rsf1(LOC413508)
LOC725122	725122	uncharacterized LOC725122(LOC725122)
LOC409494	409494	methylglutaconyl-CoA hydratase ; mitochondrial(LOC409494)
LOC100578399	100578399	ribonuclease P protein subunit p25-like protein(LOC100578399)
LOC409495	409495	lysosome-associated membrane glycoprotein 1(LOC409495)
LOC100578397	100578397	uncharacterized LOC100578397(LOC100578397)
LOC409499	409499	UDP-glucose 4-epimerase-like(LOC409499)
LOC725128	725128	uncharacterized LOC725128(LOC725128)
LOC409497	409497	zinc finger CCCH domain-containing protein 18-like(LOC409497)
LOC551884	551884	tetratricopeptide repeat protein 7B(LOC551884)
LOC551881	551881	ATP-dependent helicase brm(LOC551881)
LOC410494	410494	DNA-directed RNA polymerases I ; II ; and III subunit RPABC2(LOC410494)
LOC410492	410492	cytochrome P450 9e2(LOC410492)
LOC413517	413517	phosphate carrier protein ; mitochondrial(LOC413517)
LOC725136	725136	aspartate--tRNA ligase ; mitochondrial(LOC725136)
LOC551890	551890	probable serine incorporator(LOC551890)
LOC551891	551891	molybdenum cofactor biosynthesis protein 1(LOC551891)
LOC725138	725138	copper transport protein ATOX1(LOC725138)
LOC551893	551893	prefoldin subunit 3(LOC551893)
LOC413531	413531	nitric oxide-associated protein 1(LOC413531)
LOC412200	412200	threonine--tRNA ligase ; cytoplasmic(LOC412200)
LOC413533	413533	GTP-binding protein 10 homolog(LOC413533)
LOC100577081	100577081	dihydroorotate dehydrogenase (quinone) ; mitochondrial(LOC100577081)
LOC413529	413529	something about silencing protein 10(LOC413529)
LOC413523	413523	pre-mRNA-processing factor 17(LOC413523)
LOC725101	725101	uncharacterized LOC725101(LOC725101)
LOC726439	726439	40S ribosomal protein S16(LOC726439)
LOC726436	726436	probable proline--tRNA ligase ; mitochondrial(LOC726436)
LOC725105	725105	UDP-sugar transporter UST74c-like(LOC725105)
LOC413542	413542	polyribonucleotide nucleotidyltransferase 1 ; mitochondrial(LOC413542)
LOC413543	413543	sushi ; von Willebrand factor type A ; EGF and pentraxin domain-containing protein 1(LOC413543)
LOC412212	412212	apoptosis-inducing factor 1 ; mitochondrial(LOC412212)
LOC413539	413539	insulin-degrading enzyme(LOC413539)
LOC100577094	100577094	protein saal1(LOC100577094)
LOC107964798	107964798	uncharacterized LOC107964798(LOC107964798)
LOC413534	413534	probable tRNA N6-adenosine threonylcarbamoyltransferase ; mitochondrial(LOC413534)
LOC726446	726446	uncharacterized LOC726446(LOC726446)
LOC725115	725115	poly(U)-binding-splicing factor half pint(LOC725115)
LOC725114	725114	chymotrypsin inhibitor(LOC725114)
LOC726444	726444	ectonucleoside triphosphate diphosphohydrolase 5(LOC726444)
LOC100577098	100577098	enolase-phosphatase E1(LOC100577098)
LOC726447	726447	histone H2B(LOC726447)
LOC551036	551036	vacuole membrane protein 1(LOC551036)
LOC726408	726408	zinc finger protein 706-like(LOC726408)
LOC100577823	100577823	uncharacterized LOC100577823(LOC100577823)
LOC551034	551034	ADP-ribosylation factor-like protein 5B(LOC551034)
LOC726407	726407	uncharacterized LOC726407(LOC726407)
LOC551039	551039	dihydrolipoyl dehydrogenase ; mitochondrial(LOC551039)
LOC412189	412189	phosphopantothenoylcysteine decarboxylase(LOC412189)
LOC408920	408920	long-chain fatty acid transport protein 1(LOC408920)
LOC408924	408924	peptidoglycan-recognition protein LC(LOC408924)
LOC552371	552371	ATP-binding cassette sub-family G member 1-like(LOC552371)
LOC552375	552375	Niemann-Pick C1 protein(LOC552375)
LOC551044	551044	glucose dehydrogenase [FAD ; quinone](LOC551044)
LOC552372	552372	ER membrane protein complex subunit 8/9 homolog(LOC552372)
LOC551041	551041	glycerol kinase(LOC551041)
LOC726414	726414	protein windpipe(LOC726414)
LOC552373	552373	dolichyldiphosphatase 1-like(LOC552373)
LOC551042	551042	NADH dehydrogenase [ubiquinone] 1 alpha subcomplex subunit 6(LOC551042)
LOC551047	551047	tetratricopeptide repeat protein 1(LOC551047)
LOC726419	726419	beta-1 ;3-galactosyltransferase(LOC726419)
LOC412194	412194	presenilins-associated rhomboid-like protein ; mitochondrial(LOC412194)
LOC551045	551045	CCR4-NOT transcription complex subunit 7(LOC551045)
LOC100577833	100577833	histone H1.2-like(LOC100577833)
LOC412193	412193	coiled-coil domain-containing protein 39(LOC412193)
LOC412190	412190	probable ATP-dependent RNA helicase DDX47(LOC412190)
LOC408925	408925	protein arginine N-methyltransferase 7(LOC408925)
LOC408926	408926	alpha-2-macroglobulin-like protein 1(LOC408926)
LOC412196	412196	uncharacterized LOC412196(LOC412196)
LOC102655811	102655811	matrix metalloproteinase-24-like(LOC102655811)
LOC412198	412198	UDP-glucose:glycoprotein glucosyltransferase(LOC412198)
LOC100576506	100576506	uncharacterized LOC100576506(LOC100576506)
LOC412197	412197	protein lethal(2)essential for life-like(LOC412197)
LOC552382	552382	alpha-mannosidase 2(LOC552382)
LOC726422	726422	vacuolar protein sorting-associated protein 37A(LOC726422)
LOC726428	726428	probable RNA-binding protein EIF1AD(LOC726428)
LOC552386	552386	anamorsin homolog(LOC552386)
LOC551055	551055	patatin-like phospholipase domain-containing protein 3(LOC551055)
LOC552383	552383	PQ-loop repeat-containing protein 1(LOC552383)
LOC552384	552384	COP9 signalosome complex subunit 3(LOC552384)
LOC100576515	100576515	protein KRTCAP2 homolog(LOC100576515)
LOC100577846	100577846	uncharacterized protein PFB0765w-like(LOC100577846)
LOC100576514	100576514	protein TBRG4(LOC100576514)
LOC408939	408939	charged multivesicular body protein 5(LOC408939)
LOC408936	408936	RNA-binding protein squid(LOC408936)
LOC100576519	100576519	TLD domain-containing protein 1(LOC100576519)
LOC724692	724692	protein AAR2 homolog(LOC724692)
LOC552392	552392	serine palmitoyltransferase 1(LOC552392)
LOC551061	551061	multidrug resistance-associated protein 4-like(LOC551061)
LOC551066	551066	putative uncharacterized protein DDB_G0274405(LOC551066)
LOC100577856	100577856	probable hydroxyacid-oxoacid transhydrogenase ; mitochondrial(LOC100577856)
LOC408949	408949	serine/threonine-protein phosphatase 2A 56 kDa regulatory subunit gamma isoform-like(LOC408949)
FABP	409798	FABP-like protein(Fabp)
FABP	408689	fatty acid binding protein(Fabp)
LOC100576528	100576528	uncharacterized LOC100576528(LOC100576528)
LOC408952	408952	oxysterol-binding protein 1(LOC408952)
LOC408953	408953	peroxidase(LOC408953)
LOC107964751	107964751	uncharacterized LOC107964751(LOC107964751)
LOC408950	408950	malate dehydrogenase ; mitochondrial(LOC408950)
LOC408951	408951	14-3-3 protein epsilon(LOC408951)
LOC551073	551073	single-stranded DNA-binding protein 3(LOC551073)
LOC552324	552324	ubiquitin carboxyl-terminal hydrolase 5(LOC552324)
LOC413470	413470	60S ribosomal protein L17(LOC413470)
LOC724669	724669	peptidyl-prolyl cis-trans isomerase NIMA-interacting 4(LOC724669)
LOC552322	552322	histone H2A(LOC552322)
LOC552327	552327	UDP-N-acetylglucosamine--dolichyl-phosphate N-acetylglucosaminephosphotransferase(LOC552327)
LOC552328	552328	glycogen [starch] synthase(LOC552328)
LOC552325	552325	protein germ cell-less(LOC552325)
LOC413478	413478	spermine oxidase-like(LOC413478)
LOC413474	413474	nuclear hormone receptor FTZ-F1 beta(LOC413474)
VHDL	726182	larval-specific very high density lipoprotein(Vhdl)
LOC724670	724670	E3 ubiquitin-protein ligase RBBP6(LOC724670)
LOC413468	413468	protein ariadne-1(LOC413468)
LOC724678	724678	histone H2A-like(LOC724678)
LOC552330	552330	sodium/hydrogen exchanger 7(LOC552330)
LOC552331	552331	protein rogdi(LOC552331)
LOC552334	552334	splicing factor 3A subunit 2(LOC552334)
LOC413481	413481	probable chitinase 3(LOC413481)
LOC552332	552332	PC4 and SFRS1-interacting protein(LOC552332)
LOC552336	552336	UBX domain-containing protein 1(LOC552336)
LOC413486	413486	cytochrome b5-like(LOC413486)
LOC412158	412158	BTB/POZ domain-containing protein 17(LOC412158)
AKHR	551388	adipokinetic hormone receptor(Akhr)
LOC412154	412154	probable cytosolic oligopeptidase A(LOC412154)
LOC413484	413484	uncharacterized LOC413484(LOC413484)
LOC724681	724681	bis(5'-nucleosyl)-tetraphosphatase [asymmetrical](LOC724681)
LOC412149	412149	uncharacterized LOC412149(LOC412149)
LOC412148	412148	ras suppressor protein 1(LOC412148)
LOC724680	724680	uncharacterized LOC724680(LOC724680)
LOC724685	724685	protein-L-isoaspartate O-methyltransferase domain-containing protein 1-like(LOC724685)
LOC552342	552342	lysophospholipid acyltransferase 2(LOC552342)
LOC552343	552343	electron transfer flavoprotein-ubiquinone oxidoreductase ; mitochondrial(LOC552343)
LOC551012	551012	cation-independent mannose-6-phosphate receptor(LOC551012)
LOC412160	412160	programmed cell death protein 10(LOC412160)
LOC552348	552348	methyltransferase-like protein 23(LOC552348)
LOC413499	413499	cell division cycle protein 23 homolog(LOC413499)
LOC412163	412163	aldose reductase-like(LOC412163)
LOC412164	412164	protein halfway(LOC412164)
LOC725980	725980	28S ribosomal protein S36 ; mitochondrial(LOC725980)
LOC408901	408901	actin-related protein 2/3 complex subunit 1A(LOC408901)
LOC725983	725983	putative ATP-dependent RNA helicase DHX57(LOC725983)
LOC725981	725981	protein TIPIN homolog(LOC725981)
LOC724656	724656	RNA cytidine acetyltransferase(LOC724656)
LOC552353	552353	DNA-directed RNA polymerase III subunit RPC4(LOC552353)
LOC552357	552357	maltase A3(LOC552357)
LOC724658	724658	WD repeat-containing protein 74(LOC724658)
LOC552354	552354	protein slowmo(LOC552354)
TRET1	551643	trehalose transporter 1(Tret1)
LOC724659	724659	ribonuclease P protein subunit rpr2(LOC724659)
LOC551029	551029	inhibitor of growth protein 5(LOC551029)
LOC552359	552359	active regulator of SIRT1-like(LOC552359)
LOC551028	551028	probable cytochrome P450 6a14(LOC551028)
LOC408903	408903	uncharacterized LOC408903(LOC408903)
LOC408904	408904	non-specific lipid-transfer protein(LOC408904)
LOC408909	408909	NADH-quinone oxidoreductase subunit B 2(LOC408909)
JHBP-1	449496	take-out-like carrier protein(JHBP-1)
LOC725991	725991	sodium/potassium-transporting ATPase subunit beta-2-like(LOC725991)
LOC408911	408911	ubiquitin carboxyl-terminal hydrolase 47(LOC408911)
LOC724664	724664	A-agglutinin anchorage subunit-like(LOC724664)
LOC552360	552360	glycosylphosphatidylinositol anchor attachment 1 protein(LOC552360)
LOC552361	552361	congested-like trachea protein(LOC552361)
LOC551031	551031	uncharacterized LOC551031(LOC551031)
LOC725959	725959	serine/arginine repetitive matrix protein 2(LOC725959)
LOC724628	724628	protein mago nashi homolog(LOC724628)
LOC725957	725957	Krueppel homolog 2(LOC725957)
LOC724629	724629	40S ribosomal protein S28-like(LOC724629)
GTPX1	494523	glutathione peroxidase-like 1(Gtpx1)
LOC725961	725961	coiled-coil domain-containing protein 58(LOC725961)
LOC724631	724631	60S ribosomal protein L29(LOC724631)
LOC725960	725960	neurofilament heavy polypeptide(LOC725960)
LOC100576572	100576572	serine/threonine-protein kinase RIO1(LOC100576572)
LOC724633	724633	histone H2B-like(LOC724633)
LOC724638	724638	H/ACA ribonucleoprotein complex subunit 3(LOC724638)
LOC724639	724639	myeloma-overexpressed gene 2 protein homolog(LOC724639)
LOC725973	725973	uncharacterized LOC725973(LOC725973)
LOC725977	725977	protein SYS1 homolog(LOC725977)
LOC725976	725976	46 kDa FK506-binding nuclear protein(LOC725976)
LOC724646	724646	uncharacterized LOC724646(LOC724646)
LOC724644	724644	uncharacterized LOC724644(LOC724644)
LOC725934	725934	replication protein A 70 kDa DNA-binding subunit(LOC725934)
LOC725938	725938	histone deacetylase 6(LOC725938)
TSF1	406078	transferrin 1(Tsf1)
LOC411704	411704	guanine nucleotide-binding protein G(i) subunit alpha(LOC411704)
LOC725943	725943	ubiquitin-60S ribosomal protein L40(LOC725943)
LOC100576592	100576592	uncharacterized LOC100576592(LOC100576592)
LOC724610	724610	notchless protein homolog 1(LOC724610)
LOC725947	725947	U6 snRNA-associated Sm-like protein LSm6(LOC725947)
LOC724617	724617	PP2C-like domain-containing protein CG9801(LOC724617)
LOC724618	724618	cysteine-rich motor neuron 1 protein(LOC724618)
LOC551902	551902	metaxin-1(LOC551902)
LOC551903	551903	DNA replication licensing factor Mcm5(LOC551903)
LOC551901	551901	eukaryotic translation initiation factor 4E-1A(LOC551901)
LOC551906	551906	another transcription unit protein(LOC551906)
LOC551907	551907	kelch domain-containing protein 4(LOC551907)
LOC551904	551904	glycerol-3-phosphate dehydrogenase ; mitochondrial(LOC551904)
LOC551905	551905	uncharacterized LOC551905(LOC551905)
FEM	724970	feminizer(Fem)
LOC409404	409404	aminoacyl tRNA synthetase complex-interacting multifunctional protein 2-like(LOC409404)
LOC411714	411714	uncharacterized protein C05D11.1-like(LOC411714)
LOC409401	409401	cyclic AMP-responsive element-binding protein 1(LOC409401)
LOC551909	551909	arf-GAP domain and FG repeat-containing protein 1(LOC551909)
LOC409408	409408	nuclear valosin-containing protein-like(LOC409408)
LOC409405	409405	baculoviral IAP repeat-containing protein 5(LOC409405)
LOC102656287	102656287	transmembrane protein 216-like(LOC102656287)
LOC409406	409406	probable nuclear transport factor 2(LOC409406)
LOC724620	724620	inner nuclear membrane protein Man1(LOC724620)
LOC411718	411718	ubiquitin-associated domain-containing protein 1(LOC411718)
LOC411719	411719	probable queuine tRNA-ribosyltransferase(LOC411719)
LOC725915	725915	protein FAM195A-like(LOC725915)
LOC725914	725914	uncharacterized LOC725914(LOC725914)
LOC551078	551078	NADH-quinone oxidoreductase subunit I(LOC551078)
LOC725918	725918	39S ribosomal protein L53 ; mitochondrial(LOC725918)
LOC100576531	100576531	RNA pseudouridylate synthase domain-containing protein 1-like(LOC100576531)
LOC408959	408959	protein unc-13 homolog D(LOC408959)
LOC107965192	107965192	coatomer subunit epsilon(LOC107965192)
LOC408964	408964	uncharacterized LOC408964(LOC408964)
LOC408961	408961	apolipophorins(LOC408961)
LOC408967	408967	calcium-binding mitochondrial carrier protein Aralar1(LOC408967)
LOC408968	408968	cytochrome c-type heme lyase(LOC408968)
LOC551080	551080	cystinosin homolog(LOC551080)
LOC107965199	107965199	UDP-glucuronosyltransferase 1-1-like(LOC107965199)
LOC551083	551083	probable tRNA pseudouridine synthase 2(LOC551083)
LOC100576530	100576530	uncharacterized LOC100576530(LOC100576530)
LOC725922	725922	mitochondrial basic amino acids transporter-like(LOC725922)
LOC551087	551087	periodic tryptophan protein 2 homolog(LOC551087)
LOC725926	725926	collagen alpha-1(IV) chain(LOC725926)
LOC551089	551089	translation initiation factor IF-2-like(LOC551089)
LOC725923	725923	serine/threonine-protein kinase N(LOC725923)
LOC100577876	100577876	viral IAP-associated factor homolog(LOC100577876)
LOC100576544	100576544	NADH dehydrogenase [ubiquinone] 1 alpha subcomplex assembly factor 5(LOC100576544)
LOC100577875	100577875	tenascin-like(LOC100577875)
LOC100576542	100576542	uncharacterized LOC100576542(LOC100576542)
LOC100576543	100576543	steroid receptor RNA activator 1-like(LOC100576543)
LOC408969	408969	aminoacylase-1-like(LOC408969)
LOC102656263	102656263	protein farnesyltransferase subunit beta(LOC102656263)
LOC408972	408972	muscle-specific protein 20(LOC408972)
LOC408979	408979	eukaryotic translation initiation factor 5(LOC408979)
LOC100576540	100576540	vacuolar protein sorting-associated protein 27-like(LOC100576540)
LOC100577870	100577870	ras-related protein Rab-35(LOC100577870)
CHMP1	727512	chromatin modifying protein 1(Chmp1)
LOC551093	551093	V-type proton ATPase catalytic subunit A(LOC551093)
LOC408970	408970	flocculation protein FLO11-like(LOC408970)
LOC551097	551097	exosome complex component MTR3-like(LOC551097)
LOC100577885	100577885	uncharacterized LOC100577885(LOC100577885)
LOC100576554	100576554	cilia- and flagella-associated protein 69-like(LOC100576554)
LOC408983	408983	protein transport protein Sec23A(LOC408983)
LOC408989	408989	putative glycerol kinase 5(LOC408989)
LOC408987	408987	sortilin-related receptor(LOC408987)
LOC408982	408982	calcineurin B homologous protein 1(LOC408982)
LOC725904	725904	trafficking protein particle complex subunit 6B(LOC725904)
LOC725903	725903	zinc finger protein 512B-like(LOC725903)
LOC100577899	100577899	DNA replication complex GINS protein SLD5(LOC100577899)
LOC725909	725909	probable cysteine--tRNA ligase ; mitochondrial(LOC725909)
LOC408992	408992	Niemann-Pick C1 protein-like(LOC408992)
LOC552804	552804	tubulin-specific chaperone cofactor E-like protein(LOC552804)
LOC552805	552805	protein shifted(LOC552805)
LOC552803	552803	histidine triad nucleotide-binding protein 3-like(LOC552803)
LOC552809	552809	cytochrome c oxidase subunit NDUFA4(LOC552809)
LOC552807	552807	prefoldin subunit 6(LOC552807)
LOC410799	410799	nucleolar GTP-binding protein 1(LOC410799)
LOC413825	413825	probable ribonuclease ZC3H12C(LOC413825)
LOC413827	413827	ras-related protein Rab-40C(LOC413827)
LOC410795	410795	trehalase(LOC410795)
LOC413821	413821	histone deacetylase complex subunit SAP130-A-like(LOC413821)
LOC100578235	100578235	DNA-directed RNA polymerase I subunit RPA12(LOC100578235)
LOC408480	408480	PTB domain-containing engulfment adapter protein 1(LOC408480)
LOC100578232	100578232	notch homolog 2 N-terminal-like protein(LOC100578232)
LOC102654169	102654169	acyl carrier protein ; mitochondrial(LOC102654169)
LOC552816	552816	vesicular integral-membrane protein VIP36(LOC552816)
LOC412505	412505	translocation protein SEC63 homolog(LOC412505)
LOC413835	413835	RNA-binding protein 1-like(LOC413835)
LOC412503	412503	mitochondrial dicarboxylate carrier-like(LOC412503)
LOC413833	413833	cytochrome P450 4C1(LOC413833)
LOC408494	408494	uncharacterized LOC408494(LOC408494)
LOC408493	408493	uncharacterized LOC408493(LOC408493)
LOC412508	412508	nucleoprotein TPR(LOC412508)
LOC408497	408497	heterogeneous nuclear ribonucleoprotein U-like protein 1(LOC408497)
LOC552823	552823	malonyl-CoA decarboxylase ; mitochondrial-like(LOC552823)
LOC100578259	100578259	zinc finger HIT domain-containing protein 2(LOC100578259)
LOC102654159	102654159	dnaJ homolog subfamily C member 18-like(LOC102654159)
LOC552827	552827	probable small nuclear ribonucleoprotein G(LOC552827)
LOC413852	413852	nitrilase and fragile histidine triad fusion protein NitFhit(LOC413852)
LOC552824	552824	actin-like protein 6B(LOC552824)
LOC726190	726190	arginine/serine-rich protein PNISR-like(LOC726190)
LOC552828	552828	protein FRG1 homolog(LOC552828)
LOC412511	412511	importin subunit alpha-3(LOC412511)
LOC726199	726199	tumor protein D53 homolog(LOC726199)
LOC413842	413842	splicing factor U2af 38 kDa subunit(LOC413842)
LOC413845	413845	mitochondrial import receptor subunit TOM20 homolog(LOC413845)
LOC100578253	100578253	Golgi integral membrane protein 4-like(LOC100578253)
LOC551502	551502	atrial natriuretic peptide-converting enzyme(LOC551502)
LOC552833	552833	pre-mRNA-splicing regulator female-lethal(2)D(LOC552833)
LOC100578269	100578269	uncharacterized LOC100578269(LOC100578269)
LOC552835	552835	glutaredoxin-related protein 5 ; mitochondrial(LOC552835)
LOC102655476	102655476	hornerin-like(LOC102655476)
LOC551509	551509	OTU domain-containing protein 6B(LOC551509)
LOC100578260	100578260	WD repeat-containing protein 91(LOC100578260)
LOC413854	413854	xylosyltransferase oxt(LOC413854)
LOC412524	412524	calcium release-activated calcium channel protein 1(LOC412524)
LOC100578266	100578266	probable deoxyhypusine synthase(LOC100578266)
LOC107964262	107964262	uncharacterized LOC107964262(LOC107964262)
LOC726174	726174	succinate dehydrogenase assembly factor 4 ; mitochondrial-like(LOC726174)
LOC408446	408446	probable aconitate hydratase ; mitochondrial(LOC408446)
LOC726171	726171	60S ribosomal protein L11(LOC726171)
LOC410751	410751	phospholipase A1 member A(LOC410751)
LOC408449	408449	thyrotroph embryonic factor(LOC408449)
LOC408448	408448	protein asunder homolog(LOC408448)
LOC726175	726175	nuclear protein 1(LOC726175)
LOC100576497	100576497	uncharacterized LOC100576497(LOC100576497)
LOC409773	409773	alcohol dehydrogenase class-3(LOC409773)
LOC408441	408441	adenosine kinase 1(LOC408441)
LOC409774	409774	testican-1(LOC409774)
LOC408442	408442	bone morphogenetic protein receptor type-1B(LOC408442)
LOC102654127	102654127	neurochondrin homolog(LOC102654127)
LOC102656788	102656788	uncharacterized LOC102656788(LOC102656788)
LOC409788	409788	SAFB-like transcription modulator(LOC409788)
LOC410766	410766	putative RNA exonuclease NEF-sp(LOC410766)
LOC408456	408456	facilitated trehalose transporter Tret1-2 homolog(LOC408456)
LOC726185	726185	uncharacterized LOC726185(LOC726185)
LOC408455	408455	zinc finger protein rotund(LOC408455)
LOC726184	726184	uncharacterized LOC726184(LOC726184)
LOC408458	408458	mediator of RNA polymerase II transcription subunit 24(LOC408458)
LOC409787	409787	paramyosin ; long form-like(LOC409787)
LOC410769	410769	puromycin-sensitive aminopeptidase(LOC410769)
LOC408457	408457	protein LSM12 homolog(LOC408457)
LOC726189	726189	uncharacterized LOC726189(LOC726189)
LOC410763	410763	deoxyhypusine hydroxylase(LOC410763)
LOC726187	726187	AP-1 complex subunit beta-1(LOC726187)
LOC409780	409780	CUGBP Elav-like family member 2(LOC409780)
LOC408452	408452	cytochrome P450 9e2(LOC408452)
LOC408453	408453	cytochrome P450 9e2(LOC408453)
LOC100578218	100578218	mimitin ; mitochondrial(LOC100578218)
LOC100578215	100578215	N-acetylgalactosaminyltransferase 6-like(LOC100578215)
LOC107964283	107964283	uncharacterized LOC107964283(LOC107964283)
LOC410782	410782	huntingtin-interacting protein 1(LOC410782)
LOC408467	408467	chloride channel protein 2(LOC408467)
LOC726151	726151	probable 39S ribosomal protein L49 ; mitochondrial(LOC726151)
LOC413802	413802	pleckstrin homology domain-containing family M member 2(LOC413802)
LOC727486	727486	BAG domain-containing protein Samui(LOC727486)
LOC413805	413805	H/ACA ribonucleoprotein complex subunit 4(LOC413805)
LOC102654111	102654111	platelet glycoprotein V-like(LOC102654111)
LOC726156	726156	pantothenate kinase 3(LOC726156)
LOC726155	726155	uncharacterized LOC726155(LOC726155)
LOC102655440	102655440	uncharacterized LOC102655440(LOC102655440)
LOC727483	727483	ATP synthase subunit epsilon ; mitochondrial-like(LOC727483)
LOC408461	408461	uridine 5'-monophosphate synthase(LOC408461)
LOC409790	409790	multiple coagulation factor deficiency protein 2 homolog(LOC409790)
LOC408463	408463	uncharacterized LOC408463(LOC408463)
LOC413807	413807	replication factor C subunit 1(LOC413807)
LOC409796	409796	eukaryotic translation initiation factor 3 subunit J(LOC409796)
LOC409793	409793	NADH dehydrogenase [ubiquinone] flavoprotein 2 ; mitochondrial(LOC409793)
LOC409794	409794	ubiquitin-conjugating enzyme E2 J1-like(LOC409794)
LOC100578226	100578226	zinc finger protein GLI1-like(LOC100578226)
LOC410791	410791	mitochondrial uncoupling protein 2-like(LOC410791)
LOC410793	410793	uncharacterized LOC410793(LOC410793)
LOC727490	727490	E3 ubiquitin-protein ligase FANCL(LOC727490)
LOC102654108	102654108	uncharacterized LOC102654108(LOC102654108)
LOC726163	726163	methyltransferase-like protein 5(LOC726163)
LOC727496	727496	uncharacterized LOC727496(LOC727496)
LOC408477	408477	NADH dehydrogenase [ubiquinone] 1 beta subcomplex subunit 5 ; mitochondrial(LOC408477)
LOC413813	413813	ubiquitin carboxyl-terminal hydrolase isozyme L5(LOC413813)
LOC413815	413815	CCA tRNA nucleotidyltransferase 1 ; mitochondrial-like(LOC413815)
LOC410784	410784	putative GTP-binding protein 6(LOC410784)
LOC413810	413810	folylpolyglutamate synthase ; mitochondrial(LOC413810)
LOC408474	408474	apyrase(LOC408474)
LOC551554	551554	ras-related protein Rac1(LOC551554)
LOC551551	551551	pre-mRNA-splicing factor Slu7(LOC551551)
LOC551552	551552	xaa-Pro dipeptidase(LOC551552)
LOC102655429	102655429	COPII coat assembly protein sec16-like(LOC102655429)
LOC551557	551557	uncharacterized LOC551557(LOC551557)
LOC551558	551558	trichohyalin(LOC551558)
LOC551559	551559	translocon-associated protein subunit beta(LOC551559)
LOC411255	411255	thioredoxin domain-containing protein(LOC411255)
LOC726134	726134	carboxylesterase(LOC726134)
LOC412578	412578	mediator of RNA polymerase II transcription subunit 21(LOC412578)
LOC726132	726132	WASH complex subunit CCDC53(LOC726132)
LOC726131	726131	mitochondrial import inner membrane translocase subunit Tim10B-like(LOC726131)
LOC551560	551560	cytochrome P450 6k1(LOC551560)
LOC551561	551561	poly(A) RNA polymerase ; mitochondrial(LOC551561)
LOC551566	551566	uncharacterized LOC551566(LOC551566)
LOC412596	412596	trafficking protein particle complex subunit 12(LOC412596)
LOC102655411	102655411	nucleoside diphosphate-linked moiety X motif 8(LOC102655411)
LOC411266	411266	nicalin(LOC411266)
LOC412593	412593	DNA damage-binding protein 1(LOC412593)
LOC107964211	107964211	uncharacterized LOC107964211(LOC107964211)
LOC727471	727471	NAD(P)H-hydrate epimerase(LOC727471)
LOC726147	726147	peflin(LOC726147)
LOC551572	551572	uncharacterized LOC551572(LOC551572)
LOC727479	727479	zinc transporter 1(LOC727479)
LOC551576	551576	exocyst complex component 7(LOC551576)
LOC551574	551574	polymerase delta-interacting protein 2(LOC551574)
LOC102655407	102655407	uncharacterized LOC102655407(LOC102655407)
LOC411273	411273	uncharacterized protein DDB_G0287625-like(LOC411273)
WRNEXO	726261	WRN exonuclease(WRNexo)
LOC411269	411269	solute carrier family 35 member E1 homolog(LOC411269)
LOC726110	726110	glutamate-rich WD repeat-containing protein 1(LOC726110)
LOC726115	726115	D-2-hydroxyglutarate dehydrogenase ; mitochondrial(LOC726115)
LOC726118	726118	uncharacterized LOC726118(LOC726118)
LOC551581	551581	N-acetylgalactosamine kinase(LOC551581)
LOC551586	551586	programmed cell death protein 5(LOC551586)
LOC551584	551584	probable 28S ribosomal protein S6 ; mitochondrial(LOC551584)
LOC411280	411280	GTP-binding protein 128up(LOC411280)
LOC551588	551588	factor VIII intron 22 protein-like(LOC551588)
LOC102656725	102656725	uncharacterized LOC102656725(LOC102656725)
LOC411285	411285	muscle LIM protein 1-like(LOC411285)
LOC727452	727452	sorting nexin-6(LOC727452)
LOC411279	411279	actin-related protein 8(LOC411279)
LOC107965562	107965562	muscle-specific protein 20-like(LOC107965562)
LOC726120	726120	ATP synthase-coupling factor 6 ; mitochondrial(LOC726120)
LOC727455	727455	UBA-like domain-containing protein 2(LOC727455)
LOC727456	727456	glucose-6-phosphate 1-epimerase(LOC727456)
LOC726129	726129	UPF0547 protein C16orf87-like(LOC726129)
LOC727419	727419	ribonuclease P protein subunit p29(LOC727419)
LOC552842	552842	uncharacterized protein C1orf43 homolog(LOC552842)
LOC551512	551512	uncharacterized LOC551512(LOC551512)
LOC552843	552843	uncharacterized LOC552843(LOC552843)
LOC551518	551518	glutamyl aminopeptidase(LOC551518)
LOC552849	552849	polyadenylate-binding protein-interacting protein 2(LOC552849)
LOC551515	551515	protein real-time(LOC551515)
LOC413874	413874	probable ATP-dependent RNA helicase DDX31(LOC413874)
LOC552846	552846	dnaJ homolog subfamily C member 17(LOC552846)
LOC551516	551516	uncharacterized LOC551516(LOC551516)
LOC551519	551519	uncharacterized LOC551519(LOC551519)
LOC411206	411206	proteasome subunit beta type-5-like(LOC411206)
LOC413869	413869	retinol dehydrogenase 11-like(LOC413869)
LOC413868	413868	60S ribosomal protein L10a(LOC413868)
LOC727420	727420	transmembrane protein 192(LOC727420)
LOC411202	411202	1 ;5-anhydro-D-fructose reductase-like(LOC411202)
LOC411204	411204	WD repeat-containing protein 37(LOC411204)
LOC413867	413867	transaldolase(LOC413867)
LOC724399	724399	lethal(2)neighbour of Tid protein(LOC724399)
LOC724398	724398	tweedle motif cuticular protein 2(LOC724398)
LOC727423	727423	uncharacterized LOC727423(LOC727423)
LOC727424	727424	mitochondrial thiamine pyrophosphate carrier-like(LOC727424)
LOC551520	551520	golgin subfamily A member 2-like(LOC551520)
LOC552851	552851	crossover junction endonuclease EME1(LOC552851)
LOC552850	552850	catenin alpha(LOC552850)
LOC551524	551524	zinc carboxypeptidase-like(LOC551524)
LOC551525	551525	uncharacterized LOC551525(LOC551525)
LOC551528	551528	uncharacterized LOC551528(LOC551528)
LOC413885	413885	probable low-specificity L-threonine aldolase 2(LOC413885)
LOC412554	412554	transmembrane emp24 domain-containing protein eca(LOC412554)
LOC551527	551527	acyl-CoA Delta(11) desaturase-like(LOC551527)
LOC413884	413884	ubiquitin-40S ribosomal protein S27a(LOC413884)
LOC412550	412550	E3 ubiquitin-protein ligase RNF34(LOC412550)
LOC412549	412549	39S ribosomal protein L17 ; mitochondrial(LOC412549)
LOC413879	413879	CDP-diacylglycerol--glycerol-3-phosphate 3-phosphatidyltransferase ; mitochondrial(LOC413879)
LOC412548	412548	2-oxoisovalerate dehydrogenase subunit alpha ; mitochondrial(LOC412548)
LOC726100	726100	uncharacterized LOC726100(LOC726100)
LOC413875	413875	60S ribosomal protein L31(LOC413875)
LOC413877	413877	nuclear cap-binding protein subunit 2(LOC413877)
LOC726107	726107	uncharacterized LOC726107(LOC726107)
LOC727436	727436	nuclear receptor 2C2-associated protein(LOC727436)
LOC551531	551531	ribosome biogenesis protein BOP1 homolog(LOC551531)
LOC551532	551532	ribosomal L1 domain-containing protein 1-like(LOC551532)
LOC551536	551536	WD repeat-containing protein 89(LOC551536)
LOC551533	551533	pyridoxine/pyridoxamine 5'-phosphate oxidase(LOC551533)
LOC411233	411233	U3 small nucleolar ribonucleoprotein protein MPP10(LOC411233)
LOC551538	551538	lysine--tRNA ligase(LOC551538)
LOC413895	413895	bone morphogenetic protein receptor type-2(LOC413895)
LOC413892	413892	ankyrin-3-like(LOC413892)
LOC411230	411230	zinc finger protein ZPR1(LOC411230)
LOC413891	413891	NADH-ubiquinone oxidoreductase 49 kDa subunit(LOC413891)
LOC412560	412560	cyclin-dependent kinase 9(LOC412560)
LOC411229	411229	venom dipeptidyl peptidase 4-like(LOC411229)
LOC724370	724370	probable cytosolic Fe-S cluster assembly factor AGAP009023(LOC724370)
LOC107964202	107964202	uncharacterized LOC107964202(LOC107964202)
LOC413889	413889	cytoplasmic tRNA 2-thiolation protein 1(LOC413889)
LOC724372	724372	nucleolar protein 12(LOC724372)
LOC412557	412557	diphthine methyl ester synthase(LOC412557)
LOC724378	724378	BMP and activin membrane-bound inhibitor homolog(LOC724378)
EIF4G	725259	eukaryotic translation initiation factor 4 gamma(Eif4g)
LOC551540	551540	replication factor C subunit 2(LOC551540)
LOC102653658	102653658	uncharacterized LOC102653658(LOC102653658)
LOC551541	551541	uncharacterized LOC551541(LOC551541)
LOC551546	551546	BAG family molecular chaperone regulator 2(LOC551546)
LOC551544	551544	peroxidase(LOC551544)
LOC551545	551545	reticulon-4-interacting protein 1 homolog ; mitochondrial-like(LOC551545)
LOC551548	551548	L-asparaginase(LOC551548)
LOC551549	551549	transmembrane 9 superfamily member 3(LOC551549)
LOC102654987	102654987	ras-related protein Rab-1A(LOC102654987)
LOC411239	411239	conserved oligomeric Golgi complex subunit 7(LOC411239)
LOC724380	724380	protein phosphatase 1 regulatory subunit 21(LOC724380)
LOC413898	413898	protein YIPF6(LOC413898)
LOC724382	724382	cuticular protein analogous to peritrophins 3-A(LOC724382)
LOC412569	412569	probable 2-oxoglutarate dehydrogenase E1 component DHKTD1 homolog ; mitochondrial(LOC412569)
LOC727415	727415	protein-associating with the carboxyl-terminal domain of ezrin(LOC727415)
EIF3H	552351	eukaryotic translation initiation factor 3 ; subunit H(Eif3h)
LOC100577702	100577702	39S ribosomal protein L11 ; mitochondrial(LOC100577702)
LOC552003	552003	uncharacterized LOC552003(LOC552003)
LOC552006	552006	uncharacterized protein DDB_G0287625-like(LOC552006)
LOC552007	552007	pyruvate kinase(LOC552007)
LOC100577707	100577707	arginine/serine-rich coiled-coil protein 2(LOC100577707)
LOC102653764	102653764	waprin-Thr1(LOC102653764)
LOC725683	725683	uncharacterized LOC725683(LOC725683)
LOC725682	725682	uncharacterized LOC725682(LOC725682)
LOC724352	724352	zinc finger protein 593 homolog(LOC724352)
LOC724350	724350	4-hydroxybenzoate polyprenyltransferase ; mitochondrial(LOC724350)
LOC724355	724355	transcription initiation factor IIE subunit beta(LOC724355)
LOC725684	725684	COMM domain-containing protein 10(LOC725684)
LOC725688	725688	lipopolysaccharide-induced tumor necrosis factor-alpha factor homolog(LOC725688)
LOC552010	552010	60S ribosomal export protein NMD3(LOC552010)
LOC102653759	102653759	zinc finger CCHC domain-containing protein 4(LOC102653759)
LOC552015	552015	putative ATPase N2B(LOC552015)
LOC552016	552016	mitochondrial 2-oxoglutarate/malate carrier protein-like(LOC552016)
LOC552014	552014	probable methylthioribulose-1-phosphate dehydratase(LOC552014)
NRK1	100187709	nicotinamide riboside kinase(Nrk1)
LOC100577717	100577717	uncharacterized LOC100577717(LOC100577717)
LOC724363	724363	activator of basal transcription 1-like(LOC724363)
CDC37	724675	cell division cycle 37 homolog(Cdc37)
LOC724366	724366	ras-related protein Rap-2a(LOC724366)
LOC724367	724367	protein lethal(2)essential for life-like(LOC724367)
LOC725696	725696	RNA polymerase-associated protein Rtf1(LOC725696)
LOC724368	724368	dnaJ homolog subfamily A member 1(LOC724368)
LOC724369	724369	40S ribosomal protein S25(LOC724369)
LOC102653748	102653748	growth/differentiation factor 8-like(LOC102653748)
LOC552027	552027	heterogeneous nuclear ribonucleoprotein A1 ; A2/B1 homolog(LOC552027)
LOC724328	724328	arrestin domain-containing protein 3(LOC724328)
LOC552024	552024	uncharacterized oxidoreductase YrbE-like(LOC552024)
LOC725659	725659	39S ribosomal protein L35 ; mitochondrial(LOC725659)
LOC724329	724329	dnaJ homolog subfamily C member 24-like(LOC724329)
LOC552025	552025	tyrosine--tRNA ligase ; mitochondrial(LOC552025)
LOC552029	552029	uncharacterized LOC552029(LOC552029)
LOC100577727	100577727	protein MANBAL(LOC100577727)
LOC725661	725661	uncharacterized LOC725661(LOC725661)
LOC726991	726991	kinesin light chain(LOC726991)
LOC725660	725660	uncharacterized LOC725660(LOC725660)
LOC726990	726990	uncharacterized LOC726990(LOC726990)
LOC725665	725665	5-oxoprolinase(LOC725665)
LOC726995	726995	endocuticle structural glycoprotein ABD-4(LOC726995)
LOC725662	725662	uncharacterized LOC725662(LOC725662)
LOC725669	725669	DNA ligase 1(LOC725669)
LOC552034	552034	toll-interacting protein(LOC552034)
LOC724336	724336	tRNA dimethylallyltransferase ; mitochondrial-like(LOC724336)
LOC552038	552038	synaptosomal-associated protein 29(LOC552038)
LOC100577735	100577735	peptidyl-prolyl cis-trans isomerase-like 4(LOC100577735)
LOC724341	724341	endoplasmic reticulum resident protein 29(LOC724341)
LOC725675	725675	tetratricopeptide repeat protein 19 homolog ; mitochondrial-like(LOC725675)
LOC725673	725673	ribonucleoside-diphosphate reductase large subunit(LOC725673)
LOC724343	724343	DNA-directed RNA polymerase III subunit RPC9-like(LOC724343)
LOC725679	725679	sex-lethal homolog(LOC725679)
LOC552042	552042	rab-like protein 3(LOC552042)
LOC726969	726969	farnesyl pyrophosphate synthase-like(LOC726969)
LOC725638	725638	uncharacterized protein F58A4.6(LOC725638)
LOC724306	724306	uncharacterized protein C15orf41 homolog(LOC724306)
LOC551596	551596	uncharacterized LOC551596(LOC551596)
LOC411171	411171	putative protein FAM10A4(LOC411171)
LOC725642	725642	probable ATP-dependent RNA helicase DDX10(LOC725642)
LOC725641	725641	U6 snRNA-associated Sm-like protein LSm5(LOC725641)
LOC726978	726978	homeodomain-only protein-like(LOC726978)
LOC725647	725647	40S ribosomal protein S6(LOC725647)
LOC726977	726977	prostaglandin E synthase 2(LOC726977)
LOC725646	725646	N-acetylneuraminate lyase-like(LOC725646)
LOC725645	725645	uncharacterized LOC725645(LOC725645)
LOC411183	411183	cytochrome b-c1 complex subunit Rieske ; mitochondrial(LOC411183)
LOC411186	411186	synaptic vesicle glycoprotein 2C(LOC411186)
LOC726980	726980	uncharacterized LOC726980(LOC726980)
LOC725654	725654	cell growth regulator with RING finger domain protein 1-like(LOC725654)
LOC724320	724320	PHD finger-like domain-containing protein 5A(LOC724320)
LOC724321	724321	fumarate hydratase ; mitochondrial-like(LOC724321)
LOC724327	724327	C-factor(LOC724327)
LOC726987	726987	uncharacterized LOC726987(LOC726987)
LOC725656	725656	uncharacterized protein DDB_G0288805-like(LOC725656)
LOC725618	725618	myb-binding protein 1A(LOC725618)
LOC411191	411191	DNA-directed RNA polymerase III subunit RPC8(LOC411191)
LOC726947	726947	TGF-beta-activated kinase 1 and MAP3K7-binding protein 3(LOC726947)
LOC102653702	102653702	transcription initiation factor TFIID subunit 13(LOC102653702)
LOC411192	411192	ribosome biogenesis regulatory protein homolog(LOC411192)
LOC411193	411193	nuclear transcription factor Y subunit B-1(LOC411193)
LOC725615	725615	serine/threonine-protein kinase RIO3-like(LOC725615)
LOC411196	411196	major facilitator superfamily domain-containing protein 6(LOC411196)
EPHR	408489	Eph receptor tyrosine kinase(EphR)
LOC725620	725620	28S ribosomal protein S33 ; mitochondrial(LOC725620)
LOC726956	726956	Golgi membrane protein 1-like(LOC726956)
LOC725622	725622	uncharacterized LOC725622(LOC725622)
LOC725628	725628	N-alpha-acetyltransferase 40(LOC725628)
LOC726958	726958	tumor necrosis factor receptor superfamily member wengen(LOC726958)
LOC725627	725627	proclotting enzyme(LOC725627)
LOC725626	725626	RNA-binding protein squid-like(LOC725626)
LOC726962	726962	trafficking protein particle complex subunit 1(LOC726962)
LOC726961	726961	testis-expressed sequence 10 protein homolog(LOC726961)
LOC724304	724304	ATP-binding cassette sub-family G member 1-like(LOC724304)
LOC552000	552000	enoyl-CoA delta isomerase 1 ; mitochondrial-like(LOC552000)
LOC726965	726965	uncharacterized LOC726965(LOC726965)
LOC725634	725634	uncharacterized LOC725634(LOC725634)
LOC726964	726964	uncharacterized LOC726964(LOC726964)
LOC725633	725633	probable DNA-directed RNA polymerases I and III subunit RPAC2(LOC725633)
LOC724303	724303	AP-1 complex subunit sigma-2(LOC724303)
LOC726924	726924	synapse-associated protein 1(LOC726924)
LOC100576457	100576457	probable ribosome biogenesis protein RLP24(LOC100576457)
LOC409728	409728	40S ribosomal protein S5(LOC409728)
[truncated: 1,430 more rows]

## Sheet: FA_chart_pos._correlated
Category	Term	Count	%	PValue	Genes	List Total	Pop Hits	Pop Total	Fold Enrichment	Bonferroni	Benjamini	FDR
GOTERM_BP_DIRECT	GO:0016192~vesicle-mediated transport	15	1.35135	2.00126e-05	726187, 410279, 408418, 411147, 409724, 725310, 412816, 552064, 552268, 552520, 550961, 100577614, 412097, 413132, 550716	291	38	2671	3.62317	0.00403443	0.00402253	0.00402253
GOTERM_BP_DIRECT	GO:0006886~intracellular protein transport	16	1.44144	0.000618889	726187, 410279, 410510, 413613, 408418, 411147, 409724, 409363, 726833, 551140, 412816, 552064, 552520, 551768, 412097, 550716	291	56	2671	2.62248	0.117551	0.0621984	0.0621984
GOTERM_BP_DIRECT	GO:0007264~small GTPase mediated signal transduction	17	1.53153	0.016294	413827, 409126, 100577870, 102654987, 409529, 413614, 100576085, 411765, 724366, 409388, 552042, 551034, 552625, 552448, 410332, 551603, 100577764	291	84	2671	1.85759	0.963792	1	1
GOTERM_BP_DIRECT	GO:0009253~peptidoglycan catabolic process	4	0.36036	0.0317966	408924, 727472, 725158, 412484	291	7	2671	5.24497	0.998537	1	1
GOTERM_BP_DIRECT	GO:0006665~sphingolipid metabolic process	3	0.27027	0.0327197	409709, 409708, 408808	291	3	2671	9.17869	0.998793	1	1
GOTERM_BP_DIRECT	GO:0007017~microtubule-based process	6	0.540541	0.0380382	410996, 725312, 412267, 408388, 550827, 408782	291	18	2671	3.05956	0.999604	1	1
GOTERM_BP_DIRECT	GO:0042742~defense response to bacterium	4	0.36036	0.0647893	725074, 413614, 406140, 406144	291	9	2671	4.07942	0.999999	1	1
GOTERM_BP_DIRECT	GO:0005975~carbohydrate metabolic process	14	1.26126	0.0802821	413705, 408989, 412423, 725178, 409884, 727456, 409520, 409365, 552357, 551952, 409709, 411100, 409708, 411365	291	79	2671	1.6266	1	1	1
GOTERM_CC_DIRECT	GO:0016021~integral component of membrane	246	22.1622	8.28277e-05	408920, 408924, 412864, 410566, 552371, 724234, 726894, 552375, 552495, 409333, 552373, 551163, 552124, 551957, 413169, 100577614, 412074, 414011, 413164, 100576530, 410218, 725310, 409200, 409563, 552361, 551388, 552237, 100577748, 408903, 550738, 413739, 725462, 408467, 413613, 413854, 724378, 409794, 409310, 726798, 551255, 550961, 552227, 550965, 100576667, 411564, 100188940, 412099, 409667, …	400	1879	3583	1.17272	0.00594609	0.00596359	0.00596359
GOTERM_CC_DIRECT	GO:0030131~clathrin adaptor complex	5	0.45045	0.00189254	726187, 552520, 408418, 411147, 409724	400	6	3583	7.46458	0.127499	0.0681313	0.0681313
GOTERM_CC_DIRECT	GO:0005576~extracellular region	19	1.71171	0.072476	408864, 413705, 751098, 726880, 725380, 726057, 102653764, 406140, 724199, 727037, 725217, 726478, 406144, 726446, 503505, 551268, 410451, 100577513, 100576248	400	113	3583	1.50613	0.99556	1	1
GOTERM_CC_DIRECT	GO:0005622~intracellular	34	3.06306	0.0783797	100577870, 102654987, 410169, 100576085, 552150, 726833, 551140, 107964020, 551034, 552625, 552448, 552447, 410332, 551519, 413827, 727232, 409126, 410510, 410279, 409529, 411765, 409286, 409363, 725038, 724366, 409422, 409388, 412816, 552042, 411290, 551922, 551603, 413892, 100577764	400	232	3583	1.31274	0.997196	1	1
GOTERM_MF_DIRECT	GO:0035091~phosphatidylinositol binding	10	0.900901	0.000188109	727452, 727331, 100578893, 412842, 725492, 409154, 409132, 408591, 411145, 413460	457	21	4152	4.32635	0.0463017	0.0474035	0.0474035
GOTERM_MF_DIRECT	GO:0003824~catalytic activity	18	1.62162	0.0228516	408920, 409721, 411714, 410878, 412149, 412734, 102655648, 726625, 552000, 408564, 724617, 552357, 551931, 409150, 552803, 551636, 412341, 100578624	457	93	4152	1.75845	0.997048	0.952949	0.952949
GOTERM_MF_DIRECT	GO:0005506~iron ion binding	11	0.990991	0.0285187	413590, 751098, 408622, 724175, 552418, 550965, 409360, 411057, 408453, 408452, 408650	457	47	4152	2.12636	0.999318	0.952949	0.952949
GOTERM_MF_DIRECT	GO:0008745~N-acetylmuramoyl-L-alanine amidase activity	4	0.36036	0.0328535	408924, 727472, 725158, 412484	457	7	4152	5.19162	0.999779	0.952949	0.952949
GOTERM_MF_DIRECT	GO:0016620~oxidoreductase activity, acting on the aldehyde or oxo group of donors, NAD or NADP as acceptor	4	0.36036	0.0328535	412305, 550687, 408559, 411140	457	7	4152	5.19162	0.999779	0.952949	0.952949
GOTERM_MF_DIRECT	GO:0005544~calcium-dependent phospholipid binding	3	0.27027	0.0334811	409533, 412487, 409068	457	3	4152	9.08534	0.999812	0.952949	0.952949
GOTERM_MF_DIRECT	GO:0005319~lipid transporter activity	5	0.45045	0.0346752	726182, 410793, 408992, 552375, 551250	457	12	4152	3.78556	0.999863	0.952949	0.952949
GOTERM_MF_DIRECT	GO:0008289~lipid binding	5	0.45045	0.0346752	408689, 409798, 408418, 725217, 726446	457	12	4152	3.78556	0.999863	0.952949	0.952949
GOTERM_MF_DIRECT	GO:0008270~zinc ion binding	53	4.77477	0.0367444	551919, 408643, 724792, 408648, 408924, 411378, 102655811, 410808, 552052, 725568, 408283, 551558, 412397, 412550, 413086, 412236, 409207, 725158, 408590, 408871, 408751, 409200, 552596, 551029, 724816, 408827, 412484, 100576187, 725067, 410102, 100578041, 726947, 552426, 552701, 413103, 408619, 411881, 100576667, 411285, 409227, 411965, 412617, 727234, 409940, 408855, 411920, 413468, 727472, 552…	457	373	4152	1.29095	0.99992	0.952949	0.952949
GOTERM_MF_DIRECT	GO:0016491~oxidoreductase activity	16	1.44144	0.0378454	409986, 408643, 411863, 411378, 409207, 411765, 726318, 724870, 409360, 408871, 552066, 552075, 413590, 552024, 552755, 410167	457	84	4152	1.73054	0.99994	0.952949	0.952949
GOTERM_MF_DIRECT	GO:0005525~GTP binding	23	2.07207	0.041597	413827, 411704, 409126, 100577870, 102654987, 409529, 413614, 410996, 100576085, 724366, 408388, 409388, 552042, 408782, 724408, 552511, 551980, 551034, 552625, 552448, 551603, 550827, 100577764	457	137	4152	1.52528	0.999978	0.952949	0.952949
GOTERM_MF_DIRECT	GO:0004675~transmembrane receptor protein serine/threonine kinase activity	3	0.27027	0.0621256	413895, 100578649, 408442	457	4	4152	6.814	1	1	1
INTERPRO	IPR001683:Phox homologous domain	10	0.900901	0.000338271	727452, 727331, 100578893, 412842, 725492, 409154, 409132, 408591, 411145, 413460	813	22	7258	4.05792	0.331202	0.402205	0.402205
INTERPRO	IPR008942:ENTH/VHS	7	0.630631	0.000980745	409435, 410510, 409724, 726833, 409283, 413132, 551140	813	12	7258	5.20767	0.6886	0.440707	0.440707
INTERPRO	IPR008978:HSP20-like chaperone	9	0.810811	0.00127101	551201, 408875, 410857, 551431, 724274, 724488, 724367, 412375, 412197	813	21	7258	3.82604	0.779574	0.440707	0.440707
INTERPRO	IPR001436:Alpha crystallin/Heat shock protein	6	0.540541	0.00148261	408875, 410857, 724274, 724488, 724367, 412197	813	9	7258	5.95162	0.828665	0.440707	0.440707
INTERPRO	IPR004001:Actin, conserved site	6	0.540541	0.00269347	409313, 551369, 551438, 725404, 551176, 406122	813	10	7258	5.35646	0.959517	0.457506	0.457506
INTERPRO	IPR020902:Actin/actin-like conserved site	6	0.540541	0.00269347	409313, 551369, 551438, 725404, 551176, 406122	813	10	7258	5.35646	0.959517	0.457506	0.457506
INTERPRO	IPR002068:Alpha crystallin/Hsp20 domain	6	0.540541	0.00269347	408875, 410857, 724274, 724488, 724367, 412197	813	10	7258	5.35646	0.959517	0.457506	0.457506
INTERPRO	IPR016163:Aldehyde dehydrogenase, C-terminal	5	0.45045	0.00412171	412305, 550687, 408559, 411140, 412948	813	7	7258	6.37674	0.992634	0.608278	0.608278
INTERPRO	IPR006619:Peptidoglycan recognition protein family domain, metazoa/bacteria	4	0.36036	0.00511588	408924, 727472, 725158, 412484	813	4	7258	8.92743	0.997754	0.608278	0.608278
INTERPRO	IPR002014:VHS	4	0.36036	0.00511588	410510, 409724, 726833, 551140	813	4	7258	8.92743	0.997754	0.608278	0.608278
INTERPRO	IPR015590:Aldehyde dehydrogenase domain	5	0.45045	0.00751777	412305, 550687, 408559, 411140, 412948	813	8	7258	5.57964	0.999873	0.687587	0.687587
INTERPRO	IPR016161:Aldehyde/histidinol dehydrogenase	5	0.45045	0.00751777	412305, 550687, 408559, 411140, 412948	813	8	7258	5.57964	0.999873	0.687587	0.687587
INTERPRO	IPR016162:Aldehyde dehydrogenase, N-terminal	5	0.45045	0.00751777	412305, 550687, 408559, 411140, 412948	813	8	7258	5.57964	0.999873	0.687587	0.687587
INTERPRO	IPR008922:Uncharacterised domain, di-copper centre	4	0.36036	0.0117265	406117, 726848, 551648, 409354	813	5	7258	7.14194	0.999999	0.73383	0.73383
INTERPRO	IPR013788:Hemocyanin/hexamerin	4	0.36036	0.0117265	406117, 726848, 551648, 409354	813	5	7258	7.14194	0.999999	0.73383	0.73383
INTERPRO	IPR000896:Hemocyanin/hexamerin middle domain	4	0.36036	0.0117265	406117, 726848, 551648, 409354	813	5	7258	7.14194	0.999999	0.73383	0.73383
INTERPRO	IPR002502:N-acetylmuramoyl-L-alanine amidase domain	4	0.36036	0.0117265	408924, 727472, 725158, 412484	813	5	7258	7.14194	0.999999	0.73383	0.73383
INTERPRO	IPR005203:Hemocyanin, C-terminal	4	0.36036	0.0117265	406117, 726848, 551648, 409354	813	5	7258	7.14194	0.999999	0.73383	0.73383
INTERPRO	IPR005204:Hemocyanin, N-terminal	4	0.36036	0.0117265	406117, 726848, 551648, 409354	813	5	7258	7.14194	0.999999	0.73383	0.73383
INTERPRO	IPR003903:Ubiquitin interacting motif	4	0.36036	0.0215152	410510, 412459, 409609, 551140	813	6	7258	5.95162	1	1	1
INTERPRO	IPR002553:Clathrin/coatomer adaptor, adaptin-like, N-terminal	4	0.36036	0.0215152	726187, 411147, 412097, 552064	813	6	7258	5.95162	1	1	1
INTERPRO	IPR015510:Peptidoglycan recognition protein	4	0.36036	0.0215152	408924, 727472, 725158, 412484	813	6	7258	5.95162	1	1	1
INTERPRO	IPR001806:Small GTPase superfamily	13	1.17117	0.0247215	413827, 409126, 100577870, 102654987, 409529, 413614, 100576085, 724366, 409388, 552042, 552625, 551603, 100577764	813	58	7258	2.00098	1	1	1
INTERPRO	IPR013083:Zinc finger, RING/FYVE/PHD-type	30	2.7027	0.0251102	100576187, 725067, 408648, 410808, 408283, 413103, 408619, 411881, 100576667, 412397, 413663, 410595, 412550, 412219, 409940, 410510, 412975, 412236, 727030, 411920, 413468, 552063, 408590, 552088, 408751, 409200, 725654, 552596, 551029, 727490	813	179	7258	1.49622	1	1	1
INTERPRO	IPR002085:Alcohol dehydrogenase superfamily, zinc-type	5	0.45045	0.0269488	408643, 411378, 409207, 410167, 408871	813	11	7258	4.05792	1	1	1
INTERPRO	IPR000727:Target SNARE coiled-coil domain	5	0.45045	0.0269488	552038, 410279, 411114, 412816, 552098	813	11	7258	4.05792	1	1	1
INTERPRO	IPR003033:SCP2 sterol-binding domain	3	0.27027	0.0347166	409986, 552717, 408904	813	3	7258	8.92743	1	1	1
INTERPRO	IPR001464:Annexin	3	0.27027	0.0347166	409533, 412487, 409068	813	3	7258	8.92743	1	1	1
INTERPRO	IPR018502:Annexin repeat	3	0.27027	0.0347166	409533, 412487, 409068	813	3	7258	8.92743	1	1	1
INTERPRO	IPR015404:Vps5 C-terminal	3	0.27027	0.0347166	727452, 725492, 409154	813	3	7258	8.92743	1	1	1
INTERPRO	IPR018252:Annexin repeat, conserved site	3	0.27027	0.0347166	409533, 412487, 409068	813	3	7258	8.92743	1	1	1
INTERPRO	IPR008152:Clathrin adaptor, alpha/beta/gamma-adaptin, appendage, Ig-like subdomain	3	0.27027	0.0347166	726187, 411147, 409724	813	3	7258	8.92743	1	1	1
INTERPRO	IPR017331:Peptidoglycan recognition protein, PGRP-S	3	0.27027	0.0347166	727472, 725158, 412484	813	3	7258	8.92743	1	1	1
INTERPRO	IPR004000:Actin-related protein	6	0.540541	0.042947	409313, 551369, 551438, 725404, 551176, 406122	813	18	7258	2.97581	1	1	1
INTERPRO	IPR018247:EF-Hand 1, calcium-binding site	12	1.08108	0.0485456	494501, 411659, 410058, 551313, 551149, 552261, 409790, 410013, 409774, 409762, 409663, 409881	813	57	7258	1.87946	1	1	1
INTERPRO	IPR014756:Immunoglobulin E-set	9	0.810811	0.0555631	409425, 724328, 406117, 726848, 725038, 551922, 551648, 408926, 409354	813	38	7258	2.11439	1	1	1
INTERPRO	IPR012336:Thioredoxin-like fold	12	1.08108	0.0601094	550992, 494523, 408557, 408433, 100578002, 409643, 409490, 552314, 726218, 411255, 107965322, 726269	813	59	7258	1.81575	1	1	1
INTERPRO	IPR000073:Alpha/beta hydrolase fold-1	5	0.45045	0.0624029	410878, 100576770, 552611, 413594, 411927	813	14	7258	3.18837	1	1	1
INTERPRO	IPR011032:GroES-like	5	0.45045	0.0624029	408643, 411378, 409207, 410167, 408871	813	14	7258	3.18837	1	1	1
INTERPRO	IPR000557:Calponin repeat	3	0.27027	0.0643174	408532, 408972, 408572	813	4	7258	6.69557	1	1	1
INTERPRO	IPR020613:Thiolase, conserved site	3	0.27027	0.0643174	408291, 726218, 408904	813	4	7258	6.69557	1	1	1
INTERPRO	IPR020617:Thiolase, C-terminal	3	0.27027	0.0643174	408291, 726218, 408904	813	4	7258	6.69557	1	1	1
INTERPRO	IPR020615:Thiolase, acyl-enzyme intermediate active site	3	0.27027	0.0643174	408291, 726218, 408904	813	4	7258	6.69557	1	1	1
INTERPRO	IPR020616:Thiolase, N-terminal	3	0.27027	0.0643174	408291, 726218, 408904	813	4	7258	6.69557	1	1	1
INTERPRO	IPR003114:Phox-associated domain	3	0.27027	0.0643174	727331, 100578893, 413460	813	4	7258	6.69557	1	1	1
INTERPRO	IPR000472:TGF-beta receptor/activin receptor, type I/II	3	0.27027	0.0643174	413895, 100578649, 408442	813	4	7258	6.69557	1	1	1
INTERPRO	IPR013041:Coatomer/clathrin adaptor appendage, Ig-like subdomain	3	0.27027	0.0643174	726187, 411147, 409724	813	4	7258	6.69557	1	1	1
INTERPRO	IPR003096:Smooth muscle protein/calponin	3	0.27027	0.0643174	408532, 408972, 408572	813	4	7258	6.69557	1	1	1
INTERPRO	IPR001496:SOCS protein, C-terminal	4	0.36036	0.0700059	411290, 413827, 552150, 413892	813	9	7258	3.96775	1	1	1
INTERPRO	IPR013780:Glycosyl hydrolase, family 13, all-beta	4	0.36036	0.0700059	552382, 409709, 409708, 412394	813	9	7258	3.96775	1	1	1
INTERPRO	IPR002919:Trypsin Inhibitor-like, cysteine rich domain	4	0.36036	0.0700059	725380, 725114, 725202, 100576444	813	9	7258	3.96775	1	1	1
INTERPRO	IPR016040:NAD(P)-binding domain	20	1.8018	0.0897525	409986, 406147, 408643, 411863, 412149, 411378, 410234, 409207, 410687, 408871, 551143, 552075, 552024, 552755, 552717, 410167, 411696, 408859, 551857, 550749	813	123	7258	1.45161	1	1	1
INTERPRO	IPR018114:Peptidase S1, trypsin family, active site	6	0.540541	0.0911684	725250, 550671, 725154, 409143, 100576326, 726698	813	22	7258	2.43475	1	1	1
INTERPRO	IPR020843:Polyketide synthase, enoylreductase	4	0.36036	0.0919594	408643, 409207, 410167, 408871	813	10	7258	3.57097	1	1	1
INTERPRO	IPR005225:Small GTP-binding protein domain	13	1.17117	0.0939299	413827, 409126, 100577870, 102654987, 409529, 413614, 100576085, 724366, 409388, 551034, 552448, 551603, 100577764	813	71	7258	1.6346	1	1	1
INTERPRO	IPR011030:Vitellinogen, superhelical	3	0.27027	0.099378	726182, 410793, 551250	813	5	7258	5.35646	1	1	1
KEGG_PATHWAY	ame04142:Lysosome	26	2.34234	1.47437e-08	552091, 408426, 409495, 552375, 552520, 551012, 550884, 552721, 551314, 409709, 409708, 408717, 412097, 726187, 408851, 409724, 725178, 408992, 724303, 409365, 552064, 551664, 552756, 551922, 408808, 550716	278	59	2113	3.34947	1.68078e-06	1.69552e-06	1.63655e-06
KEGG_PATHWAY	ame00071:Fatty acid degradation	11	0.990991	0.000461758	409712, 408291, 409150, 552757, 550687, 408559, 411473, 726218, 412025, 411140, 552000	278	24	2113	3.48366	0.0512904	0.0180715	0.0174429
KEGG_PATHWAY	ame04144:Endocytosis	27	2.43243	0.00047143	409756, 726132, 411857, 100577870, 100576085, 409132, 408783, 551140, 552786, 551012, 550748, 408939, 727452, 411769, 410510, 411147, 408418, 725492, 726422, 724128, 724720, 725807, 551100, 551603, 412662, 550716, 100577764	278	103	2113	1.99242	0.0523364	0.0180715	0.0174429
KEGG_PATHWAY	ame00410:beta-Alanine metabolism	8	0.720721	0.00372025	409150, 552823, 725099, 550687, 408559, 408509, 409250, 411140	278	17	2113	3.57681	0.346164	0.106957	0.103237
KEGG_PATHWAY	ame01230:Biosynthesis of amino acids	14	1.26126	0.0116464	408622, 408446, 412889, 412923, 412876, 411796, 412948, 725204, 551448, 550785, 552523, 552556, 408969, 408859	278	51	2113	2.08647	0.736969	0.223223	0.215459
KEGG_PATHWAY	ame04145:Phagosome	14	1.26126	0.0116464	410510, 410996, 409495, 411816, 551176, 408388, 406097, 406122, 412816, 408782, 552756, 551369, 550827, 100577764	278	51	2113	2.08647	0.736969	0.223223	0.215459
KEGG_PATHWAY	ame00280:Valine, leucine and isoleucine degradation	10	0.900901	0.0145836	409712, 412548, 412889, 408291, 409150, 550687, 408559, 726218, 411140, 409157	278	31	2113	2.45184	0.812649	0.239587	0.231254
KEGG_PATHWAY	ame04146:Peroxisome	13	1.17117	0.0176546	409986, 551241, 727257, 552495, 552692, 552596, 552757, 552823, 552738, 411685, 408904, 412341, 100578624	278	48	2113	2.05853	0.868743	0.253784	0.244957
KEGG_PATHWAY	ame01130:Biosynthesis of antibiotics	31	2.79279	0.028425	408446, 412548, 412889, 412923, 412843, 411796, 725363, 412467, 726218, 551143, 409333, 725204, 552024, 409150, 550785, 552523, 550687, 551952, 408859, 411140, 100577675, 408559, 409360, 409444, 409861, 727456, 552511, 408291, 551448, 552556, 408969	278	163	2113	1.44554	0.962649	0.356185	0.343796
KEGG_PATHWAY	ame01100:Metabolic pathways	104	9.36937	0.0309726	408766, 726253, 411813, 412467, 724234, 724995, 725204, 551712, 552523, 551314, 724909, 411140, 550749, 726880, 412876, 408871, 409444, 410617, 727456, 726522, 551664, 551662, 552757, 552755, 413697, 408509, 408904, 408622, 409712, 412889, 412923, 408869, 411796, 408867, 413854, 551143, 409150, 551931, 550687, 409709, 409708, 408859, 411563, 724480, 727234, 410234, 409263, 726824, 725178, 726146,…	278	678	2113	1.16589	0.972311	0.356185	0.343796
KEGG_PATHWAY	ame04141:Protein processing in endoplasmic reticulum	22	1.98198	0.0437051	100576187, 409547, 727396, 412219, 409414, 408557, 412868, 412975, 413613, 410226, 411006, 409286, 409032, 408751, 409794, 409584, 411071, 551546, 552227, 552816, 100576667, 413253	278	110	2113	1.52014	0.99387	0.425539	0.410738
KEGG_PATHWAY	ame01212:Fatty acid metabolism	10	0.900901	0.0444041	409712, 727166, 551664, 408291, 409150, 552757, 408426, 411473, 726218, 412025	278	37	2113	2.05425	0.99436	0.425539	0.410738
KEGG_PATHWAY	ame00330:Arginine and proline metabolism	7	0.630631	0.0578226	725099, 552556, 550687, 408559, 408859, 411140, 412948	278	22	2113	2.41841	0.998875	0.511508	0.493716
KEGG_PATHWAY	ame04130:SNARE interactions in vesicular transport	6	0.540541	0.0756115	552038, 413915, 410279, 550961, 412816, 552098	278	18	2113	2.53357	0.999872	0.605684	0.584617
KEGG_PATHWAY	ame00650:Butanoate metabolism	5	0.45045	0.0790023	409150, 412305, 408509, 726218, 409157	278	13	2113	2.92335	0.999916	0.605684	0.584617
KEGG_PATHWAY	ame00520:Amino sugar and nucleotide sugar metabolism	10	0.900901	0.0889311	413705, 410234, 552755, 551952, 551847, 725646, 411696, 725178, 552430, 409520	278	42	2113	1.8097	0.999976	0.639192	0.616959

## Sheet: FA_chart_neg._correlated
Category	Term	Count	%	PValue	Genes	List Total	Pop Hits	Pop Total	Fold Enrichment	Bonferroni	Benjamini	FDR
GOTERM_BP_DIRECT	GO:0006412~translation	99	4.26908	1.05739e-41	100576088, 100577575, 724191, 726013, 412984, 408526, 724631, 724233, 725201, 409294, 552494, 552097, 551158, 724868, 552641, 411380, 552526, 724629, 409728, 409723, 409326, 100578551, 724186, 408515, 409202, 724744, 552241, 552632, 412367, 552517, 410188, 413296, 725062, 727122, 409832, 726270, 100578560, 726151, 724531, 725866, 726439, 552593, 727128, 552106, 551418, 725291, 724125, 726789, 725…	836	106	2671	2.98399	4.06037e-39	4.04979e-39	3.99692e-39
GOTERM_BP_DIRECT	GO:0015986~ATP synthesis coupled proton transport	12	0.517464	2.28815e-05	726120, 551861, 410557, 409236, 726222, 409148, 551766, 102654955, 727483, 552699, 409114, 552682	836	12	2671	3.19498	0.00874811	0.00438181	0.00432461
GOTERM_BP_DIRECT	GO:0006446~regulation of translational initiation	11	0.474342	0.000292707	409842, 409258, 409550, 413145, 414004, 410100, 552056, 409796, 551242, 551184, 408386	836	12	2671	2.92873	0.106328	0.0273396	0.0269827
GOTERM_BP_DIRECT	GO:0001731~formation of translation preinitiation complex	11	0.474342	0.000292707	409842, 409258, 409550, 413145, 414004, 410100, 552056, 409796, 551242, 551184, 408386	836	12	2671	2.92873	0.106328	0.0273396	0.0269827
GOTERM_BP_DIRECT	GO:0008033~tRNA processing	12	0.517464	0.000356914	100577673, 551992, 727419, 551700, 413139, 726337, 551812, 102655617, 100576610, 552780, 725326, 724336	836	14	2671	2.73855	0.128099	0.0273396	0.0269827
GOTERM_BP_DIRECT	GO:0000398~mRNA splicing, via spliceosome	13	0.560586	0.00206103	409347, 725880, 408632, 725352, 413963, 413842, 413523, 551620, 725947, 551225, 551974, 552827, 409948	836	18	2671	2.30748	0.547177	0.110278	0.108838
GOTERM_BP_DIRECT	GO:0015991~ATP hydrolysis coupled proton transport	12	0.517464	0.00221198	552720, 552476, 725661, 409148, 412810, 551766, 551721, 409055, 409074, 551093, 406076, 409114	836	16	2671	2.39623	0.572731	0.110278	0.108838
GOTERM_BP_DIRECT	GO:0006364~rRNA processing	11	0.474342	0.00230345	102654312, 412480, 413758, 551992, 727419, 412931, 725143, 724992, 411233, 726212, 409232	836	14	2671	2.51034	0.58751	0.110278	0.108838
GOTERM_BP_DIRECT	GO:0042254~ribosome biogenesis	10	0.43122	0.0053872	724638, 410799, 411404, 411192, 409528, 550711, 102655272, 414048, 100576457, 551781	836	13	2671	2.45767	0.874353	0.229255	0.226262
GOTERM_BP_DIRECT	GO:0006457~protein folding	25	1.07805	0.00671777	408605, 411359, 409296, 409890, 411936, 409134, 551893, 551436, 726826, 550968, 552528, 100577735, 100577578, 552807, 409809, 409825, 726085, 725976, 727378, 551275, 724368, 552115, 552531, 550694, 412287	836	49	2671	1.63009	0.924854	0.257291	0.253932
GOTERM_BP_DIRECT	GO:0006368~transcription elongation from RNA polymerase II promoter	6	0.258732	0.013158	552621, 102655217, 412377, 409928, 551906, 725696	836	6	2671	3.19498	0.993819	0.458139	0.452158
GOTERM_BP_DIRECT	GO:0006744~ubiquinone biosynthetic process	6	0.258732	0.0342211	412082, 552125, 412426, 413255, 409224, 725105	836	7	2671	2.73855	0.999998	1	0.989529
GOTERM_BP_DIRECT	GO:0006012~galactose metabolic process	4	0.172488	0.093394	411633, 409499, 100577378, 551581	836	4	2671	3.19498	1	1	0.989529
GOTERM_BP_DIRECT	GO:0030150~protein import into mitochondrial matrix	4	0.172488	0.093394	727327, 726569, 102655673, 412409	836	4	2671	3.19498	1	1	0.989529
GOTERM_CC_DIRECT	GO:0005840~ribosome	77	3.3204	1.12357e-37	100576088, 100577575, 726056, 412549, 724191, 413875, 412984, 408526, 724631, 724233, 725201, 725647, 409294, 411618, 552494, 725884, 552097, 551158, 724868, 551870, 411380, 552564, 552526, 724708, 724629, 551479, 413884, 408799, 100578551, 408675, 411103, 724744, 552241, 406099, 413928, 552632, 552676, 550651, 551584, 551107, 413137, 551867, 552517, 100577702, 411515, 725062, 409832, 409479, 406…	926	83	3583	3.58962	1.96625e-35	1.96625e-35	1.8876e-35
GOTERM_CC_DIRECT	GO:0005739~mitochondrion	29	1.25054	5.80219e-08	412308, 100577673, 726131, 413879, 408968, 413438, 412984, 100576140, 725240, 726498, 551660, 552253, 552152, 409292, 552128, 552644, 724827, 412796, 726061, 408493, 725854, 100302106, 725315, 408352, 724516, 725705, 551204, 100576610, 411351	926	43	3583	2.60955	1.01538e-05	5.07692e-06	4.87384e-06
GOTERM_CC_DIRECT	GO:0005730~nucleolus	17	0.733075	5.72577e-07	412308, 102654312, 410799, 412931, 413404, 725143, 724432, 725976, 107963983, 724129, 552386, 724656, 552780, 724435, 408573, 551531, 102655272	926	20	3583	3.28893	0.000100196	3.34003e-05	3.20643e-05
GOTERM_CC_DIRECT	GO:0005743~mitochondrial inner membrane	20	0.862441	1.42632e-06	725881, 724264, 408548, 411677, 409473, 726316, 100577081, 551451, 406075, 412409, 726314, 551169, 552343, 551337, 550667, 552744, 408837, 413014, 413781, 413186	926	27	3583	2.86617	0.000249574	6.24013e-05	5.99052e-05
GOTERM_CC_DIRECT	GO:0015935~small ribosomal subunit	10	0.43122	3.80699e-05	409723, 409326, 726013, 410856, 411862, 551644, 552272, 409728, 409202, 551330	926	10	3583	3.86933	0.00664022	0.00107847	0.00103534
GOTERM_CC_DIRECT	GO:0016282~eukaryotic 43S preinitiation complex	11	0.474342	4.93017e-05	409842, 409258, 409550, 413145, 414004, 410100, 552056, 409796, 551242, 551184, 408386	926	12	3583	3.54689	0.0085909	0.00107847	0.00103534
GOTERM_CC_DIRECT	GO:0005852~eukaryotic translation initiation factor 3 complex	11	0.474342	4.93017e-05	409842, 409258, 409550, 413145, 414004, 410100, 552056, 409796, 551242, 551184, 408386	926	12	3583	3.54689	0.0085909	0.00107847	0.00103534
GOTERM_CC_DIRECT	GO:0033290~eukaryotic 48S preinitiation complex	11	0.474342	4.93017e-05	409842, 409258, 409550, 413145, 414004, 410100, 552056, 409796, 551242, 551184, 408386	926	12	3583	3.54689	0.0085909	0.00107847	0.00103534
GOTERM_CC_DIRECT	GO:0005737~cytoplasm	77	3.3204	0.000334167	411778, 727300, 410207, 100577491, 727582, 409296, 724712, 413718, 409134, 410806, 725565, 409299, 552247, 551436, 552768, 412353, 544670, 100577378, 550903, 551839, 409809, 726483, 411305, 412119, 413889, 412511, 413601, 726205, 726009, 551275, 725555, 550694, 551101, 552315, 412200, 552519, 102655284, 409839, 551901, 413011, 725583, 410027, 413139, 726436, 725146, 551341, 552197, 551581, 552740…	926	209	3583	1.42554	0.0568115	0.0064977	0.00623779
GOTERM_CC_DIRECT	GO:0015934~large ribosomal subunit	8	0.344976	0.000466157	413470, 552641, 408515, 551418, 412367, 552318, 410188, 413121	926	8	3583	3.86933	0.0783562	0.00815774	0.00783143
GOTERM_CC_DIRECT	GO:0000276~mitochondrial proton-transporting ATP synthase complex, coupling factor F(o)	5	0.21561	0.0175529	726120, 551861, 410557, 726222, 102654955	926	5	3583	3.86933	0.954908	0.204784	0.196593
GOTERM_CC_DIRECT	GO:0000178~exosome (RNase complex)	5	0.21561	0.0175529	551855, 413313, 551606, 552072, 413484	926	5	3583	3.86933	0.954908	0.204784	0.196593
GOTERM_CC_DIRECT	GO:0005732~small nucleolar ribonucleoprotein complex	5	0.21561	0.0175529	725880, 725352, 725947, 552827, 411233	926	5	3583	3.86933	0.954908	0.204784	0.196593
GOTERM_CC_DIRECT	GO:0031314~extrinsic component of mitochondrial inner membrane	5	0.21561	0.0175529	412082, 412426, 413255, 409224, 725105	926	5	3583	3.86933	0.954908	0.204784	0.196593
GOTERM_CC_DIRECT	GO:0005761~mitochondrial ribosome	5	0.21561	0.0175529	100577341, 410856, 726617, 725357, 413774	926	5	3583	3.86933	0.954908	0.204784	0.196593
GOTERM_CC_DIRECT	GO:0005681~spliceosomal complex	7	0.301854	0.0396211	551620, 725880, 408632, 725947, 551225, 413963, 551974	926	11	3583	2.4623	0.999154	0.431661	0.414395
GOTERM_CC_DIRECT	GO:0030529~intracellular ribonucleoprotein complex	5	0.21561	0.0419328	102654312, 411833, 409528, 102655272, 724474	926	6	3583	3.22444	0.999445	0.431661	0.414395
GOTERM_CC_DIRECT	GO:0005741~mitochondrial outer membrane	6	0.258732	0.0553346	726364, 409500, 551325, 551902, 408284, 410263	926	9	3583	2.57955	0.999953	0.440074	0.422471
GOTERM_CC_DIRECT	GO:0045261~proton-transporting ATP synthase complex, catalytic core F(1)	4	0.172488	0.0553972	551766, 552699, 409114, 552682	926	4	3583	3.86933	0.999953	0.440074	0.422471
GOTERM_CC_DIRECT	GO:0005744~mitochondrial inner membrane presequence translocase complex	4	0.172488	0.0553972	408569, 413799, 726569, 102655673	926	4	3583	3.86933	0.999953	0.440074	0.422471
GOTERM_CC_DIRECT	GO:0005654~nucleoplasm	4	0.172488	0.0553972	412308, 551531, 413404, 724129	926	4	3583	3.86933	0.999953	0.440074	0.422471
GOTERM_CC_DIRECT	GO:0033180~proton-transporting V-type ATPase, V1 domain	4	0.172488	0.0553972	552476, 725661, 551721, 551093	926	4	3583	3.86933	0.999953	0.440074	0.422471
GOTERM_CC_DIRECT	GO:0005623~cell	15	0.646831	0.0578383	409954, 100577341, 411852, 552191, 409451, 409355, 408540, 726649, 551039, 410120, 408818, 410032, 552429, 552835, 412212	926	36	3583	1.61222	0.99997	0.440074	0.422471
GOTERM_MF_DIRECT	GO:0003735~structural constituent of ribosome	100	4.3122	1.41173e-49	100576088, 100577575, 724191, 726013, 412984, 408526, 724631, 724233, 725201, 409294, 552494, 552097, 551158, 724868, 552641, 411380, 552526, 724629, 409728, 412473, 409723, 409326, 100578551, 724186, 408515, 409202, 724744, 552241, 552632, 412367, 552517, 410188, 413296, 725062, 409832, 726270, 100578560, 726151, 724531, 725866, 726439, 552593, 727128, 552106, 551418, 725291, 724125, 726789, 725…	1106	106	4152	3.54157	5.94337e-47	5.94337e-47	5.84455e-47
GOTERM_MF_DIRECT	GO:0003723~RNA binding	64	2.75981	5.57784e-10	409536, 102654640, 725880, 100577491, 411579, 551083, 725201, 724474, 552452, 726212, 409696, 409893, 725326, 552641, 551992, 727419, 409728, 551637, 413484, 100577533, 408710, 102654312, 409326, 413805, 411103, 725352, 413963, 413842, 725197, 725115, 409560, 725679, 726009, 409883, 551101, 552112, 551700, 725947, 552519, 410188, 412163, 102654345, 413815, 411833, 724493, 410027, 552072, 409350, …	1106	119	4152	2.01899	2.34827e-07	1.17414e-07	1.15461e-07
GOTERM_MF_DIRECT	GO:0000166~nucleotide binding	62	2.67357	7.0027e-07	411778, 413835, 409379, 413877, 727349, 724474, 409696, 409893, 727106, 724708, 552846, 100577735, 725195, 408799, 727299, 412116, 725396, 413842, 726205, 551391, 725115, 724267, 409560, 725679, 724343, 409961, 410539, 408474, 551421, 552112, 413091, 725626, 551984, 550858, 409915, 410100, 551707, 409558, 411833, 408620, 409637, 727087, 100578161, 552231, 408386, 552027, 551973, 550924, 410398, 4…	1106	132	4152	1.76327	0.00029477	9.82712e-05	9.66372e-05
GOTERM_MF_DIRECT	GO:0003743~translation initiation factor activity	19	0.819319	9.80766e-07	409842, 409258, 100578660, 409550, 724532, 726428, 409796, 552056, 406098, 551242, 551184, 408386, 408573, 552764, 552539, 413145, 414004, 410100, 551901	1106	24	4152	2.97197	0.000412817	0.000103226	0.000101509
GOTERM_MF_DIRECT	GO:0008137~NADH dehydrogenase (ubiquinone) activity	10	0.43122	4.98232e-05	727199, 725881, 726035, 724264, 411411, 724827, 100578218, 408909, 551660, 725315	1106	10	4152	3.75407	0.0207576	0.00419511	0.00412536
GOTERM_MF_DIRECT	GO:0046961~proton-transporting ATPase activity, rotational mechanism	9	0.388098	0.000170008	552720, 552476, 725661, 727483, 552699, 409055, 551093, 409114, 552682	1106	9	4152	3.75407	0.0690778	0.0119289	0.0117306
GOTERM_MF_DIRECT	GO:0009055~electron carrier activity	14	0.603708	0.000695271	727199, 413605, 726035, 413746, 409549, 726777, 552386, 410308, 409355, 551169, 408270, 552105, 100578218, 552835	1106	21	4152	2.50271	0.253837	0.0418156	0.0411203
GOTERM_MF_DIRECT	GO:0046933~proton-transporting ATP synthase activity, rotational mechanism	7	0.301854	0.00190307	409236, 725661, 551766, 727483, 552699, 409114, 552682	1106	7	4152	3.75407	0.551549	0.0903349	0.0888329
GOTERM_MF_DIRECT	GO:0003746~translation elongation factor activity	8	0.344976	0.00198395	551211, 408328, 552649, 409015, 544670, 552572, 411351, 408352	1106	9	4152	3.33695	0.56659	0.0903349	0.0888329
GOTERM_MF_DIRECT	GO:0000287~magnesium ion binding	16	0.689953	0.00214572	412308, 411922, 413139, 411897, 552074, 409299, 551101, 409292, 552128, 409192, 552007, 725409, 410396, 413533, 100578006, 411372	1106	28	4152	2.14518	0.595183	0.0903349	0.0888329
GOTERM_MF_DIRECT	GO:0003899~DNA-directed RNA polymerase activity	13	0.560586	0.00491816	727025, 411510, 725579, 724343, 552353, 725552, 551240, 411191, 552599, 725719, 552458, 410494, 413110	1106	22	4152	2.21831	0.874526	0.178741	0.175769
GOTERM_MF_DIRECT	GO:0051537~2 iron, 2 sulfur cluster binding	8	0.344976	0.00509475	102656425, 551169, 100577341, 410636, 413746, 552105, 552386, 409793	1106	10	4152	3.00325	0.883559	0.178741	0.175769
GOTERM_MF_DIRECT	GO:0015078~hydrogen ion transmembrane transporter activity	9	0.388098	0.00841123	726120, 551861, 410557, 726222, 409148, 412810, 102654955, 409074, 406076	1106	13	4152	2.59897	0.97145	0.272394	0.267865
GOTERM_MF_DIRECT	GO:0008168~methyltransferase activity	16	0.689953	0.0149078	410239, 102655259, 727122, 410664, 412247, 412624, 409900, 102653759, 552386, 550780, 724435, 551992, 551414, 408925, 100576544, 410262	1106	33	4152	1.82015	0.998206	0.448299	0.440845
GOTERM_MF_DIRECT	GO:0016740~transferase activity	10	0.43122	0.0285488	552641, 551463, 551189, 410388, 411447, 411045, 411959, 552452, 412286, 726336	1106	18	4152	2.08559	0.999995	0.80127	0.787947
GOTERM_MF_DIRECT	GO:0080019~fatty-acyl-CoA reductase (alcohol-forming) activity	6	0.258732	0.0353457	412986, 411983, 724560, 100576414, 100578329, 552110	1106	8	4152	2.81555	1	0.930033	0.914569
GOTERM_MF_DIRECT	GO:0016651~oxidoreductase activity, acting on NAD(P)H	4	0.172488	0.0602602	551078, 413014, 413891, 727599	1106	4	4152	3.75407	1	1	0.985714
GOTERM_MF_DIRECT	GO:0005524~ATP binding	154	6.64079	0.0653467	413959, 408489, 409577, 410289, 412742, 727582, 726018, 409296, 726537, 552253, 413718, 409178, 551283, 552642, 551436, 552768, 412190, 725837, 100576649, 413048, 551958, 551835, 412470, 550903, 410217, 726483, 412638, 100578311, 411305, 408752, 409846, 413964, 726524, 551275, 551540, 550694, 551305, 551822, 725826, 102655284, 551823, 409839, 409959, 551824, 408501, 726156, 408866, 552074, 726436…	1106	519	4152	1.11392	1	1	0.985714
GOTERM_MF_DIRECT	GO:0051287~NAD binding	9	0.388098	0.0782794	550663, 725056, 409292, 552128, 410396, 410122, 409158, 413891, 410042	1106	18	4152	1.87703	1	1	0.985714
GOTERM_MF_DIRECT	GO:0004386~helicase activity	10	0.43122	0.0790059	411989, 551822, 412190, 413874, 726537, 551823, 409839, 551824, 413592, 408276	1106	21	4152	1.78765	1	1	0.985714
GOTERM_MF_DIRECT	GO:0043022~ribosome binding	5	0.21561	0.0862392	727277, 551843, 413266, 552572, 408573	1106	7	4152	2.68148	1	1	0.985714
GOTERM_MF_DIRECT	GO:0003924~GTPase activity	18	0.776197	0.0951157	408556, 411922, 410414, 410559, 413943, 413438, 408328, 406098, 409167, 725337, 410280, 551622, 410263, 413533, 411542, 544670, 411351, 411472	1106	47	4152	1.43773	1	1	0.985714
INTERPRO	IPR000504:RNA recognition motif domain	50	2.1561	1.43402e-08	411778, 413835, 409379, 413877, 727349, 724474, 409696, 409893, 727106, 552846, 100577735, 725195, 727299, 412116, 725396, 413842, 551391, 725115, 724267, 409560, 725679, 409961, 551421, 552112, 725626, 550858, 410100, 551707, 409558, 411833, 408620, 727087, 100578161, 552231, 408386, 552027, 551973, 550924, 410398, 408936, 409948, 552509, 409788, 409780, 409065, 409862, 411091, 551446, 410040, 4…	1871	92	7258	2.10827	3.8302e-05	3.83027e-05	3.8231e-05
INTERPRO	IPR012677:Nucleotide-binding, alpha-beta plait	56	2.41483	5.2771e-08	411778, 413835, 409379, 413877, 727349, 724474, 409696, 409893, 727106, 724708, 552846, 100577735, 725195, 408799, 727299, 412116, 725396, 413842, 551391, 725115, 724267, 409560, 725679, 409961, 551421, 552112, 413091, 725626, 551984, 550858, 409915, 410100, 551707, 409558, 411833, 408620, 409637, 727087, 100578161, 552231, 408386, 552027, 551973, 550924, 410398, 408936, 409948, 552509, 409788, 4…	1871	111	7258	1.95708	0.000140941	7.04757e-05	7.03438e-05
INTERPRO	IPR012340:Nucleic acid-binding, OB-fold	30	1.29366	2.02224e-07	409854, 552272, 724532, 724531, 552072, 726757, 552572, 552642, 551158, 552641, 724868, 724629, 551815, 413542, 551538, 413484, 409723, 727210, 408752, 413944, 102655904, 725136, 413909, 726428, 552599, 411191, 413313, 551903, 410188, 414001	1871	47	7258	2.47609	0.000539995	0.000180047	0.00017971
INTERPRO	IPR006073:GTP binding domain	12	0.517464	5.30189e-05	411922, 724161, 410799, 726385, 411280, 410784, 412985, 413533, 551834, 413266, 413531, 725337	1871	14	7258	3.32504	0.132046	0.0354033	0.0353371
INTERPRO	IPR008991:Translation protein SH3-like domain	9	0.388098	0.00013337	409479, 726056, 408675, 552641, 408515, 412266, 410188, 552572, 552593	1871	9	7258	3.87921	0.299706	0.0712462	0.0711128
INTERPRO	IPR010920:Like-Sm (LSM) domain	13	0.560586	0.000308617	725880, 410015, 725352, 724241, 552260, 552155, 725641, 725401, 724533, 725947, 552827, 414039, 552529	1871	18	7258	2.80165	0.561521	0.137386	0.137129
INTERPRO	IPR027413:GroEL-like equatorial domain	8	0.344976	0.000463492	550694, 551436, 409825, 409296, 409384, 551275, 409134, 409809	1871	8	7258	3.87921	0.710116	0.176855	0.176524
INTERPRO	IPR001163:Ribonucleoprotein LSM domain	12	0.517464	0.000813043	725880, 725352, 724241, 725947, 552827, 414039, 552529, 552260, 552155, 725641, 725401, 724533	1871	17	7258	2.73827	0.88611	0.270259	0.269753
INTERPRO	IPR020568:Ribosomal protein S5 domain 2-type fold	16	0.689953	0.00092857	410414, 409326, 411103, 726439, 409167, 551097, 551581, 552103, 551855, 100576649, 550968, 551606, 412345, 413542, 411351, 100577378	1871	27	7258	2.29879	0.916371	0.270259	0.269753
INTERPRO	IPR016040:NAD(P)-binding domain	48	2.06986	0.00148454	408368, 412304, 412986, 410325, 412445, 411633, 409253, 409394, 409158, 409499, 411959, 552110, 409773, 725325, 552130, 552665, 550663, 550686, 409191, 412276, 411662, 412234, 100578329, 413168, 412815, 408950, 413869, 725056, 411983, 724560, 725274, 406119, 411304, 725710, 724327, 724721, 551762, 409260, 551667, 552712, 724838, 551545, 100577607, 100576414, 410122, 412442, 413372, 410042	1871	123	7258	1.51384	0.981091	0.270259	0.269753
INTERPRO	IPR014722:Ribosomal protein L2 domain 2	7	0.301854	0.001587	409479, 408675, 552641, 408515, 412266, 410188, 552572	1871	7	7258	3.87921	0.985625	0.270259	0.269753
INTERPRO	IPR027410:TCP-1-like chaperonin intermediate domain	7	0.301854	0.001587	550694, 551436, 409825, 409296, 551275, 409134, 409809	1871	7	7258	3.87921	0.985625	0.270259	0.269753
INTERPRO	IPR002194:Chaperonin TCP-1, conserved site	7	0.301854	0.001587	550694, 551436, 409825, 409296, 551275, 409134, 409809	1871	7	7258	3.87921	0.985625	0.270259	0.269753
INTERPRO	IPR017998:Chaperone tailless complex polypeptide 1 (TCP-1)	7	0.301854	0.001587	550694, 551436, 409825, 409296, 551275, 409134, 409809	1871	7	7258	3.87921	0.985625	0.270259	0.269753
INTERPRO	IPR027409:GroEL-like apical domain	8	0.344976	0.00161892	550694, 551436, 409825, 409296, 409384, 551275, 409134, 409809	1871	9	7258	3.44819	0.986801	0.270259	0.269753
INTERPRO	IPR002423:Chaperonin Cpn60/TCP-1	8	0.344976	0.00161892	550694, 551436, 409825, 409296, 409384, 551275, 409134, 409809	1871	9	7258	3.44819	0.986801	0.270259	0.269753
INTERPRO	IPR006195:Aminoacyl-tRNA synthetase, class II	9	0.388098	0.00339331	552768, 413139, 412200, 726436, 725136, 551538, 724712, 413011, 410806	1871	12	7258	2.90941	0.999886	0.503529	0.502586
INTERPRO	IPR004154:Anticodon-binding	9	0.388098	0.00339331	411856, 551311, 411953, 410875, 412200, 726436, 410806, 100576960, 724203	1871	12	7258	2.90941	0.999886	0.503529	0.502586
INTERPRO	IPR001247:Exoribonuclease, phosphorolytic domain 1	6	0.258732	0.0053311	552103, 551855, 551606, 412345, 413542, 551097	1871	6	7258	3.87921	0.999999	0.749441	0.748038
INTERPRO	IPR014729:Rossmann-like alpha/beta/alpha sandwich fold	18	0.776197	0.00617294	726483, 411305, 411734, 100576660, 413889, 409846, 412303, 727582, 413909, 410308, 413718, 552532, 413048, 551812, 411167, 411591, 725909, 550903	1871	37	7258	1.88718	1	0.801878	0.800377
INTERPRO	IPR011545:DNA/RNA helicase, DEAD/DEAH box type, N-terminal	19	0.819319	0.00639621	409866, 411989, 726350, 726537, 408371, 726586, 408276, 726819, 552664, 724538, 551822, 725837, 412190, 413874, 551823, 551637, 411492, 413660, 413592	1871	40	7258	1.84262	1	0.801878	0.800377
INTERPRO	IPR001650:Helicase, C-terminal	25	1.07805	0.00660476	412742, 726350, 726537, 552664, 551613, 725837, 412190, 551637, 413660, 413341, 409866, 411989, 726524, 102655407, 408371, 726586, 408276, 726819, 724538, 551822, 413874, 551823, 551824, 411492, 413592	1871	58	7258	1.67207	1	0.801878	0.800377
INTERPRO	IPR000717:Proteasome component (PCI) domain	8	0.344976	0.00897803	100576286, 409842, 409062, 411843, 414004, 551242, 411947, 551184	1871	11	7258	2.82124	1	1	0.998502
INTERPRO	IPR014014:RNA helicase, DEAD-box type, Q motif	13	0.560586	0.00917988	409866, 411989, 726537, 408371, 726586, 408276, 552664, 724538, 551822, 412190, 413874, 551823, 413660	1871	24	7258	2.10124	1	1	0.998502
INTERPRO	IPR027417:P-loop containing nucleoside triphosphate hydrolase	122	5.26089	0.00947078	413959, 410289, 413438, 412742, 412985, 726018, 726537, 552253, 409178, 409299, 551554, 552642, 412190, 725837, 413048, 411542, 551834, 551835, 552648, 410217, 412638, 100578311, 408359, 410856, 412996, 726887, 726524, 409167, 551540, 551305, 551822, 725826, 551823, 409839, 411156, 551824, 409036, 411280, 409392, 552744, 410076, 413341, 413340, 726385, 409544, 551093, 725337, 726819, 552299, 5517…	1871	390	7258	1.2135	1	1	0.998502
INTERPRO	IPR004161:Translation elongation factor EFTu/EF1A, domain 2	7	0.301854	0.0116347	408556, 410414, 413943, 408328, 544670, 411351, 409167	1871	9	7258	3.01716	1	1	0.998502
INTERPRO	IPR003604:Zinc finger, U1-type	9	0.388098	0.012387	552334, 552046, 551832, 724352, 100578360, 725416, 411293, 100578159, 724336	1871	14	7258	2.49378	1	1	0.998502
INTERPRO	IPR012464:Protein of unknown function DUF1676	12	0.517464	0.0124877	107965608, 725729, 726155, 725660, 726094, 408538, 552558, 100576152, 726185, 725622, 726206, 726229	1871	22	7258	2.11593	1	1	0.998502
INTERPRO	IPR015847:Exoribonuclease, phosphorolytic domain 2	6	0.258732	0.0146914	552103, 551855, 551606, 412345, 413542, 551097	1871	7	7258	3.32504	1	1	0.998502
INTERPRO	IPR012336:Thioredoxin-like fold	24	1.03493	0.0173271	409954, 409622, 411924, 409269, 411852, 552191, 724341, 410663, 410223, 409451, 727049, 409355, 726314, 409793, 408540, 551211, 726649, 551974, 411045, 410120, 411088, 552429, 552835, 100577876	1871	59	7258	1.57798	1	1	0.998502
INTERPRO	IPR027408:PNPase/RNase PH domain	5	0.21561	0.017457	552103, 551855, 412345, 413542, 551097	1871	5	7258	3.87921	1	1	0.998502
INTERPRO	IPR004217:Tim10/DDP family zinc finger	5	0.21561	0.017457	726131, 726061, 725705, 725240, 726498	1871	5	7258	3.87921	1	1	0.998502
INTERPRO	IPR007109:Brix domain	5	0.21561	0.017457	411856, 551311, 411953, 410875, 724203	1871	5	7258	3.87921	1	1	0.998502
INTERPRO	IPR014001:Helicase, superfamily 1/2, ATP-binding domain	23	0.991807	0.0222243	409866, 411989, 412742, 726350, 726524, 726537, 408371, 726586, 408276, 726819, 552664, 724538, 551822, 725837, 412190, 413874, 551823, 551824, 551637, 411492, 413660, 413341, 413592	1871	57	7258	1.56529	1	1	0.998502
INTERPRO	IPR001412:Aminoacyl-tRNA synthetase, class I, conserved site	7	0.301854	0.0227952	726483, 411734, 552532, 411305, 727582, 413718, 550903	1871	10	7258	2.71545	1	1	0.998502
INTERPRO	IPR000795:Elongation factor, GTP-binding domain	8	0.344976	0.0284134	408556, 410414, 413943, 408328, 406098, 544670, 411351, 409167	1871	13	7258	2.38721	1	1	0.998502
INTERPRO	IPR008921:DNA polymerase III, clamp loader complex, gamma/delta/delta subunit, C-terminal	6	0.258732	0.0309144	551540, 409392, 726018, 410266, 551990, 413807	1871	8	7258	2.90941	1	1	0.998502
INTERPRO	IPR013120:Male sterility, NAD-binding	6	0.258732	0.0309144	412986, 411983, 724560, 100576414, 100578329, 552110	1871	8	7258	2.90941	1	1	0.998502
INTERPRO	IPR026055:Fatty acyl-CoA reductase	6	0.258732	0.0309144	412986, 411983, 724560, 100576414, 100578329, 552110	1871	8	7258	2.90941	1	1	0.998502
INTERPRO	IPR014721:Ribosomal protein S5 domain 2-type fold, subgroup	9	0.388098	0.0321131	410414, 409326, 411103, 100576649, 726439, 411351, 409167, 100577378, 551581	1871	16	7258	2.18206	1	1	0.998502
INTERPRO	IPR003593:AAA+ ATPase domain	33	1.42303	0.0335272	413959, 412606, 411858, 410289, 410269, 726018, 552253, 409178, 552642, 551235, 409392, 552744, 411542, 411003, 409544, 409408, 412217, 726867, 552166, 724304, 551990, 413807, 413390, 551540, 551167, 551128, 551766, 725826, 726816, 410266, 413652, 551329, 413252	1871	92	7258	1.39146	1	1	0.998502
INTERPRO	IPR010987:Glutathione S-transferase, C-terminal-like	10	0.43122	0.0344212	411734, 100577000, 726364, 551211, 411045, 551902, 411088, 552649, 410806, 410839	1871	19	7258	2.04169	1	1	0.998502
INTERPRO	IPR009000:Translation elongation/initiation factor/Ribosomal, beta-barrel	10	0.43122	0.0344212	408556, 552676, 410414, 409599, 413943, 408328, 406098, 544670, 411351, 409167	1871	19	7258	2.04169	1	1	0.998502
INTERPRO	IPR011330:Glycoside hydrolase/deacetylase, beta/alpha-barrel	5	0.21561	0.0417087	551323, 725391, 725813, 552249, 408365	1871	6	7258	3.23267	1	1	0.998502
INTERPRO	IPR002314:Aminoacyl-tRNA synthetase, class II (G/ H/ P/ S), conserved domain	5	0.21561	0.0417087	412200, 726436, 102655284, 724712, 413011	1871	6	7258	3.23267	1	1	0.998502
INTERPRO	IPR003959:ATPase, AAA-type, core	16	0.689953	0.0441331	412606, 411858, 409408, 410289, 726018, 552166, 552253, 409178, 413807, 551540, 551128, 409392, 725826, 410266, 411003, 551329	1871	38	7258	1.63335	1	1	0.998502
INTERPRO	IPR011032:GroES-like	8	0.344976	0.0444399	552665, 412815, 552531, 411304, 551545, 411662, 411959, 409773	1871	14	7258	2.21669	1	1	0.998502
INTERPRO	IPR001878:Zinc finger, CCHC-type	9	0.388098	0.0472783	412627, 100578773, 725076, 727087, 551446, 725656, 410571, 102653759, 413176	1871	17	7258	2.0537	1	1	0.998502
INTERPRO	IPR023395:Mitochondrial carrier domain	13	0.560586	0.0479424	410612, 726264, 413517, 412678, 412503, 413711, 406075, 727424, 551301, 551337, 410791, 409508, 102656893	1871	29	7258	1.73896	1	1	0.998502
INTERPRO	IPR018108:Mitochondrial substrate/solute carrier	13	0.560586	0.0479424	410612, 726264, 413517, 412678, 412503, 413711, 406075, 727424, 551301, 551337, 410791, 409508, 102656893	1871	29	7258	1.73896	1	1	0.998502
INTERPRO	IPR000626:Ubiquitin	13	0.560586	0.0479424	726552, 409308, 409340, 725146, 725943, 409883, 724489, 725786, 552569, 413884, 412353, 550834, 551718	1871	29	7258	1.73896	1	1	0.998502
INTERPRO	IPR001930:Peptidase M1, alanine aminopeptidase/leukotriene A4 hydrolase	6	0.258732	0.0550141	551224, 410769, 551518, 551180, 409619, 412808	1871	9	7258	2.58614	1	1	0.998502
INTERPRO	IPR024571:Domain of unknown function DUF3358	6	0.258732	0.0550141	551224, 410769, 551518, 551180, 409619, 412808	1871	9	7258	2.58614	1	1	0.998502
INTERPRO	IPR023267:RNA (C5-cytosine) methyltransferase	4	0.172488	0.0551426	102655259, 411579, 726212, 410262	1871	4	7258	3.87921	1	1	0.998502
INTERPRO	IPR002509:Polysaccharide deacetylase	4	0.172488	0.0551426	551323, 725391, 725813, 408365	1871	4	7258	3.87921	1	1	0.998502
INTERPRO	IPR020003:ATPase, alpha/beta subunit, nucleotide-binding domain, active site	4	0.172488	0.0551426	551766, 551721, 551093, 409114	1871	4	7258	3.87921	1	1	0.998502
INTERPRO	IPR001678:Bacterial Fmu (Sun)/eukaryotic nucleolar NOL1/Nop2p	4	0.172488	0.0551426	102655259, 411579, 726212, 410262	1871	4	7258	3.87921	1	1	0.998502
INTERPRO	IPR005824:KOW	4	0.172488	0.0551426	550651, 408675, 408515, 412266	1871	4	7258	3.87921	1	1	0.998502
INTERPRO	IPR004100:ATPase, alpha/beta subunit, N-terminal	4	0.172488	0.0551426	551766, 551721, 551093, 409114	1871	4	7258	3.87921	1	1	0.998502
INTERPRO	IPR012678:Ribosomal protein L23/L15e core domain	4	0.172488	0.0551426	408799, 724708, 409637, 413137	1871	4	7258	3.87921	1	1	0.998502
INTERPRO	IPR011332:Ribosomal protein, zinc-binding domain	4	0.172488	0.0551426	411515, 413884, 413398, 552494	1871	4	7258	3.87921	1	1	0.998502
INTERPRO	IPR000194:ATPase, F1/V1/A1 complex, alpha/beta subunit, nucleotide-binding domain	4	0.172488	0.0551426	551766, 551721, 551093, 409114	1871	4	7258	3.87921	1	1	0.998502
INTERPRO	IPR009072:Histone-fold	14	0.603708	0.0746166	726692, 726447, 102653702, 726923, 726542, 724678, 724633, 552322, 411193, 724757, 725835, 552116, 411144, 551779	1871	34	7258	1.59732	1	1	0.998502
INTERPRO	IPR017896:4Fe-4S ferredoxin-type, iron-sulpur binding domain	5	0.21561	0.0777318	551169, 551235, 551078, 410207, 552343	1871	7	7258	2.77086	1	1	0.998502
INTERPRO	IPR019956:Ubiquitin subgroup	5	0.21561	0.0777318	726552, 413884, 412353, 725943, 409883	1871	7	7258	2.77086	1	1	0.998502
INTERPRO	IPR001623:DnaJ domain	13	0.560586	0.0779867	102654159, 412505, 410730, 100578360, 411359, 726653, 409991, 724368, 724329, 552846, 102655673, 413120, 410294	1871	31	7258	1.62677	1	1	0.998502
INTERPRO	IPR014782:Peptidase M1, membrane alanine aminopeptidase, N-terminal	6	0.258732	0.0872329	551224, 410769, 551518, 551180, 409619, 412808	1871	10	7258	2.32753	1	1	0.998502
INTERPRO	IPR020843:Polyketide synthase, enoylreductase	6	0.258732	0.0872329	552665, 412815, 411304, 551545, 411662, 411959	1871	10	7258	2.32753	1	1	0.998502
INTERPRO	IPR016187:C-type lectin fold	7	0.301854	0.090705	413543, 725169, 411770, 408552, 408551, 409298, 551905	1871	13	7258	2.0888	1	1	0.998502
INTERPRO	IPR007125:Histone core	8	0.344976	0.0910644	726692, 552322, 552116, 726447, 551779, 726542, 724678, 724633	1871	16	7258	1.9396	1	1	0.998502
INTERPRO	IPR002557:Chitin binding domain	14	0.603708	0.0917829	100577331, 724382, 725932, 724464, 102655639, 408365, 413481, 551323, 725813, 410065, 411343, 100577576, 411273, 413560	1871	35	7258	1.55168	1	1	0.998502
INTERPRO	IPR020472:G-protein beta WD-40 repeat	17	0.733075	0.0936237	409258, 413404, 413523, 411204, 409450, 408750, 552198, 412937, 552200, 551415, 551339, 552715, 552439, 550806, 410050, 413053, 410184	1871	45	7258	1.46548	1	1	0.998502
KEGG_PATHWAY	ame03010:Ribosome	111	4.78655	4.4275e-42	100577575, 724191, 726013, 408526, 724631, 724233, 725201, 726779, 409294, 552494, 552097, 551158, 724868, 552641, 551397, 411380, 409290, 409728, 412473, 409723, 409326, 100578551, 724186, 408515, 409202, 724744, 725432, 552241, 552632, 412367, 552517, 410188, 413296, 725062, 409832, 726270, 100578560, 724493, 724531, 725866, 726439, 552593, 409552, 727128, 552106, 551418, 552628, 413868, 725291…	800	115	2113	2.54938	5.22446e-40	5.26873e-40	5.04736e-40
KEGG_PATHWAY	ame00190:Oxidative phosphorylation	78	3.36352	9.27913e-20	102654169, 100578782, 408367, 409930, 725881, 100359410, 411411, 409055, 726777, 727026, 551042, 552720, 551078, 550667, 551479, 724827, 408837, 551757, 727061, 552809, 411183, 412396, 726120, 408477, 413605, 724264, 102654955, 726042, 725712, 100302106, 552682, 725315, 725797, 551861, 552476, 551541, 551866, 413014, 413891, 408909, 412328, 409236, 725661, 726035, 727483, 409473, 726316, 409074, …	800	93	2113	2.21524	1.09494e-17	5.52108e-18	5.2891e-18
KEGG_PATHWAY	ame03040:Spliceosome	62	2.67357	1.55477e-07	411778, 725880, 413877, 408527, 409418, 725641, 409696, 725401, 726336, 724628, 551551, 551832, 410099, 552529, 725195, 410414, 727332, 408632, 725396, 725352, 413963, 413842, 413523, 551391, 725115, 408750, 727378, 409883, 409045, 551620, 552515, 551822, 550656, 725947, 551225, 550935, 552715, 551823, 408309, 411030, 727087, 410027, 410907, 409671, 552155, 409476, 552198, 724533, 552027, 551331,…	800	96	2113	1.70581	1.83461e-05	6.16726e-06	5.90813e-06
KEGG_PATHWAY	ame03013:RNA transport	67	2.88918	2.46019e-07	409734, 411778, 409258, 413877, 100578660, 411974, 726338, 551242, 552010, 412508, 551283, 724628, 551953, 727419, 410099, 413365, 544670, 408556, 411989, 410972, 725396, 726086, 409560, 411909, 725039, 724659, 552515, 413378, 410343, 409839, 551824, 551901, 410100, 413053, 551707, 409118, 413815, 410664, 410103, 412602, 410864, 412721, 413018, 724532, 409550, 409796, 409476, 552351, 551184, 7268…	800	107	2113	1.65387	2.90298e-05	7.31906e-06	7.01154e-06
KEGG_PATHWAY	ame03008:Ribosome biogenesis in eukaryotes	44	1.89737	1.27988e-06	411856, 410766, 727320, 550808, 727288, 413758, 413935, 413018, 551087, 724656, 552010, 409353, 551992, 551953, 725736, 727419, 551834, 411003, 100578005, 550969, 724161, 409767, 410799, 413805, 100576572, 412931, 409408, 410676, 725378, 724267, 724542, 552781, 551671, 552780, 408573, 724638, 410280, 552112, 551689, 413378, 414048, 411233, 552439, 413196	800	64	2113	1.81586	0.000151014	3.04611e-05	2.91813e-05
KEGG_PATHWAY	ame03018:RNA degradation	33	1.42303	0.00227871	408626, 408605, 412602, 725049, 552072, 552155, 725641, 726279, 725401, 552103, 724724, 551855, 409092, 412454, 100578925, 552529, 551637, 413542, 413484, 412371, 725352, 413944, 552260, 409384, 552284, 551097, 551045, 725947, 413313, 551606, 412345, 411492, 413176	800	56	2113	1.55645	0.236005	0.0451943	0.0432954
KEGG_PATHWAY	ame01100:Metabolic pathways	287	12.376	0.0026595	408367, 410207, 409698, 408368, 411411, 410325, 724350, 411897, 414008, 726777, 413718, 551041, 551042, 552130, 725325, 551276, 724907, 552007, 552128, 551039, 410330, 413048, 551958, 411662, 727061, 100576646, 551835, 552809, 551839, 408477, 413605, 727293, 727173, 413601, 552360, 725552, 725673, 551154, 725315, 552482, 725797, 550970, 552599, 412082, 552476, 410583, 408909, 100576660, 413735, 7…	800	678	2113	1.11805	0.269655	0.0452114	0.0433118
KEGG_PATHWAY	ame00240:Pyrimidine metabolism	36	1.55239	0.0102739	100578089, 410207, 727025, 724891, 724131, 411510, 414008, 408461, 552353, 410408, 551240, 725719, 725835, 410076, 410494, 550987, 551835, 413542, 100578311, 100578235, 724681, 725330, 725633, 726923, 100577081, 551373, 725673, 725552, 410539, 552599, 411191, 551983, 552458, 725409, 413110, 100578479	800	67	2113	1.41918	0.704354	0.152824	0.146403
KEGG_PATHWAY	ame03015:mRNA surveillance pathway	31	1.33678	0.0200137	409558, 412627, 411778, 410604, 410103, 413877, 412602, 409476, 409672, 409430, 724628, 552225, 551216, 551973, 550924, 411465, 409866, 410219, 413943, 725396, 552140, 409961, 725555, 552515, 551305, 551269, 413378, 408949, 409839, 414001, 551707	800	58	2113	1.4117	0.907963	0.262151	0.251136
KEGG_PATHWAY	ame00970:Aminoacyl-tRNA biosynthesis	21	0.905563	0.0220295	726483, 411305, 411734, 725395, 727582, 413139, 726436, 725136, 413909, 724712, 724733, 413718, 410806, 552532, 551101, 552768, 412200, 411167, 551538, 413011, 550903	800	36	2113	1.54073	0.927816	0.262151	0.251136
KEGG_PATHWAY	ame03030:DNA replication	19	0.819319	0.0685077	727275, 412308, 408752, 724891, 725330, 726018, 726711, 726757, 726923, 551990, 413807, 552642, 551540, 725835, 725934, 412100, 551903, 410266, 100578479	800	35	2113	1.43382	0.999769	0.689107	0.660153
KEGG_PATHWAY	ame03020:RNA polymerase	14	0.603708	0.0752806	100578235, 100578089, 727025, 411510, 725633, 552353, 725552, 551240, 411191, 552599, 725719, 552458, 410494, 413110	800	24	2113	1.54073	0.999902	0.689107	0.660153
KEGG_PATHWAY	ame00480:Glutathione metabolism	14	0.603708	0.0752806	413735, 412610, 414008, 725673, 412808, 725325, 725665, 410080, 551276, 552712, 410043, 552109, 411372, 410096	800	24	2113	1.54073	0.999902	0.689107	0.660153
KEGG_PATHWAY	ame03410:Base excision repair	12	0.517464	0.0884065	727275, 412308, 408752, 725551, 725835, 724891, 725330, 551204, 726923, 551153, 100578479, 100577027	800	20	2113	1.58475	0.999982	0.701358	0.67189
KEGG_PATHWAY	ame03430:Mismatch repair	12	0.517464	0.0884065	727275, 408752, 551540, 725934, 725330, 100576649, 726018, 410266, 726757, 551990, 100578479, 413807	800	20	2113	1.58475	0.999982	0.701358	0.67189
