# Supplementary material for: In the battle of the disease: a transcriptomic analysis of European foulbrood-diseased larvae of the Western honey bee (Apis mellifera)
Source: BMC Genomics. 2022 Dec 19;23:837. doi: 10.1186/s12864-022-09075-6 (PMC9764631; doi:10.1186/s12864-022-09075-6)
Supplement: Supplementary file 4 — Additional file 4 : Table S2. Detailed results of FAC analysis for temporal DEGs in control (Cont 3 dpi vs 6 dpi) and infected (Inf 3 dpi vs 6 dpi) group, respectively. [file 12864_2022_9075_MOESM4_ESM.xlsx]

## Sheet: Contents
Supplementary Tables S 2 :	An Apis mellifera-specific Functional Annotation Clustering analysis (FAC) was performed on the DAVID Bioinformatics Resources 6.8 platform (https://david.ncifcrf.gov) using the latest versions of the available tools. DEGs of the respective contrasts with an FDR-value of p < 0.05 and fold change of -2 < FC > 2 were used as input for FAC (see Query sheets). Categories and options selected for FAC:…
Functional Annotation Clustering
Sheet	Contents
Query_Control(2090)	Gene ID Conversion Tool output list of the significant DEG accessions set of the contrast Control (3 dpi vs 6 dpi) converted to Apis mellifera-specific DAVID IDs. (Number of full input DEG set in brackets.)
Query_Infected(1712)	Gene ID Conversion Tool output list of the significant DEG accessions set of the contrast Infected (3 dpi vs 6 dpi) converted to Apis mellifera-specific DAVID IDs. (Number of full input DEG set in brackets.)
FAC_Cont.3dpi_vs_6dpi	Functional Annotation Clustering Tool output of the significant DEG set of the contrast Control (3 dpi vs 6 dpi).
FAC_Inf.3dpi_vs_6dpi	Functional Annotation Clustering Tool output of the significant DEG set of the contrast Infected (3 dpi vs 6 dpi).
FA_chart_Cont.3dpi_vs_6dpi	Functional Annotation Chart Tool output of significant DEG set of the contrast Control (3 dpi vs 6 dpi).
FA_chart_Inf.3dpi_vs_6dpi	Functional Annotation Chart Tool output of significant DEG set of the contrast Infected (3 dpi vs 6 dpi).

## Sheet: Query_Control(2090)
Conversion Summary
ID Count	In DAVID DB	Conversion
2090	Yes	Successful
0	Yes	None
94	No	None
0	Ambiguous	Pending
Total Unique User IDs: 2184
Summary of Ambiguous Gene IDs
ID Count	Possible Source	Convert All
All Possible Sources For Ambiguous IDs
Ambiguous ID	Possiblity	Convert
From	To	Species	Gene Name
LOC551957	551957	Apis mellifera	facilitated trehalose transporter Tret1-like(LOC551957)
LOC552805	552805	Apis mellifera	protein shifted(LOC552805)
LOC410317	410317	Apis mellifera	small conductance calcium-activated potassium channel protein(LOC410317)
LOC411642	411642	Apis mellifera	NF-kappa-B inhibitor-interacting Ras-like protein(LOC411642)
LOC102656354	102656354	Apis mellifera	uncharacterized LOC102656354(LOC102656354)
LOC102654175	102654175	Apis mellifera	uncharacterized LOC102654175(LOC102654175)
LOC412975	412975	Apis mellifera	E3 ubiquitin-protein ligase parkin(LOC412975)
LOC408480	408480	Apis mellifera	PTB domain-containing engulfment adapter protein 1(LOC408480)
LOC100577385	100577385	Apis mellifera	facilitated trehalose transporter Tret1-like(LOC100577385)
LOC552811	552811	Apis mellifera	laccase-5-like(LOC552811)
LOC552812	552812	Apis mellifera	serine/threonine-protein phosphatase 6 regulatory ankyrin repeat subunit A-like(LOC552812)
LOC552810	552810	Apis mellifera	protein FAM161A(LOC552810)
LOC410332	410332	Apis mellifera	breast cancer anti-estrogen resistance protein 3(LOC410332)
LOC551967	551967	Apis mellifera	probable tubulin polyglutamylase TTLL2(LOC551967)
LOC102655018	102655018	Apis mellifera	uncharacterized LOC102655018(LOC102655018)
LOC102656349	102656349	Apis mellifera	uncharacterized LOC102656349(LOC102656349)
LOC411657	411657	Apis mellifera	arylsulfatase B-like(LOC411657)
LOC412504	412504	Apis mellifera	CUE domain-containing protein 1(LOC412504)
LOC727078	727078	Apis mellifera	phospholipid phosphatase 3-like(LOC727078)
LOC102654161	102654161	Apis mellifera	uncharacterized LOC102654161(LOC102654161)
LOC412503	412503	Apis mellifera	mitochondrial dicarboxylate carrier-like(LOC412503)
LOC413833	413833	Apis mellifera	cytochrome P450 4C1(LOC413833)
LOC412986	412986	Apis mellifera	putative fatty acyl-CoA reductase(LOC412986)
LOC408494	408494	Apis mellifera	uncharacterized LOC408494(LOC408494)
LOC551970	551970	Apis mellifera	dual oxidase(LOC551970)
LOC550645	550645	Apis mellifera	max-binding protein MNT(LOC550645)
LOC410341	410341	Apis mellifera	RNA pseudouridylate synthase domain-containing protein 2-like(LOC410341)
LOC411673	411673	Apis mellifera	dystrobrevin beta(LOC411673)
LOC410343	410343	Apis mellifera	nuclear pore complex protein Nup93-like(LOC410343)
LOC102655009	102655009	Apis mellifera	elongation of very long chain fatty acids protein AAEL008004-like(LOC102655009)
LOC102656338	102656338	Apis mellifera	uncharacterized LOC102656338(LOC102656338)
LOC410337	410337	Apis mellifera	venom dipeptidylpeptidase IV(LOC410337)
LOC102654151	102654151	Apis mellifera	uncharacterized LOC102654151(LOC102654151)
LOC107965179	107965179	Apis mellifera	uncharacterized LOC107965179(LOC107965179)
LOC411664	411664	Apis mellifera	uncharacterized LOC411664(LOC411664)
LOC412996	412996	Apis mellifera	estrogen sulfotransferase(LOC412996)
LOC102656332	102656332	Apis mellifera	uncharacterized LOC102656332(LOC102656332)
LOC409351	409351	Apis mellifera	islet cell autoantigen 1(LOC409351)
LOC727049	727049	Apis mellifera	NADH dehydrogenase [ubiquinone] 1 alpha subcomplex subunit 2(LOC727049)
LOC409353	409353	Apis mellifera	WD repeat-containing protein 43(LOC409353)
LOC551983	551983	Apis mellifera	thymidylate synthase(LOC551983)
LOC551986	551986	Apis mellifera	deoxyribose-phosphate aldolase(LOC551986)
LOC551502	551502	Apis mellifera	atrial natriuretic peptide-converting enzyme(LOC551502)
TYHYD	408930	Apis mellifera	tyrosine hydroxylase(TyHyd)
LOC100578269	100578269	Apis mellifera	uncharacterized LOC100578269(LOC100578269)
LOC411200	411200	Apis mellifera	tryptophan 5-hydroxylase 1(LOC411200)
GR10	725297	Apis mellifera	gustatory receptor 10(Gr10)
LOC411685	411685	Apis mellifera	ATP-binding cassette sub-family D member 1(LOC411685)
LOC411201	411201	Apis mellifera	discoidin domain-containing receptor 2(LOC411201)
LOC552839	552839	Apis mellifera	TATA box-binding protein-associated factor RNA polymerase I subunit B(LOC552839)
LOC412528	412528	Apis mellifera	eyes absent homolog 4(LOC412528)
LOC411677	411677	Apis mellifera	mitochondrial pyruvate carrier 1(LOC411677)
NANOS	408956	Apis mellifera	protein nanos(nanos)
LOC409360	409360	Apis mellifera	fatty acid hydroxylase domain-containing protein 2(LOC409360)
LOC551990	551990	Apis mellifera	replication factor C subunit 3(LOC551990)
LOC409364	409364	Apis mellifera	CD2-associated protein(LOC409364)
LOC551910	551910	Apis mellifera	farnesyl pyrophosphate synthase-like(LOC551910)
LOC100578678	100578678	Apis mellifera	uncharacterized LOC100578678(LOC100578678)
LOC107965593	107965593	Apis mellifera	uncharacterized LOC107965593(LOC107965593)
LOC551914	551914	Apis mellifera	actin-like protein 6B(LOC551914)
LOC107965117	107965117	Apis mellifera	uncharacterized LOC107965117(LOC107965117)
LOC412934	412934	Apis mellifera	potassium voltage-gated channel protein Shaw(LOC412934)
LOC410756	410756	Apis mellifera	regulating synaptic membrane exocytosis protein 1-like(LOC410756)
LOC551919	551919	Apis mellifera	leupaxin(LOC551919)
LOC408449	408449	Apis mellifera	thyrotroph embryonic factor(LOC408449)
LOC726178	726178	Apis mellifera	hrp65 protein-like(LOC726178)
LOC410751	410751	Apis mellifera	phospholipase A1 member A(LOC410751)
LOC102655462	102655462	Apis mellifera	uncharacterized LOC102655462(LOC102655462)
LOC726175	726175	Apis mellifera	nuclear protein 1(LOC726175)
LOC100577344	100577344	Apis mellifera	gametocyte-specific factor 1-like(LOC100577344)
LOC100578675	100578675	Apis mellifera	uncharacterized LOC100578675(LOC100578675)
LOC100576497	100576497	Apis mellifera	uncharacterized LOC100576497(LOC100576497)
LOC100578672	100578672	Apis mellifera	uncharacterized LOC100578672(LOC100578672)
LOC408443	408443	Apis mellifera	uncharacterized LOC408443(LOC408443)
OA1	406068	Apis mellifera	octopamine receptor(Oa1)
LOC411609	411609	Apis mellifera	pancreatic triacylglycerol lipase-like(LOC411609)
LOC100578207	100578207	Apis mellifera	pickpocket protein 19-like(LOC100578207)
LOC102656309	102656309	Apis mellifera	uncharacterized LOC102656309(LOC102656309)
LOC551924	551924	Apis mellifera	mucin-1(LOC551924)
LOC102655457	102655457	Apis mellifera	uncharacterized LOC102655457(LOC102655457)
LOC551922	551922	Apis mellifera	protein NPC2 homolog(LOC551922)
LOC412950	412950	Apis mellifera	nucleoporin GLE1(LOC412950)
LOC102656308	102656308	Apis mellifera	uncharacterized LOC102656308(LOC102656308)
LOC102656786	102656786	Apis mellifera	uncharacterized LOC102656786(LOC102656786)
LOC726180	726180	Apis mellifera	transcription factor Sox-19b-like(LOC726180)
LOC102656788	102656788	Apis mellifera	uncharacterized LOC102656788(LOC102656788)
LOC102656305	102656305	Apis mellifera	uncharacterized LOC102656305(LOC102656305)
LOC411613	411613	Apis mellifera	buffy(LOC411613)
LOC107964258	107964258	Apis mellifera	spermatogenesis-associated protein 17-like(LOC107964258)
LOC409786	409786	Apis mellifera	jazigo(LOC409786)
LOC412941	412941	Apis mellifera	synaptic vesicle glycoprotein 2B-like(LOC412941)
LOC726188	726188	Apis mellifera	uncharacterized LOC726188(LOC726188)
LOC102656780	102656780	Apis mellifera	uncharacterized LOC102656780(LOC102656780)
LOC409307	409307	Apis mellifera	uncharacterized LOC409307(LOC409307)
LOC409780	409780	Apis mellifera	CUGBP Elav-like family member 2(LOC409780)
LOC727037	727037	Apis mellifera	phospholipase A1 member A-like(LOC727037)
LOC100577351	100577351	Apis mellifera	uncharacterized LOC100577351(LOC100577351)
LOC412948	412948	Apis mellifera	delta-1-pyrroline-5-carboxylate synthase(LOC412948)
LOC409782	409782	Apis mellifera	pikachurin(LOC409782)
LOC408453	408453	Apis mellifera	cytochrome P450 9e2(LOC408453)
LOC409783	409783	Apis mellifera	uncharacterized LOC409783(LOC409783)
TPX-4	551975	Apis mellifera	thioredoxin peroxidase 4(Tpx-4)
LOC100578699	100578699	Apis mellifera	uncharacterized LOC100578699(LOC100578699)
LOC551930	551930	Apis mellifera	GTP-binding protein Di-Ras2(LOC551930)
LOC100578698	100578698	Apis mellifera	uncharacterized LOC100578698(LOC100578698)
LOC107964283	107964283	Apis mellifera	uncharacterized LOC107964283(LOC107964283)
LOC410780	410780	Apis mellifera	mitochondrial sodium/hydrogen exchanger 9B2-like(LOC410780)
LOC551936	551936	Apis mellifera	facilitated trehalose transporter Tret1(LOC551936)
LOC551934	551934	Apis mellifera	uncharacterized LOC551934(LOC551934)
LOC551939	551939	Apis mellifera	28S ribosomal protein S35, mitochondrial(LOC551939)
LOC551938	551938	Apis mellifera	elongation of very long chain fatty acids protein AAEL008004(LOC551938)
LOC408467	408467	Apis mellifera	chloride channel protein 2(LOC408467)
LOC727000	727000	Apis mellifera	protein sprint(LOC727000)
LOC413802	413802	Apis mellifera	pleckstrin homology domain-containing family M member 2(LOC413802)
LOC413805	413805	Apis mellifera	H/ACA ribonucleoprotein complex subunit 4(LOC413805)
LOC107964289	107964289	Apis mellifera	uncharacterized LOC107964289(LOC107964289)
LOC410779	410779	Apis mellifera	neuroligin 2(LOC410779)
LOC102654111	102654111	Apis mellifera	platelet glycoprotein V-like(LOC102654111)
LOC102654594	102654594	Apis mellifera	WD repeat-containing protein 18(LOC102654594)
LOC411622	411622	Apis mellifera	uncharacterized LOC411622(LOC411622)
LOC410775	410775	Apis mellifera	laminin subunit alpha-1(LOC410775)
LOC409792	409792	Apis mellifera	electroneutral sodium bicarbonate exchanger 1(LOC409792)
LOC100577365	100577365	Apis mellifera	homeobox protein invected-like(LOC100577365)
SYX1A	410279	Apis mellifera	syntaxin 1A(Syx1A)
LOC100577363	100577363	Apis mellifera	uncharacterized LOC100577363(LOC100577363)
LOC408463	408463	Apis mellifera	uncharacterized LOC408463(LOC408463)
LOC100577362	100577362	Apis mellifera	uncharacterized LOC100577362(LOC100577362)
LOC413807	413807	Apis mellifera	replication factor C subunit 1(LOC413807)
LOC100578227	100578227	Apis mellifera	uncharacterized LOC100578227(LOC100578227)
LOC100578226	100578226	Apis mellifera	zinc finger protein GLI1-like(LOC100578226)
LOC410791	410791	Apis mellifera	mitochondrial uncoupling protein 2-like(LOC410791)
LOC551944	551944	Apis mellifera	prohibitin-2(LOC551944)
LOC412972	412972	Apis mellifera	WD repeat domain phosphoinositide-interacting protein 3(LOC412972)
LOC102654585	102654585	Apis mellifera	zinc finger protein 37 homolog(LOC102654585)
LOC107964271	107964271	Apis mellifera	uncharacterized LOC107964271(LOC107964271)
LOC410304	410304	Apis mellifera	zinc finger homeobox protein 4(LOC410304)
LOC726163	726163	Apis mellifera	methyltransferase-like protein 5(LOC726163)
LOC409326	409326	Apis mellifera	40S ribosomal protein S2(LOC409326)
LOC727496	727496	Apis mellifera	uncharacterized LOC727496(LOC727496)
LOC107965125	107965125	Apis mellifera	uncharacterized LOC107965125(LOC107965125)
LOC412968	412968	Apis mellifera	putative epidermal cell surface receptor(LOC412968)
LOC413810	413810	Apis mellifera	folylpolyglutamate synthase, mitochondrial(LOC413810)
LOC411633	411633	Apis mellifera	UDP-glucose 4-epimerase(LOC411633)
LOC727010	727010	Apis mellifera	circadian clock-controlled protein-like(LOC727010)
LOC408471	408471	Apis mellifera	brefeldin A-inhibited guanine nucleotide-exchange protein 3(LOC408471)
LOC408474	408474	Apis mellifera	apyrase(LOC408474)
LOC100578220	100578220	Apis mellifera	uncharacterized LOC100578220(LOC100578220)
LOC727015	727015	Apis mellifera	RWD domain-containing protein 2A(LOC727015)
LOC551556	551556	Apis mellifera	dentin sialophosphoprotein-like(LOC551556)
LOC411253	411253	Apis mellifera	uncharacterized LOC411253(LOC411253)
LOC552407	552407	Apis mellifera	UNC93-like protein MFSD11(LOC552407)
LOC102654579	102654579	Apis mellifera	uncharacterized LOC102654579(LOC102654579)
LOC102655426	102655426	Apis mellifera	uncharacterized LOC102655426(LOC102655426)
LOC725283	725283	Apis mellifera	uncharacterized LOC725283(LOC725283)
LOC726130	726130	Apis mellifera	beta-3 adrenergic receptor-like(LOC726130)
LOC410399	410399	Apis mellifera	protein bowel(LOC410399)
LOC107964221	107964221	Apis mellifera	uncharacterized LOC107964221(LOC107964221)
LOC726134	726134	Apis mellifera	carboxylesterase(LOC726134)
LOC726132	726132	Apis mellifera	WASH complex subunit CCDC53(LOC726132)
LOC725284	725284	Apis mellifera	uncharacterized LOC725284(LOC725284)
LOC726131	726131	Apis mellifera	mitochondrial import inner membrane translocase subunit Tim10B-like(LOC726131)
LOC100576901	100576901	Apis mellifera	cGMP-dependent protein kinase 1-like(LOC100576901)
LOC551562	551562	Apis mellifera	dynein beta chain, ciliary(LOC551562)
GSTS4	411045	Apis mellifera	glutathione S-transferase S4(GstS4)
LOC102655896	102655896	Apis mellifera	nucleoplasmin-like protein(LOC102655896)
LOC552417	552417	Apis mellifera	acyl-CoA Delta(11) desaturase(LOC552417)
LOC552418	552418	Apis mellifera	cytochrome P450 6k1(LOC552418)
LOC100576903	100576903	Apis mellifera	leucine-rich repeat-containing protein 15-like(LOC100576903)
LOC413440	413440	Apis mellifera	protein kibra(LOC413440)
LOC107965541	107965541	Apis mellifera	uncharacterized LOC107965541(LOC107965541)
LOC551571	551571	Apis mellifera	pyrokinin-like receptor 1(LOC551571)
LOC551572	551572	Apis mellifera	uncharacterized LOC551572(LOC551572)
LOC727479	727479	Apis mellifera	zinc transporter 1(LOC727479)
LOC100576912	100576912	Apis mellifera	cyclic AMP response element-binding protein A(LOC100576912)
LOC102655409	102655409	Apis mellifera	uncharacterized LOC102655409(LOC102655409)
LOC552421	552421	Apis mellifera	glycogenin-1(LOC552421)
LOC552425	552425	Apis mellifera	glucose dehydrogenase [FAD, quinone](LOC552425)
LOC100576919	100576919	Apis mellifera	uncharacterized LOC100576919(LOC100576919)
LOC107965571	107965571	Apis mellifera	uncharacterized LOC107965571(LOC107965571)
SNF	409948	Apis mellifera	U1 small nuclear ribonucleoprotein A(Snf)
LOC411277	411277	Apis mellifera	uncharacterized LOC411277(LOC411277)
LOC413450	413450	Apis mellifera	sorting and assembly machinery component 50 homolog(LOC413450)
LOC102655889	102655889	Apis mellifera	uncharacterized protein PF11_0213-like(LOC102655889)
LOC411273	411273	Apis mellifera	uncharacterized protein DDB_G0287625-like(LOC411273)
LOC726592	726592	Apis mellifera	mucin-2(LOC726592)
LOC726594	726594	Apis mellifera	class E basic helix-loop-helix protein 23(LOC726594)
LOC107965573	107965573	Apis mellifera	uncharacterized LOC107965573(LOC107965573)
LOC726599	726599	Apis mellifera	angiotensin-converting enzyme-like(LOC726599)
LOC726115	726115	Apis mellifera	D-2-hydroxyglutarate dehydrogenase, mitochondrial(LOC726115)
LOC726597	726597	Apis mellifera	zinc finger protein 729(LOC726597)
LOC551582	551582	Apis mellifera	maternal protein exuperantia(LOC551582)
LOC726119	726119	Apis mellifera	inactive(LOC726119)
LOC551102	551102	Apis mellifera	S-adenosylmethionine synthase(LOC551102)
LOC551103	551103	Apis mellifera	probable pyruvate dehydrogenase E1 component subunit alpha, mitochondrial(LOC551103)
LOC552431	552431	Apis mellifera	uncharacterized LOC552431(LOC552431)
LOC411280	411280	Apis mellifera	GTP-binding protein 128up(LOC411280)
LOC551100	551100	Apis mellifera	endophilin-B1(LOC551100)
LOC102654542	102654542	Apis mellifera	uncharacterized LOC102654542(LOC102654542)
LOC552439	552439	Apis mellifera	WD repeat-containing protein 3(LOC552439)
LOC413466	413466	Apis mellifera	zinc finger protein 423(LOC413466)
LOC413460	413460	Apis mellifera	sorting nexin-13-like(LOC413460)
LOC725270	725270	Apis mellifera	sentrin-specific protease 6-like(LOC725270)
LOC107965562	107965562	Apis mellifera	muscle-specific protein 20-like(LOC107965562)
LOC726121	726121	Apis mellifera	golgin subfamily A member 6-like protein 22(LOC726121)
LOC725273	725273	Apis mellifera	uncharacterized LOC725273(LOC725273)
LOC725279	725279	Apis mellifera	zinc finger protein 271-like(LOC725279)
LOC727456	727456	Apis mellifera	glucose-6-phosphate 1-epimerase(LOC727456)
LOC726129	726129	Apis mellifera	UPF0547 protein C16orf87-like(LOC726129)
LOC551991	551991	Apis mellifera	uncharacterized LOC551991(LOC551991)
LOC551992	551992	Apis mellifera	rRNA 2'-O-methyltransferase fibrillarin(LOC551992)
LOC552844	552844	Apis mellifera	complexin(LOC552844)
LOC550667	550667	Apis mellifera	succinate dehydrogenase [ubiquinone] flavoprotein subunit, mitochondrial(LOC550667)
LOC102654533	102654533	Apis mellifera	protein pangolin, isoforms A/H/I/S-like(LOC102654533)
LOC411696	411696	Apis mellifera	GDP-mannose 4,6 dehydratase(LOC411696)
LOC102655868	102655868	Apis mellifera	uncharacterized LOC102655868(LOC102655868)
LOC411692	411692	Apis mellifera	elongation of very long chain fatty acids protein 4-like(LOC411692)
LOC409379	409379	Apis mellifera	eukaryotic translation initiation factor 4H(LOC409379)
LOC724390	724390	Apis mellifera	uncharacterized LOC724390(LOC724390)
LOC413867	413867	Apis mellifera	transaldolase(LOC413867)
LOC725240	725240	Apis mellifera	mitochondrial import inner membrane translocase subunit Tim9(LOC725240)
LOC726571	726571	Apis mellifera	venom acid phosphatase Acph-1-like(LOC726571)
LOC725245	725245	Apis mellifera	protein eiger-like(LOC725245)
LOC727429	727429	Apis mellifera	histone-lysine N-methyltransferase SETMAR-like(LOC727429)
LOC724398	724398	Apis mellifera	tweedle motif cuticular protein 2(LOC724398)
LOC100578276	100578276	Apis mellifera	uncharacterized LOC100578276(LOC100578276)
LOC727423	727423	Apis mellifera	uncharacterized LOC727423(LOC727423)
TRXR-1	410032	Apis mellifera	thioredoxin reductase 1(Trxr-1)
LOC550671	550671	Apis mellifera	venom serine protease Bi-VSP(LOC550671)
LOC552850	552850	Apis mellifera	catenin alpha(LOC552850)
LOC550673	550673	Apis mellifera	inosine-5'-monophosphate dehydrogenase 1b(LOC550673)
LOC551524	551524	Apis mellifera	zinc carboxypeptidase-like(LOC551524)
LOC551525	551525	Apis mellifera	uncharacterized LOC551525(LOC551525)
LOC550677	550677	Apis mellifera	protein mab-21(LOC550677)
LOC551528	551528	Apis mellifera	uncharacterized LOC551528(LOC551528)
LOC102653673	102653673	Apis mellifera	putative uncharacterized protein DDB_G0271606(LOC102653673)
LOC551527	551527	Apis mellifera	acyl-CoA Delta(11) desaturase-like(LOC551527)
LOC411223	411223	Apis mellifera	esterase FE4-like(LOC411223)
LOC102653678	102653678	Apis mellifera	uncharacterized LOC102653678(LOC102653678)
LOC410370	410370	Apis mellifera	actin-binding Rho-activating protein-like(LOC410370)
LOC725250	725250	Apis mellifera	transmembrane protease serine 11G-like(LOC725250)
LOC725254	725254	Apis mellifera	endothelial zinc finger protein induced by tumor necrosis factor alpha(LOC725254)
LOC726585	726585	Apis mellifera	dihydroceramide fatty acyl 2-hydroxylase FAH2(LOC726585)
LOC411213	411213	Apis mellifera	discoidin domain-containing receptor 2(LOC411213)
LOC412544	412544	Apis mellifera	protein dopey-1 homolog(LOC412544)
LOC410368	410368	Apis mellifera	cadherin-23(LOC410368)
LOC413878	413878	Apis mellifera	glutamyl-tRNA(Gln) amidotransferase subunit A, mitochondrial(LOC413878)
LOC411699	411699	Apis mellifera	SID1 transmembrane family member 1-like(LOC411699)
LOC726582	726582	Apis mellifera	prominin-like protein(LOC726582)
LOC726586	726586	Apis mellifera	ATP-dependent RNA helicase DDX24(LOC726586)
LOC726102	726102	Apis mellifera	transmembrane protein 135-like(LOC726102)
LOC107964659	107964659	Apis mellifera	uncharacterized LOC107964659(LOC107964659)
LOC726107	726107	Apis mellifera	uncharacterized LOC726107(LOC726107)
LOC551531	551531	Apis mellifera	ribosome biogenesis protein BOP1 homolog(LOC551531)
LOC102655849	102655849	Apis mellifera	uncharacterized LOC102655849(LOC102655849)
LOC551532	551532	Apis mellifera	ribosomal L1 domain-containing protein 1-like(LOC551532)
LOC550686	550686	Apis mellifera	ATP-citrate synthase(LOC550686)
LOC551533	551533	Apis mellifera	pyridoxine/pyridoxamine 5'-phosphate oxidase(LOC551533)
LOC410386	410386	Apis mellifera	tolloid-like protein 1(LOC410386)
LOC410380	410380	Apis mellifera	membrane metallo-endopeptidase-like 1(LOC410380)
LOC413892	413892	Apis mellifera	ankyrin-3-like(LOC413892)
LOC102653666	102653666	Apis mellifera	uncharacterized LOC102653666(LOC102653666)
LOC413408	413408	Apis mellifera	scavenger receptor class B member 1(LOC413408)
LOC413889	413889	Apis mellifera	cytoplasmic tRNA 2-thiolation protein 1(LOC413889)
LOC412557	412557	Apis mellifera	diphthine methyl ester synthase(LOC412557)
LOC724372	724372	Apis mellifera	nucleolar protein 12(LOC724372)
LOC413404	413404	Apis mellifera	ribosome biogenesis protein WDR12 homolog(LOC413404)
LOC725225	725225	Apis mellifera	ninjurin-2-like(LOC725225)
LOC724378	724378	Apis mellifera	BMP and activin membrane-bound inhibitor homolog(LOC724378)
LOC409396	409396	Apis mellifera	eukaryotic translation initiation factor 4E-binding protein Mextli(LOC409396)
LOC726554	726554	Apis mellifera	carboxypeptidase M(LOC726554)
LOC100578296	100578296	Apis mellifera	probable G-protein coupled receptor B0563.6(LOC100578296)
LOC724379	724379	Apis mellifera	tubulin polyglutamylase TTLL4-like(LOC724379)
NLG-4	411321	Apis mellifera	neuroligin 4(NLG-4)
LOC102653658	102653658	Apis mellifera	uncharacterized LOC102653658(LOC102653658)
LOC550698	550698	Apis mellifera	cyclin-Y(LOC550698)
LOC551544	551544	Apis mellifera	peroxidase(LOC551544)
LOC551548	551548	Apis mellifera	L-asparaginase(LOC551548)
LOC410398	410398	Apis mellifera	insulin-like growth factor 2 mRNA-binding protein 1(LOC410398)
LOC412570	412570	Apis mellifera	tachykinin-like peptides receptor 99D(LOC412570)
LOC410393	410393	Apis mellifera	alkaline phosphatase-like(LOC410393)
LOC107965522	107965522	Apis mellifera	uncharacterized LOC107965522(LOC107965522)
LOC412569	412569	Apis mellifera	probable 2-oxoglutarate dehydrogenase E1 component DHKTD1 homolog, mitochondrial(LOC412569)
LOC724382	724382	Apis mellifera	cuticular protein analogous to peritrophins 3-A(LOC724382)
LOC725239	725239	Apis mellifera	serine/arginine repetitive matrix protein 1-like(LOC725239)
RECK	408485	Apis mellifera	reversion-inducing-cysteine-rich protein with kazal motifs(Reck)
LOC725237	725237	Apis mellifera	protein scabrous(LOC725237)
LOC551157	551157	Apis mellifera	nascent polypeptide-associated complex subunit alpha(LOC551157)
LOC552489	552489	Apis mellifera	SEC14-like protein 2(LOC552489)
LOC551158	551158	Apis mellifera	28S ribosomal protein S17, mitochondrial(LOC551158)
LOC726529	726529	Apis mellifera	ankyrin repeat domain-containing protein 29(LOC726529)
LOC552002	552002	Apis mellifera	uncharacterized LOC552002(LOC552002)
LOC552003	552003	Apis mellifera	uncharacterized LOC552003(LOC552003)
LOC552007	552007	Apis mellifera	pyruvate kinase(LOC552007)
LOC413398	413398	Apis mellifera	39S ribosomal protein L32, mitochondrial(LOC413398)
LOC412064	412064	Apis mellifera	probable U2 small nuclear ribonucleoprotein A'(LOC412064)
LOC102653764	102653764	Apis mellifera	waprin-Thr1(LOC102653764)
LOC107964622	107964622	Apis mellifera	uncharacterized LOC107964622(LOC107964622)
LOC725683	725683	Apis mellifera	uncharacterized LOC725683(LOC725683)
LOC724352	724352	Apis mellifera	zinc finger protein 593 homolog(LOC724352)
LOC725682	725682	Apis mellifera	uncharacterized LOC725682(LOC725682)
LOC725202	725202	Apis mellifera	chymotrypsin inhibitor-like(LOC725202)
LOC552490	552490	Apis mellifera	uncharacterized LOC552490(LOC552490)
LOC725684	725684	Apis mellifera	COMM domain-containing protein 10(LOC725684)
LOC726537	726537	Apis mellifera	probable ATP-dependent RNA helicase DDX27(LOC726537)
LOC552493	552493	Apis mellifera	estradiol 17-beta-dehydrogenase 8(LOC552493)
LOC725204	725204	Apis mellifera	tyrosine aminotransferase(LOC725204)
LOC552010	552010	Apis mellifera	60S ribosomal export protein NMD3(LOC552010)
LOC102653759	102653759	Apis mellifera	zinc finger CCHC domain-containing protein 4(LOC102653759)
LOC552015	552015	Apis mellifera	putative ATPase N2B(LOC552015)
LOC551168	551168	Apis mellifera	protein sidekick(LOC551168)
LOC100576868	100576868	Apis mellifera	uncharacterized LOC100576868(LOC100576868)
LOC100577712	100577712	Apis mellifera	uncharacterized LOC100577712(LOC100577712)
LOC102654608	102654608	Apis mellifera	homeobox protein ceh-19-like(LOC102654608)
LOC102653751	102653751	Apis mellifera	uncharacterized LOC102653751(LOC102653751)
C1Q-VP	551077	Apis mellifera	C1q-like venom protein(C1q-VP)
LOC408807	408807	Apis mellifera	uncharacterized LOC408807(LOC408807)
LOC408805	408805	Apis mellifera	progestin and adipoQ receptor family member 3(LOC408805)
LOC100577717	100577717	Apis mellifera	uncharacterized LOC100577717(LOC100577717)
LOC408808	408808	Apis mellifera	prosaposin(LOC408808)
LOC724367	724367	Apis mellifera	protein lethal(2)essential for life-like(LOC724367)
LOC726543	726543	Apis mellifera	proline-rich nuclear receptor coactivator 2-like(LOC726543)
LOC726542	726542	Apis mellifera	histone H3(LOC726542)
LOC725217	725217	Apis mellifera	uncharacterized protein PFB0145c-like(LOC725217)
LOC551176	551176	Apis mellifera	actin, clone 205-like(LOC551176)
LOC726547	726547	Apis mellifera	protein abrupt(LOC726547)
LOC552020	552020	Apis mellifera	neuromodulin(LOC552020)
LOC102653748	102653748	Apis mellifera	growth/differentiation factor 8-like(LOC102653748)
LOC551179	551179	Apis mellifera	methyl farnesoate epoxidase(LOC551179)
LOC552024	552024	Apis mellifera	uncharacterized oxidoreductase YrbE-like(LOC552024)
LOC725659	725659	Apis mellifera	39S ribosomal protein L35, mitochondrial(LOC725659)
LOC408817	408817	Apis mellifera	alanine--glyoxylate aminotransferase 2-like(LOC408817)
LOC408818	408818	Apis mellifera	hexokinase-1-like(LOC408818)
LOC102655921	102655921	Apis mellifera	uncharacterized LOC102655921(LOC102655921)
LOC726990	726990	Apis mellifera	uncharacterized LOC726990(LOC726990)
LOC726995	726995	Apis mellifera	endocuticle structural glycoprotein ABD-4(LOC726995)
LOC724334	724334	Apis mellifera	atrophin-1(LOC724334)
LOC551180	551180	Apis mellifera	puromycin-sensitive aminopeptidase-like protein(LOC551180)
LOC726999	726999	Apis mellifera	iroquois-class homeodomain protein IRX-6-like(LOC726999)
LOC726514	726514	Apis mellifera	adenylate cyclase type 6(LOC726514)
LOC551184	551184	Apis mellifera	eukaryotic translation initiation factor 3 subunit C(LOC551184)
LOC726997	726997	Apis mellifera	MOXD1 homolog 1(LOC726997)
LOC552038	552038	Apis mellifera	synaptosomal-associated protein 29(LOC552038)
LOC408828	408828	Apis mellifera	uncharacterized MFS-type transporter C09D4.1(LOC408828)
LOC408827	408827	Apis mellifera	carbonic anhydrase 1(LOC408827)
LOC412099	412099	Apis mellifera	GRAM domain-containing protein 3-like(LOC412099)
LOC725671	725671	Apis mellifera	homeobox protein Nkx-2.8-like(LOC725671)
LOC725670	725670	Apis mellifera	vascular endothelial growth factor receptor 3-like(LOC725670)
LOC552040	552040	Apis mellifera	transcription activator MSS11-like(LOC552040)
LOC100576880	100576880	Apis mellifera	uncharacterized LOC100576880(LOC100576880)
LOC552445	552445	Apis mellifera	60S ribosomal protein L3(LOC552445)
LOC726969	726969	Apis mellifera	farnesyl pyrophosphate synthase-like(LOC726969)
LOC551111	551111	Apis mellifera	stAR-related lipid transfer protein 3(LOC551111)
LOC411171	411171	Apis mellifera	putative protein FAM10A4(LOC411171)
LOC551596	551596	Apis mellifera	uncharacterized LOC551596(LOC551596)
LOC552446	552446	Apis mellifera	collagen alpha-1(I) chain-like(LOC552446)
LOC552447	552447	Apis mellifera	clavesin-2(LOC552447)
LOC724791	724791	Apis mellifera	vitamin K epoxide reductase complex subunit 1-like protein 1(LOC724791)
LOC724792	724792	Apis mellifera	testin-like(LOC724792)
LOC412018	412018	Apis mellifera	arginyl-tRNA--protein transferase 1(LOC412018)
LOC724312	724312	Apis mellifera	vanin-like protein 1(LOC724312)
LOC725642	725642	Apis mellifera	probable ATP-dependent RNA helicase DDX10(LOC725642)
LOC726972	726972	Apis mellifera	uncharacterized LOC726972(LOC726972)
LOC726978	726978	Apis mellifera	homeodomain-only protein-like(LOC726978)
LOC724799	724799	Apis mellifera	(E3-independent) E2 ubiquitin-conjugating enzyme UBE2O(LOC724799)
LOC725646	725646	Apis mellifera	N-acetylneuraminate lyase-like(LOC725646)
LOC725649	725649	Apis mellifera	synaptonemal complex protein 1-like(LOC725649)
LOC100576820	100576820	Apis mellifera	uncharacterized LOC100576820(LOC100576820)
LOC552457	552457	Apis mellifera	glucose dehydrogenase [FAD, quinone](LOC552457)
LOC412031	412031	Apis mellifera	S-phase kinase-associated protein 2(LOC412031)
LOC412030	412030	Apis mellifera	ras-related protein Rab-30(LOC412030)
LOC411186	411186	Apis mellifera	synaptic vesicle glycoprotein 2C(LOC411186)
LOC726981	726981	Apis mellifera	circadian clock-controlled protein(LOC726981)
LOC726987	726987	Apis mellifera	uncharacterized LOC726987(LOC726987)
LOC552461	552461	Apis mellifera	uncharacterized LOC552461(LOC552461)
LOC725618	725618	Apis mellifera	myb-binding protein 1A(LOC725618)
LOC411191	411191	Apis mellifera	DNA-directed RNA polymerase III subunit RPC8(LOC411191)
LOC411192	411192	Apis mellifera	ribosome biogenesis regulatory protein homolog(LOC411192)
LOC726947	726947	Apis mellifera	TGF-beta-activated kinase 1 and MAP3K7-binding protein 3(LOC726947)
LOC551133	551133	Apis mellifera	methyltransferase-like protein 6(LOC551133)
LOC725619	725619	Apis mellifera	uncharacterized LOC725619(LOC725619)
LOC413369	413369	Apis mellifera	uncharacterized LOC413369(LOC413369)
LOC724770	724770	Apis mellifera	uncharacterized LOC724770(LOC724770)
LOC552470	552470	Apis mellifera	prostaglandin E synthase 3(LOC552470)
LOC726950	726950	Apis mellifera	pupal cuticle protein 20(LOC726950)
LOC725625	725625	Apis mellifera	uncharacterized LOC725625(LOC725625)
LOC551143	551143	Apis mellifera	inositol-3-phosphate synthase 1-B(LOC551143)
LOC107964601	107964601	Apis mellifera	uncharacterized LOC107964601(LOC107964601)
LOC724776	724776	Apis mellifera	uncharacterized LOC724776(LOC724776)
LOC725622	725622	Apis mellifera	uncharacterized LOC725622(LOC725622)
LOC552477	552477	Apis mellifera	dipeptidyl aminopeptidase-like protein 6(LOC552477)
LOC725629	725629	Apis mellifera	DNA-binding protein D-ETS-6-like(LOC725629)
LOC725628	725628	Apis mellifera	N-alpha-acetyltransferase 40(LOC725628)
LOC725627	725627	Apis mellifera	proclotting enzyme(LOC725627)
LOC551148	551148	Apis mellifera	coiled-coil domain-containing protein 25(LOC551148)
LOC412056	412056	Apis mellifera	organic cation transporter protein-like(LOC412056)
LOC413386	413386	Apis mellifera	uncharacterized LOC413386(LOC413386)
LOC724780	724780	Apis mellifera	G-protein coupled receptor Mth2-like(LOC724780)
LOC725632	725632	Apis mellifera	protein MCM10 homolog(LOC725632)
LOC724304	724304	Apis mellifera	ATP-binding cassette sub-family G member 1-like(LOC724304)
LOC551154	551154	Apis mellifera	glucose-6-phosphate isomerase(LOC551154)
LOC726965	726965	Apis mellifera	uncharacterized LOC726965(LOC726965)
LOC107965922	107965922	Apis mellifera	histone-lysine N-methyltransferase SETMAR-like(LOC107965922)
LOC725633	725633	Apis mellifera	probable DNA-directed RNA polymerases I and III subunit RPAC2(LOC725633)
LOC724749	724749	Apis mellifera	uncharacterized LOC724749(LOC724749)
LOC100577307	100577307	Apis mellifera	uncharacterized LOC100577307(LOC100577307)
LOC726925	726925	Apis mellifera	uncharacterized LOC726925(LOC726925)
LOC100577789	100577789	Apis mellifera	uncharacterized LOC100577789(LOC100577789)
LOC408886	408886	Apis mellifera	transmembrane 7 superfamily member 3-like(LOC408886)
LOC408884	408884	Apis mellifera	transcription factor SOX-5(LOC408884)
LOC408405	408405	Apis mellifera	uncharacterized LOC408405(LOC408405)
LOC409735	409735	Apis mellifera	transcription initiation factor TFIID subunit 6(LOC409735)
LOC408888	408888	Apis mellifera	leucine-rich repeats and immunoglobulin-like domains protein 1(LOC408888)
LOC408406	408406	Apis mellifera	cyclin-dependent kinase 4(LOC408406)
LOC410719	410719	Apis mellifera	syntaxin-17(LOC410719)
LOC100576452	100576452	Apis mellifera	uncharacterized LOC100576452(LOC100576452)
LOC100577783	100577783	Apis mellifera	protein Skeletor, isoforms B/C(LOC100577783)
LOC100577781	100577781	Apis mellifera	uncharacterized LOC100577781(LOC100577781)
LOC726934	726934	Apis mellifera	PI-PLC X domain-containing protein 1(LOC726934)
LOC408883	408883	Apis mellifera	deoxycytidylate deaminase(LOC408883)
LOC100578649	100578649	Apis mellifera	uncharacterized LOC100578649(LOC100578649)
LOC100577317	100577317	Apis mellifera	uncharacterized LOC100577317(LOC100577317)
LOC408412	408412	Apis mellifera	protein l(2)37Cc(LOC408412)
LOC102655097	102655097	Apis mellifera	ATP synthase subunit s-like protein(LOC102655097)
LOC408411	408411	Apis mellifera	transcription factor Sox-2(LOC408411)
LOC408414	408414	Apis mellifera	tropomyosin-1(LOC408414)
LOC410725	410725	Apis mellifera	uncharacterized LOC410725(LOC410725)
LOC100642173	100642173	Apis mellifera	uncharacterized LOC100642173(LOC100642173)
LOC724760	724760	Apis mellifera	G-protein coupled receptor Mth2(LOC724760)
LOC409740	409740	Apis mellifera	alpha-tocopherol transfer protein-like(LOC409740)
LOC725614	725614	Apis mellifera	protein cycle(LOC725614)
LOC410727	410727	Apis mellifera	39S ribosomal protein L38, mitochondrial(LOC410727)
LOC408894	408894	Apis mellifera	transducin-like enhancer protein 4(LOC408894)
LOC412907	412907	Apis mellifera	arrestin homolog(LOC412907)
LOC410729	410729	Apis mellifera	putative serine protease K12H4.7(LOC410729)
LOC724724	724724	Apis mellifera	ATP-dependent 6-phosphofructokinase(LOC724724)
LOC100578659	100578659	Apis mellifera	uncharacterized LOC100578659(LOC100578659)
LOC100578657	100578657	Apis mellifera	uncharacterized LOC100578657(LOC100578657)
LOC100576476	100576476	Apis mellifera	UBX domain-containing protein 11-like(LOC100576476)
LOC410733	410733	Apis mellifera	glucose dehydrogenase [FAD, quinone](LOC410733)
LOC410734	410734	Apis mellifera	glucose dehydrogenase [FAD, quinone](LOC410734)
LOC412914	412914	Apis mellifera	uncharacterized LOC412914(LOC412914)
LOC410736	410736	Apis mellifera	uncharacterized LOC410736(LOC410736)
LOC408427	408427	Apis mellifera	piezo-type mechanosensitive ion channel component(LOC408427)
LOC408429	408429	Apis mellifera	tensin-1(LOC408429)
LOC410732	410732	Apis mellifera	3-phosphoinositide-dependent protein kinase 1(LOC410732)
LOC100578651	100578651	Apis mellifera	uncharacterized LOC100578651(LOC100578651)
LOC412917	412917	Apis mellifera	probable serine/threonine-protein kinase dyrk2(LOC412917)
LOC726914	726914	Apis mellifera	myb-like protein A(LOC726914)
LOC726913	726913	Apis mellifera	cytochrome b5-like(LOC726913)
LOC100577336	100577336	Apis mellifera	uncharacterized LOC100577336(LOC100577336)
LOC100578666	100578666	Apis mellifera	uncharacterized LOC100578666(LOC100578666)
LOC100576488	100576488	Apis mellifera	uncharacterized LOC100576488(LOC100576488)
LOC412923	412923	Apis mellifera	argininosuccinate synthase(LOC412923)
LOC410744	410744	Apis mellifera	glucose dehydrogenase [FAD, quinone](LOC410744)
LOC102655073	102655073	Apis mellifera	histone H4(LOC102655073)
LOC412925	412925	Apis mellifera	D-galactonate transporter(LOC412925)
LOC102655072	102655072	Apis mellifera	microtubule-associated protein futsch-like(LOC102655072)
LOC410747	410747	Apis mellifera	glucose dehydrogenase [FAD, quinone](LOC410747)
LOC102655078	102655078	Apis mellifera	venom peptide BmKAPI-like(LOC102655078)
LOC410741	410741	Apis mellifera	proton-coupled amino acid transporter 4(LOC410741)
LOC410743	410743	Apis mellifera	glucose dehydrogenase [FAD, quinone](LOC410743)
LOC100578664	100578664	Apis mellifera	organic solute transporter alpha-like protein(LOC100578664)
LOC100577332	100577332	Apis mellifera	GATA-binding factor C-like(LOC100577332)
LOC100577331	100577331	Apis mellifera	cell wall integrity and stress response component 1-like(LOC100577331)
LOC100576484	100576484	Apis mellifera	caspase-1-like(LOC100576484)
LOC408430	408430	Apis mellifera	voltage-dependent L-type calcium channel subunit beta-2(LOC408430)
LOC726923	726923	Apis mellifera	DNA polymerase epsilon subunit 3(LOC726923)
LOC410748	410748	Apis mellifera	glucose dehydrogenase [FAD, quinone](LOC410748)
LOC726922	726922	Apis mellifera	acyl-CoA-binding domain-containing protein 4(LOC726922)
LOC408432	408432	Apis mellifera	glutamate decarboxylase(LOC408432)
LOC726920	726920	Apis mellifera	uncharacterized LOC726920(LOC726920)
LOC724743	724743	Apis mellifera	PRKC apoptosis WT1 regulator protein-like(LOC724743)
LOC100577748	100577748	Apis mellifera	uncharacterized LOC100577748(LOC100577748)
LOC724704	724704	Apis mellifera	cytoplasmic polyadenylation element-binding protein 2(LOC724704)
LOC552048	552048	Apis mellifera	flocculation protein FLO11(LOC552048)
LOC100576896	100576896	Apis mellifera	uncharacterized LOC100576896(LOC100576896)
MRJP2	406091	Apis mellifera	major royal jelly protein 2(Mrjp2)
LOC100576895	100576895	Apis mellifera	putative fatty acyl-CoA reductase CG5065(LOC100576895)
LOC107965070	107965070	Apis mellifera	uncharacterized LOC107965070(LOC107965070)
LOC100576418	100576418	Apis mellifera	repetitive proline-rich cell wall protein 2-like(LOC100576418)
LOC100577749	100577749	Apis mellifera	uncharacterized LOC100577749(LOC100577749)
MRJP7	409555	Apis mellifera	major royal jelly protein 7(Mrjp7)
LOC408843	408843	Apis mellifera	F-box/WD repeat-containing protein 9(LOC408843)
LOC102656392	102656392	Apis mellifera	uncharacterized LOC102656392(LOC102656392)
LOC408841	408841	Apis mellifera	voltage-dependent calcium channel subunit alpha-2/delta-3(LOC408841)
OR51	100642169	Apis mellifera	odorant receptor 51(Or51)
TBH	751102	Apis mellifera	tyramine beta hydroxylase(Tbh)
LOC724712	724712	Apis mellifera	serine--tRNA ligase, mitochondrial(LOC724712)
LOC724710	724710	Apis mellifera	transmembrane protein 59-like(LOC724710)
LOC100578606	100578606	Apis mellifera	uncharacterized LOC100578606(LOC100578606)
LOC552058	552058	Apis mellifera	uncharacterized LOC552058(LOC552058)
LOC100577752	100577752	Apis mellifera	F-box only protein 43-like(LOC100577752)
CAD	726676	Apis mellifera	homeotic protein caudal(cad)
LOC102655053	102655053	Apis mellifera	uncharacterized LOC102655053(LOC102655053)
LOC408853	408853	Apis mellifera	uncharacterized LOC408853(LOC408853)
LOC409701	409701	Apis mellifera	uncharacterized LOC409701(LOC409701)
LOC408851	408851	Apis mellifera	putative cysteine proteinase CG12163(LOC408851)
LOC102655050	102655050	Apis mellifera	vacuolar protein sorting-associated protein 13-like protein(LOC102655050)
LOC408852	408852	Apis mellifera	protein similar-like(LOC408852)
LOC102655054	102655054	Apis mellifera	protein tyrosine phosphatase domain-containing protein 1-like(LOC102655054)
LOC100577751	100577751	Apis mellifera	LIM/homeobox protein Lhx5(LOC100577751)
LOC552066	552066	Apis mellifera	FAD-dependent oxidoreductase domain-containing protein 1(LOC552066)
LOC724721	724721	Apis mellifera	farnesol dehydrogenase-like(LOC724721)
LOC100577769	100577769	Apis mellifera	uncharacterized LOC100577769(LOC100577769)
LOC552069	552069	Apis mellifera	probable hydroxyacid-oxoacid transhydrogenase, mitochondrial(LOC552069)
LOC100578613	100578613	Apis mellifera	uncharacterized LOC100578613(LOC100578613)
LOC100576435	100576435	Apis mellifera	shootin-1(LOC100576435)
LOC100576432	100576432	Apis mellifera	uncharacterized LOC100576432(LOC100576432)
LOC409708	409708	Apis mellifera	glucosylceramidase-like(LOC409708)
LOC409709	409709	Apis mellifera	putative glucosylceramidase 4(LOC409709)
LOC408859	408859	Apis mellifera	pyrroline-5-carboxylate reductase 2(LOC408859)
LOC107965094	107965094	Apis mellifera	uncharacterized LOC107965094(LOC107965094)
LOC100578618	100578618	Apis mellifera	uncharacterized LOC100578618(LOC100578618)
LOC409711	409711	Apis mellifera	kazrin(LOC409711)
LOC408864	408864	Apis mellifera	waprin-Phi1-like(LOC408864)
LOC409712	409712	Apis mellifera	short/branched chain specific acyl-CoA dehydrogenase, mitochondrial(LOC409712)
LOC408863	408863	Apis mellifera	J domain-containing protein(LOC408863)
LOC408868	408868	Apis mellifera	inositol monophosphatase 2-like(LOC408868)
LOC552070	552070	Apis mellifera	dynein intermediate chain 2, ciliary(LOC552070)
Y-H	724153	Apis mellifera	yellow-h(Y-h)
LOC409713	409713	Apis mellifera	protein hu-li tai shao(LOC409713)
LOC552071	552071	Apis mellifera	pentatricopeptide repeat-containing protein 2, mitochondrial-like(LOC552071)
LOC552078	552078	Apis mellifera	glutamyl aminopeptidase-like(LOC552078)
LOC100576447	100576447	Apis mellifera	DNA damage-regulated autophagy modulator protein 2-like(LOC100576447)
Y-Y	408273	Apis mellifera	yellow-y(Y-y)
OR55	100576714	Apis mellifera	odorant receptor 55(Or55)
LOC107965086	107965086	Apis mellifera	uncharacterized LOC107965086(LOC107965086)
LOC102654184	102654184	Apis mellifera	plectin-like(LOC102654184)
LOC409722	409722	Apis mellifera	basement membrane-specific heparan sulfate proteoglycan core protein(LOC409722)
LOC408875	408875	Apis mellifera	heat shock protein beta-1(LOC408875)
LOC408874	408874	Apis mellifera	uncharacterized LOC408874(LOC408874)
LOC724907	724907	Apis mellifera	1-acyl-sn-glycerol-3-phosphate acyltransferase alpha-like(LOC724907)
LOC100577268	100577268	Apis mellifera	uncharacterized LOC100577268(LOC100577268)
LOC102656479	102656479	Apis mellifera	uncharacterized LOC102656479(LOC102656479)
LOC102655148	102655148	Apis mellifera	uncharacterized LOC102655148(LOC102655148)
LOC410683	410683	Apis mellifera	sodium-coupled monocarboxylate transporter 2-like(LOC410683)
LOC410200	410200	Apis mellifera	mRNA turnover protein 4 homolog(LOC410200)
LOC724909	724909	Apis mellifera	uncharacterized LOC724909(LOC724909)
LOC550749	550749	Apis mellifera	C-1-tetrahydrofolate synthase, cytoplasmic(LOC550749)
LOC102656472	102656472	Apis mellifera	uncharacterized LOC102656472(LOC102656472)
LOC408368	408368	Apis mellifera	adenosylhomocysteinase(LOC408368)
LOC412858	412858	Apis mellifera	hemicentin-2-like(LOC412858)
LOC107965037	107965037	Apis mellifera	probable serine/threonine-protein kinase DDB_G0278845(LOC107965037)
LOC413705	413705	Apis mellifera	acidic mammalian chitinase-like(LOC413705)
LOC412853	412853	Apis mellifera	brain tumor protein(LOC412853)
LOC107965036	107965036	Apis mellifera	uncharacterized LOC107965036(LOC107965036)
LOC107964189	107964189	Apis mellifera	uncharacterized LOC107964189(LOC107964189)
LOC413702	413702	Apis mellifera	hormone-sensitive lipase(LOC413702)
LOC100577266	100577266	Apis mellifera	uncharacterized LOC100577266(LOC100577266)
LOC408364	408364	Apis mellifera	uncharacterized LOC408364(LOC408364)
LOC413708	413708	Apis mellifera	delta-aminolevulinic acid dehydratase(LOC413708)
LOC409697	409697	Apis mellifera	filamin-like(LOC409697)
LOC503505	503505	Apis mellifera	venom protein 2(LOC503505)
LOC408365	408365	Apis mellifera	uncharacterized LOC408365(LOC408365)
LOC409695	409695	Apis mellifera	uncharacterized LOC409695(LOC409695)
LOC724913	724913	Apis mellifera	YY1-associated factor 2(LOC724913)
LOC724915	724915	Apis mellifera	Usher syndrome type-1G protein homolog(LOC724915)
LOC102654289	102654289	Apis mellifera	uncharacterized LOC102654289(LOC102654289)
LOC102654282	102654282	Apis mellifera	uncharacterized LOC102654282(LOC102654282)
LOC409228	409228	Apis mellifera	scavenger receptor class B member 1(LOC409228)
LOC102656465	102656465	Apis mellifera	guanine nucleotide-binding protein G(o) subunit alpha-like(LOC102656465)
LOC410201	410201	Apis mellifera	phosphatidate phosphatase LPIN3(LOC410201)
LOC102654286	102654286	Apis mellifera	trichohyalin-like(LOC102654286)
LOC408371	408371	Apis mellifera	probable ATP-dependent RNA helicase DDX56(LOC408371)
LOC724921	724921	Apis mellifera	uncharacterized LOC724921(LOC724921)
LOC409222	409222	Apis mellifera	cyclin G(LOC409222)
PHCL	552785	Apis mellifera	ligand-gated ion channel pHCl(pHCl)
LOC551613	551613	Apis mellifera	ATP-dependent RNA helicase SUV3 homolog, mitochondrial(LOC551613)
LOC412884	412884	Apis mellifera	AP-1 complex subunit gamma-1(LOC412884)
LOC410222	410222	Apis mellifera	zinc finger protein 853(LOC410222)
LOC551619	551619	Apis mellifera	transmembrane protein 8B(LOC551619)
LOC413727	413727	Apis mellifera	probable ATP-dependent RNA helicase pitchoune(LOC413727)
LOC413721	413721	Apis mellifera	uncharacterized LOC413721(LOC413721)
LOC727164	727164	Apis mellifera	eukaryotic translation initiation factor 3 subunit F-like(LOC727164)
LOC408384	408384	Apis mellifera	transcriptional adapter 2-alpha(LOC408384)
LOC100578130	100578130	Apis mellifera	uncharacterized LOC100578130(LOC100578130)
LOC408390	408390	Apis mellifera	ankyrin repeat domain-containing protein 6(LOC408390)
LOC410231	410231	Apis mellifera	protein toll(LOC410231)
LOC411563	411563	Apis mellifera	myotubularin-related protein 2(LOC411563)
LOC727170	727170	Apis mellifera	protein bfr2(LOC727170)
LOC411564	411564	Apis mellifera	nose resistant to fluoxetine protein 6-like(LOC411564)
LOC102654261	102654261	Apis mellifera	uncharacterized protein C24H6.02c-like(LOC102654261)
LOC412889	412889	Apis mellifera	branched-chain-amino-acid aminotransferase, cytosolic-like(LOC412889)
LOC410228	410228	Apis mellifera	cAMP-dependent protein kinase catalytic subunit PRKX(LOC410228)
LOC100577291	100577291	Apis mellifera	uncharacterized LOC100577291(LOC100577291)
LOC410229	410229	Apis mellifera	slit homolog 2 protein(LOC410229)
LOC413739	413739	Apis mellifera	synaptic vesicle glycoprotein 2C-like(LOC413739)
LOC412885	412885	Apis mellifera	protein N-terminal asparagine amidohydrolase(LOC412885)
LOC727173	727173	Apis mellifera	pancreatic triacylglycerol lipase(LOC727173)
LOC412888	412888	Apis mellifera	A disintegrin and metalloproteinase with thrombospondin motifs 7-like(LOC412888)
LOC102655594	102655594	Apis mellifera	uncharacterized LOC102655594(LOC102655594)
LOC413735	413735	Apis mellifera	glutamate--cysteine ligase regulatory subunit(LOC413735)
LOC411556	411556	Apis mellifera	cytosolic carboxypeptidase 2(LOC411556)
LOC408393	408393	Apis mellifera	agrin-like(LOC408393)
LOC408395	408395	Apis mellifera	venom carboxylesterase-6(LOC408395)
LOC100578144	100578144	Apis mellifera	FK506-binding protein 3-like(LOC100578144)
LOC409245	409245	Apis mellifera	beta-1,4-glucuronyltransferase 1(LOC409245)
LOC412409	412409	Apis mellifera	mitochondrial import inner membrane translocase subunit TIM44(LOC412409)
LOC409246	409246	Apis mellifera	MAP kinase-activated protein kinase 2(LOC409246)
LOC100577229	100577229	Apis mellifera	cuticular protein 8(LOC100577229)
LOC102655102	102655102	Apis mellifera	uncharacterized LOC102655102(LOC102655102)
LOC102656439	102656439	Apis mellifera	adenosine deaminase CECR1-like(LOC102656439)
LOC412815	412815	Apis mellifera	fatty acid synthase(LOC412815)
LOC726292	726292	Apis mellifera	natterin-3(LOC726292)
LOC406147	406147	Apis mellifera	short-chain dehydrogenase/reductase(LOC406147)
LOC411968	411968	Apis mellifera	kelch-like protein 10(LOC411968)
LOC409655	409655	Apis mellifera	sorbin and SH3 domain-containing protein 1(LOC409655)
LOC408328	408328	Apis mellifera	elongation factor Tu, mitochondrial-like(LOC408328)
LOC102656430	102656430	Apis mellifera	uncharacterized LOC102656430(LOC102656430)
LOC107965473	107965473	Apis mellifera	uncharacterized LOC107965473(LOC107965473)
LOC412810	412810	Apis mellifera	V-type proton ATPase 116 kDa subunit a(LOC412810)
LOC408329	408329	Apis mellifera	uncharacterized LOC408329(LOC408329)
LOC408320	408320	Apis mellifera	uncharacterized LOC408320(LOC408320)
LOC412816	412816	Apis mellifera	syntaxin-7(LOC412816)
LOC410639	410639	Apis mellifera	alpha-methyldopa hypersensitive protein-like(LOC410639)
LOC406144	406144	Apis mellifera	abaecin(LOC406144)
LOC409650	409650	Apis mellifera	solute carrier organic anion transporter family member 2A1(LOC409650)
LOC100577237	100577237	Apis mellifera	uncharacterized LOC100577237(LOC100577237)
LOC102656426	102656426	Apis mellifera	uncharacterized LOC102656426(LOC102656426)
LOC409667	409667	Apis mellifera	BCL2/adenovirus E1B 19 kDa protein-interacting protein 3(LOC409667)
LOC409665	409665	Apis mellifera	LIM domain and actin-binding protein 1(LOC409665)
LOC409666	409666	Apis mellifera	ABC transporter G family member 20(LOC409666)
LOC410642	410642	Apis mellifera	homeobox protein abdominal-B(LOC410642)
LOC410643	410643	Apis mellifera	homeobox protein abdominal-A homolog(LOC410643)
PCL	406080	Apis mellifera	polycomblike(Pcl)
GRD	413803	Apis mellifera	GABA-gated ion channel(Grd)
LOC409663	409663	Apis mellifera	lysozyme(LOC409663)
GRP	552281	Apis mellifera	glycine-rich cuticle protein(Grp)
GYCBETA1	408880	Apis mellifera	guanylate cyclase, soluble, beta 1(Gycbeta1)
LOC411991	411991	Apis mellifera	BTB/POZ domain-containing protein 7(LOC411991)
LOC102656896	102656896	Apis mellifera	uncharacterized LOC102656896(LOC102656896)
LOC410658	410658	Apis mellifera	LIM/homeobox protein Lhx3(LOC410658)
LOC411983	411983	Apis mellifera	putative fatty acyl-CoA reductase(LOC411983)
LOC408349	408349	Apis mellifera	mitochondrial inner membrane protein OXA1L(LOC408349)
LOC410654	410654	Apis mellifera	cholecystokinin receptor-like(LOC410654)
LOC726274	726274	Apis mellifera	yellow-e(LOC726274)
LOC727129	727129	Apis mellifera	uncharacterized LOC727129(LOC727129)
LOC100576397	100576397	Apis mellifera	uncharacterized LOC100576397(LOC100576397)
LOC412839	412839	Apis mellifera	homeobox protein caupolican(LOC412839)
LOC411509	411509	Apis mellifera	tRNA (adenine(58)-N(1))-methyltransferase catalytic subunit TRMT61A(LOC411509)
LOC100576392	100576392	Apis mellifera	transcriptional regulator Myc-B(LOC100576392)
LOC102656409	102656409	Apis mellifera	uncharacterized LOC102656409(LOC102656409)
LOC102656403	102656403	Apis mellifera	histone-lysine N-methyltransferase SETMAR-like(LOC102656403)
LOC550735	550735	Apis mellifera	uncharacterized LOC550735(LOC550735)
LOC409206	409206	Apis mellifera	tripartite motif-containing protein 2-like(LOC409206)
LOC726283	726283	Apis mellifera	neuronal calcium sensor 2(LOC726283)
LOC107965005	107965005	Apis mellifera	glycine-rich cell wall structural protein-like(LOC107965005)
LOC726288	726288	Apis mellifera	uncharacterized LOC726288(LOC726288)
HSC70-5	408605	Apis mellifera	heat shock protein cognate 5(Hsc70-5)
LOC409207	409207	Apis mellifera	synaptic vesicle membrane protein VAT-1 homolog-like(LOC409207)
LOC107965485	107965485	Apis mellifera	uncharacterized LOC107965485(LOC107965485)
LOC412843	412843	Apis mellifera	phosphoenolpyruvate carboxykinase(LOC412843)
LOC100578587	100578587	Apis mellifera	putative uncharacterized protein DDB_G0282133(LOC100578587)
LOC100578586	100578586	Apis mellifera	mediator of RNA polymerase II transcription subunit 15-like(LOC100578586)
LOC100578584	100578584	Apis mellifera	uncharacterized LOC100578584(LOC100578584)
LOC100578100	100578100	Apis mellifera	uncharacterized LOC100578100(LOC100578100)
PER	406112	Apis mellifera	period circadian protein(Per)
LOC552523	552523	Apis mellifera	L-threonine ammonia-lyase(LOC552523)
LOC409291	409291	Apis mellifera	protein fem-1 homolog CG6966(LOC409291)
LOC102654698	102654698	Apis mellifera	uncharacterized LOC102654698(LOC102654698)
LOC552529	552529	Apis mellifera	U6 snRNA-associated Sm-like protein LSm4(LOC552529)
LOC102654211	102654211	Apis mellifera	acyl-CoA Delta(11) desaturase-like(LOC102654211)
LOC413791	413791	Apis mellifera	TBC1 domain family member 24(LOC413791)
LOC413792	413792	Apis mellifera	uncharacterized LOC413792(LOC413792)
LOC107964104	107964104	Apis mellifera	uncharacterized LOC107964104(LOC107964104)
LOC100578194	100578194	Apis mellifera	uncharacterized LOC100578194(LOC100578194)
TPNI	410815	Apis mellifera	troponin I(TpnI)
LOC100578193	100578193	Apis mellifera	uncharacterized LOC100578193(LOC100578193)
LOC107964589	107964589	Apis mellifera	microtubule-associated protein futsch-like(LOC107964589)
LOC412457	412457	Apis mellifera	T-cell activation inhibitor, mitochondrial-like(LOC412457)
LOC410278	410278	Apis mellifera	putative inorganic phosphate cotransporter(LOC410278)
LOC100579047	100579047	Apis mellifera	cuticular protein 10(LOC100579047)
LOC726252	726252	Apis mellifera	titin homolog(LOC726252)
LOC726259	726259	Apis mellifera	cytochrome c oxidase assembly protein COX16 homolog, mitochondrial(LOC726259)
LOC552530	552530	Apis mellifera	NGFI-A-binding protein homolog(LOC552530)
LOC410291	410291	Apis mellifera	dipeptidase 1-like(LOC410291)
LOC551204	551204	Apis mellifera	endonuclease III-like protein 1(LOC551204)
LOC412475	412475	Apis mellifera	knirps-related protein(LOC412475)
LOC413324	413324	Apis mellifera	chitinase-like protein Idgf4(LOC413324)
LOC411145	411145	Apis mellifera	nischarin(LOC411145)
LOC102654200	102654200	Apis mellifera	uncharacterized LOC102654200(LOC102654200)
LOC412476	412476	Apis mellifera	BTB/POZ domain-containing protein 9(LOC412476)
LOC102656862	102656862	Apis mellifera	uncharacterized LOC102656862(LOC102656862)
LOC411140	411140	Apis mellifera	putative aldehyde dehydrogenase family 7 member A1 homolog(LOC411140)
LOC411141	411141	Apis mellifera	ATP-dependent Clp protease ATP-binding subunit clpX-like, mitochondrial(LOC411141)
LOC410295	410295	Apis mellifera	queuine tRNA-ribosyltransferase subunit QTRTD1 homolog(LOC410295)
LOC726262	726262	Apis mellifera	adenylate cyclase type 8-like(LOC726262)
LOC726260	726260	Apis mellifera	uncharacterized LOC726260(LOC726260)
LOC413799	413799	Apis mellifera	mitochondrial import inner membrane translocase subunit Tim17-A(LOC413799)
LOC412467	412467	Apis mellifera	bifunctional purine biosynthesis protein PURH(LOC412467)
LOC727591	727591	Apis mellifera	RRP12-like protein(LOC727591)
LOC727598	727598	Apis mellifera	probable cytochrome P450 6a13(LOC727598)
LOC552545	552545	Apis mellifera	division abnormally delayed protein(LOC552545)
LOC552546	552546	Apis mellifera	protocadherin Fat 4(LOC552546)
LOC102655520	102655520	Apis mellifera	uncharacterized LOC102655520(LOC102655520)
LOC102655526	102655526	Apis mellifera	uncharacterized LOC102655526(LOC102655526)
LOC725381	725381	Apis mellifera	uncharacterized LOC725381(LOC725381)
MBLK-1	408521	Apis mellifera	transcription factor mblk-1-like(Mblk-1)
LOC725380	725380	Apis mellifera	chymotrypsin inhibitor(LOC725380)
PGRP-S2	412484	Apis mellifera	peptidoglycan recognition protein S2(Pgrp-s2)
LOC411147	411147	Apis mellifera	AP-2 complex subunit alpha(LOC411147)
LOC726230	726230	Apis mellifera	cAMP-responsive element-binding protein-like 2(LOC726230)
PGRP-S3	727472	Apis mellifera	peptidoglycan recognition protein S3(PGRP-S3)
LOC725387	725387	Apis mellifera	probable serine/threonine-protein kinase clkA(LOC725387)
LOC551224	551224	Apis mellifera	aminopeptidase N-like(LOC551224)
LOC552553	552553	Apis mellifera	huntingtin-interacting protein K(LOC552553)
LOC552558	552558	Apis mellifera	uncharacterized LOC552558(LOC552558)
LOC552559	552559	Apis mellifera	probable small nuclear ribonucleoprotein Sm D1(LOC552559)
LOC552556	552556	Apis mellifera	arginase-1(LOC552556)
LOC102655512	102655512	Apis mellifera	uncharacterized LOC102655512(LOC102655512)
LOC412013	412013	Apis mellifera	chorion peroxidase(LOC412013)
LOC413343	413343	Apis mellifera	nucleoporin Nup37(LOC413343)
LOC102655994	102655994	Apis mellifera	uncharacterized LOC102655994(LOC102655994)
LOC413340	413340	Apis mellifera	NADH dehydrogenase [ubiquinone] 1 alpha subcomplex subunit 10, mitochondrial(LOC413340)
LOC411163	411163	Apis mellifera	N-alpha-acetyltransferase 15, NatA auxiliary subunit(LOC411163)
LOC100576803	100576803	Apis mellifera	uncharacterized LOC100576803(LOC100576803)
LOC413341	413341	Apis mellifera	helicase domino(LOC413341)
LOC725391	725391	Apis mellifera	uncharacterized LOC725391(LOC725391)
LOC725390	725390	Apis mellifera	leucine-rich repeat-containing protein C10orf11-like(LOC725390)
LOC411158	411158	Apis mellifera	leucine-rich repeat-containing protein 24(LOC411158)
LOC411159	411159	Apis mellifera	uncharacterized LOC411159(LOC411159)
LOC725396	725396	Apis mellifera	THO complex subunit 4(LOC725396)
LOC725395	725395	Apis mellifera	bifunctional glutamate/proline--tRNA ligase(LOC725395)
LOC107964594	107964594	Apis mellifera	uncharacterized LOC107964594(LOC107964594)
LOC412007	412007	Apis mellifera	facilitated trehalose transporter Tret1-like(LOC412007)
LOC726247	726247	Apis mellifera	protein vestigial(LOC726247)
LOC107965449	107965449	Apis mellifera	ras-related protein RabJ-like(LOC107965449)
LOC727578	727578	Apis mellifera	uncharacterized LOC727578(LOC727578)
LOC551631	551631	Apis mellifera	dihydrolipoyllysine-residue acetyltransferase component of pyruvate dehydrogenase complex, mitochondrial-like(LOC551631)
SIFR	413211	Apis mellifera	SIFamide receptor(SIFR)
LOC551632	551632	Apis mellifera	methyl farnesoate epoxidase(LOC551632)
LOC550789	550789	Apis mellifera	selenocysteine Se-methyltransferase-like(LOC550789)
LOC100579007	100579007	Apis mellifera	tetratricopeptide repeat protein 25-like(LOC100579007)
LOC102655983	102655983	Apis mellifera	sodium-independent sulfate anion transporter-like(LOC102655983)
LOC102654652	102654652	Apis mellifera	uncharacterized LOC102654652(LOC102654652)
LOC411569	411569	Apis mellifera	protein TANC2-like(LOC411569)
LOC409258	409258	Apis mellifera	eukaryotic translation initiation factor 3 subunit I(LOC409258)
LOC412896	412896	Apis mellifera	octopamine receptor beta-2R(LOC412896)
LOC410236	410236	Apis mellifera	kyphoscoliosis peptidase(LOC410236)
LOC725362	725362	Apis mellifera	protein arginine N-methyltransferase 1(LOC725362)
LOC413746	413746	Apis mellifera	adrenodoxin(LOC413746)
LOC411568	411568	Apis mellifera	bifunctional lysine-specific demethylase and histidyl-hydroxylase NO66(LOC411568)
LOC100578157	100578157	Apis mellifera	guanine nucleotide-binding protein subunit beta-like protein(LOC100578157)
LOC726697	726697	Apis mellifera	coiled-coil domain-containing protein 137(LOC726697)
LOC100578156	100578156	Apis mellifera	uncharacterized LOC100578156(LOC100578156)
LOC409250	409250	Apis mellifera	beta-ureidopropionase(LOC409250)
LOC726212	726212	Apis mellifera	25S rRNA (cytosine-C(5))-methyltransferase nop2(LOC726212)
LOC727546	727546	Apis mellifera	uncharacterized LOC727546(LOC727546)
LOC102655979	102655979	Apis mellifera	pupal cuticle protein PCP52-like(LOC102655979)
LOC551646	551646	Apis mellifera	MATH and LRR domain-containing protein PFE0570w-like(LOC551646)
LOC550799	550799	Apis mellifera	DAZ-associated protein 2-like(LOC550799)
LOC551649	551649	Apis mellifera	nuclear receptor subfamily 2 group F member 6(LOC551649)
LOC413762	413762	Apis mellifera	complement component 1 Q subcomponent-binding protein, mitochondrial(LOC413762)
PKC	406106	Apis mellifera	protein kinase C(Pkc)
LOC412430	412430	Apis mellifera	major facilitator superfamily domain-containing protein 6(LOC412430)
LOC410253	410253	Apis mellifera	ataxin-2 homolog(LOC410253)
LOC551647	551647	Apis mellifera	uncharacterized LOC551647(LOC551647)
LOC102654640	102654640	Apis mellifera	pseudouridylate synthase 7 homolog(LOC102654640)
LOC413759	413759	Apis mellifera	SCY1-like protein 2(LOC413759)
LOC727552	727552	Apis mellifera	Y+L amino acid transporter 2(LOC727552)
LOC410245	410245	Apis mellifera	urokinase-type plasminogen activator(LOC410245)
LOC411576	411576	Apis mellifera	phosphoglycerate kinase(LOC411576)
LOC410246	410246	Apis mellifera	netrin receptor UNC5B-like(LOC410246)
GLOB1	751098	Apis mellifera	globin 1(Glob1)
LOC100578168	100578168	Apis mellifera	glycoprotein 3-alpha-L-fucosyltransferase A(LOC100578168)
LOC409261	409261	Apis mellifera	glycerol kinase-like(LOC409261)
LOC102653784	102653784	Apis mellifera	uncharacterized LOC102653784(LOC102653784)
LOC412442	412442	Apis mellifera	retinol dehydrogenase 13-like(LOC412442)
LOC411113	411113	Apis mellifera	solute carrier family 12 member 4(LOC411113)
LOC102656814	102656814	Apis mellifera	uncharacterized LOC102656814(LOC102656814)
PDHB	408654	Apis mellifera	pyruvate dehydrogenase (lipoamide) beta(PDHB)
LOC726673	726673	Apis mellifera	28S ribosomal protein S27, mitochondrial(LOC726673)
LOC724494	724494	Apis mellifera	methionine-R-sulfoxide reductase B1(LOC724494)
LOC102653780	102653780	Apis mellifera	uncharacterized LOC102653780(LOC102653780)
LOC410256	410256	Apis mellifera	protein lap1(LOC410256)
LOC726672	726672	Apis mellifera	uncharacterized LOC726672(LOC726672)
LOC724495	724495	Apis mellifera	ecdysis triggering hormone receptor(LOC724495)
LOC411104	411104	Apis mellifera	homeobox protein Nkx-2.4(LOC411104)
LOC724493	724493	Apis mellifera	50S ribosomal protein L1(LOC724493)
LOC726677	726677	Apis mellifera	uncharacterized LOC726677(LOC726677)
LOC725346	725346	Apis mellifera	sodium-dependent nutrient amino acid transporter 1(LOC725346)
LOC725345	725345	Apis mellifera	ras-like protein family member 10B(LOC725345)
ILP-2	726057	Apis mellifera	insulin-like peptide 2(ILP-2)
LOC409278	409278	Apis mellifera	apolipoprotein D(LOC409278)
LOC727522	727522	Apis mellifera	protein G12-like(LOC727522)
LOC409277	409277	Apis mellifera	acidic phospholipase A2 PA4(LOC409277)
LOC551663	551663	Apis mellifera	disintegrin and metalloproteinase domain-containing protein 11(LOC551663)
LOC552510	552510	Apis mellifera	methyltransferase-like protein 16 homolog(LOC552510)
LOC552515	552515	Apis mellifera	ATP-dependent RNA helicase WM6(LOC552515)
LOC552512	552512	Apis mellifera	kinesin 3E(LOC552512)
LOC412452	412452	Apis mellifera	max-like protein X(LOC412452)
LOC552519	552519	Apis mellifera	clustered mitochondria protein homolog(LOC552519)
LOC410272	410272	Apis mellifera	cationic amino acid transporter 2(LOC410272)
LOC102655953	102655953	Apis mellifera	uncharacterized LOC102655953(LOC102655953)
LOC107965401	107965401	Apis mellifera	uncharacterized LOC107965401(LOC107965401)
LOC107965400	107965400	Apis mellifera	cytochrome P450 6A1-like(LOC107965400)
LOC107965883	107965883	Apis mellifera	uncharacterized LOC107965883(LOC107965883)
LOC411114	411114	Apis mellifera	synaptosomal-associated protein 25(LOC411114)
LOC411599	411599	Apis mellifera	uridine phosphorylase 1(LOC411599)
LOC410269	410269	Apis mellifera	probable multidrug resistance-associated protein lethal(2)03659(LOC410269)
LOC726688	726688	Apis mellifera	organic cation transporter protein(LOC726688)
LOC725357	725357	Apis mellifera	uncharacterized LOC725357(LOC725357)
LOC409286	409286	Apis mellifera	stress-activated protein kinase JNK(LOC409286)
LOC409283	409283	Apis mellifera	splicing factor, arginine/serine-rich 15(LOC409283)
LOC726201	726201	Apis mellifera	uncharacterized LOC726201(LOC726201)
LOC411091	411091	Apis mellifera	RNA-binding protein 34-like(LOC411091)
LOC100578913	100578913	Apis mellifera	uncharacterized LOC100578913(LOC100578913)
LOC100578910	100578910	Apis mellifera	uncharacterized LOC100578910(LOC100578910)
LOC552128	552128	Apis mellifera	isocitrate dehydrogenase [NAD] subunit beta, mitochondrial(LOC552128)
LOC411099	411099	Apis mellifera	protein yippee-like 1(LOC411099)
LOC102653881	102653881	Apis mellifera	glucose dehydrogenase [FAD, quinone]-like(LOC102653881)
LOC413274	413274	Apis mellifera	uncharacterized LOC413274(LOC413274)
LOC100576738	100576738	Apis mellifera	uncharacterized LOC100576738(LOC100576738)
LOC726650	726650	Apis mellifera	uncharacterized LOC726650(LOC726650)
LOC724473	724473	Apis mellifera	orexin receptor type 1-like(LOC724473)
LOC107964981	107964981	Apis mellifera	uncharacterized LOC107964981(LOC107964981)
LOC724471	724471	Apis mellifera	1-phosphatidylinositol 4,5-bisphosphate phosphodiesterase-like(LOC724471)
LOC726655	726655	Apis mellifera	uncharacterized LOC726655(LOC726655)
LOC726654	726654	Apis mellifera	T-box protein H15-like(LOC726654)
LOC724477	724477	Apis mellifera	vitamin K-dependent protein C(LOC724477)
LOC551282	551282	Apis mellifera	ribokinase-like(LOC551282)
LOC726658	726658	Apis mellifera	uncharacterized LOC726658(LOC726658)
LOC552130	552130	Apis mellifera	alpha-aminoadipic semialdehyde synthase, mitochondrial(LOC552130)
LOC107964502	107964502	Apis mellifera	uncharacterized LOC107964502(LOC107964502)
LOC725325	725325	Apis mellifera	glucose-6-phosphate 1-dehydrogenase(LOC725325)
LOC102656907	102656907	Apis mellifera	odorant receptor 4-like(LOC102656907)
LOC100578925	100578925	Apis mellifera	protein Tob1-like(LOC100578925)
LOC413280	413280	Apis mellifera	acidic leucine-rich nuclear phosphoprotein 32 family member A(LOC413280)
LOC100576742	100576742	Apis mellifera	integrin beta-nu-like(LOC100576742)
LOC100578920	100578920	Apis mellifera	zinc finger protein 251-like(LOC100578920)
LOC102656905	102656905	Apis mellifera	nuclear receptor-binding factor 2-like(LOC102656905)
LOC100576740	100576740	Apis mellifera	uncharacterized LOC100576740(LOC100576740)
LOC552139	552139	Apis mellifera	1-acyl-sn-glycerol-3-phosphate acyltransferase alpha-like(LOC552139)
TWI	413254	Apis mellifera	twist(Twi)
LOC100578928	100578928	Apis mellifera	calcium and integrin-binding protein 1-like(LOC100578928)
LOC100576748	100576748	Apis mellifera	uncharacterized LOC100576748(LOC100576748)
LOC724480	724480	Apis mellifera	asparagine synthetase [glutamine-hydrolyzing](LOC724480)
LOC724488	724488	Apis mellifera	protein lethal(2)essential for life-like(LOC724488)
LOC107965828	107965828	Apis mellifera	cholesterol 7-desaturase-like(LOC107965828)
LOC727515	727515	Apis mellifera	uncharacterized protein C19orf52(LOC727515)
LOC725334	725334	Apis mellifera	coiled-coil domain-containing protein 65(LOC725334)
LOC551290	551290	Apis mellifera	cathepsin O-like(LOC551290)
LOC551296	551296	Apis mellifera	UPF0160 protein MYG1, mitochondrial(LOC551296)
LOC727510	727510	Apis mellifera	lactosylceramide 4-alpha-galactosyltransferase(LOC727510)
LOC726669	726669	Apis mellifera	uncharacterized LOC726669(LOC726669)
LOC107964975	107964975	Apis mellifera	uncharacterized LOC107964975(LOC107964975)
LOC107964976	107964976	Apis mellifera	uncharacterized LOC107964976(LOC107964976)
LOC725336	725336	Apis mellifera	longitudinals lacking protein, isoforms A/B/D/L-like(LOC725336)
LOC100576758	100576758	Apis mellifera	uncharacterized LOC100576758(LOC100576758)
LOC724449	724449	Apis mellifera	protein lethal(2)essential for life-like(LOC724449)
LOC552145	552145	Apis mellifera	repressor of RNA polymerase III transcription MAF1 homolog(LOC552145)
LOC102654715	102654715	Apis mellifera	uncharacterized LOC102654715(LOC102654715)
CSP6	725103	Apis mellifera	chemosensory protein 6(CSP6)
CSP2	408658	Apis mellifera	chemosensory protein 2(CSP2)
LOC100577607	100577607	Apis mellifera	dehydrogenase/reductase SDR family member 4-like(LOC100577607)
AGLU2	409889	Apis mellifera	alpha glucosidase 2(AGLU2)
LOC408702	408702	Apis mellifera	SAGA-associated factor 29(LOC408702)
LOC725784	725784	Apis mellifera	uncharacterized LOC725784(LOC725784)
LOC724458	724458	Apis mellifera	achaete-scute complex protein T3-like(LOC724458)
LOC552154	552154	Apis mellifera	uncharacterized LOC552154(LOC552154)
LOC725305	725305	Apis mellifera	uncharacterized LOC725305(LOC725305)
LOC552153	552153	Apis mellifera	vesicle transport protein SEC20(LOC552153)
LOC726639	726639	Apis mellifera	oxidized low-density lipoprotein receptor 1(LOC726639)
LOC100577614	100577614	Apis mellifera	uncharacterized LOC100577614(LOC100577614)
LOC726638	726638	Apis mellifera	protein artemis(LOC726638)
LOC552157	552157	Apis mellifera	protein msta-like(LOC552157)
LOC107964994	107964994	Apis mellifera	uncharacterized LOC107964994(LOC107964994)
LOC107964510	107964510	Apis mellifera	uncharacterized LOC107964510(LOC107964510)
LOC408715	408715	Apis mellifera	lachesin(LOC408715)
LOC725791	725791	Apis mellifera	uncharacterized LOC725791(LOC725791)
LOC724465	724465	Apis mellifera	enhancer of split mbeta protein-like(LOC724465)
LOC100576760	100576760	Apis mellifera	uncharacterized LOC100576760(LOC100576760)
LOC724463	724463	Apis mellifera	PI-PLC X domain-containing protein 3(LOC724463)
LOC724464	724464	Apis mellifera	cuticular protein(LOC724464)
LOC726646	726646	Apis mellifera	probable cytochrome P450 6a13(LOC726646)
LOC551235	551235	Apis mellifera	ATP-binding cassette sub-family E member 1(LOC551235)
LOC551232	551232	Apis mellifera	probable nuclear hormone receptor HR38(LOC551232)
LOC413233	413233	Apis mellifera	methylcrotonoyl-CoA carboxylase subunit alpha, mitochondrial(LOC413233)
LOC411052	411052	Apis mellifera	sialin(LOC411052)
LOC411053	411053	Apis mellifera	cubilin(LOC411053)
LOC552572	552572	Apis mellifera	eukaryotic translation initiation factor 5A(LOC552572)
LOC726612	726612	Apis mellifera	evolutionarily conserved signaling intermediate in Toll pathway, mitochondrial(LOC726612)
LOC100576702	100576702	Apis mellifera	uncharacterized LOC100576702(LOC100576702)
LOC551249	551249	Apis mellifera	uncharacterized LOC551249(LOC551249)
LOC551248	551248	Apis mellifera	tetraspanin-31-A(LOC551248)
LOC412398	412398	Apis mellifera	macoilin-1(LOC412398)
LOC102653832	102653832	Apis mellifera	uncharacterized LOC102653832(LOC102653832)
CYP314A1	411057	Apis mellifera	cytochrome P450 314A1(Cyp314a1)
LOC411065	411065	Apis mellifera	monocarboxylate transporter 14-like(LOC411065)
LOC725775	725775	Apis mellifera	uncharacterized LOC725775(LOC725775)
LOC725774	725774	Apis mellifera	UPF0693 protein C10orf32 homolog(LOC725774)
LOC726620	726620	Apis mellifera	transcription factor BTF3 homolog 4(LOC726620)
LOC726626	726626	Apis mellifera	methionyl-tRNA formyltransferase, mitochondrial(LOC726626)
LOC726625	726625	Apis mellifera	4-coumarate--CoA ligase 1-like(LOC726625)
SGCBETA-3	411635	Apis mellifera	soluble guanylyl cyclase beta-3(sGCbeta-3)
LOC552103	552103	Apis mellifera	exosome complex component RRP46(LOC552103)
LOC551257	551257	Apis mellifera	microtubule-associated protein Jupiter(LOC551257)
LOC552586	552586	Apis mellifera	cytochrome c oxidase assembly factor 7 homolog(LOC552586)
LOC551259	551259	Apis mellifera	titin(LOC551259)
LOC724891	724891	Apis mellifera	DNA polymerase epsilon subunit 2(LOC724891)
LOC725740	725740	Apis mellifera	uncharacterized LOC725740(LOC725740)
LOC551263	551263	Apis mellifera	monocarboxylate transporter 13-like(LOC551263)
LOC107964964	107964964	Apis mellifera	uncharacterized LOC107964964(LOC107964964)
LOC724418	724418	Apis mellifera	venom acid phosphatase Acph-1-like(LOC724418)
LOC551268	551268	Apis mellifera	pancreatic triacylglycerol lipase-like(LOC551268)
LOC102653815	102653815	Apis mellifera	cytochrome b reductase 1-like(LOC102653815)
LOC552112	552112	Apis mellifera	RNA-binding protein 28(LOC552112)
LOC100578901	100578901	Apis mellifera	DPH3 homolog(LOC100578901)
LOC413263	413263	Apis mellifera	putative inorganic phosphate cotransporter(LOC413263)
LOC413264	413264	Apis mellifera	yellow-b(LOC413264)
LOC413259	413259	Apis mellifera	neurogenic protein big brain(LOC413259)
LOC102656088	102656088	Apis mellifera	uncharacterized LOC102656088(LOC102656088)
LOC725755	725755	Apis mellifera	nucleolar complex protein 3 homolog(LOC725755)
LOC724867	724867	Apis mellifera	elongation of very long chain fatty acids protein AAEL008004-like(LOC724867)
LOC100578514	100578514	Apis mellifera	keratinocyte proline-rich protein-like(LOC100578514)
LOC100577667	100577667	Apis mellifera	WAS/WASL-interacting protein family member 3-like(LOC100577667)
LOC100576333	100576333	Apis mellifera	nucleoredoxin-like(LOC100576333)
LOC100578995	100578995	Apis mellifera	vanin-like protein 1(LOC100578995)
LOC409616	409616	Apis mellifera	uncharacterized protein MAL13P1.304(LOC409616)
LOC107964902	107964902	Apis mellifera	uncharacterized LOC107964902(LOC107964902)
LOC100578992	100578992	Apis mellifera	uncharacterized LOC100578992(LOC100578992)
B-GLUC1	411899	Apis mellifera	beta-1,3-glucan recognition protein 1(B-gluc1)
LOC100576349	100576349	Apis mellifera	growth arrest-specific protein 1-like(LOC100576349)
LOC100577675	100577675	Apis mellifera	trifunctional purine biosynthetic protein adenosine-3(LOC100577675)
LOC725729	725729	Apis mellifera	uncharacterized LOC725729(LOC725729)
LOC409619	409619	Apis mellifera	uncharacterized LOC409619(LOC409619)
LOC408777	408777	Apis mellifera	no mechanoreceptor potential C(LOC408777)
LOC409624	409624	Apis mellifera	acetyl-coenzyme A synthetase(LOC409624)
LOC409628	409628	Apis mellifera	neutral ceramidase(LOC409628)
LOC408779	408779	Apis mellifera	short stop(LOC408779)
LOC410609	410609	Apis mellifera	disintegrin and metalloproteinase domain-containing protein 10-like(LOC410609)
LOC100577673	100577673	Apis mellifera	mitochondrial ribonuclease P protein 1 homolog(LOC100577673)
LOC410606	410606	Apis mellifera	protein Skeletor, isoforms B/C(LOC410606)
LOC100577689	100577689	Apis mellifera	uncharacterized LOC100577689(LOC100577689)
LOC100576355	100576355	Apis mellifera	uncharacterized LOC100576355(LOC100576355)
LOC550804	550804	Apis mellifera	transketolase(LOC550804)
LOC550808	550808	Apis mellifera	WD repeat-containing protein 75(LOC550808)
LOC409633	409633	Apis mellifera	ras-related and estrogen-regulated growth inhibitor(LOC409633)
LOC409639	409639	Apis mellifera	UPF0183 protein CG7083(LOC409639)
LOC408789	408789	Apis mellifera	uncharacterized LOC408789(LOC408789)
LOC100577682	100577682	Apis mellifera	uncharacterized LOC100577682(LOC100577682)
LOC100577680	100577680	Apis mellifera	uncharacterized LOC100577680(LOC100577680)
LOC724852	724852	Apis mellifera	lipoma HMGIC fusion partner-like(LOC724852)
LOC724853	724853	Apis mellifera	probable G-protein coupled receptor Mth-like 1(LOC724853)
LOC725705	725705	Apis mellifera	mitochondrial import inner membrane translocase subunit Tim13-like(LOC725705)
LOC100577216	100577216	Apis mellifera	uncharacterized LOC100577216(LOC100577216)
LOC100578546	100578546	Apis mellifera	uncharacterized LOC100578546(LOC100578546)
LOC100576369	100576369	Apis mellifera	ets DNA-binding protein pokkuri(LOC100576369)
LOC408309	408309	Apis mellifera	serine-arginine protein 55(LOC408309)
COQ7	409224	Apis mellifera	ubiquinone biosynthesis protein COQ7(Coq7)
LOC409645	409645	Apis mellifera	protein FAM195A(LOC409645)
LOC411955	411955	Apis mellifera	uncharacterized LOC411955(LOC411955)
LOC410626	410626	Apis mellifera	sodium-coupled monocarboxylate transporter 1(LOC410626)
LOC410620	410620	Apis mellifera	heat shock protein Hsp70Ab-like(LOC410620)
LOC409648	409648	Apis mellifera	uncharacterized LOC409648(LOC409648)
LOC408790	408790	Apis mellifera	protein croquemort(LOC408790)
LOC724862	724862	Apis mellifera	nuclear envelope integral membrane protein 1-like(LOC724862)
LOC100577693	100577693	Apis mellifera	uncharacterized LOC100577693(LOC100577693)
LOC724860	724860	Apis mellifera	probable cytochrome P450 301a1, mitochondrial(LOC724860)
LOC100577692	100577692	Apis mellifera	transcription factor btd(LOC100577692)
LOC411958	411958	Apis mellifera	ankyrin repeat domain-containing protein 12-like(LOC411958)
LOC724865	724865	Apis mellifera	ABC transporter G family member 20-like(LOC724865)
LOC725710	725710	Apis mellifera	D-beta-hydroxybutyrate dehydrogenase, mitochondrial(LOC725710)
LOC724825	724825	Apis mellifera	glycine-rich RNA-binding protein 7(LOC724825)
LOC100576773	100576773	Apis mellifera	epidermal retinol dehydrogenase 2-like(LOC100576773)
LOC100577620	100577620	Apis mellifera	uncharacterized LOC100577620(LOC100577620)
LOC408718	408718	Apis mellifera	leukocyte tyrosine kinase receptor(LOC408718)
LOC408717	408717	Apis mellifera	sialomucin core protein 24(LOC408717)
LOC102655185	102655185	Apis mellifera	uncharacterized LOC102655185(LOC102655185)
LOC408722	408722	Apis mellifera	sodium/potassium-transporting ATPase subunit beta-2-like(LOC408722)
LOC100576770	100576770	Apis mellifera	serine hydrolase-like protein 2(LOC100576770)
LOC102655181	102655181	Apis mellifera	uncharacterized LOC102655181(LOC102655181)
LOC100577638	100577638	Apis mellifera	uncharacterized LOC100577638(LOC100577638)
LOC100576307	100576307	Apis mellifera	oocyte zinc finger protein XlCOF8.4-like(LOC100576307)
LOC100576789	100576789	Apis mellifera	leucine-rich repeat protein SHOC-2-like(LOC100576789)
OBP21	551935	Apis mellifera	odorant binding protein 21(Obp21)
LOC724838	724838	Apis mellifera	uncharacterized LOC724838(LOC724838)
LOC408727	408727	Apis mellifera	SET and MYND domain-containing protein 4-like(LOC408727)
OBP15	677664	Apis mellifera	odorant binding protein 15(Obp15)
LOC552181	552181	Apis mellifera	protein-lysine N-methyltransferase mettl10(LOC552181)
LOC724808	724808	Apis mellifera	tubulin-specific chaperone E-like(LOC724808)
OBP13	677674	Apis mellifera	odorant binding protein 13(Obp13)
LOC102656498	102656498	Apis mellifera	uncharacterized LOC102656498(LOC102656498)
LOC552190	552190	Apis mellifera	prisilkin-39-like(LOC552190)
LOC100577641	100577641	Apis mellifera	uncharacterized LOC100577641(LOC100577641)
LOC100578507	100578507	Apis mellifera	septum formation protein Maf(LOC100578507)
LOC100576326	100576326	Apis mellifera	trypsin-7(LOC100576326)
LOC100578984	100578984	Apis mellifera	protein charlatan(LOC100578984)
LOC727092	727092	Apis mellifera	protein nubbin-like(LOC727092)
LOC102655158	102655158	Apis mellifera	uncharacterized LOC102655158(LOC102655158)
LOC411910	411910	Apis mellifera	homeobox protein 2-like(LOC411910)
LOC102655156	102655156	Apis mellifera	uncharacterized LOC102655156(LOC102655156)
LOC102656485	102656485	Apis mellifera	oxidoreductase-like domain-containing protein 1(LOC102656485)
LOC409604	409604	Apis mellifera	nostrin(LOC409604)
LOC551712	551712	Apis mellifera	lipoyltransferase 1, mitochondrial(LOC551712)
LOC100578478	100578478	Apis mellifera	uncharacterized LOC100578478(LOC100578478)
LOC411892	411892	Apis mellifera	V-type proton ATPase subunit C(LOC411892)
LOC410562	410562	Apis mellifera	serine/threonine-protein kinase SBK1(LOC410562)
LOC411894	411894	Apis mellifera	dynein beta chain, ciliary-like(LOC411894)
LOC102656594	102656594	Apis mellifera	uncharacterized LOC102656594(LOC102656594)
LOC411888	411888	Apis mellifera	uncharacterized LOC411888(LOC411888)
LOC411405	411405	Apis mellifera	uncharacterized LOC411405(LOC411405)
LOC412735	412735	Apis mellifera	decaprenyl-diphosphate synthase subunit 1-like(LOC412735)
LOC411889	411889	Apis mellifera	putative serine protease K12H4.7(LOC411889)
LOC410559	410559	Apis mellifera	tubulin beta chain-like(LOC410559)
A4	552391	Apis mellifera	apolipophorin-III-like protein(A4)
LOC102656112	102656112	Apis mellifera	uncharacterized LOC102656112(LOC102656112)
LOC410555	410555	Apis mellifera	insulin-like growth factor-binding protein complex acid labile subunit(LOC410555)
LOC100578474	100578474	Apis mellifera	uncharacterized LOC100578474(LOC100578474)
LOC100577142	100577142	Apis mellifera	uncharacterized LOC100577142(LOC100577142)
LOC411408	411408	Apis mellifera	CDP-diacylglycerol--inositol 3-phosphatidyltransferase(LOC411408)
LOC100577140	100577140	Apis mellifera	UDP-glucuronosyltransferase 2B19-like(LOC100577140)
LOC551720	551720	Apis mellifera	activator of 90 kDa heat shock protein ATPase homolog 1(LOC551720)
LOC100577159	100577159	Apis mellifera	protein PFC0760c-like(LOC100577159)
LOC100578006	100578006	Apis mellifera	inorganic pyrophosphatase(LOC100578006)
LOC100578005	100578005	Apis mellifera	nucleolar protein 56(LOC100578005)
LOC102656106	102656106	Apis mellifera	uncharacterized LOC102656106(LOC102656106)
LOC102655259	102655259	Apis mellifera	5-methylcytosine rRNA methyltransferase NSUN4(LOC102655259)
LOC107965384	107965384	Apis mellifera	uncharacterized LOC107965384(LOC107965384)
LOC551725	551725	Apis mellifera	importin-7(LOC551725)
LOC410566	410566	Apis mellifera	putative inorganic phosphate cotransporter(LOC410566)
LOC411897	411897	Apis mellifera	phosphoglucomutase(LOC411897)
ACHE-2	406104	Apis mellifera	acetylcholinesterase 2(AChE-2)
LOC100577156	100577156	Apis mellifera	chitinase-3-like protein 1(LOC100577156)
LOC551733	551733	Apis mellifera	beta-amyloid-like protein(LOC551733)
LOC406081	406081	Apis mellifera	glucose oxidase(LOC406081)
LOC410582	410582	Apis mellifera	ornithine aminotransferase, mitochondrial-like(LOC410582)
LOC410583	410583	Apis mellifera	ornithine aminotransferase, mitochondrial(LOC410583)
LOC412763	412763	Apis mellifera	uncharacterized LOC412763(LOC412763)
LOC102654399	102654399	Apis mellifera	uncharacterized LOC102654399(LOC102654399)
LOC551739	551739	Apis mellifera	DNA primase large subunit(LOC551739)
LOC410581	410581	Apis mellifera	uncharacterized LOC410581(LOC410581)
LOC413605	413605	Apis mellifera	cytochrome c1, heme protein, mitochondrial(LOC413605)
LOC102654390	102654390	Apis mellifera	uncharacterized LOC102654390(LOC102654390)
LOC102655243	102655243	Apis mellifera	uncharacterized LOC102655243(LOC102655243)
LOC102656570	102656570	Apis mellifera	glucose dehydrogenase [FAD, quinone](LOC102656570)
LOC100578015	100578015	Apis mellifera	centrosomal protein of 104 kDa(LOC100578015)
LOC100578498	100578498	Apis mellifera	tricalbin-3-like(LOC100578498)
LOC100577165	100577165	Apis mellifera	uncharacterized LOC100577165(LOC100577165)
LOC100577163	100577163	Apis mellifera	insulin-like growth factor-binding protein complex acid labile subunit(LOC100577163)
LOC409598	409598	Apis mellifera	uncharacterized LOC409598(LOC409598)
LOC409595	409595	Apis mellifera	uncharacterized LOC409595(LOC409595)
LOC100577161	100577161	Apis mellifera	uncharacterized LOC100577161(LOC100577161)
LOC409596	409596	Apis mellifera	uncharacterized LOC409596(LOC409596)
LOC551744	551744	Apis mellifera	phospholipase ABHD3(LOC551744)
LOC551745	551745	Apis mellifera	integrator complex subunit 10(LOC551745)
LOC727290	727290	Apis mellifera	probable cytochrome P450 303a1(LOC727290)
LOC551749	551749	Apis mellifera	glycosyltransferase-like protein LARGE1(LOC551749)
LOC412774	412774	Apis mellifera	uncharacterized LOC412774(LOC412774)
LOC102654388	102654388	Apis mellifera	uncharacterized LOC102654388(LOC102654388)
LOC102655238	102655238	Apis mellifera	protein Simiate(LOC102655238)
LOC412768	412768	Apis mellifera	protein takeout-like(LOC412768)
LOC102656563	102656563	Apis mellifera	uncharacterized LOC102656563(LOC102656563)
LOC102656564	102656564	Apis mellifera	uncharacterized LOC102656564(LOC102656564)
LOC727293	727293	Apis mellifera	guanine deaminase(LOC727293)
LOC727294	727294	Apis mellifera	protein chibby homolog 1(LOC727294)
LOC412767	412767	Apis mellifera	protein takeout(LOC412767)
LOC406093	406093	Apis mellifera	apisimin(LOC406093)
LOC408271	408271	Apis mellifera	rap1 GTPase-activating protein 1(LOC408271)
LOC100577178	100577178	Apis mellifera	uncharacterized LOC100577178(LOC100577178)
LOC408277	408277	Apis mellifera	uncharacterized LOC408277(LOC408277)
LOC100578438	100578438	Apis mellifera	uncharacterized LOC100578438(LOC100578438)
LOC100577106	100577106	Apis mellifera	uncharacterized LOC100577106(LOC100577106)
DL	406086	Apis mellifera	dorsal(Dl)
LOC107964020	107964020	Apis mellifera	alpha-tocopherol transfer protein-like(LOC107964020)
LOC550828	550828	Apis mellifera	elongation of very long chain fatty acids protein AAEL008004-like(LOC550828)
LOC410997	410997	Apis mellifera	organic cation transporter 1-like(LOC410997)
LOC725085	725085	Apis mellifera	basic helix-loop-helix neural transcription factor TAP(LOC725085)
LOC102654371	102654371	Apis mellifera	pro-resilin-like(LOC102654371)
LOC410514	410514	Apis mellifera	uncharacterized LOC410514(LOC410514)
LOC411845	411845	Apis mellifera	p21-activated protein kinase-interacting protein 1-like(LOC411845)
LOC409533	409533	Apis mellifera	annexin B9-like(LOC409533)
LOC410515	410515	Apis mellifera	uncharacterized LOC410515(LOC410515)
LOC411846	411846	Apis mellifera	endothelin-converting enzyme 1-like(LOC411846)
LOC408688	408688	Apis mellifera	Down syndrome cell adhesion molecule-like protein Dscam2(LOC408688)
LOC409539	409539	Apis mellifera	microtubule-associated protein tau-like(LOC409539)
LOC725089	725089	Apis mellifera	cuticular protein(LOC725089)
LOC107964024	107964024	Apis mellifera	uncharacterized LOC107964024(LOC107964024)
LOC102655220	102655220	Apis mellifera	uncharacterized LOC102655220(LOC102655220)
LOC409538	409538	Apis mellifera	lysoplasmalogenase-like protein TMEM86A(LOC409538)
LOC107964022	107964022	Apis mellifera	ran-binding protein 9-like(LOC107964022)
LOC410996	410996	Apis mellifera	tubulin beta chain(LOC410996)
LOC409531	409531	Apis mellifera	NECAP-like protein CG9132(LOC409531)
LOC410517	410517	Apis mellifera	uncharacterized LOC410517(LOC410517)
LOC408685	408685	Apis mellifera	MAP7 domain-containing protein 1(LOC408685)
RIPK5	412747	Apis mellifera	receptor interacting protein kinase 5(Ripk5)
LOC102655699	102655699	Apis mellifera	uncharacterized LOC102655699(LOC102655699)
LOC102654368	102654368	Apis mellifera	lactosylceramide 4-alpha-galactosyltransferase-like(LOC102654368)
LOC102656548	102656548	Apis mellifera	nucleoside diphosphate kinase homolog 5-like(LOC102656548)
LOC410530	410530	Apis mellifera	alkaline phosphatase-like(LOC410530)
LOC102654369	102654369	Apis mellifera	la-related protein 6(LOC102654369)
LOC412703	412703	Apis mellifera	protein toll(LOC412703)
LOC408697	408697	Apis mellifera	KN motif and ankyrin repeat domain-containing protein 3-like(LOC408697)
LOC411856	411856	Apis mellifera	U3 small nucleolar ribonucleoprotein protein IMP4(LOC411856)
LOC410526	410526	Apis mellifera	serine protease 42(LOC410526)
LOC107964015	107964015	Apis mellifera	uncharacterized LOC107964015(LOC107964015)
VAMP7	550961	Apis mellifera	vesicle-associated membrane protein 7(Vamp7)
LOC410520	410520	Apis mellifera	uncharacterized oxidoreductase YjmC(LOC410520)
LOC107964013	107964013	Apis mellifera	uncharacterized LOC107964013(LOC107964013)
LOC410521	410521	Apis mellifera	carotenoid isomerooxygenase(LOC410521)
LOC725099	725099	Apis mellifera	spermidine synthase(LOC725099)
LOC408690	408690	Apis mellifera	calmodulin-like(LOC408690)
LOC100578444	100578444	Apis mellifera	uncharacterized LOC100578444(LOC100578444)
LOC100577112	100577112	Apis mellifera	astakine-like(LOC100577112)
LOC100577127	100577127	Apis mellifera	proline-, glutamic acid- and leucine-rich protein 1-like(LOC100577127)
LOC102656534	102656534	Apis mellifera	uncharacterized LOC102656534(LOC102656534)
LOC726393	726393	Apis mellifera	capa receptor-like GPCR(LOC726393)
LOC725062	725062	Apis mellifera	39S ribosomal protein L4, mitochondrial(LOC725062)
LOC726392	726392	Apis mellifera	sodium-independent sulfate anion transporter(LOC726392)
LOC725060	725060	Apis mellifera	coenzyme Q-binding protein COQ10 homolog B, mitochondrial(LOC725060)
LOC725065	725065	Apis mellifera	lisH domain-containing protein ARMC9-like(LOC725065)
LOC100578454	100578454	Apis mellifera	uncharacterized LOC100578454(LOC100578454)
LOC725068	725068	Apis mellifera	dynein heavy chain, cytoplasmic(LOC725068)
LOC410539	410539	Apis mellifera	protein 5NUC-like(LOC410539)
LOC100576271	100576271	Apis mellifera	dentin sialophosphoprotein-like(LOC100576271)
LOC100578467	100578467	Apis mellifera	protein Star-like(LOC100578467)
LOC411881	411881	Apis mellifera	peregrin(LOC411881)
LOC102656527	102656527	Apis mellifera	uncharacterized LOC102656527(LOC102656527)
LOC551703	551703	Apis mellifera	clavesin-2(LOC551703)
LOC551708	551708	Apis mellifera	vacuolar protein sorting-associated protein 41 homolog(LOC551708)
LOC551706	551706	Apis mellifera	unconventional myosin-IXb(LOC551706)
LOC102655679	102655679	Apis mellifera	DNA-directed RNA polymerase III subunit RPC7-like(LOC102655679)
LOC551707	551707	Apis mellifera	RNA-binding protein with serine-rich domain 1(LOC551707)
LOC725074	725074	Apis mellifera	omega-conotoxin-like protein 1(LOC725074)
LOC107965368	107965368	Apis mellifera	basic-leucine zipper transcription factor A-like(LOC107965368)
LOC102655673	102655673	Apis mellifera	mitochondrial import inner membrane translocase subunit Tim16(LOC102655673)
LOC410542	410542	Apis mellifera	ras association domain-containing protein 8(LOC410542)
LOC725076	725076	Apis mellifera	CCHC-type zinc finger protein CG3800(LOC725076)
LOC107965363	107965363	Apis mellifera	uncharacterized LOC107965363(LOC107965363)
LOC100577135	100577135	Apis mellifera	protein amnionless-like(LOC100577135)
LOC100578466	100578466	Apis mellifera	uncharacterized LOC100578466(LOC100578466)
LOC100576288	100576288	Apis mellifera	uncharacterized LOC100576288(LOC100576288)
LOC727257	727257	Apis mellifera	peroxisomal membrane protein PEX13(LOC727257)
LOC100576284	100576284	Apis mellifera	uncharacterized LOC100576284(LOC100576284)
LOC552642	552642	Apis mellifera	DNA replication licensing factor Mcm3(LOC552642)
LOC552643	552643	Apis mellifera	transmembrane protein adipocyte-associated 1 homolog(LOC552643)
LOC411490	411490	Apis mellifera	probable beta-hexosaminidase fdl(LOC411490)
LOC409171	409171	Apis mellifera	esterase FE4-like(LOC409171)
LOC409172	409172	Apis mellifera	xaa-Pro aminopeptidase 1-like(LOC409172)
LOC413676	413676	Apis mellifera	patched domain-containing protein 3(LOC413676)
LOC552648	552648	Apis mellifera	GPN-loop GTPase 3(LOC552648)
LOC413675	413675	Apis mellifera	nuclear pore complex protein Nup107(LOC413675)
LOC552649	552649	Apis mellifera	elongation factor 1-beta'(LOC552649)
LOC410167	410167	Apis mellifera	sorbitol dehydrogenase-like(LOC410167)
LOC410161	410161	Apis mellifera	afadin(LOC410161)
LOC725041	725041	Apis mellifera	slit homolog 1 protein-like(LOC725041)
LOC411009	411009	Apis mellifera	dachshund homolog 2(LOC411009)
LOC100578072	100578072	Apis mellifera	uncharacterized LOC100578072(LOC100578072)
LOC726370	726370	Apis mellifera	uncharacterized LOC726370(LOC726370)
LOC411488	411488	Apis mellifera	glycogen debranching enzyme(LOC411488)
LOC409176	409176	Apis mellifera	pro-resilin(LOC409176)
LOC724199	724199	Apis mellifera	early nodulin-75-like(LOC724199)
LOC725047	725047	Apis mellifera	nucleolin 1(LOC725047)
LOC725046	725046	Apis mellifera	uncharacterized LOC725046(LOC725046)
LOC107965318	107965318	Apis mellifera	uncharacterized LOC107965318(LOC107965318)
LOC107965317	107965317	Apis mellifera	uncharacterized LOC107965317(LOC107965317)
LOC552653	552653	Apis mellifera	equilibrative nucleoside transporter 3(LOC552653)
LOC552651	552651	Apis mellifera	stress response protein NST1(LOC552651)
LOC551321	551321	Apis mellifera	39S ribosomal protein L44, mitochondrial(LOC551321)
LOC551325	551325	Apis mellifera	voltage-dependent anion-selective channel(LOC551325)
LOC412354	412354	Apis mellifera	uncharacterized LOC412354(LOC412354)
LOC413686	413686	Apis mellifera	H/ACA ribonucleoprotein complex subunit 1(LOC413686)
LOC551329	551329	Apis mellifera	ATPase family AAA domain-containing protein 3(LOC551329)
LOC726382	726382	Apis mellifera	uncharacterized LOC726382(LOC726382)
MAD	724047	Apis mellifera	MAX dimerization protein(Mad)
LOC727232	727232	Apis mellifera	uncharacterized LOC727232(LOC727232)
LOC725053	725053	Apis mellifera	protein odd-skipped(LOC725053)
LOC727239	727239	Apis mellifera	uncharacterized LOC727239(LOC727239)
LOC409187	409187	Apis mellifera	MD-2-related lipid-recognition protein-like(LOC409187)
LOC727237	727237	Apis mellifera	carbonic anhydrase 2-like(LOC727237)
LOC551338	551338	Apis mellifera	uncharacterized LOC551338(LOC551338)
LOC552667	552667	Apis mellifera	protein charybde-like(LOC552667)
LOC102654313	102654313	Apis mellifera	uncharacterized LOC102654313(LOC102654313)
LOC102654312	102654312	Apis mellifera	KRR1 small subunit processome component homolog(LOC102654312)
LOC102654795	102654795	Apis mellifera	uncharacterized LOC102654795(LOC102654795)
LOC413697	413697	Apis mellifera	PTS-dependent dihydroxyacetone kinase, dihydroxyacetone-binding subunit DhaK-like(LOC413697)
LOC413213	413213	Apis mellifera	tubulin polyglutamylase TTLL4-like(LOC413213)
LOC102655648	102655648	Apis mellifera	FAD synthase-like(LOC102655648)
LOC413210	413210	Apis mellifera	cadherin-89D(LOC413210)
LOC102654799	102654799	Apis mellifera	myb-related transcription factor, partner of profilin-like(LOC102654799)
LOC724172	724172	Apis mellifera	neurobeachin(LOC724172)
LOC724175	724175	Apis mellifera	probable cytochrome P450 304a1(LOC724175)
LOC100578091	100578091	Apis mellifera	uncharacterized LOC100578091(LOC100578091)
LOC413204	413204	Apis mellifera	tropomyosin-2-like(LOC413204)
LOC724177	724177	Apis mellifera	uncharacterized LOC724177(LOC724177)
LOC724178	724178	Apis mellifera	uncharacterized LOC724178(LOC724178)
LOC727202	727202	Apis mellifera	carbohydrate sulfotransferase 11(LOC727202)
LOC552672	552672	Apis mellifera	proclotting enzyme(LOC552672)
LOC552675	552675	Apis mellifera	myoneurin-like(LOC552675)
LOC410190	410190	Apis mellifera	tyrosine-protein kinase Dnt(LOC410190)
LOC102655639	102655639	Apis mellifera	uncharacterized LOC102655639(LOC102655639)
LOC552679	552679	Apis mellifera	cytochrome P450 4c3(LOC552679)
LOC552677	552677	Apis mellifera	protein polybromo-1(LOC552677)
LOC552678	552678	Apis mellifera	enolase(LOC552678)
LOC102655631	102655631	Apis mellifera	facilitated trehalose transporter Tret1-like(LOC102655631)
LOC726361	726361	Apis mellifera	ufm1-specific protease 1(LOC726361)
USP	409227	Apis mellifera	ultraspiracle(Usp)
LOC107965323	107965323	Apis mellifera	uncharacterized LOC107965323(LOC107965323)
LOC724187	724187	Apis mellifera	toll-like receptor 4(LOC724187)
LOC411038	411038	Apis mellifera	uncharacterized LOC411038(LOC411038)
LOC102654781	102654781	Apis mellifera	protein G12-like(LOC102654781)
LOC725033	725033	Apis mellifera	uncharacterized LOC725033(LOC725033)
LOC107964473	107964473	Apis mellifera	uncharacterized LOC107964473(LOC107964473)
LOC726362	726362	Apis mellifera	4-coumarate--CoA ligase 1(LOC726362)
LOC725038	725038	Apis mellifera	protein NPC2 homolog(LOC725038)
HEX70C	409354	Apis mellifera	hexamerin 70c(Hex70c)
HEX70A	726848	Apis mellifera	hexamerin 70a(Hex70a)
CTL5	411770	Apis mellifera	C-type lectin 5(CTL5)
LOC552600	552600	Apis mellifera	gamma-interferon-inducible-lysosomal thiol reductase(LOC552600)
LOC408280	408280	Apis mellifera	cell surface glycoprotein 1-like(LOC408280)
LOC410122	410122	Apis mellifera	glyceraldehyde-3-phosphate dehydrogenase 2(LOC410122)
LOC102654777	102654777	Apis mellifera	organic cation transporter protein(LOC102654777)
LOC724150	724150	Apis mellifera	B-cell lymphoma/leukemia 11B(LOC724150)
LOC409137	409137	Apis mellifera	MAP kinase-activating death domain protein(LOC409137)
LOC726331	726331	Apis mellifera	alpha-2 adrenergic receptor(LOC726331)
LOC724151	724151	Apis mellifera	programmed cell death protein 2(LOC724151)
LOC725483	725483	Apis mellifera	gustatory receptor for sugar taste 43a(LOC725483)
LOC725489	725489	Apis mellifera	farnesol dehydrogenase-like(LOC725489)
LOC725003	725003	Apis mellifera	protein sister of odd and bowel(LOC725003)
LOC724156	724156	Apis mellifera	transcription factor Sp8-like(LOC724156)
LOC725008	725008	Apis mellifera	protein trapped in endoderm-1(LOC725008)
LOC725007	725007	Apis mellifera	spermine oxidase(LOC725007)
LOC726337	726337	Apis mellifera	mitochondrial intermembrane space import and assembly protein 40-B(LOC726337)
LOC552610	552610	Apis mellifera	cytochrome c oxidase subunit 5B, mitochondrial(LOC552610)
LOC552611	552611	Apis mellifera	protein ABHD4(LOC552611)
LOC551765	551765	Apis mellifera	uncharacterized LOC551765(LOC551765)
LOC552617	552617	Apis mellifera	cyclin-dependent kinase 14(LOC552617)
LOC412310	412310	Apis mellifera	cilia- and flagella-associated protein 20-like(LOC412310)
LOC411463	411463	Apis mellifera	PH and SEC7 domain-containing protein 2(LOC411463)
LOC412796	412796	Apis mellifera	3-hydroxyisobutyryl-CoA hydrolase, mitochondrial(LOC412796)
LOC551769	551769	Apis mellifera	grpE protein homolog, mitochondrial(LOC551769)
LOC724161	724161	Apis mellifera	guanine nucleotide-binding protein-like 3 homolog(LOC724161)
LOC412306	412306	Apis mellifera	TBC1 domain family member 14(LOC412306)
LOC412308	412308	Apis mellifera	flap endonuclease 1(LOC412308)
LOC412303	412303	Apis mellifera	choline-phosphate cytidylyltransferase A-like(LOC412303)
LOC725011	725011	Apis mellifera	mitochondrial inner membrane protein COX18(LOC725011)
LOC411457	411457	Apis mellifera	galactosylgalactosylxylosylprotein 3-beta-glucuronosyltransferase P(LOC411457)
LOC410127	410127	Apis mellifera	rho guanine nucleotide exchange factor 11(LOC410127)
LOC724169	724169	Apis mellifera	transcription factor kayak(LOC724169)
LOC409143	409143	Apis mellifera	venom serine protease 34(LOC409143)
LOC725015	725015	Apis mellifera	monocarboxylate transporter 3(LOC725015)
LOC107964419	107964419	Apis mellifera	X-linked retinitis pigmentosa GTPase regulator-interacting protein 1-like(LOC107964419)
LOC409141	409141	Apis mellifera	sugar transporter SWEET1(LOC409141)
LOC107965749	107965749	Apis mellifera	uncharacterized LOC107965749(LOC107965749)
LOC100578045	100578045	Apis mellifera	uncharacterized LOC100578045(LOC100578045)
LOC100577198	100577198	Apis mellifera	uncharacterized LOC100577198(LOC100577198)
LOC725019	725019	Apis mellifera	loricrin-like(LOC725019)
LOC100578041	100578041	Apis mellifera	uncharacterized LOC100578041(LOC100578041)
CPF2	726691	Apis mellifera	cuticular protein CPF2(CPF2)
CPF1	726632	Apis mellifera	cuticular protein CPF1(CPF1)
LOC413653	413653	Apis mellifera	uncharacterized LOC413653(LOC413653)
LOC411476	411476	Apis mellifera	la-related protein 4(LOC411476)
LOC410140	410140	Apis mellifera	gamma-aminobutyric acid type B receptor subunit 2(LOC410140)
LOC100578051	100578051	Apis mellifera	uncharacterized LOC100578051(LOC100578051)
LOC726790	726790	Apis mellifera	uncharacterized LOC726790(LOC726790)
LOC107964442	107964442	Apis mellifera	uncharacterized LOC107964442(LOC107964442)
LOC725462	725462	Apis mellifera	vesicular glutamate transporter 2.1(LOC725462)
LOC412797	412797	Apis mellifera	facilitated trehalose transporter Tret1-like(LOC412797)
LOC412316	412316	Apis mellifera	sodium/potassium/calcium exchanger 3-like(LOC412316)
LOC725460	725460	Apis mellifera	hemicentin-1-like(LOC725460)
LOC726798	726798	Apis mellifera	sn1-specific diacylglycerol lipase beta(LOC726798)
LOC409157	409157	Apis mellifera	succinyl-CoA:3-ketoacid coenzyme A transferase 1, mitochondrial(LOC409157)
LOC727642	727642	Apis mellifera	dnaJ homolog subfamily B member 13-like(LOC727642)
LOC551781	551781	Apis mellifera	pre-rRNA-processing protein TSR1 homolog(LOC551781)
LOC409155	409155	Apis mellifera	dihydrolipoyllysine-residue succinyltransferase component of 2-oxoglutarate dehydrogenase complex, mitochondrial-like(LOC409155)
LOC725469	725469	Apis mellifera	kinesin 7A(LOC725469)
LOC726315	726315	Apis mellifera	sphingomyelin phosphodiesterase 1-like(LOC726315)
LOC551301	551301	Apis mellifera	solute carrier family 25 member 40(LOC551301)
APD-3	409716	Apis mellifera	apidermin 3(apd-3)
APD-2	727161	Apis mellifera	apidermin 2(Apd-2)
LOC551788	551788	Apis mellifera	katanin p60 ATPase-containing subunit A-like 2(LOC551788)
LOC552636	552636	Apis mellifera	dipeptidase 1(LOC552636)
LOC551303	551303	Apis mellifera	hexosaminidase D-like(LOC551303)
LOC551787	551787	Apis mellifera	HMG box transcription factor BBX(LOC551787)
LOC102653894	102653894	Apis mellifera	uncharacterized LOC102653894(LOC102653894)
LOC102656923	102656923	Apis mellifera	uncharacterized LOC102656923(LOC102656923)
LOC411003	411003	Apis mellifera	spermatogenesis-associated protein 5(LOC411003)
LOC411482	411482	Apis mellifera	ribosome-recycling factor, mitochondrial(LOC411482)
LOC412330	412330	Apis mellifera	ubiquitin-conjugating enzyme E2 H(LOC412330)
LOC100578060	100578060	Apis mellifera	uncharacterized LOC100578060(LOC100578060)
LOC726320	726320	Apis mellifera	serpin B3-like(LOC726320)
LOC726323	726323	Apis mellifera	uncharacterized LOC726323(LOC726323)
LOC409162	409162	Apis mellifera	retinoid-inducible serine carboxypeptidase-like(LOC409162)
LOC100578068	100578068	Apis mellifera	lateral signaling target protein 2 homolog(LOC100578068)
LOC726322	726322	Apis mellifera	uncharacterized LOC726322(LOC726322)
LOC409163	409163	Apis mellifera	uncharacterized LOC409163(LOC409163)
LOC107964438	107964438	Apis mellifera	uncharacterized LOC107964438(LOC107964438)
LOC726329	726329	Apis mellifera	lectizyme(LOC726329)
LOC100578066	100578066	Apis mellifera	glycogen-binding subunit 76A(LOC100578066)
LOC100576614	100576614	Apis mellifera	probable ATP-dependent RNA helicase ddx42(LOC100576614)
LOC551397	551397	Apis mellifera	28S ribosomal protein S18a, mitochondrial(LOC551397)
LOC725439	725439	Apis mellifera	uncharacterized LOC725439(LOC725439)
LOC100576610	100576610	Apis mellifera	mitochondrial ribonuclease P protein 3(LOC100576610)
LOC414004	414004	Apis mellifera	eukaryotic translation initiation factor 3 subunit A(LOC414004)
LOC413153	413153	Apis mellifera	uncharacterized LOC413153(LOC413153)
LOC724594	724594	Apis mellifera	ADP-ribosylation factor-like protein 4C(LOC724594)
LOC724114	724114	Apis mellifera	uncharacterized LOC724114(LOC724114)
BR-C	552255	Apis mellifera	broad-complex(Br-c)
RCC1	410681	Apis mellifera	regulator of chromosome condensation 1(RCC1)
LOC107964868	107964868	Apis mellifera	uncharacterized LOC107964868(LOC107964868)
LOC552251	552251	Apis mellifera	homeobox protein aristaless-like(LOC552251)
LOC724119	724119	Apis mellifera	ESF1 homolog(LOC724119)
LOC100576623	100576623	Apis mellifera	piggyBac transposable element-derived protein 4-like(LOC100576623)
LOC552259	552259	Apis mellifera	staphylococcal nuclease domain-containing protein 1(LOC552259)
LOC100576620	100576620	Apis mellifera	pre-mRNA-splicing factor 38B(LOC100576620)
LOC102653993	102653993	Apis mellifera	transcription factor Sox-21-B-like(LOC102653993)
LOC413168	413168	Apis mellifera	retinol dehydrogenase 14(LOC413168)
CPAP3-D	410065	Apis mellifera	cuticular protein analogous to peritrophins 3-D(Cpap3-d)
CPAP3-C	725932	Apis mellifera	cuticular protein analogous to peritrophins 3-C(Cpap3-c)
LOC414008	414008	Apis mellifera	ribonucleoside-diphosphate reductase subunit M2(LOC414008)
LOC725456	725456	Apis mellifera	sodium-dependent nutrient amino acid transporter 1-like(LOC725456)
LOC552261	552261	Apis mellifera	EF-hand domain-containing protein D2 homolog(LOC552261)
LOC107965706	107965706	Apis mellifera	uncharacterized LOC107965706(LOC107965706)
LOC724129	724129	Apis mellifera	pescadillo homolog(LOC724129)
LOC107964857	107964857	Apis mellifera	uncharacterized LOC107964857(LOC107964857)
LOC552265	552265	Apis mellifera	rho GTPase-activating protein 32(LOC552265)
LOC724126	724126	Apis mellifera	uncharacterized LOC724126(LOC724126)
LOC725457	725457	Apis mellifera	sodium channel protein Nach(LOC725457)
LOC100576637	100576637	Apis mellifera	trypsin 5G1-like(LOC100576637)
LOC102654837	102654837	Apis mellifera	uncharacterized LOC102654837(LOC102654837)
LOC725419	725419	Apis mellifera	ADP-ribosylation factor-like protein 6-interacting protein 4(LOC725419)
LOC102653989	102653989	Apis mellifera	uncharacterized LOC102653989(LOC102653989)
LOC102654832	102654832	Apis mellifera	uncharacterized LOC102654832(LOC102654832)
LOC100578816	100578816	Apis mellifera	uncharacterized LOC100578816(LOC100578816)
LOC726750	726750	Apis mellifera	fibroin heavy chain(LOC726750)
LOC725420	725420	Apis mellifera	sodium-dependent nutrient amino acid transporter 1-like(LOC725420)
LOC726758	726758	Apis mellifera	uncharacterized LOC726758(LOC726758)
LOC725426	725426	Apis mellifera	uncharacterized LOC725426(LOC725426)
LOC552276	552276	Apis mellifera	uncharacterized LOC552276(LOC552276)
LOC100577978	100577978	Apis mellifera	uncharacterized LOC100577978(LOC100577978)
LOC100576645	100576645	Apis mellifera	probable serine/threonine-protein kinase DDB_G0276461(LOC100576645)
LOC100576646	100576646	Apis mellifera	dihydrolipoyllysine-residue acetyltransferase component of pyruvate dehydrogenase complex, mitochondrial(LOC100576646)
LOC102653975	102653975	Apis mellifera	uncharacterized LOC102653975(LOC102653975)
LOC100578829	100578829	Apis mellifera	elongation of very long chain fatty acids protein 1-like(LOC100578829)
LOC413185	413185	Apis mellifera	spondin-1-like(LOC413185)
LOC100578828	100578828	Apis mellifera	uncharacterized LOC100578828(LOC100578828)
LOC102653974	102653974	Apis mellifera	uncharacterized LOC102653974(LOC102653974)
LOC107965722	107965722	Apis mellifera	uncharacterized LOC107965722(LOC107965722)
LOC107964872	107964872	Apis mellifera	uncharacterized LOC107964872(LOC107964872)
TG	411132	Apis mellifera	transglutaminase(Tg)
LOC409924	409924	Apis mellifera	synaptic vesicle glycoprotein 2B(LOC409924)
LOC724583	724583	Apis mellifera	uncharacterized LOC724583(LOC724583)
LOC409923	409923	Apis mellifera	leishmanolysin-like peptidase(LOC409923)
LOC552283	552283	Apis mellifera	glutathione S-transferase(LOC552283)
LOC552280	552280	Apis mellifera	protein SDA1 homolog(LOC552280)
LOC552286	552286	Apis mellifera	acetyl-CoA carboxylase(LOC552286)
LOC107964879	107964879	Apis mellifera	uncharacterized LOC107964879(LOC107964879)
LOC726768	726768	Apis mellifera	ATP-dependent RNA helicase dbp2-like(LOC726768)
LOC107965724	107965724	Apis mellifera	uncharacterized LOC107965724(LOC107965724)
LOC107965723	107965723	Apis mellifera	uncharacterized LOC107965723(LOC107965723)
LOC552202	552202	Apis mellifera	monocarboxylate transporter 9-like(LOC552202)
LOC100577901	100577901	Apis mellifera	uncharacterized LOC100577901(LOC100577901)
LOC413591	413591	Apis mellifera	nucleolar complex protein 2 homolog(LOC413591)
LOC724548	724548	Apis mellifera	integrin alpha-PS2(LOC724548)
LOC413590	413590	Apis mellifera	alkylglycerol monooxygenase-like(LOC413590)
LOC409095	409095	Apis mellifera	protein apterous(LOC409095)
LOC552689	552689	Apis mellifera	estradiol 17-beta-dehydrogenase 11(LOC552689)
LOC552205	552205	Apis mellifera	elongation of very long chain fatty acids protein AAEL008004(LOC552205)
LOC410087	410087	Apis mellifera	uncharacterized LOC410087(LOC410087)
LOC413113	413113	Apis mellifera	probable serine/threonine-protein kinase samkC(LOC413113)
LOC413596	413596	Apis mellifera	receptor-type guanylate cyclase gcy-4(LOC413596)
LOC552209	552209	Apis mellifera	neo-calmodulin-like(LOC552209)
LOC410083	410083	Apis mellifera	membrane-associated guanylate kinase, WW and PDZ domain-containing protein 1(LOC410083)
LOC102654812	102654812	Apis mellifera	uncharacterized LOC102654812(LOC102654812)
LOC412263	412263	Apis mellifera	endoplasmic reticulum aminopeptidase 2-like(LOC412263)
LOC413594	413594	Apis mellifera	abhydrolase domain-containing protein 2(LOC413594)
LOC107963970	107963970	Apis mellifera	uncharacterized LOC107963970(LOC107963970)
LOC413106	413106	Apis mellifera	uncharacterized LOC413106(LOC413106)
LOC725401	725401	Apis mellifera	U6 snRNA-associated Sm-like protein LSm3(LOC725401)
LOC724554	724554	Apis mellifera	protein THEM6-like(LOC724554)
LOC725882	725882	Apis mellifera	uncharacterized LOC725882(LOC725882)
LOC724558	724558	Apis mellifera	uncharacterized LOC724558(LOC724558)
LOC552210	552210	Apis mellifera	fumarylacetoacetase(LOC552210)
LOC107963974	107963974	Apis mellifera	uncharacterized LOC107963974(LOC107963974)
LOC551360	551360	Apis mellifera	transcription factor Ken(LOC551360)
LOC100577913	100577913	Apis mellifera	protein roadkill-like(LOC100577913)
LOC552214	552214	Apis mellifera	nucleolar protein 16(LOC552214)
LOC552695	552695	Apis mellifera	RCC1 and BTB domain-containing protein 1-like(LOC552695)
LOC725406	725406	Apis mellifera	serine/threonine-protein kinase PRP4 homolog(LOC725406)
LOC102653956	102653956	Apis mellifera	anaphase-promoting complex subunit 13(LOC102653956)
LOC726737	726737	Apis mellifera	venom acid phosphatase Acph-1-like(LOC726737)
LOC552217	552217	Apis mellifera	uncharacterized LOC552217(LOC552217)
LOC410099	410099	Apis mellifera	THO complex subunit 2(LOC410099)
LOC412279	412279	Apis mellifera	uncharacterized LOC412279(LOC412279)
LOC100577918	100577918	Apis mellifera	uncharacterized LOC100577918(LOC100577918)
LOC412273	412273	Apis mellifera	probable chitinase 3(LOC412273)
LOC410096	410096	Apis mellifera	gamma-glutamyltranspeptidase 1-like(LOC410096)
LOC102653951	102653951	Apis mellifera	ras-related and estrogen-regulated growth inhibitor-like protein(LOC102653951)
LOC413121	413121	Apis mellifera	39S ribosomal protein L22, mitochondrial(LOC413121)
VG	406088	Apis mellifera	vitellogenin(Vg)
LOC107963962	107963962	Apis mellifera	ribosome biogenesis protein NSA2 homolog(LOC107963962)
LOC724560	724560	Apis mellifera	fatty acyl-CoA reductase 1-like(LOC724560)
LOC725890	725890	Apis mellifera	kinesin F(LOC725890)
LOC107963967	107963967	Apis mellifera	serine protease inhibitor 3-like(LOC107963967)
LOC725893	725893	Apis mellifera	uncharacterized LOC725893(LOC725893)
LOC724563	724563	Apis mellifera	uncharacterized LOC724563(LOC724563)
LOC551373	551373	Apis mellifera	ectonucleoside triphosphate diphosphohydrolase 5(LOC551373)
LOC724568	724568	Apis mellifera	calpain-C(LOC724568)
LOC725415	725415	Apis mellifera	BTB/POZ domain-containing protein KCTD16(LOC725415)
LOC724569	724569	Apis mellifera	mucin-5AC(LOC724569)
LOC552221	552221	Apis mellifera	F-BAR domain only protein 2(LOC552221)
LOC551372	551372	Apis mellifera	uncharacterized LOC551372(LOC551372)
LOC724567	724567	Apis mellifera	methylosome protein 50(LOC724567)
LOC100577923	100577923	Apis mellifera	protein LLP homolog(LOC100577923)
LOC102653944	102653944	Apis mellifera	uncharacterized LOC102653944(LOC102653944)
LOC100577920	100577920	Apis mellifera	uncharacterized LOC100577920(LOC100577920)
LOC726709	726709	Apis mellifera	uncharacterized LOC726709(LOC726709)
LOC412287	412287	Apis mellifera	peptidyl-prolyl cis-trans isomerase FKBP4(LOC412287)
LOC413134	413134	Apis mellifera	UNC93-like protein(LOC413134)
LOC102653941	102653941	Apis mellifera	uncharacterized LOC102653941(LOC102653941)
OBP1	406102	Apis mellifera	odorant binding protein 1(Obp1)
LOC107963995	107963995	Apis mellifera	coagulation factor X-like(LOC107963995)
LOC413128	413128	Apis mellifera	putative ferric-chelate reductase 1 homolog(LOC413128)
LOC107964845	107964845	Apis mellifera	uncharacterized LOC107964845(LOC107964845)
LOC552231	552231	Apis mellifera	probable RNA-binding protein 19(LOC552231)
LOC724536	724536	Apis mellifera	uncharacterized LOC724536(LOC724536)
LOC551383	551383	Apis mellifera	protein MAK16 homolog A(LOC551383)
LOC102653935	102653935	Apis mellifera	uncharacterized LOC102653935(LOC102653935)
LOC102653939	102653939	Apis mellifera	uncharacterized LOC102653939(LOC102653939)
LOC412295	412295	Apis mellifera	nose resistant to fluoxetine protein 6(LOC412295)
LOC100577939	100577939	Apis mellifera	uncharacterized LOC100577939(LOC100577939)
LOC102653931	102653931	Apis mellifera	uncharacterized LOC102653931(LOC102653931)
LOC102653932	102653932	Apis mellifera	uncharacterized LOC102653932(LOC102653932)
LOC107963984	107963984	Apis mellifera	uncharacterized LOC107963984(LOC107963984)
LOC413139	413139	Apis mellifera	probable phenylalanine--tRNA ligase, mitochondrial(LOC413139)
LOC724542	724542	Apis mellifera	U3 small nucleolar RNA-associated protein 4 homolog(LOC724542)
LOC726725	726725	Apis mellifera	pro-resilin(LOC726725)
LOC552243	552243	Apis mellifera	mucin-5AC(LOC552243)
LOC726722	726722	Apis mellifera	uncharacterized LOC726722(LOC726722)
LOC552241	552241	Apis mellifera	60S ribosomal protein L5(LOC552241)
LOC725838	725838	Apis mellifera	uncharacterized LOC725838(LOC725838)
LOC724506	724506	Apis mellifera	HEAT repeat-containing protein 3(LOC724506)
LOC725837	725837	Apis mellifera	probable ATP-dependent RNA helicase kurz(LOC725837)
LOC102653922	102653922	Apis mellifera	organic cation transporter protein-like(LOC102653922)
LOC100577548	100577548	Apis mellifera	tubulin beta chain-like(LOC100577548)
LOC100577543	100577543	Apis mellifera	fez family zinc finger protein 1-like(LOC100577543)
VAS	410692	Apis mellifera	ATP-dependent RNA helicase vasa(vas)
LOC550903	550903	Apis mellifera	arginine--tRNA ligase, cytoplasmic(LOC550903)
LOC408643	408643	Apis mellifera	uncharacterized LOC408643(LOC408643)
LOC409976	409976	Apis mellifera	transmembrane emp24 domain-containing protein 5(LOC409976)
LOC102656196	102656196	Apis mellifera	uncharacterized LOC102656196(LOC102656196)
LOC408645	408645	Apis mellifera	glutamate receptor, ionotropic, kainate 2(LOC408645)
LOC410950	410950	Apis mellifera	TBC1 domain family member 9(LOC410950)
LOC408649	408649	Apis mellifera	uncharacterized LOC408649(LOC408649)
LOC408648	408648	Apis mellifera	RING finger protein 11(LOC408648)
LOC100577541	100577541	Apis mellifera	uncharacterized LOC100577541(LOC100577541)
LOC724991	724991	Apis mellifera	phosphatidylinositol 4-phosphate 5-kinase type-1 alpha(LOC724991)
LOC411805	411805	Apis mellifera	WD repeat, SAM and U-box domain-containing protein 1-like(LOC411805)
LOC724998	724998	Apis mellifera	solute carrier family 2, facilitated glucose transporter member 10-like(LOC724998)
LOC408641	408641	Apis mellifera	uncharacterized LOC408641(LOC408641)
LOC724995	724995	Apis mellifera	1-acyl-sn-glycerol-3-phosphate acyltransferase alpha-like(LOC724995)
LOC102656190	102656190	Apis mellifera	uncharacterized LOC102656190(LOC102656190)
LOC724517	724517	Apis mellifera	la-related protein 1B(LOC724517)
LOC550915	550915	Apis mellifera	sideroflexin-2(LOC550915)
LOC409986	409986	Apis mellifera	peroxisomal multifunctional enzyme type 2-like(LOC409986)
LOC102656186	102656186	Apis mellifera	trypsin-5(LOC102656186)
LOC550918	550918	Apis mellifera	ATP-binding cassette sub-family G member 4(LOC550918)
LOC409500	409500	Apis mellifera	mitochondrial import receptor subunit TOM22 homolog(LOC409500)
LOC410967	410967	Apis mellifera	ABC transporter G family member 22(LOC410967)
LOC408655	408655	Apis mellifera	acidic fibroblast growth factor intracellular-binding protein(LOC408655)
LOC100577553	100577553	Apis mellifera	protein ARV1(LOC100577553)
LOC725856	725856	Apis mellifera	ras-related protein Rab-6.2(LOC725856)
LOC408650	408650	Apis mellifera	inositol oxygenase(LOC408650)
LOC726703	726703	Apis mellifera	venom acid phosphatase Acph-1(LOC726703)
LOC409981	409981	Apis mellifera	titin homolog(LOC409981)
LOC725818	725818	Apis mellifera	uncharacterized LOC725818(LOC725818)
LOC550922	550922	Apis mellifera	protein mab-21-like(LOC550922)
CPR6	100577189	Apis mellifera	cuticular protein 6(CPR6)
CPR4	727204	Apis mellifera	cuticular protein 4(CPR4)
LOC411822	411822	Apis mellifera	aldehyde dehydrogenase family 3 member B1(LOC411822)
CPR3	409345	Apis mellifera	cuticular protein 3(CPR3)
LOC410976	410976	Apis mellifera	nose resistant to fluoxetine protein 6(LOC410976)
LOC409511	409511	Apis mellifera	tetraspanin-1(LOC409511)
CPR2	727197	Apis mellifera	cuticular protein 2(CPR2)
CPR1	552627	Apis mellifera	cuticular protein 1(CPR1)
LOC409999	409999	Apis mellifera	lipase 3-like(LOC409999)
LOC100578893	100578893	Apis mellifera	uncharacterized LOC100578893(LOC100578893)
LOC100577562	100577562	Apis mellifera	probable LIM domain-containing serine/threonine-protein kinase DDB_G0286997(LOC100577562)
LOC725823	725823	Apis mellifera	uncharacterized LOC725823(LOC725823)
LOC724976	724976	Apis mellifera	WD repeat-containing protein 26(LOC724976)
LOC102656170	102656170	Apis mellifera	protein atonal(LOC102656170)
LOC409991	409991	Apis mellifera	dnaJ homolog subfamily C member 11(LOC409991)
LOC724979	724979	Apis mellifera	forkhead box protein A2-A-like(LOC724979)
HBG2	411257	Apis mellifera	alpha-glucosidase(Hbg2)
LOC100576248	100576248	Apis mellifera	uncharacterized LOC100576248(LOC100576248)
LOC550930	550930	Apis mellifera	TGF-beta receptor type-1(LOC550930)
HBG3	406131	Apis mellifera	alpha-glucosidase(Hbg3)
LOC100577576	100577576	Apis mellifera	chondroitin proteoglycan-2-like(LOC100577576)
LOC550935	550935	Apis mellifera	splicing factor 3B subunit 3(LOC550935)
LOC410986	410986	Apis mellifera	dorsal-ventral patterning tolloid-like protein 1(LOC410986)
LOC411833	411833	Apis mellifera	la protein homolog(LOC411833)
LOC408675	408675	Apis mellifera	probable 39S ribosomal protein L24, mitochondrial(LOC408675)
LOC409528	409528	Apis mellifera	60S ribosomal protein L7a(LOC409528)
LOC410982	410982	Apis mellifera	protein croquemort(LOC410982)
ECR	406084	Apis mellifera	ecdysone receptor(Ecr)
LOC408670	408670	Apis mellifera	Down syndrome cell adhesion molecule-like protein Dscam2(LOC408670)
SERGEF	725534	Apis mellifera	secretion regulating guanine nucleotide exchange factor(Sergef)
LOC410507	410507	Apis mellifera	sodium-independent sulfate anion transporter-like(LOC410507)
LOC725832	725832	Apis mellifera	beta-1,3-glucan-binding protein 1(LOC725832)
LOC410509	410509	Apis mellifera	mucin-2-like(LOC410509)
LOC724946	724946	Apis mellifera	cytochrome P450 6a2(LOC724946)
LOC100577504	100577504	Apis mellifera	uncharacterized LOC100577504(LOC100577504)
LOC413197	413197	Apis mellifera	G protein-coupled receptor kinase 1(LOC413197)
LOC409936	409936	Apis mellifera	zinc finger and BTB domain-containing protein 34-like(LOC409936)
LOC409933	409933	Apis mellifera	glucose transporter type 1(LOC409933)
LOC102656154	102656154	Apis mellifera	uncharacterized LOC102656154(LOC102656154)
LOC100859932	100859932	Apis mellifera	uncharacterized LOC100859932(LOC100859932)
LOC724950	724950	Apis mellifera	integrin beta-PS-like(LOC724950)
LOC725800	725800	Apis mellifera	fibrillin-2(LOC725800)
LOC410915	410915	Apis mellifera	aquaporin AQPAn.G-like(LOC410915)
LOC724951	724951	Apis mellifera	1-acyl-sn-glycerol-3-phosphate acyltransferase beta-like(LOC724951)
LOC725804	725804	Apis mellifera	cuticle protein 18.7-like(LOC725804)
LOC724955	724955	Apis mellifera	KH domain-containing protein akap-1(LOC724955)
LOC100577513	100577513	Apis mellifera	uncharacterized LOC100577513(LOC100577513)
LOC100576666	100576666	Apis mellifera	uncharacterized LOC100576666(LOC100576666)
LOC100576663	100576663	Apis mellifera	39S ribosomal protein L39, mitochondrial(LOC100576663)
LOC408607	408607	Apis mellifera	SEC23-interacting protein-like(LOC408607)
LOC409937	409937	Apis mellifera	neither inactivation nor afterpotential protein C(LOC409937)
LOC410925	410925	Apis mellifera	hormone receptor 4(LOC410925)
LOC410926	410926	Apis mellifera	PH domain leucine-rich repeat-containing protein phosphatase 2(LOC410926)
LOC100577527	100577527	Apis mellifera	uncharacterized LOC100577527(LOC100577527)
LOC100578852	100578852	Apis mellifera	ribonucleases P/MRP protein subunit POP1(LOC100578852)
LOC100577521	100577521	Apis mellifera	uncharacterized LOC100577521(LOC100577521)
LOC408619	408619	Apis mellifera	ubiquitin carboxyl-terminal hydrolase 3-like(LOC408619)
LOC409949	409949	Apis mellifera	agrin(LOC409949)
LOC102655284	102655284	Apis mellifera	serine--tRNA ligase-like(LOC102655284)
LOC102656130	102656130	Apis mellifera	uncharacterized LOC102656130(LOC102656130)
LOC409951	409951	Apis mellifera	39S ribosomal protein L20, mitochondrial(LOC409951)
LOC408622	408622	Apis mellifera	protein henna(LOC408622)
LOC100577539	100577539	Apis mellifera	uncharacterized LOC100577539(LOC100577539)
LOC100577537	100577537	Apis mellifera	uncharacterized LOC100577537(LOC100577537)
LOC100578865	100578865	Apis mellifera	uncharacterized LOC100578865(LOC100578865)
LOC100577533	100577533	Apis mellifera	uncharacterized LOC100577533(LOC100577533)
EGH	727422	Apis mellifera	beta-1,4-mannosyltransferase egh(egh)
LOC102655278	102655278	Apis mellifera	uncharacterized LOC102655278(LOC102655278)
LOC102655272	102655272	Apis mellifera	NHP2-like protein 1(LOC102655272)
LOC409965	409965	Apis mellifera	cyclin-dependent kinase 12(LOC409965)
LOC410944	410944	Apis mellifera	ATP-binding cassette sub-family C member Sur(LOC410944)
LOC408634	408634	Apis mellifera	major facilitator superfamily domain-containing protein 1-like(LOC408634)
LOC409962	409962	Apis mellifera	glycine-rich cell wall structural protein 2(LOC409962)
LOC409969	409969	Apis mellifera	tRNA-dihydrouridine(47) synthase [NAD(P)(+)]-like(LOC409969)
LOC102655275	102655275	Apis mellifera	uncharacterized LOC102655275(LOC102655275)
LOC409966	409966	Apis mellifera	dexamethasone-induced Ras-related protein 1(LOC409966)
LOC102656121	102656121	Apis mellifera	uncharacterized LOC102656121(LOC102656121)
LOC100578862	100578862	Apis mellifera	dynein assembly factor 1, axonemal homolog(LOC100578862)
LOC550984	550984	Apis mellifera	uncharacterized LOC550984(LOC550984)
LOC100577028	100577028	Apis mellifera	uncharacterized LOC100577028(LOC100577028)
LOC100577026	100577026	Apis mellifera	mitochondrial amidoxime-reducing component 1-like(LOC100577026)
LOC551837	551837	Apis mellifera	long-chain-fatty-acid--CoA ligase ACSBG2(LOC551837)
LOC107965272	107965272	Apis mellifera	uncharacterized LOC107965272(LOC107965272)
LOC410442	410442	Apis mellifera	DNA helicase MCM9-like(LOC410442)
LOC102656230	102656230	Apis mellifera	uncharacterized LOC102656230(LOC102656230)
LOC100576170	100576170	Apis mellifera	mucin-1-like(LOC100576170)
LOC102654051	102654051	Apis mellifera	uncharacterized LOC102654051(LOC102654051)
LOC410438	410438	Apis mellifera	neuroendocrine convertase 1-like(LOC410438)
LOC413947	413947	Apis mellifera	sodium leak channel non-selective protein(LOC413947)
LOC412610	412610	Apis mellifera	glutathione synthetase(LOC412610)
LOC107965276	107965276	Apis mellifera	uncharacterized LOC107965276(LOC107965276)
LOC410434	410434	Apis mellifera	splicing factor 3B subunit 4(LOC410434)
LOC409450	409450	Apis mellifera	guanine nucleotide-binding protein subunit beta-like protein(LOC409450)
LOC409452	409452	Apis mellifera	maltase A2-like(LOC409452)
LOC551843	551843	Apis mellifera	LETM1 and EF-hand domain-containing protein anon-60Da, mitochondrial(LOC551843)
LOC550996	550996	Apis mellifera	rRNA-processing protein UTP23 homolog(LOC550996)
LOC100578368	100578368	Apis mellifera	uncharacterized LOC100578368(LOC100578368)
LOC411781	411781	Apis mellifera	sodium/potassium/calcium exchanger 4-like(LOC411781)
LOC550998	550998	Apis mellifera	carbohydrate sulfotransferase 11-like(LOC550998)
LOC551848	551848	Apis mellifera	protocadherin-like wing polarity protein stan(LOC551848)
LOC551845	551845	Apis mellifera	potassium voltage-gated channel protein Shaw-like(LOC551845)
LOC410452	410452	Apis mellifera	carboxypeptidase B-like(LOC410452)
LOC551849	551849	Apis mellifera	L-galactose dehydrogenase-like(LOC551849)
LOC413959	413959	Apis mellifera	multidrug resistance-associated protein 4-like(LOC413959)
LOC409467	409467	Apis mellifera	sodium-coupled monocarboxylate transporter 2-like(LOC409467)
LOC409468	409468	Apis mellifera	A disintegrin and metalloproteinase with thrombospondin motifs 8(LOC409468)
LOC107966113	107966113	Apis mellifera	uncharacterized LOC107966113(LOC107966113)
LOC100576186	100576186	Apis mellifera	alanine--glyoxylate aminotransferase 2, mitochondrial(LOC100576186)
LOC409465	409465	Apis mellifera	uncharacterized LOC409465(LOC409465)
LOC100576182	100576182	Apis mellifera	pupal cuticle protein G1A-like(LOC100576182)
LOC551858	551858	Apis mellifera	kynurenine 3-monooxygenase(LOC551858)
LOC410462	410462	Apis mellifera	uncharacterized LOC410462(LOC410462)
LOC551857	551857	Apis mellifera	sepiapterin reductase(LOC551857)
LOC552707	552707	Apis mellifera	protein CDV3 homolog(LOC552707)
LOC100576192	100576192	Apis mellifera	uncharacterized LOC100576192(LOC100576192)
LOC726072	726072	Apis mellifera	putative defense protein 3(LOC726072)
LOC413964	413964	Apis mellifera	serine/threonine-protein kinase grp(LOC413964)
LOC100577044	100577044	Apis mellifera	histone-lysine N-methyltransferase SETMAR-like(LOC100577044)
LOC100578375	100578375	Apis mellifera	uncharacterized LOC100578375(LOC100578375)
LOC100576198	100576198	Apis mellifera	bromodomain-containing protein DDB_G0270170-like(LOC100576198)
APID1	406140	Apis mellifera	apidaecin 1(Apid1)
LOC552712	552712	Apis mellifera	6-phosphogluconate dehydrogenase, decarboxylating(LOC552712)
LOC107965285	107965285	Apis mellifera	uncharacterized LOC107965285(LOC107965285)
LOC413500	413500	Apis mellifera	protein Wnt-10b(LOC413500)
LOC551868	551868	Apis mellifera	kelch-like protein 5(LOC551868)
LOC411317	411317	Apis mellifera	CG1567-like(LOC411317)
LOC100578380	100578380	Apis mellifera	tRNA (guanine-N(7)-)-methyltransferase(LOC100578380)
LOC411796	411796	Apis mellifera	serine hydroxymethyltransferase(LOC411796)
LOC410465	410465	Apis mellifera	UNC93-like protein(LOC410465)
LOC412646	412646	Apis mellifera	uncharacterized LOC412646(LOC412646)
LOC410467	410467	Apis mellifera	uncharacterized LOC410467(LOC410467)
REP	726003	Apis mellifera	Rab escort protein(Rep)
LOC409002	409002	Apis mellifera	cuticular protein(LOC409002)
LOC100578382	100578382	Apis mellifera	interaptin-like(LOC100578382)
LOC100576135	100576135	Apis mellifera	uncharacterized LOC100576135(LOC100576135)
LOC100578797	100578797	Apis mellifera	uncharacterized LOC100578797(LOC100578797)
LOC100576136	100576136	Apis mellifera	zinc finger BED domain-containing protein 1-like(LOC100576136)
LOC409409	409409	Apis mellifera	serine/threonine-protein kinase ICK(LOC409409)
LOC102654014	102654014	Apis mellifera	hemK methyltransferase family member 2(LOC102654014)
LOC410876	410876	Apis mellifera	THUMP domain-containing protein 3-like(LOC410876)
LOC411725	411725	Apis mellifera	tektin-3-like(LOC411725)
LOC410879	410879	Apis mellifera	U3 small nucleolar RNA-interacting protein 2(LOC410879)
LOC726050	726050	Apis mellifera	forkhead box protein K2-like(LOC726050)
LOC102654496	102654496	Apis mellifera	high affinity copper uptake protein 1-like(LOC102654496)
LOC408569	408569	Apis mellifera	mitochondrial import inner membrane translocase subunit TIM50-C-like(LOC408569)
LOC100576134	100576134	Apis mellifera	uncharacterized LOC100576134(LOC100576134)
LOC100578793	100578793	Apis mellifera	uncharacterized LOC100578793(LOC100578793)
LOC409410	409410	Apis mellifera	plasminogen activator inhibitor 1 RNA-binding protein-like(LOC409410)
LOC408561	408561	Apis mellifera	soluble scavenger receptor cysteine-rich domain-containing protein SSC5D(LOC408561)
LOC411729	411729	Apis mellifera	sodium- and chloride-dependent GABA transporter ine(LOC411729)
LOC408564	408564	Apis mellifera	long-chain fatty acid transport protein 4-like(LOC408564)
LOC409893	409893	Apis mellifera	protein alan shepard-like(LOC409893)
LOC408563	408563	Apis mellifera	centrosomin(LOC408563)
LOC102656668	102656668	Apis mellifera	uncharacterized LOC102656668(LOC102656668)
LOC410890	410890	Apis mellifera	protein canopy homolog 2(LOC410890)
LOC410893	410893	Apis mellifera	transcription factor AP-2-epsilon(LOC410893)
LOC551802	551802	Apis mellifera	radial spoke head protein 6 homolog A(LOC551802)
LOC726060	726060	Apis mellifera	basigin(LOC726060)
LOC102655337	102655337	Apis mellifera	uncharacterized LOC102655337(LOC102655337)
LOC409425	409425	Apis mellifera	hemocyte protein-glutamine gamma-glutamyltransferase-like(LOC409425)
LOC102656661	102656661	Apis mellifera	uncharacterized LOC102656661(LOC102656661)
LOC410405	410405	Apis mellifera	cytochrome P450 18a1(LOC410405)
LOC413914	413914	Apis mellifera	carbohydrate sulfotransferase 11(LOC413914)
LOC410406	410406	Apis mellifera	zinc metalloproteinase nas-13(LOC410406)
LOC726061	726061	Apis mellifera	mitochondrial import inner membrane translocase subunit Tim10(LOC726061)
LOC102655332	102655332	Apis mellifera	protein orai-2-like(LOC102655332)
LOC410884	410884	Apis mellifera	phospholipase A1(LOC410884)
LOC410402	410402	Apis mellifera	serine proteinase stubble(LOC410402)
LOC100578323	100578323	Apis mellifera	probable phospholipid-transporting ATPase IF(LOC100578323)
LOC100577474	100577474	Apis mellifera	uncharacterized LOC100577474(LOC100577474)
LOC100578320	100578320	Apis mellifera	uncharacterized LOC100578320(LOC100578320)
LOC726069	726069	Apis mellifera	atrial natriuretic peptide receptor 1-like(LOC726069)
LOC408573	408573	Apis mellifera	eukaryotic translation initiation factor 6(LOC408573)
LOC413919	413919	Apis mellifera	protein LMBR1L(LOC413919)
LOC107965228	107965228	Apis mellifera	uncharacterized LOC107965228(LOC107965228)
LOC550964	550964	Apis mellifera	guanylate cyclase 32E(LOC550964)
LOC100576157	100576157	Apis mellifera	uncharacterized LOC100576157(LOC100576157)
LOC550965	550965	Apis mellifera	probable cytochrome P450 6a14(LOC550965)
LOC550968	550968	Apis mellifera	heat shock protein 75 kDa, mitochondrial(LOC550968)
LOC551812	551812	Apis mellifera	mitochondrial tRNA-specific 2-thiouridylase 1(LOC551812)
LOC410414	410414	Apis mellifera	116 kDa U5 small nuclear ribonucleoprotein component(LOC410414)
LOC107966106	107966106	Apis mellifera	uncharacterized LOC107966106(LOC107966106)
LOC408587	408587	Apis mellifera	histidine decarboxylase(LOC408587)
LOC107966105	107966105	Apis mellifera	uncharacterized LOC107966105(LOC107966105)
LOC409435	409435	Apis mellifera	phosphatidylinositol-binding clathrin assembly protein LAP(LOC409435)
LOC410417	410417	Apis mellifera	receptor-type tyrosine-protein phosphatase kappa-like(LOC410417)
LOC107966102	107966102	Apis mellifera	uncharacterized LOC107966102(LOC107966102)
LOC410896	410896	Apis mellifera	arrestin domain-containing protein 4(LOC410896)
LOC411744	411744	Apis mellifera	spectrin beta chain(LOC411744)
LOC100577003	100577003	Apis mellifera	uncharacterized LOC100577003(LOC100577003)
LOC100577002	100577002	Apis mellifera	multiple inositol polyphosphate phosphatase 1-like(LOC100577002)
LOC408583	408583	Apis mellifera	tropomyosin(LOC408583)
LOC408586	408586	Apis mellifera	probable nuclear hormone receptor HR3(LOC408586)
LOC102655319	102655319	Apis mellifera	inner centromere protein A(LOC102655319)
LOC100578347	100578347	Apis mellifera	uncharacterized LOC100578347(LOC100578347)
LOC551820	551820	Apis mellifera	meiotic nuclear division protein 1 homolog(LOC551820)
LOC102655798	102655798	Apis mellifera	isoaspartyl peptidase/L-asparaginase-like(LOC102655798)
LOC411760	411760	Apis mellifera	metabotropic glutamate receptor 7(LOC411760)
LOC102656645	102656645	Apis mellifera	uncharacterized LOC102656645(LOC102656645)
LOC413935	413935	Apis mellifera	nucleolar protein 58(LOC413935)
LOC409448	409448	Apis mellifera	collagen alpha-2(IX) chain-like(LOC409448)
LOC725193	725193	Apis mellifera	G patch domain-containing protein 2-like(LOC725193)
LOC102656640	102656640	Apis mellifera	uncharacterized LOC102656640(LOC102656640)
LOC413936	413936	Apis mellifera	uncharacterized LOC413936(LOC413936)
LOC410428	410428	Apis mellifera	uncharacterized LOC410428(LOC410428)
LOC102654462	102654462	Apis mellifera	uncharacterized LOC102654462(LOC102654462)
LOC725197	725197	Apis mellifera	protein penguin(LOC725197)
RFWD3	409940	Apis mellifera	ring finger and WD repeat domain 3(Rfwd3)
LOC726044	726044	Apis mellifera	unconventional myosin-XVIIIa(LOC726044)
LOC410424	410424	Apis mellifera	pyruvate dehydrogenase (acetyl-transferring) kinase, mitochondrial(LOC410424)
LOC726043	726043	Apis mellifera	leucine-rich repeat-containing protein 57(LOC726043)
LOC100577014	100577014	Apis mellifera	uncharacterized LOC100577014(LOC100577014)
LOC100578345	100578345	Apis mellifera	uncharacterized LOC100578345(LOC100578345)
LOC727378	727378	Apis mellifera	peptidyl-prolyl cis-trans isomerase-like 1(LOC727378)
LOC100578341	100578341	Apis mellifera	uncharacterized LOC100578341(LOC100578341)
LOC409444	409444	Apis mellifera	AMP deaminase 2(LOC409444)
LOC100576163	100576163	Apis mellifera	short neuropeptide F-like(LOC100576163)
LOC408596	408596	Apis mellifera	clavesin-2(LOC408596)
LOC551433	551433	Apis mellifera	uncharacterized LOC551433(LOC551433)
LOC102655308	102655308	Apis mellifera	uncharacterized LOC102655308(LOC102655308)
LOC409051	409051	Apis mellifera	microtubule-associated protein futsch(LOC409051)
LOC551437	551437	Apis mellifera	alpha-N-acetylglucosaminidase(LOC551437)
LOC412222	412222	Apis mellifera	uncharacterized LOC412222(LOC412222)
LOC412221	412221	Apis mellifera	proliferation-associated protein 2G4(LOC412221)
LOC411376	411376	Apis mellifera	estrogen sulfotransferase-like(LOC411376)
LOC412220	412220	Apis mellifera	vesicular glutamate transporter 2.2(LOC412220)
LOC413551	413551	Apis mellifera	mitochondrial coenzyme A transporter SLC25A42(LOC413551)
LOC410042	410042	Apis mellifera	glyoxylate reductase/hydroxypyruvate reductase-like(LOC410042)
LOC102656634	102656634	Apis mellifera	uncharacterized LOC102656634(LOC102656634)
LOC102656630	102656630	Apis mellifera	uncharacterized LOC102656630(LOC102656630)
LOC412215	412215	Apis mellifera	uncharacterized LOC412215(LOC412215)
LOC725165	725165	Apis mellifera	aquaporin AQPAe.a-like(LOC725165)
LOC725164	725164	Apis mellifera	mucin-19-like(LOC725164)
LOC726495	726495	Apis mellifera	protein D2-like(LOC726495)
LOC410039	410039	Apis mellifera	cysteine desulfurase, mitochondrial(LOC410039)
LOC726498	726498	Apis mellifera	mitochondrial import inner membrane translocase subunit Tim8(LOC726498)
LOC409058	409058	Apis mellifera	L-threonine ammonia-lyase-like(LOC409058)
LOC727346	727346	Apis mellifera	glutamate receptor ionotropic, delta-1(LOC727346)
LOC107964349	107964349	Apis mellifera	leucine-rich repeat protein soc-2 homolog(LOC107964349)
LOC551443	551443	Apis mellifera	uncharacterized LOC551443(LOC551443)
LOC552773	552773	Apis mellifera	protein takeout-like(LOC552773)
LOC551448	551448	Apis mellifera	ribose-phosphate pyrophosphokinase 1(LOC551448)
LOC409060	409060	Apis mellifera	golgin subfamily A member 6-like protein 22(LOC409060)
LOC551446	551446	Apis mellifera	RNA-binding protein lark(LOC551446)
LOC412233	412233	Apis mellifera	pseudouridine-metabolizing bifunctional protein C1861.05(LOC412233)
LOC102656625	102656625	Apis mellifera	uncharacterized LOC102656625(LOC102656625)
LOC411387	411387	Apis mellifera	nose resistant to fluoxetine protein 6-like(LOC411387)
LOC102653596	102653596	Apis mellifera	uncharacterized LOC102653596(LOC102653596)
LOC102656620	102656620	Apis mellifera	uncharacterized LOC102656620(LOC102656620)
LOC413560	413560	Apis mellifera	uncharacterized LOC413560(LOC413560)
LOC411381	411381	Apis mellifera	caspase-3-like(LOC411381)
LOC102654448	102654448	Apis mellifera	endochitinase A-like(LOC102654448)
LOC413562	413562	Apis mellifera	rho guanine nucleotide exchange factor 17(LOC413562)
OTD2	551357	Apis mellifera	homeotic protein ocelliless(otd2)
LOC413558	413558	Apis mellifera	photoreceptor-specific nuclear receptor(LOC413558)
LOC726028	726028	Apis mellifera	probable rRNA-processing protein EBP2 homolog(LOC726028)
LOC409066	409066	Apis mellifera	pyridoxine-5'-phosphate oxidase-like(LOC409066)
LOC725178	725178	Apis mellifera	chitooligosaccharidolytic beta-N-acetylglucosaminidase(LOC725178)
LOC552781	552781	Apis mellifera	H/ACA ribonucleoprotein complex subunit 2-like protein(LOC552781)
LOC102656618	102656618	Apis mellifera	uncharacterized LOC102656618(LOC102656618)
LOC409073	409073	Apis mellifera	equilibrative nucleoside transporter 4(LOC409073)
LOC552303	552303	Apis mellifera	RNA-binding protein cabeza-like(LOC552303)
LOC413575	413575	Apis mellifera	facilitated trehalose transporter Tret1-like(LOC413575)
LOC102653584	102653584	Apis mellifera	uncharacterized LOC102653584(LOC102653584)
LOC413576	413576	Apis mellifera	facilitated trehalose transporter Tret1-2 homolog(LOC413576)
LOC410063	410063	Apis mellifera	uncharacterized LOC410063(LOC410063)
LOC102656611	102656611	Apis mellifera	glycine-rich cell wall structural protein-like(LOC102656611)
CPR22	724694	Apis mellifera	cuticular protein 22(CPR22)
FIBROIN2	100192200	Apis mellifera	silk fibroin 2(Fibroin2)
LOC724292	724292	Apis mellifera	disks large 1 tumor suppressor protein(LOC724292)
CPR21	724649	Apis mellifera	cuticular protein 21(CPR21)
FIBROIN1	724771	Apis mellifera	silk fibroin 1(Fibroin1)
LOC726470	726470	Apis mellifera	solute carrier organic anion transporter family member 1A5-like(LOC726470)
LOC410059	410059	Apis mellifera	probable citrate synthase 2, mitochondrial(LOC410059)
LOC726478	726478	Apis mellifera	inhibin beta C chain(LOC726478)
LOC727324	727324	Apis mellifera	prolactin-releasing peptide receptor-like(LOC727324)
LOC107965219	107965219	Apis mellifera	feline leukemia virus subgroup C receptor-related protein 2-like(LOC107965219)
CPR28	412202	Apis mellifera	cuticular protein 28(CPR28)
CPR27	725509	Apis mellifera	cuticular protein 27(CPR27)
LOC409079	409079	Apis mellifera	eukaryotic translation initiation factor 4E type 3-A-like(LOC409079)
LOC551465	551465	Apis mellifera	homogentisate 1,2-dioxygenase(LOC551465)
LOC552797	552797	Apis mellifera	ETS-related transcription factor Elf-5-like(LOC552797)
LOC552313	552313	Apis mellifera	sterol O-acyltransferase 1(LOC552313)
LOC552799	552799	Apis mellifera	uncharacterized LOC552799(LOC552799)
LOC102655754	102655754	Apis mellifera	enolase-like(LOC102655754)
LOC410078	410078	Apis mellifera	echinoderm microtubule-associated protein-like 2(LOC410078)
LOC413588	413588	Apis mellifera	bystin(LOC413588)
LOC413103	413103	Apis mellifera	cysteine and histidine-rich protein 1 homolog(LOC413103)
LOC102655751	102655751	Apis mellifera	uncharacterized LOC102655751(LOC102655751)
LOC102654427	102654427	Apis mellifera	sodium-dependent nutrient amino acid transporter 1-like(LOC102654427)
LOC413583	413583	Apis mellifera	uncharacterized LOC413583(LOC413583)
LOC725151	725151	Apis mellifera	homeobox protein engrailed-1a(LOC725151)
LOC725154	725154	Apis mellifera	serine protease snake(LOC725154)
LOC725159	725159	Apis mellifera	probable cytochrome P450 6a14(LOC725159)
LOC725158	725158	Apis mellifera	peptidoglycan-recognition protein 1(LOC725158)
CYTC	408270	Apis mellifera	mitochondrial cytochrome C(CytC)
LOC726487	726487	Apis mellifera	histone H2B-like(LOC726487)
LOC552320	552320	Apis mellifera	uncharacterized LOC552320(LOC552320)
LOC102654418	102654418	Apis mellifera	uncharacterized LOC102654418(LOC102654418)
LOC102654417	102654417	Apis mellifera	uncharacterized LOC102654417(LOC102654417)
LOC552724	552724	Apis mellifera	zinc finger CCCH domain-containing protein 13-like(LOC552724)
LOC552721	552721	Apis mellifera	CD63 antigen(LOC552721)
LOC552727	552727	Apis mellifera	mitochondrial import inner membrane translocase subunit Tim23(LOC552727)
LOC552728	552728	Apis mellifera	uncharacterized LOC552728(LOC552728)
LOC102654894	102654894	Apis mellifera	uncharacterized LOC102654894(LOC102654894)
LOC413994	413994	Apis mellifera	calcium-activated potassium channel slowpoke(LOC413994)
LOC412663	412663	Apis mellifera	laminin subunit alpha(LOC412663)
LOC725122	725122	Apis mellifera	uncharacterized LOC725122(LOC725122)
LOC413502	413502	Apis mellifera	protein Wnt-1(LOC413502)
LOC413503	413503	Apis mellifera	TWiK family of potassium channels protein 18-like(LOC413503)
LOC726450	726450	Apis mellifera	nuclear hormone receptor FTZ-F1(LOC726450)
LOC409494	409494	Apis mellifera	methylglutaconyl-CoA hydratase, mitochondrial(LOC409494)
LOC727306	727306	Apis mellifera	bolA-like protein 3(LOC727306)
LOC100578399	100578399	Apis mellifera	ribonuclease P protein subunit p25-like protein(LOC100578399)
LOC409492	409492	Apis mellifera	slowpoke-binding protein(LOC409492)
LOC100577065	100577065	Apis mellifera	uncharacterized LOC100577065(LOC100577065)
LOC100577064	100577064	Apis mellifera	uncharacterized LOC100577064(LOC100577064)
LOC100578394	100578394	Apis mellifera	uncharacterized LOC100578394(LOC100578394)
LOC107964305	107964305	Apis mellifera	uncharacterized LOC107964305(LOC107964305)
LOC551400	551400	Apis mellifera	coiled-coil domain-containing protein 86(LOC551400)
LOC552735	552735	Apis mellifera	uncharacterized LOC552735(LOC552735)
LOC551401	551401	Apis mellifera	cytosolic 10-formyltetrahydrofolate dehydrogenase(LOC551401)
LOC552738	552738	Apis mellifera	2-hydroxyacyl-CoA lyase 1-like(LOC552738)
LOC552736	552736	Apis mellifera	phosphoglycerate mutase 2(LOC552736)
LOC411343	411343	Apis mellifera	uncharacterized LOC411343(LOC411343)
LOC410013	410013	Apis mellifera	calexcitin-2(LOC410013)
LOC551406	551406	Apis mellifera	cell growth-regulating nucleolar protein(LOC551406)
LOC102654405	102654405	Apis mellifera	uncharacterized LOC102654405(LOC102654405)
CPR11	100576090	Apis mellifera	cuticular protein 11(CPR11)
LOC413517	413517	Apis mellifera	phosphate carrier protein, mitochondrial(LOC413517)
LOC724281	724281	Apis mellifera	homeotic protein antennapedia-like(LOC724281)
LOC410009	410009	Apis mellifera	cadherin-related tumor suppressor(LOC410009)
LOC727310	727310	Apis mellifera	putative sodium-coupled neutral amino acid transporter 7(LOC727310)
CPR12	725256	Apis mellifera	cuticular protein 12(CPR12)
LOC727311	727311	Apis mellifera	band 7 protein AGAP004871(LOC727311)
LOC724280	724280	Apis mellifera	UPF0545 protein C22orf39 homolog(LOC724280)
LOC724286	724286	Apis mellifera	uncharacterized LOC724286(LOC724286)
LOC411336	411336	Apis mellifera	uncharacterized LOC411336(LOC411336)
LOC410489	410489	Apis mellifera	myosin-IIIb(LOC410489)
LOC410006	410006	Apis mellifera	uncharacterized LOC410006(LOC410006)
CPR18	100578244	Apis mellifera	cuticular protein 18(CPR18)
CPR14	724777	Apis mellifera	cuticular protein 14(CPR14)
CPR17	724556	Apis mellifera	cuticular protein 17(CPR17)
LOC100577073	100577073	Apis mellifera	pigment-dispersing hormone peptides(LOC100577073)
CPR16	100576341	Apis mellifera	cuticular protein 16(CPR16)
LOC409024	409024	Apis mellifera	tropomodulin(LOC409024)
LOC726429	726429	Apis mellifera	uncharacterized LOC726429(LOC726429)
ANT	406075	Apis mellifera	ADP/ATP translocase(Ant)
LOC410021	410021	Apis mellifera	protein Skeletor, isoforms B/C(LOC410021)
LOC411353	411353	Apis mellifera	lipase 3-like(LOC411353)
LOC411355	411355	Apis mellifera	von Willebrand factor A domain-containing protein 8(LOC411355)
LOC411351	411351	Apis mellifera	elongation factor G, mitochondrial(LOC411351)
LOC411349	411349	Apis mellifera	sphingosine kinase 2(LOC411349)
LOC107964323	107964323	Apis mellifera	uncharacterized LOC107964323(LOC107964323)
LOC409039	409039	Apis mellifera	uncharacterized LOC409039(LOC409039)
LOC724252	724252	Apis mellifera	homeotic protein deformed(LOC724252)
LOC410498	410498	Apis mellifera	potassium voltage-gated channel subfamily H member 6(LOC410498)
LOC412678	412678	Apis mellifera	putative tricarboxylate transport protein, mitochondrial(LOC412678)
LOC107964328	107964328	Apis mellifera	growth/differentiation factor 6-like(LOC107964328)
LOC725105	725105	Apis mellifera	UDP-sugar transporter UST74c-like(LOC725105)
LOC411365	411365	Apis mellifera	beta-1,4-N-acetylgalactosaminyltransferase bre-4(LOC411365)
LOC412212	412212	Apis mellifera	apoptosis-inducing factor 1, mitochondrial(LOC412212)
LOC413543	413543	Apis mellifera	sushi, von Willebrand factor type A, EGF and pentraxin domain-containing protein 1(LOC413543)
LOC551428	551428	Apis mellifera	facilitated trehalose transporter Tret1-2 homolog(LOC551428)
LOC102654867	102654867	Apis mellifera	collagen alpha-5(IV) chain-like(LOC102654867)
LOC107964798	107964798	Apis mellifera	uncharacterized LOC107964798(LOC107964798)
LOC724263	724263	Apis mellifera	39S ribosomal protein L51, mitochondrial(LOC724263)
LOC413534	413534	Apis mellifera	probable tRNA N6-adenosine threonylcarbamoyltransferase, mitochondrial(LOC413534)
LOC724264	724264	Apis mellifera	NADH dehydrogenase [ubiquinone] 1 alpha subcomplex subunit 7-like(LOC724264)
LOC725593	725593	Apis mellifera	dynein heavy chain 7, axonemal-like(LOC725593)
LOC411358	411358	Apis mellifera	trypsin-1(LOC411358)
LOC411359	411359	Apis mellifera	protein tumorous imaginal discs, mitochondrial(LOC411359)
LOC725599	725599	Apis mellifera	protein zer-1 homolog(LOC725599)
LOC726446	726446	Apis mellifera	uncharacterized LOC726446(LOC726446)
LOC725114	725114	Apis mellifera	chymotrypsin inhibitor(LOC725114)
LOC726444	726444	Apis mellifera	ectonucleoside triphosphate diphosphohydrolase 5(LOC726444)
LOC100577098	100577098	Apis mellifera	enolase-phosphatase E1(LOC100577098)
LOC409045	409045	Apis mellifera	transcription elongation regulator 1(LOC409045)
LOC726409	726409	Apis mellifera	peptidyl-prolyl cis-trans isomerase H(LOC726409)
LOC100576975	100576975	Apis mellifera	zinc finger protein 567(LOC100576975)
LOC726407	726407	Apis mellifera	uncharacterized LOC726407(LOC726407)
LOC551039	551039	Apis mellifera	dihydrolipoyl dehydrogenase, mitochondrial(LOC551039)
LOC408915	408915	Apis mellifera	protein couch potato-like(LOC408915)
LOC102654975	102654975	Apis mellifera	protein bric-a-brac 1-like(LOC102654975)
LOC107964743	107964743	Apis mellifera	uncharacterized LOC107964743(LOC107964743)
LOC408920	408920	Apis mellifera	long-chain fatty acid transport protein 1(LOC408920)
LOC408924	408924	Apis mellifera	peptidoglycan-recognition protein LC(LOC408924)
LOC552371	552371	Apis mellifera	ATP-binding cassette sub-family G member 1-like(LOC552371)
LOC726412	726412	Apis mellifera	solute carrier family 22 member 8-like(LOC726412)
LOC551044	551044	Apis mellifera	glucose dehydrogenase [FAD, quinone](LOC551044)
LOC726415	726415	Apis mellifera	LIM/homeobox protein Lhx9-like(LOC726415)
LOC726414	726414	Apis mellifera	protein windpipe(LOC726414)
LOC412192	412192	Apis mellifera	jmjC domain-containing protein 4(LOC412192)
LOC100576504	100576504	Apis mellifera	uncharacterized LOC100576504(LOC100576504)
LOC102654968	102654968	Apis mellifera	uncharacterized LOC102654968(LOC102654968)
LOC551046	551046	Apis mellifera	cys-loop ligand-gated ion channel subunit 12344(LOC551046)
LOC102655814	102655814	Apis mellifera	ras-related and estrogen-regulated growth inhibitor(LOC102655814)
LOC100577833	100577833	Apis mellifera	histone H1.2-like(LOC100577833)
LOC100576983	100576983	Apis mellifera	uncharacterized LOC100576983(LOC100576983)
LOC413047	413047	Apis mellifera	venom carboxylesterase-6-like(LOC413047)
LOC102654960	102654960	Apis mellifera	uncharacterized LOC102654960(LOC102654960)
LOC413048	413048	Apis mellifera	bifunctional 3'-phosphoadenosine 5'-phosphosulfate synthase 2-like(LOC413048)
LOC408926	408926	Apis mellifera	alpha-2-macroglobulin-like protein 1(LOC408926)
LOC413043	413043	Apis mellifera	UDP-glucuronosyltransferase 1-3-like(LOC413043)
LOC100576508	100576508	Apis mellifera	uronyl 2-sulfotransferase-like(LOC100576508)
LOC102655811	102655811	Apis mellifera	matrix metalloproteinase-24-like(LOC102655811)
LOC412197	412197	Apis mellifera	protein lethal(2)essential for life-like(LOC412197)
LOC102655810	102655810	Apis mellifera	proline-rich protein 4-like(LOC102655810)
LOC724243	724243	Apis mellifera	fasciclin-3(LOC724243)
LOC726421	726421	Apis mellifera	membrane metallo-endopeptidase-like 1(LOC726421)
LOC726428	726428	Apis mellifera	probable RNA-binding protein EIF1AD(LOC726428)
LOC551055	551055	Apis mellifera	patatin-like phospholipase domain-containing protein 3(LOC551055)
LOC552383	552383	Apis mellifera	PQ-loop repeat-containing protein 1(LOC552383)
LOC551053	551053	Apis mellifera	facilitated trehalose transporter Tret1-2 homolog(LOC551053)
LOC100576514	100576514	Apis mellifera	protein TBRG4(LOC100576514)
LOC100576994	100576994	Apis mellifera	uncharacterized LOC100576994(LOC100576994)
LOC408936	408936	Apis mellifera	RNA-binding protein squid(LOC408936)
LOC413054	413054	Apis mellifera	myeloperoxidase(LOC413054)
GLURB	406150	Apis mellifera	metabotropic glutamate receptor B(Glurb)
LOC413056	413056	Apis mellifera	uncharacterized LOC413056(LOC413056)
LOC102653621	102653621	Apis mellifera	uncharacterized LOC102653621(LOC102653621)
LOC107964762	107964762	Apis mellifera	uncharacterized LOC107964762(LOC107964762)
LOC725540	725540	Apis mellifera	uncharacterized LOC725540(LOC725540)
LOC726871	726871	Apis mellifera	synaptic vesicle glycoprotein 2B(LOC726871)
LOC551061	551061	Apis mellifera	multidrug resistance-associated protein 4-like(LOC551061)
LOC725541	725541	Apis mellifera	uncharacterized LOC725541(LOC725541)
LOC726879	726879	Apis mellifera	uncharacterized LOC726879(LOC726879)
LOC724216	724216	Apis mellifera	juvenile hormone acid O-methyltransferase(LOC724216)
LOC107964769	107964769	Apis mellifera	uncharacterized LOC107964769(LOC107964769)
LOC725547	725547	Apis mellifera	cell division protein ZipA(LOC725547)
LOC725546	725546	Apis mellifera	DDB1- and CUL4-associated factor 6-like(LOC725546)
LOC552395	552395	Apis mellifera	glucose dehydrogenase [FAD, quinone](LOC552395)
LOC413060	413060	Apis mellifera	DNA-binding protein D-ETS-4(LOC413060)
LOC100577856	100577856	Apis mellifera	probable hydroxyacid-oxoacid transhydrogenase, mitochondrial(LOC100577856)
LOC552399	552399	Apis mellifera	uncharacterized LOC552399(LOC552399)
LOC413068	413068	Apis mellifera	intraflagellar transport protein 46 homolog(LOC413068)
FABP	409798	Apis mellifera	FABP-like protein(Fabp)
FABP	408689	Apis mellifera	fatty acid binding protein(Fabp)
LOC100578708	100578708	Apis mellifera	uncharacterized LOC100578708(LOC100578708)
LOC100576528	100576528	Apis mellifera	uncharacterized LOC100576528(LOC100576528)
LOC408953	408953	Apis mellifera	peroxidase(LOC408953)
LOC107964751	107964751	Apis mellifera	uncharacterized LOC107964751(LOC107964751)
LOC408950	408950	Apis mellifera	malate dehydrogenase, mitochondrial(LOC408950)
LOC726880	726880	Apis mellifera	pancreatic lipase-related protein 2-like(LOC726880)
LOC726886	726886	Apis mellifera	uncharacterized LOC726886(LOC726886)
LOC107965608	107965608	Apis mellifera	uncharacterized LOC107965608(LOC107965608)
LOC725552	725552	Apis mellifera	DNA-directed RNA polymerase III subunit RPC1(LOC725552)
LOC724227	724227	Apis mellifera	synaptic vesicle glycoprotein 2B-like(LOC724227)
LOC724226	724226	Apis mellifera	acyl-CoA Delta(11) desaturase-like(LOC724226)
LOC411290	411290	Apis mellifera	uncharacterized LOC411290(LOC411290)
LOC552322	552322	Apis mellifera	histone H2A(LOC552322)
LOC552328	552328	Apis mellifera	glycogen [starch] synthase(LOC552328)
LOC411298	411298	Apis mellifera	UDP-glucuronosyltransferase 2C1(LOC411298)
LOC413478	413478	Apis mellifera	spermine oxidase-like(LOC413478)
LOC100576936	100576936	Apis mellifera	uncharacterized LOC100576936(LOC100576936)
LOC411296	411296	Apis mellifera	silk gland factor 1-like(LOC411296)
LOC102654930	102654930	Apis mellifera	uncharacterized LOC102654930(LOC102654930)
VHDL	726182	Apis mellifera	larval-specific very high density lipoprotein(Vhdl)
LOC726850	726850	Apis mellifera	cytochrome b5-like(LOC726850)
LOC107964702	107964702	Apis mellifera	uncharacterized LOC107964702(LOC107964702)
LOC552330	552330	Apis mellifera	sodium/hydrogen exchanger 7(LOC552330)
LOC726855	726855	Apis mellifera	vegetative cell wall protein gp1-like(LOC726855)
LOC726859	726859	Apis mellifera	farnesyl pyrophosphate synthase-like(LOC726859)
LOC413481	413481	Apis mellifera	probable chitinase 3(LOC413481)
LOC413002	413002	Apis mellifera	uncharacterized LOC413002(LOC413002)
LOC413005	413005	Apis mellifera	protein NDRG3(LOC413005)
AKHR	551388	Apis mellifera	adipokinetic hormone receptor(Akhr)
UZIP	595137	Apis mellifera	unzipped(uzip)
LOC100576948	100576948	Apis mellifera	uncharacterized LOC100576948(LOC100576948)
NOS	503861	Apis mellifera	nitric oxide synthase(NOS)
LOC412149	412149	Apis mellifera	uncharacterized LOC412149(LOC412149)
LOC726864	726864	Apis mellifera	uncharacterized LOC726864(LOC726864)
LOC724685	724685	Apis mellifera	protein-L-isoaspartate O-methyltransferase domain-containing protein 1-like(LOC724685)
LOC552342	552342	Apis mellifera	lysophospholipid acyltransferase 2(LOC552342)
LOC551496	551496	Apis mellifera	H/ACA ribonucleoprotein complex subunit 1-like(LOC551496)
NPF	726526	Apis mellifera	neuropeptide F(NPF)
JHE	406066	Apis mellifera	juvenile hormone esterase(Jhe)
WAT	406065	Apis mellifera	worker-enriched antennal transcript(Wat)
LOC412163	412163	Apis mellifera	aldose reductase-like(LOC412163)
LOC725980	725980	Apis mellifera	28S ribosomal protein S36, mitochondrial(LOC725980)
LOC408902	408902	Apis mellifera	F-box/LRR-repeat protein 16(LOC408902)
LOC725500	725500	Apis mellifera	laccase-like(LOC725500)
LOC724652	724652	Apis mellifera	uncharacterized LOC724652(LOC724652)
LOC724653	724653	Apis mellifera	intraflagellar transport protein 43 homolog(LOC724653)
LOC724651	724651	Apis mellifera	amphoterin-induced protein 2-like(LOC724651)
LOC725504	725504	Apis mellifera	homeobox protein ARX(LOC725504)
LOC726834	726834	Apis mellifera	uncharacterized LOC726834(LOC726834)
LOC726833	726833	Apis mellifera	TOM1-like protein 2(LOC726833)
LOC552357	552357	Apis mellifera	maltase A3(LOC552357)
TRET1	551643	Apis mellifera	trehalose transporter 1(Tret1)
LOC725505	725505	Apis mellifera	tetraspanin-33(LOC725505)
LOC100576965	100576965	Apis mellifera	uncharacterized LOC100576965(LOC100576965)
LOC551028	551028	Apis mellifera	probable cytochrome P450 6a14(LOC551028)
LOC102654905	102654905	Apis mellifera	uncharacterized LOC102654905(LOC102654905)
LOC413021	413021	Apis mellifera	papilin(LOC413021)
JHBP-1	449496	Apis mellifera	take-out-like carrier protein(JHBP-1)
LOC100577815	100577815	Apis mellifera	uncharacterized LOC100577815(LOC100577815)
LOC724664	724664	Apis mellifera	A-agglutinin anchorage subunit-like(LOC724664)
LOC725513	725513	Apis mellifera	innexin shaking-B-like(LOC725513)
LOC551031	551031	Apis mellifera	uncharacterized LOC551031(LOC551031)
LOC724626	724626	Apis mellifera	uncharacterized LOC724626(LOC724626)
LOC107966085	107966085	Apis mellifera	uncharacterized LOC107966085(LOC107966085)
LOC409852	409852	Apis mellifera	putative uncharacterized protein DDB_G0271606(LOC409852)
LOC409856	409856	Apis mellifera	guanine nucleotide-releasing factor 2(LOC409856)
LOC410831	410831	Apis mellifera	casein kinase I(LOC410831)
LOC725961	725961	Apis mellifera	coiled-coil domain-containing protein 58(LOC725961)
LOC725960	725960	Apis mellifera	neurofilament heavy polypeptide(LOC725960)
LOC725966	725966	Apis mellifera	fork head domain-containing protein crocodile(LOC725966)
LOC726812	726812	Apis mellifera	RNA polymerase I-specific transcription initiation factor RRN3(LOC726812)
LOC410837	410837	Apis mellifera	microsomal glutathione S-transferase 1(LOC410837)
LOC725964	725964	Apis mellifera	uncharacterized LOC725964(LOC725964)
LOC726817	726817	Apis mellifera	pancreatic triacylglycerol lipase-like(LOC726817)
LOC724638	724638	Apis mellifera	H/ACA ribonucleoprotein complex subunit 3(LOC724638)
LOC726816	726816	Apis mellifera	ruvB-like 2(LOC726816)
LOC100576106	100576106	Apis mellifera	uncharacterized protein DDB_G0292186-like(LOC100576106)
LOC725967	725967	Apis mellifera	D-3-phosphoglycerate dehydrogenase(LOC725967)
LOC726819	726819	Apis mellifera	ATP-dependent RNA helicase DDX51(LOC726819)
LOC726818	726818	Apis mellifera	beta-hexosaminidase subunit beta-like(LOC726818)
LOC409865	409865	Apis mellifera	protein retinal degeneration B(LOC409865)
LOC409869	409869	Apis mellifera	kinesin 3A(LOC409869)
LOC408539	408539	Apis mellifera	sideroflexin-3(LOC408539)
[truncated: 103 more rows]

## Sheet: Query_Infected(1712)
Conversion Summary
ID Count	In DAVID DB	Conversion
1712	Yes	Successful
0	Yes	None
85	No	None
0	Ambiguous	Pending
Total Unique User IDs: 1797
Summary of Ambiguous Gene IDs
ID Count	Possible Source	Convert All
All Possible Sources For Ambiguous IDs
Ambiguous ID	Possiblity	Convert
From	To	Species	Gene Name
LOC100578239	100578239	Apis mellifera	cilia- and flagella-associated protein 70(LOC100578239)
LOC551957	551957	Apis mellifera	facilitated trehalose transporter Tret1-like(LOC551957)
LOC552805	552805	Apis mellifera	protein shifted(LOC552805)
LOC410317	410317	Apis mellifera	small conductance calcium-activated potassium channel protein(LOC410317)
LOC411642	411642	Apis mellifera	NF-kappa-B inhibitor-interacting Ras-like protein(LOC411642)
LOC102656354	102656354	Apis mellifera	uncharacterized LOC102656354(LOC102656354)
LOC102654175	102654175	Apis mellifera	uncharacterized LOC102654175(LOC102654175)
LOC412975	412975	Apis mellifera	E3 ubiquitin-protein ligase parkin(LOC412975)
LOC100577387	100577387	Apis mellifera	uncharacterized LOC100577387(LOC100577387)
LOC100578233	100578233	Apis mellifera	dynein regulatory complex protein 1(LOC100578233)
LOC100577385	100577385	Apis mellifera	facilitated trehalose transporter Tret1-like(LOC100577385)
LOC552811	552811	Apis mellifera	laccase-5-like(LOC552811)
LOC551966	551966	Apis mellifera	multifunctional protein ADE2(LOC551966)
LOC410332	410332	Apis mellifera	breast cancer anti-estrogen resistance protein 3(LOC410332)
LOC102655018	102655018	Apis mellifera	uncharacterized LOC102655018(LOC102655018)
LOC102656349	102656349	Apis mellifera	uncharacterized LOC102656349(LOC102656349)
LOC727078	727078	Apis mellifera	phospholipid phosphatase 3-like(LOC727078)
LOC102654161	102654161	Apis mellifera	uncharacterized LOC102654161(LOC102654161)
LOC107965147	107965147	Apis mellifera	uncharacterized LOC107965147(LOC107965147)
LOC410322	410322	Apis mellifera	ral guanine nucleotide dissociation stimulator(LOC410322)
LOC102654165	102654165	Apis mellifera	transmembrane protein 132C(LOC102654165)
LOC102655496	102655496	Apis mellifera	uncharacterized LOC102655496(LOC102655496)
LOC413833	413833	Apis mellifera	cytochrome P450 4C1(LOC413833)
LOC412986	412986	Apis mellifera	putative fatty acyl-CoA reductase(LOC412986)
LOC409341	409341	Apis mellifera	lysosomal aspartic protease(LOC409341)
FAR1	551233	Apis mellifera	fatty acyl-CoA reductase 1(FAR1)
LOC408494	408494	Apis mellifera	uncharacterized LOC408494(LOC408494)
LOC551970	551970	Apis mellifera	dual oxidase(LOC551970)
LOC411673	411673	Apis mellifera	dystrobrevin beta(LOC411673)
LOC102654156	102654156	Apis mellifera	uncharacterized LOC102654156(LOC102654156)
LOC411674	411674	Apis mellifera	transcription factor RFX3(LOC411674)
LOC410337	410337	Apis mellifera	venom dipeptidylpeptidase IV(LOC410337)
LOC107965179	107965179	Apis mellifera	uncharacterized LOC107965179(LOC107965179)
LOC411664	411664	Apis mellifera	uncharacterized LOC411664(LOC411664)
LOC412996	412996	Apis mellifera	estrogen sulfotransferase(LOC412996)
LOC102656332	102656332	Apis mellifera	uncharacterized LOC102656332(LOC102656332)
LOC411665	411665	Apis mellifera	heparan sulfate 2-O-sulfotransferase pipe(LOC411665)
LOC409351	409351	Apis mellifera	islet cell autoantigen 1(LOC409351)
LOC551986	551986	Apis mellifera	deoxyribose-phosphate aldolase(LOC551986)
LOC551502	551502	Apis mellifera	atrial natriuretic peptide-converting enzyme(LOC551502)
LOC552832	552832	Apis mellifera	glycine N-methyltransferase(LOC552832)
LOC550655	550655	Apis mellifera	protein FAM49B(LOC550655)
LOC100578269	100578269	Apis mellifera	uncharacterized LOC100578269(LOC100578269)
LOC102656326	102656326	Apis mellifera	stress response protein NST1(LOC102656326)
LOC411200	411200	Apis mellifera	tryptophan 5-hydroxylase 1(LOC411200)
GR10	725297	Apis mellifera	gustatory receptor 10(Gr10)
LOC411685	411685	Apis mellifera	ATP-binding cassette sub-family D member 1(LOC411685)
LOC552836	552836	Apis mellifera	uncharacterized LOC552836(LOC552836)
LOC552839	552839	Apis mellifera	TATA box-binding protein-associated factor RNA polymerase I subunit B(LOC552839)
LOC411677	411677	Apis mellifera	mitochondrial pyruvate carrier 1(LOC411677)
LOC409360	409360	Apis mellifera	fatty acid hydroxylase domain-containing protein 2(LOC409360)
LOC409361	409361	Apis mellifera	dopamine N-acetyltransferase(LOC409361)
LOC551910	551910	Apis mellifera	farnesyl pyrophosphate synthase-like(LOC551910)
LOC107965593	107965593	Apis mellifera	uncharacterized LOC107965593(LOC107965593)
LOC107965117	107965117	Apis mellifera	uncharacterized LOC107965117(LOC107965117)
LOC408444	408444	Apis mellifera	unconventional myosin-XV(LOC408444)
LOC410756	410756	Apis mellifera	regulating synaptic membrane exocytosis protein 1-like(LOC410756)
LOC551919	551919	Apis mellifera	leupaxin(LOC551919)
LOC410758	410758	Apis mellifera	zinc finger protein 36, C3H1 type-like 3(LOC410758)
LOC408449	408449	Apis mellifera	thyrotroph embryonic factor(LOC408449)
LOC726178	726178	Apis mellifera	hrp65 protein-like(LOC726178)
LOC107965597	107965597	Apis mellifera	uncharacterized protein C12orf73 homolog(LOC107965597)
LOC410751	410751	Apis mellifera	phospholipase A1 member A(LOC410751)
LOC726175	726175	Apis mellifera	nuclear protein 1(LOC726175)
LOC100577344	100577344	Apis mellifera	gametocyte-specific factor 1-like(LOC100577344)
LOC100578675	100578675	Apis mellifera	uncharacterized LOC100578675(LOC100578675)
LOC100576497	100576497	Apis mellifera	uncharacterized LOC100576497(LOC100576497)
LOC100577342	100577342	Apis mellifera	uncharacterized LOC100577342(LOC100577342)
LOC100578672	100578672	Apis mellifera	uncharacterized LOC100578672(LOC100578672)
LOC408443	408443	Apis mellifera	uncharacterized LOC408443(LOC408443)
LOC727028	727028	Apis mellifera	uncharacterized LOC727028(LOC727028)
LOC411609	411609	Apis mellifera	pancreatic triacylglycerol lipase-like(LOC411609)
LOC100578207	100578207	Apis mellifera	pickpocket protein 19-like(LOC100578207)
LOC551924	551924	Apis mellifera	mucin-1(LOC551924)
LOC102655457	102655457	Apis mellifera	uncharacterized LOC102655457(LOC102655457)
LOC551922	551922	Apis mellifera	protein NPC2 homolog(LOC551922)
LOC412950	412950	Apis mellifera	nucleoporin GLE1(LOC412950)
LOC102656308	102656308	Apis mellifera	uncharacterized LOC102656308(LOC102656308)
LOC551929	551929	Apis mellifera	CG30101-like(LOC551929)
LOC102656788	102656788	Apis mellifera	uncharacterized LOC102656788(LOC102656788)
LOC102656305	102656305	Apis mellifera	uncharacterized LOC102656305(LOC102656305)
LOC411613	411613	Apis mellifera	buffy(LOC411613)
LOC107964258	107964258	Apis mellifera	spermatogenesis-associated protein 17-like(LOC107964258)
LOC409789	409789	Apis mellifera	uncharacterized peptidase C1-like protein F26E4.3(LOC409789)
LOC409787	409787	Apis mellifera	paramyosin, long form-like(LOC409787)
LOC726189	726189	Apis mellifera	uncharacterized LOC726189(LOC726189)
LOC409307	409307	Apis mellifera	uncharacterized LOC409307(LOC409307)
LOC727037	727037	Apis mellifera	phospholipase A1 member A-like(LOC727037)
LOC408451	408451	Apis mellifera	NADPH oxidase 5(LOC408451)
LOC411619	411619	Apis mellifera	double-strand-break repair protein rad21 homolog(LOC411619)
LOC408453	408453	Apis mellifera	cytochrome P450 9e2(LOC408453)
LOC100578699	100578699	Apis mellifera	uncharacterized LOC100578699(LOC100578699)
LOC551930	551930	Apis mellifera	GTP-binding protein Di-Ras2(LOC551930)
LOC410780	410780	Apis mellifera	mitochondrial sodium/hydrogen exchanger 9B2-like(LOC410780)
LOC551934	551934	Apis mellifera	uncharacterized LOC551934(LOC551934)
LOC551938	551938	Apis mellifera	elongation of very long chain fatty acids protein AAEL008004(LOC551938)
LOC727000	727000	Apis mellifera	protein sprint(LOC727000)
LOC413802	413802	Apis mellifera	pleckstrin homology domain-containing family M member 2(LOC413802)
LOC413805	413805	Apis mellifera	H/ACA ribonucleoprotein complex subunit 4(LOC413805)
LOC107964289	107964289	Apis mellifera	uncharacterized LOC107964289(LOC107964289)
LOC102654111	102654111	Apis mellifera	platelet glycoprotein V-like(LOC102654111)
LOC726155	726155	Apis mellifera	uncharacterized LOC726155(LOC726155)
LOC411622	411622	Apis mellifera	uncharacterized LOC411622(LOC411622)
LOC410776	410776	Apis mellifera	protein 60A(LOC410776)
LOC100577363	100577363	Apis mellifera	uncharacterized LOC100577363(LOC100577363)
LOC408463	408463	Apis mellifera	uncharacterized LOC408463(LOC408463)
LOC100577362	100577362	Apis mellifera	uncharacterized LOC100577362(LOC100577362)
LOC412959	412959	Apis mellifera	uncharacterized LOC412959(LOC412959)
LOC100578227	100578227	Apis mellifera	uncharacterized LOC100578227(LOC100578227)
LOC411640	411640	Apis mellifera	DNA replication licensing factor Mcm2(LOC411640)
LOC412972	412972	Apis mellifera	WD repeat domain phosphoinositide-interacting protein 3(LOC412972)
LOC726163	726163	Apis mellifera	methyltransferase-like protein 5(LOC726163)
LOC727496	727496	Apis mellifera	uncharacterized LOC727496(LOC727496)
LOC107964278	107964278	Apis mellifera	uncharacterized LOC107964278(LOC107964278)
LOC412968	412968	Apis mellifera	putative epidermal cell surface receptor(LOC412968)
LOC412965	412965	Apis mellifera	synaptotagmin-14(LOC412965)
LOC727010	727010	Apis mellifera	circadian clock-controlled protein-like(LOC727010)
LOC408471	408471	Apis mellifera	brefeldin A-inhibited guanine nucleotide-exchange protein 3(LOC408471)
LOC552401	552401	Apis mellifera	protein cueball(LOC552401)
LOC551556	551556	Apis mellifera	dentin sialophosphoprotein-like(LOC551556)
LOC411253	411253	Apis mellifera	uncharacterized LOC411253(LOC411253)
LOC102654579	102654579	Apis mellifera	uncharacterized LOC102654579(LOC102654579)
LOC102655426	102655426	Apis mellifera	uncharacterized LOC102655426(LOC102655426)
LOC725283	725283	Apis mellifera	uncharacterized LOC725283(LOC725283)
LOC726134	726134	Apis mellifera	carboxylesterase(LOC726134)
LOC100576901	100576901	Apis mellifera	cGMP-dependent protein kinase 1-like(LOC100576901)
LOC552417	552417	Apis mellifera	acyl-CoA Delta(11) desaturase(LOC552417)
LOC552418	552418	Apis mellifera	cytochrome P450 6k1(LOC552418)
LOC100576903	100576903	Apis mellifera	leucine-rich repeat-containing protein 15-like(LOC100576903)
LOC107965541	107965541	Apis mellifera	uncharacterized LOC107965541(LOC107965541)
LOC107964211	107964211	Apis mellifera	uncharacterized LOC107964211(LOC107964211)
LOC551571	551571	Apis mellifera	pyrokinin-like receptor 1(LOC551571)
LOC107964218	107964218	Apis mellifera	uncharacterized LOC107964218(LOC107964218)
LOC551572	551572	Apis mellifera	uncharacterized LOC551572(LOC551572)
LOC727479	727479	Apis mellifera	zinc transporter 1(LOC727479)
LOC552421	552421	Apis mellifera	glycogenin-1(LOC552421)
LOC100576919	100576919	Apis mellifera	uncharacterized LOC100576919(LOC100576919)
LOC107965571	107965571	Apis mellifera	uncharacterized LOC107965571(LOC107965571)
LOC413450	413450	Apis mellifera	sorting and assembly machinery component 50 homolog(LOC413450)
LOC102655889	102655889	Apis mellifera	uncharacterized protein PF11_0213-like(LOC102655889)
LOC411273	411273	Apis mellifera	uncharacterized protein DDB_G0287625-like(LOC411273)
LOC726592	726592	Apis mellifera	mucin-2(LOC726592)
LOC107965573	107965573	Apis mellifera	uncharacterized LOC107965573(LOC107965573)
LOC726115	726115	Apis mellifera	D-2-hydroxyglutarate dehydrogenase, mitochondrial(LOC726115)
LOC551582	551582	Apis mellifera	maternal protein exuperantia(LOC551582)
LOC102654542	102654542	Apis mellifera	uncharacterized LOC102654542(LOC102654542)
LOC411288	411288	Apis mellifera	cAMP-specific 3',5'-cyclic phosphodiesterase(LOC411288)
LOC725270	725270	Apis mellifera	sentrin-specific protease 6-like(LOC725270)
LOC107965562	107965562	Apis mellifera	muscle-specific protein 20-like(LOC107965562)
LOC726121	726121	Apis mellifera	golgin subfamily A member 6-like protein 22(LOC726121)
LOC727456	727456	Apis mellifera	glucose-6-phosphate 1-epimerase(LOC727456)
LOC726129	726129	Apis mellifera	UPF0547 protein C16orf87-like(LOC726129)
LOC551991	551991	Apis mellifera	uncharacterized LOC551991(LOC551991)
LOC551992	551992	Apis mellifera	rRNA 2'-O-methyltransferase fibrillarin(LOC551992)
LOC552844	552844	Apis mellifera	complexin(LOC552844)
LOC410365	410365	Apis mellifera	laccase 2(LOC410365)
LOC102655868	102655868	Apis mellifera	uncharacterized LOC102655868(LOC102655868)
LOC411691	411691	Apis mellifera	phosphotriesterase-related protein(LOC411691)
LOC411692	411692	Apis mellifera	elongation of very long chain fatty acids protein 4-like(LOC411692)
LOC724390	724390	Apis mellifera	uncharacterized LOC724390(LOC724390)
LOC107964660	107964660	Apis mellifera	uncharacterized LOC107964660(LOC107964660)
LOC726571	726571	Apis mellifera	venom acid phosphatase Acph-1-like(LOC726571)
LOC724398	724398	Apis mellifera	tweedle motif cuticular protein 2(LOC724398)
LOC100578276	100578276	Apis mellifera	uncharacterized LOC100578276(LOC100578276)
LOC727423	727423	Apis mellifera	uncharacterized LOC727423(LOC727423)
LOC409378	409378	Apis mellifera	uncharacterized LOC409378(LOC409378)
TRXR-1	410032	Apis mellifera	thioredoxin reductase 1(Trxr-1)
LOC550671	550671	Apis mellifera	venom serine protease Bi-VSP(LOC550671)
LOC102655859	102655859	Apis mellifera	uncharacterized LOC102655859(LOC102655859)
LOC550673	550673	Apis mellifera	inosine-5'-monophosphate dehydrogenase 1b(LOC550673)
LOC551524	551524	Apis mellifera	zinc carboxypeptidase-like(LOC551524)
LOC551525	551525	Apis mellifera	uncharacterized LOC551525(LOC551525)
LOC551528	551528	Apis mellifera	uncharacterized LOC551528(LOC551528)
LOC551527	551527	Apis mellifera	acyl-CoA Delta(11) desaturase-like(LOC551527)
LOC411223	411223	Apis mellifera	esterase FE4-like(LOC411223)
LOC410370	410370	Apis mellifera	actin-binding Rho-activating protein-like(LOC410370)
LOC725250	725250	Apis mellifera	transmembrane protease serine 11G-like(LOC725250)
LOC725254	725254	Apis mellifera	endothelial zinc finger protein induced by tumor necrosis factor alpha(LOC725254)
LOC411213	411213	Apis mellifera	discoidin domain-containing receptor 2(LOC411213)
LOC410368	410368	Apis mellifera	cadherin-23(LOC410368)
LOC726586	726586	Apis mellifera	ATP-dependent RNA helicase DDX24(LOC726586)
LOC107964659	107964659	Apis mellifera	uncharacterized LOC107964659(LOC107964659)
LOC726107	726107	Apis mellifera	uncharacterized LOC726107(LOC726107)
LOC551531	551531	Apis mellifera	ribosome biogenesis protein BOP1 homolog(LOC551531)
LOC551532	551532	Apis mellifera	ribosomal L1 domain-containing protein 1-like(LOC551532)
UHRF1	724805	Apis mellifera	ubiquitin-like with PHD and ring finger domains 1(UHRF1)
LOC550686	550686	Apis mellifera	ATP-citrate synthase(LOC550686)
LOC551533	551533	Apis mellifera	pyridoxine/pyridoxamine 5'-phosphate oxidase(LOC551533)
LOC410386	410386	Apis mellifera	tolloid-like protein 1(LOC410386)
LOC410380	410380	Apis mellifera	membrane metallo-endopeptidase-like 1(LOC410380)
LOC413892	413892	Apis mellifera	ankyrin-3-like(LOC413892)
LOC413409	413409	Apis mellifera	cytoplasmic dynein 1 intermediate chain(LOC413409)
LOC413408	413408	Apis mellifera	scavenger receptor class B member 1(LOC413408)
LOC724372	724372	Apis mellifera	nucleolar protein 12(LOC724372)
LOC724378	724378	Apis mellifera	BMP and activin membrane-bound inhibitor homolog(LOC724378)
LOC726554	726554	Apis mellifera	carboxypeptidase M(LOC726554)
NLG-4	411321	Apis mellifera	neuroligin 4(NLG-4)
LOC551544	551544	Apis mellifera	peroxidase(LOC551544)
LOC410398	410398	Apis mellifera	insulin-like growth factor 2 mRNA-binding protein 1(LOC410398)
LOC107965522	107965522	Apis mellifera	uncharacterized LOC107965522(LOC107965522)
LOC724382	724382	Apis mellifera	cuticular protein analogous to peritrophins 3-A(LOC724382)
LOC413416	413416	Apis mellifera	protein bicaudal C homolog 1-B(LOC413416)
LOC725239	725239	Apis mellifera	serine/arginine repetitive matrix protein 1-like(LOC725239)
LOC725237	725237	Apis mellifera	protein scabrous(LOC725237)
LOC551157	551157	Apis mellifera	nascent polypeptide-associated complex subunit alpha(LOC551157)
LOC552489	552489	Apis mellifera	SEC14-like protein 2(LOC552489)
LOC552005	552005	Apis mellifera	uncharacterized LOC552005(LOC552005)
LOC552007	552007	Apis mellifera	pyruvate kinase(LOC552007)
LOC413399	413399	Apis mellifera	zinc finger SWIM domain-containing protein 8(LOC413399)
LOC412064	412064	Apis mellifera	probable U2 small nuclear ribonucleoprotein A'(LOC412064)
LOC102653764	102653764	Apis mellifera	waprin-Thr1(LOC102653764)
LOC107964622	107964622	Apis mellifera	uncharacterized LOC107964622(LOC107964622)
LOC107965950	107965950	Apis mellifera	uncharacterized LOC107965950(LOC107965950)
LOC725683	725683	Apis mellifera	uncharacterized LOC725683(LOC725683)
LOC725682	725682	Apis mellifera	uncharacterized LOC725682(LOC725682)
LOC726537	726537	Apis mellifera	probable ATP-dependent RNA helicase DDX27(LOC726537)
LOC552493	552493	Apis mellifera	estradiol 17-beta-dehydrogenase 8(LOC552493)
LOC107964623	107964623	Apis mellifera	uncharacterized LOC107964623(LOC107964623)
LOC725204	725204	Apis mellifera	tyrosine aminotransferase(LOC725204)
LOC100576868	100576868	Apis mellifera	uncharacterized LOC100576868(LOC100576868)
LOC102654608	102654608	Apis mellifera	homeobox protein ceh-19-like(LOC102654608)
C1Q-VP	551077	Apis mellifera	C1q-like venom protein(C1q-VP)
LOC408807	408807	Apis mellifera	uncharacterized LOC408807(LOC408807)
LOC408805	408805	Apis mellifera	progestin and adipoQ receptor family member 3(LOC408805)
LOC412074	412074	Apis mellifera	probable cation-transporting ATPase 13A3(LOC412074)
LOC100577717	100577717	Apis mellifera	uncharacterized LOC100577717(LOC100577717)
LOC408808	408808	Apis mellifera	prosaposin(LOC408808)
LOC725690	725690	Apis mellifera	tetraspanin-3(LOC725690)
LOC726544	726544	Apis mellifera	serine/threonine-protein phosphatase 4 regulatory subunit 1-like(LOC726544)
LOC724367	724367	Apis mellifera	protein lethal(2)essential for life-like(LOC724367)
LOC725217	725217	Apis mellifera	uncharacterized protein PFB0145c-like(LOC725217)
LOC551176	551176	Apis mellifera	actin, clone 205-like(LOC551176)
LOC726547	726547	Apis mellifera	protein abrupt(LOC726547)
LOC102653748	102653748	Apis mellifera	growth/differentiation factor 8-like(LOC102653748)
LOC551179	551179	Apis mellifera	methyl farnesoate epoxidase(LOC551179)
LOC726508	726508	Apis mellifera	protein scarlet(LOC726508)
LOC552024	552024	Apis mellifera	uncharacterized oxidoreductase YrbE-like(LOC552024)
LOC100576876	100576876	Apis mellifera	uncharacterized LOC100576876(LOC100576876)
LOC412084	412084	Apis mellifera	leucine-rich repeat-containing protein 40-like(LOC412084)
LOC102655928	102655928	Apis mellifera	uncharacterized LOC102655928(LOC102655928)
LOC408817	408817	Apis mellifera	alanine--glyoxylate aminotransferase 2-like(LOC408817)
LOC102655921	102655921	Apis mellifera	uncharacterized LOC102655921(LOC102655921)
LOC726990	726990	Apis mellifera	uncharacterized LOC726990(LOC726990)
LOC726995	726995	Apis mellifera	endocuticle structural glycoprotein ABD-4(LOC726995)
LOC724334	724334	Apis mellifera	atrophin-1(LOC724334)
LOC100576871	100576871	Apis mellifera	probable serine/threonine-protein kinase ndrD(LOC100576871)
LOC726999	726999	Apis mellifera	iroquois-class homeodomain protein IRX-6-like(LOC726999)
LOC725668	725668	Apis mellifera	phospholipase B1, membrane-associated-like(LOC725668)
LOC552038	552038	Apis mellifera	synaptosomal-associated protein 29(LOC552038)
LOC408828	408828	Apis mellifera	uncharacterized MFS-type transporter C09D4.1(LOC408828)
LOC412099	412099	Apis mellifera	GRAM domain-containing protein 3-like(LOC412099)
LOC725671	725671	Apis mellifera	homeobox protein Nkx-2.8-like(LOC725671)
LOC725670	725670	Apis mellifera	vascular endothelial growth factor receptor 3-like(LOC725670)
LOC726522	726522	Apis mellifera	ketohexokinase-like(LOC726522)
LOC551597	551597	Apis mellifera	cysteine-rich venom protein-like(LOC551597)
LOC551596	551596	Apis mellifera	uncharacterized LOC551596(LOC551596)
LOC552446	552446	Apis mellifera	collagen alpha-1(I) chain-like(LOC552446)
LOC552447	552447	Apis mellifera	clavesin-2(LOC552447)
LOC100576816	100576816	Apis mellifera	odorant receptor 4-like(LOC100576816)
LOC413350	413350	Apis mellifera	lachesin-like(LOC413350)
LOC100576814	100576814	Apis mellifera	uncharacterized LOC100576814(LOC100576814)
LOC724792	724792	Apis mellifera	testin-like(LOC724792)
LOC412018	412018	Apis mellifera	arginyl-tRNA--protein transferase 1(LOC412018)
LOC725642	725642	Apis mellifera	probable ATP-dependent RNA helicase DDX10(LOC725642)
LOC726978	726978	Apis mellifera	homeodomain-only protein-like(LOC726978)
LOC724799	724799	Apis mellifera	(E3-independent) E2 ubiquitin-conjugating enzyme UBE2O(LOC724799)
LOC725646	725646	Apis mellifera	N-acetylneuraminate lyase-like(LOC725646)
LOC102653713	102653713	Apis mellifera	uncharacterized LOC102653713(LOC102653713)
LOC551123	551123	Apis mellifera	RNA-binding protein Musashi homolog Rbp6(LOC551123)
LOC100576820	100576820	Apis mellifera	uncharacterized LOC100576820(LOC100576820)
LOC552457	552457	Apis mellifera	glucose dehydrogenase [FAD, quinone](LOC552457)
LOC412031	412031	Apis mellifera	S-phase kinase-associated protein 2(LOC412031)
LOC411186	411186	Apis mellifera	synaptic vesicle glycoprotein 2C(LOC411186)
LOC726981	726981	Apis mellifera	circadian clock-controlled protein(LOC726981)
LOC725654	725654	Apis mellifera	cell growth regulator with RING finger domain protein 1-like(LOC725654)
LOC725651	725651	Apis mellifera	uncharacterized LOC725651(LOC725651)
LOC726987	726987	Apis mellifera	uncharacterized LOC726987(LOC726987)
LOC552461	552461	Apis mellifera	uncharacterized LOC552461(LOC552461)
LOC411191	411191	Apis mellifera	DNA-directed RNA polymerase III subunit RPC8(LOC411191)
LOC102653705	102653705	Apis mellifera	uncharacterized LOC102653705(LOC102653705)
LOC411192	411192	Apis mellifera	ribosome biogenesis regulatory protein homolog(LOC411192)
LOC551133	551133	Apis mellifera	methyltransferase-like protein 6(LOC551133)
LOC725619	725619	Apis mellifera	uncharacterized LOC725619(LOC725619)
LOC413369	413369	Apis mellifera	uncharacterized LOC413369(LOC413369)
LOC724770	724770	Apis mellifera	uncharacterized LOC724770(LOC724770)
LOC726950	726950	Apis mellifera	pupal cuticle protein 20(LOC726950)
LOC551143	551143	Apis mellifera	inositol-3-phosphate synthase 1-B(LOC551143)
LOC107964601	107964601	Apis mellifera	uncharacterized LOC107964601(LOC107964601)
LOC726953	726953	Apis mellifera	secretin receptor-like(LOC726953)
LOC724776	724776	Apis mellifera	uncharacterized LOC724776(LOC724776)
LOC725622	725622	Apis mellifera	uncharacterized LOC725622(LOC725622)
LOC725629	725629	Apis mellifera	DNA-binding protein D-ETS-6-like(LOC725629)
LOC725628	725628	Apis mellifera	N-alpha-acetyltransferase 40(LOC725628)
LOC725627	725627	Apis mellifera	proclotting enzyme(LOC725627)
LOC551144	551144	Apis mellifera	uncharacterized LOC551144(LOC551144)
LOC100576841	100576841	Apis mellifera	uncharacterized LOC100576841(LOC100576841)
LOC413386	413386	Apis mellifera	uncharacterized LOC413386(LOC413386)
LOC724780	724780	Apis mellifera	G-protein coupled receptor Mth2-like(LOC724780)
LOC725632	725632	Apis mellifera	protein MCM10 homolog(LOC725632)
LOC724304	724304	Apis mellifera	ATP-binding cassette sub-family G member 1-like(LOC724304)
LOC726965	726965	Apis mellifera	uncharacterized LOC726965(LOC726965)
LOC724749	724749	Apis mellifera	uncharacterized LOC724749(LOC724749)
LOC100577307	100577307	Apis mellifera	uncharacterized LOC100577307(LOC100577307)
LOC408886	408886	Apis mellifera	transmembrane 7 superfamily member 3-like(LOC408886)
LOC408884	408884	Apis mellifera	transcription factor SOX-5(LOC408884)
LOC408405	408405	Apis mellifera	uncharacterized LOC408405(LOC408405)
LOC408888	408888	Apis mellifera	leucine-rich repeats and immunoglobulin-like domains protein 1(LOC408888)
LOC408406	408406	Apis mellifera	cyclin-dependent kinase 4(LOC408406)
LOC100576452	100576452	Apis mellifera	uncharacterized LOC100576452(LOC100576452)
LOC100577781	100577781	Apis mellifera	uncharacterized LOC100577781(LOC100577781)
LOC552094	552094	Apis mellifera	transcriptional repressor p66-beta(LOC552094)
LOC724756	724756	Apis mellifera	uncharacterized LOC724756(LOC724756)
LOC408883	408883	Apis mellifera	deoxycytidylate deaminase(LOC408883)
LOC100578649	100578649	Apis mellifera	uncharacterized LOC100578649(LOC100578649)
LOC408412	408412	Apis mellifera	protein l(2)37Cc(LOC408412)
LOC408411	408411	Apis mellifera	transcription factor Sox-2(LOC408411)
LOC408898	408898	Apis mellifera	uncharacterized LOC408898(LOC408898)
LOC408414	408414	Apis mellifera	tropomyosin-1(LOC408414)
LOC410725	410725	Apis mellifera	uncharacterized LOC410725(LOC410725)
LOC100642173	100642173	Apis mellifera	uncharacterized LOC100642173(LOC100642173)
LOC724760	724760	Apis mellifera	G-protein coupled receptor Mth2(LOC724760)
LOC409740	409740	Apis mellifera	alpha-tocopherol transfer protein-like(LOC409740)
LOC410727	410727	Apis mellifera	39S ribosomal protein L38, mitochondrial(LOC410727)
LOC412907	412907	Apis mellifera	arrestin homolog(LOC412907)
LOC410728	410728	Apis mellifera	transmembrane channel-like protein 2(LOC410728)
LOC100578659	100578659	Apis mellifera	uncharacterized LOC100578659(LOC100578659)
LOC410733	410733	Apis mellifera	glucose dehydrogenase [FAD, quinone](LOC410733)
LOC410734	410734	Apis mellifera	glucose dehydrogenase [FAD, quinone](LOC410734)
LOC412914	412914	Apis mellifera	uncharacterized LOC412914(LOC412914)
LOC408427	408427	Apis mellifera	piezo-type mechanosensitive ion channel component(LOC408427)
LOC409759	409759	Apis mellifera	serine-rich adhesin for platelets-like(LOC409759)
LOC408429	408429	Apis mellifera	tensin-1(LOC408429)
LOC100578651	100578651	Apis mellifera	uncharacterized LOC100578651(LOC100578651)
LOC408421	408421	Apis mellifera	uncharacterized LOC408421(LOC408421)
LOC726913	726913	Apis mellifera	cytochrome b5-like(LOC726913)
LOC100577336	100577336	Apis mellifera	uncharacterized LOC100577336(LOC100577336)
LOC100578666	100578666	Apis mellifera	uncharacterized LOC100578666(LOC100578666)
LOC100576488	100576488	Apis mellifera	uncharacterized LOC100576488(LOC100576488)
LOC412923	412923	Apis mellifera	argininosuccinate synthase(LOC412923)
LOC410744	410744	Apis mellifera	glucose dehydrogenase [FAD, quinone](LOC410744)
LOC410745	410745	Apis mellifera	glucose dehydrogenase [FAD, quinone](LOC410745)
LOC102655073	102655073	Apis mellifera	histone H4(LOC102655073)
LOC102655072	102655072	Apis mellifera	microtubule-associated protein futsch-like(LOC102655072)
LOC410741	410741	Apis mellifera	proton-coupled amino acid transporter 4(LOC410741)
LOC100577331	100577331	Apis mellifera	cell wall integrity and stress response component 1-like(LOC100577331)
LOC726923	726923	Apis mellifera	DNA polymerase epsilon subunit 3(LOC726923)
LOC410748	410748	Apis mellifera	glucose dehydrogenase [FAD, quinone](LOC410748)
LOC726922	726922	Apis mellifera	acyl-CoA-binding domain-containing protein 4(LOC726922)
LOC408432	408432	Apis mellifera	glutamate decarboxylase(LOC408432)
LOC726920	726920	Apis mellifera	uncharacterized LOC726920(LOC726920)
LOC724743	724743	Apis mellifera	PRKC apoptosis WT1 regulator protein-like(LOC724743)
LOC100577748	100577748	Apis mellifera	uncharacterized LOC100577748(LOC100577748)
LOC724704	724704	Apis mellifera	cytoplasmic polyadenylation element-binding protein 2(LOC724704)
LOC552048	552048	Apis mellifera	flocculation protein FLO11(LOC552048)
LOC724703	724703	Apis mellifera	coagulation factor X(LOC724703)
LOC100576895	100576895	Apis mellifera	putative fatty acyl-CoA reductase CG5065(LOC100576895)
LOC107965072	107965072	Apis mellifera	uncharacterized LOC107965072(LOC107965072)
LOC107965070	107965070	Apis mellifera	uncharacterized LOC107965070(LOC107965070)
LOC100576418	100576418	Apis mellifera	repetitive proline-rich cell wall protein 2-like(LOC100576418)
MRJP7	409555	Apis mellifera	major royal jelly protein 7(Mrjp7)
LOC102655064	102655064	Apis mellifera	uncharacterized LOC102655064(LOC102655064)
LOC102656392	102656392	Apis mellifera	uncharacterized LOC102656392(LOC102656392)
OR51	100642169	Apis mellifera	odorant receptor 51(Or51)
TBH	751102	Apis mellifera	tyramine beta hydroxylase(Tbh)
OR50	100576749	Apis mellifera	odorant receptor 50(Or50)
LOC100577758	100577758	Apis mellifera	G-protein coupled receptor moody(LOC100577758)
LOC100576425	100576425	Apis mellifera	uncharacterized LOC100576425(LOC100576425)
CAD	726676	Apis mellifera	homeotic protein caudal(cad)
LOC408851	408851	Apis mellifera	putative cysteine proteinase CG12163(LOC408851)
LOC102655050	102655050	Apis mellifera	vacuolar protein sorting-associated protein 13-like protein(LOC102655050)
LOC408852	408852	Apis mellifera	protein similar-like(LOC408852)
LOC102655054	102655054	Apis mellifera	protein tyrosine phosphatase domain-containing protein 1-like(LOC102655054)
LOC100577751	100577751	Apis mellifera	LIM/homeobox protein Lhx5(LOC100577751)
LOC552066	552066	Apis mellifera	FAD-dependent oxidoreductase domain-containing protein 1(LOC552066)
LOC724721	724721	Apis mellifera	farnesol dehydrogenase-like(LOC724721)
LOC100577769	100577769	Apis mellifera	uncharacterized LOC100577769(LOC100577769)
LOC100578613	100578613	Apis mellifera	uncharacterized LOC100578613(LOC100578613)
LOC100576435	100576435	Apis mellifera	shootin-1(LOC100576435)
LOC409709	409709	Apis mellifera	putative glucosylceramidase 4(LOC409709)
LOC408859	408859	Apis mellifera	pyrroline-5-carboxylate reductase 2(LOC408859)
LOC107965094	107965094	Apis mellifera	uncharacterized LOC107965094(LOC107965094)
LOC100578618	100578618	Apis mellifera	uncharacterized LOC100578618(LOC100578618)
LOC408864	408864	Apis mellifera	waprin-Phi1-like(LOC408864)
LOC552070	552070	Apis mellifera	dynein intermediate chain 2, ciliary(LOC552070)
Y-H	724153	Apis mellifera	yellow-h(Y-h)
LOC409713	409713	Apis mellifera	protein hu-li tai shao(LOC409713)
LOC552071	552071	Apis mellifera	pentatricopeptide repeat-containing protein 2, mitochondrial-like(LOC552071)
LOC552078	552078	Apis mellifera	glutamyl aminopeptidase-like(LOC552078)
LOC552075	552075	Apis mellifera	saccharopine dehydrogenase-like oxidoreductase(LOC552075)
LOC100576447	100576447	Apis mellifera	DNA damage-regulated autophagy modulator protein 2-like(LOC100576447)
LOC100578625	100578625	Apis mellifera	tetra-peptide repeat homeobox protein 1-like(LOC100578625)
OR53	100642171	Apis mellifera	odorant receptor 53(Or53)
OR52	100642170	Apis mellifera	odorant receptor 52(Or52)
OR55	100576714	Apis mellifera	odorant receptor 55(Or55)
LOC107965086	107965086	Apis mellifera	uncharacterized LOC107965086(LOC107965086)
LOC102654184	102654184	Apis mellifera	plectin-like(LOC102654184)
LOC409722	409722	Apis mellifera	basement membrane-specific heparan sulfate proteoglycan core protein(LOC409722)
LOC408875	408875	Apis mellifera	heat shock protein beta-1(LOC408875)
LOC408871	408871	Apis mellifera	sorbitol dehydrogenase-like(LOC408871)
LOC410705	410705	Apis mellifera	synaptic vesicle glycoprotein 2C-like(LOC410705)
LOC724907	724907	Apis mellifera	1-acyl-sn-glycerol-3-phosphate acyltransferase alpha-like(LOC724907)
LOC100577268	100577268	Apis mellifera	uncharacterized LOC100577268(LOC100577268)
LOC102656479	102656479	Apis mellifera	uncharacterized LOC102656479(LOC102656479)
LOC412862	412862	Apis mellifera	protein msta-like(LOC412862)
LOC410683	410683	Apis mellifera	sodium-coupled monocarboxylate transporter 2-like(LOC410683)
LOC410200	410200	Apis mellifera	mRNA turnover protein 4 homolog(LOC410200)
LOC724909	724909	Apis mellifera	uncharacterized LOC724909(LOC724909)
LOC550749	550749	Apis mellifera	C-1-tetrahydrofolate synthase, cytoplasmic(LOC550749)
LOC412858	412858	Apis mellifera	hemicentin-2-like(LOC412858)
LOC107965037	107965037	Apis mellifera	probable serine/threonine-protein kinase DDB_G0278845(LOC107965037)
LOC413705	413705	Apis mellifera	acidic mammalian chitinase-like(LOC413705)
LOC107965036	107965036	Apis mellifera	uncharacterized LOC107965036(LOC107965036)
LOC107964189	107964189	Apis mellifera	uncharacterized LOC107964189(LOC107964189)
LOC100577266	100577266	Apis mellifera	uncharacterized LOC100577266(LOC100577266)
LOC100578112	100578112	Apis mellifera	adenylate kinase isoenzyme 5(LOC100578112)
LOC408361	408361	Apis mellifera	alpha-tocopherol transfer protein-like(LOC408361)
LOC409697	409697	Apis mellifera	filamin-like(LOC409697)
LOC100577262	100577262	Apis mellifera	uncharacterized LOC100577262(LOC100577262)
LOC503505	503505	Apis mellifera	venom protein 2(LOC503505)
LOC408365	408365	Apis mellifera	uncharacterized LOC408365(LOC408365)
LOC409695	409695	Apis mellifera	uncharacterized LOC409695(LOC409695)
LOC724917	724917	Apis mellifera	uncharacterized LOC724917(LOC724917)
LOC724915	724915	Apis mellifera	Usher syndrome type-1G protein homolog(LOC724915)
TPNCIIB	494501	Apis mellifera	troponin C type IIb(TpnCIIb)
LOC410694	410694	Apis mellifera	transcription factor collier(LOC410694)
LOC410211	410211	Apis mellifera	four and a half LIM domains protein 2(LOC410211)
LOC102654282	102654282	Apis mellifera	uncharacterized LOC102654282(LOC102654282)
LOC102656465	102656465	Apis mellifera	guanine nucleotide-binding protein G(o) subunit alpha-like(LOC102656465)
LOC410204	410204	Apis mellifera	titin-like(LOC410204)
LOC100577278	100577278	Apis mellifera	uncharacterized LOC100577278(LOC100577278)
LOC100578123	100578123	Apis mellifera	uncharacterized LOC100578123(LOC100578123)
LOC724921	724921	Apis mellifera	uncharacterized LOC724921(LOC724921)
LOC412883	412883	Apis mellifera	Allatostatin C receptor(LOC412883)
LOC410222	410222	Apis mellifera	zinc finger protein 853(LOC410222)
LOC413730	413730	Apis mellifera	probable cytochrome P450 301a1, mitochondrial(LOC413730)
LOC413727	413727	Apis mellifera	probable ATP-dependent RNA helicase pitchoune(LOC413727)
LOC412876	412876	Apis mellifera	pyruvate carboxylase, mitochondrial(LOC412876)
LOC727164	727164	Apis mellifera	eukaryotic translation initiation factor 3 subunit F-like(LOC727164)
LOC100578130	100578130	Apis mellifera	uncharacterized LOC100578130(LOC100578130)
LOC551623	551623	Apis mellifera	polyadenylate-binding protein RBP45C-like(LOC551623)
LOC551624	551624	Apis mellifera	TOX high mobility group box family member 3-like(LOC551624)
LOC410231	410231	Apis mellifera	protein toll(LOC410231)
LOC727170	727170	Apis mellifera	protein bfr2(LOC727170)
LOC411564	411564	Apis mellifera	nose resistant to fluoxetine protein 6-like(LOC411564)
LOC412889	412889	Apis mellifera	branched-chain-amino-acid aminotransferase, cytosolic-like(LOC412889)
LOC100577291	100577291	Apis mellifera	uncharacterized LOC100577291(LOC100577291)
LOC410229	410229	Apis mellifera	slit homolog 2 protein(LOC410229)
LOC413739	413739	Apis mellifera	synaptic vesicle glycoprotein 2C-like(LOC413739)
LOC412885	412885	Apis mellifera	protein N-terminal asparagine amidohydrolase(LOC412885)
LOC102655594	102655594	Apis mellifera	uncharacterized LOC102655594(LOC102655594)
LOC413735	413735	Apis mellifera	glutamate--cysteine ligase regulatory subunit(LOC413735)
LOC408393	408393	Apis mellifera	agrin-like(LOC408393)
LOC408395	408395	Apis mellifera	venom carboxylesterase-6(LOC408395)
LOC100578144	100578144	Apis mellifera	FK506-binding protein 3-like(LOC100578144)
LOC409246	409246	Apis mellifera	MAP kinase-activated protein kinase 2(LOC409246)
LOC100577229	100577229	Apis mellifera	cuticular protein 8(LOC100577229)
LOC100577224	100577224	Apis mellifera	protein PF14_0175-like(LOC100577224)
LOC107964140	107964140	Apis mellifera	uncharacterized LOC107964140(LOC107964140)
LOC412813	412813	Apis mellifera	neuronal growth regulator 1(LOC412813)
LOC412815	412815	Apis mellifera	fatty acid synthase(LOC412815)
LOC410637	410637	Apis mellifera	nuclear receptor coactivator 3-like(LOC410637)
LOC726292	726292	Apis mellifera	natterin-3(LOC726292)
LOC406147	406147	Apis mellifera	short-chain dehydrogenase/reductase(LOC406147)
LOC411968	411968	Apis mellifera	kelch-like protein 10(LOC411968)
LOC409655	409655	Apis mellifera	sorbin and SH3 domain-containing protein 1(LOC409655)
LOC408328	408328	Apis mellifera	elongation factor Tu, mitochondrial-like(LOC408328)
LOC102656430	102656430	Apis mellifera	uncharacterized LOC102656430(LOC102656430)
LOC408329	408329	Apis mellifera	uncharacterized LOC408329(LOC408329)
LOC410638	410638	Apis mellifera	aromatic-L-amino-acid decarboxylase(LOC410638)
LOC406142	406142	Apis mellifera	hymenoptaecin(LOC406142)
LOC412816	412816	Apis mellifera	syntaxin-7(LOC412816)
LOC410639	410639	Apis mellifera	alpha-methyldopa hypersensitive protein-like(LOC410639)
LOC406144	406144	Apis mellifera	abaecin(LOC406144)
LOC409650	409650	Apis mellifera	solute carrier organic anion transporter family member 2A1(LOC409650)
LOC100577237	100577237	Apis mellifera	uncharacterized LOC100577237(LOC100577237)
LOC409667	409667	Apis mellifera	BCL2/adenovirus E1B 19 kDa protein-interacting protein 3(LOC409667)
LOC409665	409665	Apis mellifera	LIM domain and actin-binding protein 1(LOC409665)
LOC412825	412825	Apis mellifera	sushi, von Willebrand factor type A, EGF and pentraxin domain-containing protein 1(LOC412825)
PCL	406080	Apis mellifera	polycomblike(Pcl)
GRD	413803	Apis mellifera	GABA-gated ion channel(Grd)
LOC100576384	100576384	Apis mellifera	tyrosine-protein phosphatase 10D(LOC100576384)
LOC100576382	100576382	Apis mellifera	uncharacterized LOC100576382(LOC100576382)
LOC409663	409663	Apis mellifera	lysozyme(LOC409663)
LOC412829	412829	Apis mellifera	arylsulfatase B-like(LOC412829)
GRP	552281	Apis mellifera	glycine-rich cuticle protein(Grp)
LOC550724	550724	Apis mellifera	3-hydroxy-3-methylglutaryl-coenzyme A reductase(LOC550724)
LOC411991	411991	Apis mellifera	BTB/POZ domain-containing protein 7(LOC411991)
LOC102656896	102656896	Apis mellifera	uncharacterized LOC102656896(LOC102656896)
LOC410658	410658	Apis mellifera	LIM/homeobox protein Lhx3(LOC410658)
LOC411983	411983	Apis mellifera	putative fatty acyl-CoA reductase(LOC411983)
LOC412830	412830	Apis mellifera	cys-loop ligand-gated ion channel(LOC412830)
LOC726276	726276	Apis mellifera	uncharacterized LOC726276(LOC726276)
LOC410655	410655	Apis mellifera	neurotrimin-like(LOC410655)
LOC726274	726274	Apis mellifera	yellow-e(LOC726274)
LOC727129	727129	Apis mellifera	uncharacterized LOC727129(LOC727129)
LOC412839	412839	Apis mellifera	homeobox protein caupolican(LOC412839)
LOC412838	412838	Apis mellifera	alpha-mannosidase 2(LOC412838)
LOC100576392	100576392	Apis mellifera	transcriptional regulator Myc-B(LOC100576392)
LOC102656409	102656409	Apis mellifera	uncharacterized LOC102656409(LOC102656409)
LOC107965483	107965483	Apis mellifera	uncharacterized LOC107965483(LOC107965483)
LOC550735	550735	Apis mellifera	uncharacterized LOC550735(LOC550735)
LOC726283	726283	Apis mellifera	neuronal calcium sensor 2(LOC726283)
LOC107965005	107965005	Apis mellifera	glycine-rich cell wall structural protein-like(LOC107965005)
LOC107964158	107964158	Apis mellifera	uncharacterized LOC107964158(LOC107964158)
LOC726288	726288	Apis mellifera	uncharacterized LOC726288(LOC726288)
LOC409207	409207	Apis mellifera	synaptic vesicle membrane protein VAT-1 homolog-like(LOC409207)
LOC412844	412844	Apis mellifera	dual specificity protein phosphatase CDC14B-like(LOC412844)
LOC107965485	107965485	Apis mellifera	uncharacterized LOC107965485(LOC107965485)
LOC100578587	100578587	Apis mellifera	putative uncharacterized protein DDB_G0282133(LOC100578587)
LOC100578586	100578586	Apis mellifera	mediator of RNA polymerase II transcription subunit 15-like(LOC100578586)
LOC100578100	100578100	Apis mellifera	uncharacterized LOC100578100(LOC100578100)
PER	406112	Apis mellifera	period circadian protein(Per)
LOC551673	551673	Apis mellifera	serine/threonine-protein kinase tousled-like 2(LOC551673)
LOC552523	552523	Apis mellifera	L-threonine ammonia-lyase(LOC552523)
LOC409291	409291	Apis mellifera	protein fem-1 homolog CG6966(LOC409291)
LOC552529	552529	Apis mellifera	U6 snRNA-associated Sm-like protein LSm4(LOC552529)
LOC102654211	102654211	Apis mellifera	acyl-CoA Delta(11) desaturase-like(LOC102654211)
LOC410288	410288	Apis mellifera	phytanoyl-CoA dioxygenase(LOC410288)
LOC413791	413791	Apis mellifera	TBC1 domain family member 24(LOC413791)
LOC410283	410283	Apis mellifera	transmembrane protein 222(LOC410283)
LOC413792	413792	Apis mellifera	uncharacterized LOC413792(LOC413792)
LOC107964104	107964104	Apis mellifera	uncharacterized LOC107964104(LOC107964104)
TPNI	410815	Apis mellifera	troponin I(TpnI)
LOC726251	726251	Apis mellifera	uncharacterized LOC726251(LOC726251)
LOC100578193	100578193	Apis mellifera	uncharacterized LOC100578193(LOC100578193)
LOC102654210	102654210	Apis mellifera	uncharacterized LOC102654210(LOC102654210)
LOC412457	412457	Apis mellifera	T-cell activation inhibitor, mitochondrial-like(LOC412457)
LOC410278	410278	Apis mellifera	putative inorganic phosphate cotransporter(LOC410278)
LOC100579047	100579047	Apis mellifera	cuticular protein 10(LOC100579047)
LOC726253	726253	Apis mellifera	UDP-N-acetylglucosamine transferase subunit ALG13 homolog(LOC726253)
LOC412458	412458	Apis mellifera	farnesol dehydrogenase-like(LOC412458)
LOC552530	552530	Apis mellifera	NGFI-A-binding protein homolog(LOC552530)
LOC551684	551684	Apis mellifera	ferritin heavy polypeptide-like 17(LOC551684)
LOC410291	410291	Apis mellifera	dipeptidase 1-like(LOC410291)
LOC412475	412475	Apis mellifera	knirps-related protein(LOC412475)
LOC413324	413324	Apis mellifera	chitinase-like protein Idgf4(LOC413324)
LOC411145	411145	Apis mellifera	nischarin(LOC411145)
LOC102654200	102654200	Apis mellifera	uncharacterized LOC102654200(LOC102654200)
LOC102656862	102656862	Apis mellifera	uncharacterized LOC102656862(LOC102656862)
LOC411140	411140	Apis mellifera	putative aldehyde dehydrogenase family 7 member A1 homolog(LOC411140)
LOC410293	410293	Apis mellifera	C-type lectin mannose-binding isoform(LOC410293)
LOC410295	410295	Apis mellifera	queuine tRNA-ribosyltransferase subunit QTRTD1 homolog(LOC410295)
LOC727110	727110	Apis mellifera	yellow-x2(LOC727110)
LOC412467	412467	Apis mellifera	bifunctional purine biosynthesis protein PURH(LOC412467)
LOC727591	727591	Apis mellifera	RRP12-like protein(LOC727591)
LOC552548	552548	Apis mellifera	DNA-dependent protein kinase catalytic subunit-like(LOC552548)
LOC412487	412487	Apis mellifera	annexin B9-like(LOC412487)
LOC102655520	102655520	Apis mellifera	uncharacterized LOC102655520(LOC102655520)
LOC102655526	102655526	Apis mellifera	uncharacterized LOC102655526(LOC102655526)
LOC102656852	102656852	Apis mellifera	uncharacterized LOC102656852(LOC102656852)
MBLK-1	408521	Apis mellifera	transcription factor mblk-1-like(Mblk-1)
LOC725380	725380	Apis mellifera	chymotrypsin inhibitor(LOC725380)
PGRP-S2	412484	Apis mellifera	peptidoglycan recognition protein S2(Pgrp-s2)
LOC411147	411147	Apis mellifera	AP-2 complex subunit alpha(LOC411147)
PGRP-S3	727472	Apis mellifera	peptidoglycan recognition protein S3(PGRP-S3)
LOC725387	725387	Apis mellifera	probable serine/threonine-protein kinase clkA(LOC725387)
LOC551223	551223	Apis mellifera	probable cytochrome P450 305a1(LOC551223)
LOC552553	552553	Apis mellifera	huntingtin-interacting protein K(LOC552553)
LOC552558	552558	Apis mellifera	uncharacterized LOC552558(LOC552558)
LOC552559	552559	Apis mellifera	probable small nuclear ribonucleoprotein Sm D1(LOC552559)
LOC102655512	102655512	Apis mellifera	uncharacterized LOC102655512(LOC102655512)
LOC412013	412013	Apis mellifera	chorion peroxidase(LOC412013)
LOC413346	413346	Apis mellifera	endoglucanase E-4-like(LOC413346)
LOC411163	411163	Apis mellifera	N-alpha-acetyltransferase 15, NatA auxiliary subunit(LOC411163)
LOC100576803	100576803	Apis mellifera	uncharacterized LOC100576803(LOC100576803)
LOC725391	725391	Apis mellifera	uncharacterized LOC725391(LOC725391)
LOC107964114	107964114	Apis mellifera	uncharacterized LOC107964114(LOC107964114)
LOC725390	725390	Apis mellifera	leucine-rich repeat-containing protein C10orf11-like(LOC725390)
LOC411159	411159	Apis mellifera	uncharacterized LOC411159(LOC411159)
LOC107964596	107964596	Apis mellifera	uncharacterized LOC107964596(LOC107964596)
LOC412008	412008	Apis mellifera	sprouty-related, EVH1 domain-containing protein 1(LOC412008)
LOC726247	726247	Apis mellifera	protein vestigial(LOC726247)
LOC727578	727578	Apis mellifera	uncharacterized LOC727578(LOC727578)
LOC551631	551631	Apis mellifera	dihydrolipoyllysine-residue acetyltransferase component of pyruvate dehydrogenase complex, mitochondrial-like(LOC551631)
SIFR	413211	Apis mellifera	SIFamide receptor(SIFR)
LOC550785	550785	Apis mellifera	fructose-bisphosphate aldolase(LOC550785)
LOC551632	551632	Apis mellifera	methyl farnesoate epoxidase(LOC551632)
LOC550789	550789	Apis mellifera	selenocysteine Se-methyltransferase-like(LOC550789)
LOC100579007	100579007	Apis mellifera	tetratricopeptide repeat protein 25-like(LOC100579007)
LOC102655983	102655983	Apis mellifera	sodium-independent sulfate anion transporter-like(LOC102655983)
LOC102654652	102654652	Apis mellifera	uncharacterized LOC102654652(LOC102654652)
LOC726690	726690	Apis mellifera	uncharacterized LOC726690(LOC726690)
LOC410234	410234	Apis mellifera	UDP-glucuronic acid decarboxylase 1-like(LOC410234)
LOC412896	412896	Apis mellifera	octopamine receptor beta-2R(LOC412896)
LOC410236	410236	Apis mellifera	kyphoscoliosis peptidase(LOC410236)
LOC413746	413746	Apis mellifera	adrenodoxin(LOC413746)
LOC411568	411568	Apis mellifera	bifunctional lysine-specific demethylase and histidyl-hydroxylase NO66(LOC411568)
LOC100579005	100579005	Apis mellifera	uncharacterized LOC100579005(LOC100579005)
LOC726699	726699	Apis mellifera	uncharacterized LOC726699(LOC726699)
LOC726698	726698	Apis mellifera	serine protease snake(LOC726698)
LOC726697	726697	Apis mellifera	coiled-coil domain-containing protein 137(LOC726697)
LOC409250	409250	Apis mellifera	beta-ureidopropionase(LOC409250)
LOC726212	726212	Apis mellifera	25S rRNA (cytosine-C(5))-methyltransferase nop2(LOC726212)
LOC102655979	102655979	Apis mellifera	pupal cuticle protein PCP52-like(LOC102655979)
LOC551646	551646	Apis mellifera	MATH and LRR domain-containing protein PFE0570w-like(LOC551646)
LOC551649	551649	Apis mellifera	nuclear receptor subfamily 2 group F member 6(LOC551649)
LOC413762	413762	Apis mellifera	complement component 1 Q subcomponent-binding protein, mitochondrial(LOC413762)
PKC	406106	Apis mellifera	protein kinase C(Pkc)
LOC411100	411100	Apis mellifera	FGGY carbohydrate kinase domain-containing protein(LOC411100)
LOC412430	412430	Apis mellifera	major facilitator superfamily domain-containing protein 6(LOC412430)
LOC551647	551647	Apis mellifera	uncharacterized LOC551647(LOC551647)
LOC100579019	100579019	Apis mellifera	probable salivary secreted peptide(LOC100579019)
LOC102654640	102654640	Apis mellifera	pseudouridylate synthase 7 homolog(LOC102654640)
LOC102654646	102654646	Apis mellifera	uncharacterized LOC102654646(LOC102654646)
LOC413759	413759	Apis mellifera	SCY1-like protein 2(LOC413759)
LOC411576	411576	Apis mellifera	phosphoglycerate kinase(LOC411576)
LOC410246	410246	Apis mellifera	netrin receptor UNC5B-like(LOC410246)
GLOB1	751098	Apis mellifera	globin 1(Glob1)
LOC100579015	100579015	Apis mellifera	leucine-rich repeat-containing protein 15-like(LOC100579015)
LOC102654638	102654638	Apis mellifera	uncharacterized LOC102654638(LOC102654638)
LOC102653784	102653784	Apis mellifera	uncharacterized LOC102653784(LOC102653784)
LOC412442	412442	Apis mellifera	retinol dehydrogenase 13-like(LOC412442)
LOC552505	552505	Apis mellifera	monocarboxylate transporter 9-like(LOC552505)
LOC102656814	102656814	Apis mellifera	uncharacterized LOC102656814(LOC102656814)
PDHB	408654	Apis mellifera	pyruvate dehydrogenase (lipoamide) beta(PDHB)
LOC410261	410261	Apis mellifera	echinoderm microtubule-associated protein-like CG42247(LOC410261)
LOC100578170	100578170	Apis mellifera	uncharacterized LOC100578170(LOC100578170)
LOC726673	726673	Apis mellifera	28S ribosomal protein S27, mitochondrial(LOC726673)
LOC724494	724494	Apis mellifera	methionine-R-sulfoxide reductase B1(LOC724494)
LOC102653780	102653780	Apis mellifera	uncharacterized LOC102653780(LOC102653780)
LOC411104	411104	Apis mellifera	homeobox protein Nkx-2.4(LOC411104)
LOC107965891	107965891	Apis mellifera	LYR motif-containing protein 5(LOC107965891)
LOC726677	726677	Apis mellifera	uncharacterized LOC726677(LOC726677)
LOC725346	725346	Apis mellifera	sodium-dependent nutrient amino acid transporter 1(LOC725346)
ILP-2	726057	Apis mellifera	insulin-like peptide 2(ILP-2)
LOC409278	409278	Apis mellifera	apolipoprotein D(LOC409278)
LOC409277	409277	Apis mellifera	acidic phospholipase A2 PA4(LOC409277)
LOC552510	552510	Apis mellifera	methyltransferase-like protein 16 homolog(LOC552510)
LOC552515	552515	Apis mellifera	ATP-dependent RNA helicase WM6(LOC552515)
LOC552519	552519	Apis mellifera	clustered mitochondria protein homolog(LOC552519)
LOC410270	410270	Apis mellifera	acetylcholinesterase(LOC410270)
LOC102655953	102655953	Apis mellifera	uncharacterized LOC102655953(LOC102655953)
LOC107965401	107965401	Apis mellifera	uncharacterized LOC107965401(LOC107965401)
LOC107965883	107965883	Apis mellifera	uncharacterized LOC107965883(LOC107965883)
LOC411114	411114	Apis mellifera	synaptosomal-associated protein 25(LOC411114)
LOC411599	411599	Apis mellifera	uridine phosphorylase 1(LOC411599)
LOC410269	410269	Apis mellifera	probable multidrug resistance-associated protein lethal(2)03659(LOC410269)
LOC726688	726688	Apis mellifera	organic cation transporter protein(LOC726688)
LOC726201	726201	Apis mellifera	uncharacterized LOC726201(LOC726201)
LOC100578187	100578187	Apis mellifera	uncharacterized LOC100578187(LOC100578187)
LOC409288	409288	Apis mellifera	tribbles homolog 2(LOC409288)
LOC411091	411091	Apis mellifera	RNA-binding protein 34-like(LOC411091)
LOC100578913	100578913	Apis mellifera	uncharacterized LOC100578913(LOC100578913)
LOC411099	411099	Apis mellifera	protein yippee-like 1(LOC411099)
LOC102653881	102653881	Apis mellifera	glucose dehydrogenase [FAD, quinone]-like(LOC102653881)
LOC413274	413274	Apis mellifera	uncharacterized LOC413274(LOC413274)
LOC100576738	100576738	Apis mellifera	uncharacterized LOC100576738(LOC100576738)
LOC724471	724471	Apis mellifera	1-phosphatidylinositol 4,5-bisphosphate phosphodiesterase-like(LOC724471)
LOC724477	724477	Apis mellifera	vitamin K-dependent protein C(LOC724477)
LOC551282	551282	Apis mellifera	ribokinase-like(LOC551282)
LOC726658	726658	Apis mellifera	uncharacterized LOC726658(LOC726658)
LOC552130	552130	Apis mellifera	alpha-aminoadipic semialdehyde synthase, mitochondrial(LOC552130)
LOC102656907	102656907	Apis mellifera	odorant receptor 4-like(LOC102656907)
LOC100576746	100576746	Apis mellifera	uncharacterized LOC100576746(LOC100576746)
LOC100576744	100576744	Apis mellifera	uncharacterized LOC100576744(LOC100576744)
LOC100576742	100576742	Apis mellifera	integrin beta-nu-like(LOC100576742)
LOC100578920	100578920	Apis mellifera	zinc finger protein 251-like(LOC100578920)
LOC100576740	100576740	Apis mellifera	uncharacterized LOC100576740(LOC100576740)
LOC552139	552139	Apis mellifera	1-acyl-sn-glycerol-3-phosphate acyltransferase alpha-like(LOC552139)
TWI	413254	Apis mellifera	twist(Twi)
LOC100576748	100576748	Apis mellifera	uncharacterized LOC100576748(LOC100576748)
LOC724480	724480	Apis mellifera	asparagine synthetase [glutamine-hydrolyzing](LOC724480)
LOC724483	724483	Apis mellifera	coiled-coil domain-containing protein 65-like(LOC724483)
LOC724488	724488	Apis mellifera	protein lethal(2)essential for life-like(LOC724488)
LOC107965828	107965828	Apis mellifera	cholesterol 7-desaturase-like(LOC107965828)
LOC727515	727515	Apis mellifera	uncharacterized protein C19orf52(LOC727515)
LOC725334	725334	Apis mellifera	coiled-coil domain-containing protein 65(LOC725334)
LOC726668	726668	Apis mellifera	uncharacterized LOC726668(LOC726668)
LOC107964975	107964975	Apis mellifera	uncharacterized LOC107964975(LOC107964975)
LOC100576758	100576758	Apis mellifera	uncharacterized LOC100576758(LOC100576758)
LOC724449	724449	Apis mellifera	protein lethal(2)essential for life-like(LOC724449)
LOC552146	552146	Apis mellifera	transcription factor Sp9-like(LOC552146)
LOC552149	552149	Apis mellifera	aquaporin AQPAn.G-like(LOC552149)
CSP2	408658	Apis mellifera	chemosensory protein 2(CSP2)
PPO	406155	Apis mellifera	phenoloxidase subunit A3(PPO)
LOC100576759	100576759	Apis mellifera	uncharacterized LOC100576759(LOC100576759)
LOC107965854	107965854	Apis mellifera	uncharacterized LOC107965854(LOC107965854)
AGLU2	409889	Apis mellifera	alpha glucosidase 2(AGLU2)
LOC724455	724455	Apis mellifera	T-complex protein 11-like protein 1(LOC724455)
LOC725784	725784	Apis mellifera	uncharacterized LOC725784(LOC725784)
LOC724458	724458	Apis mellifera	achaete-scute complex protein T3-like(LOC724458)
LOC725305	725305	Apis mellifera	uncharacterized LOC725305(LOC725305)
LOC552153	552153	Apis mellifera	vesicle transport protein SEC20(LOC552153)
LOC726639	726639	Apis mellifera	oxidized low-density lipoprotein receptor 1(LOC726639)
LOC100577614	100577614	Apis mellifera	uncharacterized LOC100577614(LOC100577614)
LOC552157	552157	Apis mellifera	protein msta-like(LOC552157)
LOC100576765	100576765	Apis mellifera	uncharacterized LOC100576765(LOC100576765)
LOC102653850	102653850	Apis mellifera	uncharacterized LOC102653850(LOC102653850)
LOC107964994	107964994	Apis mellifera	uncharacterized LOC107964994(LOC107964994)
LOC408715	408715	Apis mellifera	lachesin(LOC408715)
LOC725792	725792	Apis mellifera	transcription factor hamlet-like(LOC725792)
LOC100576760	100576760	Apis mellifera	uncharacterized LOC100576760(LOC100576760)
LOC724466	724466	Apis mellifera	uncharacterized LOC724466(LOC724466)
LOC724464	724464	Apis mellifera	cuticular protein(LOC724464)
LOC107964518	107964518	Apis mellifera	uncharacterized LOC107964518(LOC107964518)
LOC107964997	107964997	Apis mellifera	uncharacterized LOC107964997(LOC107964997)
LOC724429	724429	Apis mellifera	synaptic vesicle glycoprotein 2C-like(LOC724429)
PRF	406154	Apis mellifera	profilin(PRF)
LOC413233	413233	Apis mellifera	methylcrotonoyl-CoA carboxylase subunit alpha, mitochondrial(LOC413233)
LOC411052	411052	Apis mellifera	sialin(LOC411052)
LOC412382	412382	Apis mellifera	excitatory amino acid transporter 3(LOC412382)
LOC411053	411053	Apis mellifera	cubilin(LOC411053)
LOC411054	411054	Apis mellifera	polypeptide N-acetylgalactosaminyltransferase 2(LOC411054)
LOC725766	725766	Apis mellifera	NF-kappa-B inhibitor cactus-like(LOC725766)
LOC100576702	100576702	Apis mellifera	uncharacterized LOC100576702(LOC100576702)
LOC102653835	102653835	Apis mellifera	uncharacterized LOC102653835(LOC102653835)
LOC551249	551249	Apis mellifera	uncharacterized LOC551249(LOC551249)
LOC551248	551248	Apis mellifera	tetraspanin-31-A(LOC551248)
LOC413247	413247	Apis mellifera	carboxylesterase clade I, member 1(LOC413247)
LOC102653832	102653832	Apis mellifera	uncharacterized LOC102653832(LOC102653832)
CYP314A1	411057	Apis mellifera	cytochrome P450 314A1(Cyp314a1)
LOC724443	724443	Apis mellifera	lysophospholipid acyltransferase 5(LOC724443)
LOC726620	726620	Apis mellifera	transcription factor BTF3 homolog 4(LOC726620)
LOC552100	552100	Apis mellifera	protein ovo(LOC552100)
SGCBETA-3	411635	Apis mellifera	soluble guanylyl cyclase beta-3(sGCbeta-3)
LOC725776	725776	Apis mellifera	early growth response protein 1-like(LOC725776)
LOC552103	552103	Apis mellifera	exosome complex component RRP46(LOC552103)
LOC724405	724405	Apis mellifera	protein lethal(2)essential for life-like(LOC724405)
LOC551255	551255	Apis mellifera	mitochondrial fission 1 protein(LOC551255)
LOC551259	551259	Apis mellifera	titin(LOC551259)
LOC413256	413256	Apis mellifera	uncharacterized LOC413256(LOC413256)
LOC724890	724890	Apis mellifera	laccase-1-like(LOC724890)
LOC551263	551263	Apis mellifera	monocarboxylate transporter 13-like(LOC551263)
LOC724899	724899	Apis mellifera	uncharacterized LOC724899(LOC724899)
LOC107964964	107964964	Apis mellifera	uncharacterized LOC107964964(LOC107964964)
LOC725749	725749	Apis mellifera	uncharacterized protein C14orf80 homolog(LOC725749)
LOC102653815	102653815	Apis mellifera	cytochrome b reductase 1-like(LOC102653815)
LOC552112	552112	Apis mellifera	RNA-binding protein 28(LOC552112)
LOC724417	724417	Apis mellifera	uncharacterized protein CG43867(LOC724417)
LOC552113	552113	Apis mellifera	long-chain fatty acid transport protein 4(LOC552113)
LOC100576726	100576726	Apis mellifera	uncharacterized LOC100576726(LOC100576726)
LOC413264	413264	Apis mellifera	yellow-b(LOC413264)
LOC102656089	102656089	Apis mellifera	uncharacterized LOC102656089(LOC102656089)
LOC102656088	102656088	Apis mellifera	uncharacterized LOC102656088(LOC102656088)
LOC725756	725756	Apis mellifera	beta-galactosidase-like(LOC725756)
LOC725755	725755	Apis mellifera	nucleolar complex protein 3 homolog(LOC725755)
LOC726601	726601	Apis mellifera	transferrin(LOC726601)
LOC100577669	100577669	Apis mellifera	uncharacterized LOC100577669(LOC100577669)
LOC724867	724867	Apis mellifera	elongation of very long chain fatty acids protein AAEL008004-like(LOC724867)
LOC100578514	100578514	Apis mellifera	keratinocyte proline-rich protein-like(LOC100578514)
LOC100576333	100576333	Apis mellifera	nucleoredoxin-like(LOC100576333)
LOC100578995	100578995	Apis mellifera	vanin-like protein 1(LOC100578995)
LOC408766	408766	Apis mellifera	phosphatidylcholine:ceramide cholinephosphotransferase 2-like(LOC408766)
LOC409616	409616	Apis mellifera	uncharacterized protein MAL13P1.304(LOC409616)
LOC107964902	107964902	Apis mellifera	uncharacterized LOC107964902(LOC107964902)
LOC100578992	100578992	Apis mellifera	uncharacterized LOC100578992(LOC100578992)
LOC102656072	102656072	Apis mellifera	uncharacterized LOC102656072(LOC102656072)
LOC100578990	100578990	Apis mellifera	dynein intermediate chain 3, ciliary-like(LOC100578990)
LOC102656070	102656070	Apis mellifera	uncharacterized LOC102656070(LOC102656070)
LOC724874	724874	Apis mellifera	facilitated trehalose transporter Tret1-like(LOC724874)
B-GLUC1	411899	Apis mellifera	beta-1,3-glucan recognition protein 1(B-gluc1)
LOC100577675	100577675	Apis mellifera	trifunctional purine biosynthetic protein adenosine-3(LOC100577675)
LOC725729	725729	Apis mellifera	uncharacterized LOC725729(LOC725729)
LOC409619	409619	Apis mellifera	uncharacterized LOC409619(LOC409619)
LOC408777	408777	Apis mellifera	no mechanoreceptor potential C(LOC408777)
LOC409624	409624	Apis mellifera	acetyl-coenzyme A synthetase(LOC409624)
LOC408774	408774	Apis mellifera	lysosomal-trafficking regulator(LOC408774)
LOC408775	408775	Apis mellifera	heterogeneous nuclear ribonucleoprotein R(LOC408775)
LOC100577673	100577673	Apis mellifera	mitochondrial ribonuclease P protein 1 homolog(LOC100577673)
LOC410606	410606	Apis mellifera	protein Skeletor, isoforms B/C(LOC410606)
LOC725732	725732	Apis mellifera	uncharacterized LOC725732(LOC725732)
LOC100577689	100577689	Apis mellifera	uncharacterized LOC100577689(LOC100577689)
LOC550804	550804	Apis mellifera	transketolase(LOC550804)
LOC409633	409633	Apis mellifera	ras-related and estrogen-regulated growth inhibitor(LOC409633)
LOC409636	409636	Apis mellifera	uncharacterized LOC409636(LOC409636)
GSTD1	409490	Apis mellifera	glutathione S-transferase D1(GstD1)
LOC100577680	100577680	Apis mellifera	uncharacterized LOC100577680(LOC100577680)
LOC725701	725701	Apis mellifera	sialin-like(LOC725701)
LOC724852	724852	Apis mellifera	lipoma HMGIC fusion partner-like(LOC724852)
LOC724853	724853	Apis mellifera	probable G-protein coupled receptor Mth-like 1(LOC724853)
LOC725705	725705	Apis mellifera	mitochondrial import inner membrane translocase subunit Tim13-like(LOC725705)
LOC725703	725703	Apis mellifera	uncharacterized LOC725703(LOC725703)
LOC100577216	100577216	Apis mellifera	uncharacterized LOC100577216(LOC100577216)
LOC100578546	100578546	Apis mellifera	uncharacterized LOC100578546(LOC100578546)
LOC550818	550818	Apis mellifera	guanine nucleotide-binding protein G(q) subunit alpha(LOC550818)
LOC410624	410624	Apis mellifera	serine proteinase stubble(LOC410624)
LOC408315	408315	Apis mellifera	ceramide kinase(LOC408315)
LOC409643	409643	Apis mellifera	failed axon connections(LOC409643)
LOC410626	410626	Apis mellifera	sodium-coupled monocarboxylate transporter 1(LOC410626)
LOC408317	408317	Apis mellifera	uncharacterized LOC408317(LOC408317)
LOC410620	410620	Apis mellifera	heat shock protein Hsp70Ab-like(LOC410620)
LOC408790	408790	Apis mellifera	protein croquemort(LOC408790)
LOC100577693	100577693	Apis mellifera	uncharacterized LOC100577693(LOC100577693)
LOC724860	724860	Apis mellifera	probable cytochrome P450 301a1, mitochondrial(LOC724860)
LOC100577692	100577692	Apis mellifera	transcription factor btd(LOC100577692)
LOC411958	411958	Apis mellifera	ankyrin repeat domain-containing protein 12-like(LOC411958)
LOC724865	724865	Apis mellifera	ABC transporter G family member 20-like(LOC724865)
LOC412808	412808	Apis mellifera	aminopeptidase Ey(LOC412808)
LOC725710	725710	Apis mellifera	D-beta-hydroxybutyrate dehydrogenase, mitochondrial(LOC725710)
LOC724825	724825	Apis mellifera	glycine-rich RNA-binding protein 7(LOC724825)
LOC100577620	100577620	Apis mellifera	uncharacterized LOC100577620(LOC100577620)
LOC408718	408718	Apis mellifera	leukocyte tyrosine kinase receptor(LOC408718)
LOC408722	408722	Apis mellifera	sodium/potassium-transporting ATPase subunit beta-2-like(LOC408722)
LOC100577638	100577638	Apis mellifera	uncharacterized LOC100577638(LOC100577638)
LOC100576307	100576307	Apis mellifera	oocyte zinc finger protein XlCOF8.4-like(LOC100576307)
LOC100576789	100576789	Apis mellifera	leucine-rich repeat protein SHOC-2-like(LOC100576789)
LOC408734	408734	Apis mellifera	succinate dehydrogenase [ubiquinone] flavoprotein subunit, mitochondrial-like(LOC408734)
OBP15	677664	Apis mellifera	odorant binding protein 15(Obp15)
LOC100576783	100576783	Apis mellifera	odorant receptor 22c-like(LOC100576783)
LOC100578976	100578976	Apis mellifera	decorin(LOC100578976)
OBP11	677676	Apis mellifera	odorant binding protein 11(Obp11)
OBP13	677674	Apis mellifera	odorant binding protein 13(Obp13)
LOC102656498	102656498	Apis mellifera	uncharacterized LOC102656498(LOC102656498)
LOC552190	552190	Apis mellifera	prisilkin-39-like(LOC552190)
LOC102655167	102655167	Apis mellifera	uncharacterized LOC102655167(LOC102655167)
LOC100576326	100576326	Apis mellifera	trypsin-7(LOC100576326)
LOC100578984	100578984	Apis mellifera	protein charlatan(LOC100578984)
LOC727092	727092	Apis mellifera	protein nubbin-like(LOC727092)
LOC411910	411910	Apis mellifera	homeobox protein 2-like(LOC411910)
LOC409602	409602	Apis mellifera	circadian clock-controlled protein-like(LOC409602)
LOC102655156	102655156	Apis mellifera	uncharacterized LOC102655156(LOC102655156)
LOC409604	409604	Apis mellifera	nostrin(LOC409604)
LOC551712	551712	Apis mellifera	lipoyltransferase 1, mitochondrial(LOC551712)
LOC100578478	100578478	Apis mellifera	uncharacterized LOC100578478(LOC100578478)
LOC411892	411892	Apis mellifera	V-type proton ATPase subunit C(LOC411892)
LOC410562	410562	Apis mellifera	serine/threonine-protein kinase SBK1(LOC410562)
LOC411894	411894	Apis mellifera	dynein beta chain, ciliary-like(LOC411894)
LOC100576290	100576290	Apis mellifera	WD repeat-containing protein 78(LOC100576290)
LOC102656594	102656594	Apis mellifera	uncharacterized LOC102656594(LOC102656594)
LOC411888	411888	Apis mellifera	uncharacterized LOC411888(LOC411888)
LOC411405	411405	Apis mellifera	uncharacterized LOC411405(LOC411405)
LOC412735	412735	Apis mellifera	decaprenyl-diphosphate synthase subunit 1-like(LOC412735)
LOC411889	411889	Apis mellifera	putative serine protease K12H4.7(LOC411889)
LOC410559	410559	Apis mellifera	tubulin beta chain-like(LOC410559)
A4	552391	Apis mellifera	apolipophorin-III-like protein(A4)
LOC102656112	102656112	Apis mellifera	uncharacterized LOC102656112(LOC102656112)
LOC410555	410555	Apis mellifera	insulin-like growth factor-binding protein complex acid labile subunit(LOC410555)
LOC100578474	100578474	Apis mellifera	uncharacterized LOC100578474(LOC100578474)
LOC100577142	100577142	Apis mellifera	uncharacterized LOC100577142(LOC100577142)
LOC411408	411408	Apis mellifera	CDP-diacylglycerol--inositol 3-phosphatidyltransferase(LOC411408)
LOC100577159	100577159	Apis mellifera	protein PFC0760c-like(LOC100577159)
LOC100578006	100578006	Apis mellifera	inorganic pyrophosphatase(LOC100578006)
LOC100578005	100578005	Apis mellifera	nucleolar protein 56(LOC100578005)
LOC100578002	100578002	Apis mellifera	thioredoxin, mitochondrial pseudogene(LOC100578002)
LOC100578484	100578484	Apis mellifera	uncharacterized LOC100578484(LOC100578484)
LOC410582	410582	Apis mellifera	ornithine aminotransferase, mitochondrial-like(LOC410582)
LOC107964083	107964083	Apis mellifera	uncharacterized LOC107964083(LOC107964083)
LOC412763	412763	Apis mellifera	uncharacterized LOC412763(LOC412763)
LOC551739	551739	Apis mellifera	DNA primase large subunit(LOC551739)
LOC410581	410581	Apis mellifera	uncharacterized LOC410581(LOC410581)
LOC107964089	107964089	Apis mellifera	aquaporin-11(LOC107964089)
LOC102655243	102655243	Apis mellifera	uncharacterized LOC102655243(LOC102655243)
LOC102655241	102655241	Apis mellifera	uncharacterized LOC102655241(LOC102655241)
LOC102656571	102656571	Apis mellifera	uncharacterized LOC102656571(LOC102656571)
LOC100578015	100578015	Apis mellifera	centrosomal protein of 104 kDa(LOC100578015)
LOC100578498	100578498	Apis mellifera	tricalbin-3-like(LOC100578498)
LOC100577165	100577165	Apis mellifera	uncharacterized LOC100577165(LOC100577165)
LOC100577163	100577163	Apis mellifera	insulin-like growth factor-binding protein complex acid labile subunit(LOC100577163)
LOC408264	408264	Apis mellifera	netrin receptor UNC5C(LOC408264)
LOC409598	409598	Apis mellifera	uncharacterized LOC409598(LOC409598)
LOC409596	409596	Apis mellifera	uncharacterized LOC409596(LOC409596)
LOC727290	727290	Apis mellifera	probable cytochrome P450 303a1(LOC727290)
LOC412774	412774	Apis mellifera	uncharacterized LOC412774(LOC412774)
LOC412768	412768	Apis mellifera	protein takeout-like(LOC412768)
LOC102656563	102656563	Apis mellifera	uncharacterized LOC102656563(LOC102656563)
LOC102656564	102656564	Apis mellifera	uncharacterized LOC102656564(LOC102656564)
LOC727293	727293	Apis mellifera	guanine deaminase(LOC727293)
LOC412767	412767	Apis mellifera	protein takeout(LOC412767)
LOC413613	413613	Apis mellifera	B-cell receptor-associated protein 31-like(LOC413613)
LOC406093	406093	Apis mellifera	apisimin(LOC406093)
LOC100577178	100577178	Apis mellifera	uncharacterized LOC100577178(LOC100577178)
LOC408275	408275	Apis mellifera	uncharacterized LOC408275(LOC408275)
LOC100577174	100577174	Apis mellifera	ras-responsive element-binding protein 1-like(LOC100577174)
LOC408277	408277	Apis mellifera	uncharacterized LOC408277(LOC408277)
LOC100578438	100578438	Apis mellifera	uncharacterized LOC100578438(LOC100578438)
LOC102656558	102656558	Apis mellifera	uncharacterized LOC102656558(LOC102656558)
LOC107964020	107964020	Apis mellifera	alpha-tocopherol transfer protein-like(LOC107964020)
LOC107965350	107965350	Apis mellifera	uncharacterized LOC107965350(LOC107965350)
LOC550828	550828	Apis mellifera	elongation of very long chain fatty acids protein AAEL008004-like(LOC550828)
LOC410997	410997	Apis mellifera	organic cation transporter 1-like(LOC410997)
LOC725085	725085	Apis mellifera	basic helix-loop-helix neural transcription factor TAP(LOC725085)
LOC102654371	102654371	Apis mellifera	pro-resilin-like(LOC102654371)
LOC409533	409533	Apis mellifera	annexin B9-like(LOC409533)
LOC410515	410515	Apis mellifera	uncharacterized LOC410515(LOC410515)
LOC411846	411846	Apis mellifera	endothelin-converting enzyme 1-like(LOC411846)
LOC725082	725082	Apis mellifera	uncharacterized LOC725082(LOC725082)
LOC409539	409539	Apis mellifera	microtubule-associated protein tau-like(LOC409539)
LOC725089	725089	Apis mellifera	cuticular protein(LOC725089)
LOC107964024	107964024	Apis mellifera	uncharacterized LOC107964024(LOC107964024)
LOC102655220	102655220	Apis mellifera	uncharacterized LOC102655220(LOC102655220)
LOC409538	409538	Apis mellifera	lysoplasmalogenase-like protein TMEM86A(LOC409538)
LOC410996	410996	Apis mellifera	tubulin beta chain(LOC410996)
LOC408685	408685	Apis mellifera	MAP7 domain-containing protein 1(LOC408685)
LOC100578446	100578446	Apis mellifera	pituitary homeobox x(LOC100578446)
LOC102656548	102656548	Apis mellifera	nucleoside diphosphate kinase homolog 5-like(LOC102656548)
LOC412703	412703	Apis mellifera	protein toll(LOC412703)
LOC408697	408697	Apis mellifera	KN motif and ankyrin repeat domain-containing protein 3-like(LOC408697)
LOC411856	411856	Apis mellifera	U3 small nucleolar ribonucleoprotein protein IMP4(LOC411856)
LOC410526	410526	Apis mellifera	serine protease 42(LOC410526)
VAMP7	550961	Apis mellifera	vesicle-associated membrane protein 7(Vamp7)
LOC107964013	107964013	Apis mellifera	uncharacterized LOC107964013(LOC107964013)
LOC725099	725099	Apis mellifera	spermidine synthase(LOC725099)
LOC408690	408690	Apis mellifera	calmodulin-like(LOC408690)
LOC100577112	100577112	Apis mellifera	astakine-like(LOC100577112)
LOC100577127	100577127	Apis mellifera	proline-, glutamic acid- and leucine-rich protein 1-like(LOC100577127)
LOC100578458	100578458	Apis mellifera	uncharacterized LOC100578458(LOC100578458)
DLL	726710	Apis mellifera	distal-less(Dll)
LOC102656537	102656537	Apis mellifera	uncharacterized LOC102656537(LOC102656537)
LOC102654355	102654355	Apis mellifera	uncharacterized LOC102654355(LOC102654355)
LOC107964040	107964040	Apis mellifera	uncharacterized LOC107964040(LOC107964040)
LOC726393	726393	Apis mellifera	capa receptor-like GPCR(LOC726393)
LOC726391	726391	Apis mellifera	carboxypeptidase B-like(LOC726391)
LOC100578454	100578454	Apis mellifera	uncharacterized LOC100578454(LOC100578454)
LOC409553	409553	Apis mellifera	pancreatic triacylglycerol lipase-like(LOC409553)
LOC410539	410539	Apis mellifera	protein 5NUC-like(LOC410539)
LOC100576271	100576271	Apis mellifera	dentin sialophosphoprotein-like(LOC100576271)
LOC411881	411881	Apis mellifera	peregrin(LOC411881)
LOC551703	551703	Apis mellifera	clavesin-2(LOC551703)
LOC107964039	107964039	Apis mellifera	uncharacterized LOC107964039(LOC107964039)
LOC107965368	107965368	Apis mellifera	basic-leucine zipper transcription factor A-like(LOC107965368)
LOC725078	725078	Apis mellifera	uncharacterized LOC725078(LOC725078)
LOC725076	725076	Apis mellifera	CCHC-type zinc finger protein CG3800(LOC725076)
LOC107965363	107965363	Apis mellifera	uncharacterized LOC107965363(LOC107965363)
LOC100577135	100577135	Apis mellifera	protein amnionless-like(LOC100577135)
LOC100578466	100578466	Apis mellifera	uncharacterized LOC100578466(LOC100578466)
LOC100576288	100576288	Apis mellifera	uncharacterized LOC100576288(LOC100576288)
LOC727257	727257	Apis mellifera	peroxisomal membrane protein PEX13(LOC727257)
LOC100576284	100576284	Apis mellifera	uncharacterized LOC100576284(LOC100576284)
LOC551796	551796	Apis mellifera	cationic amino acid transporter 4(LOC551796)
LOC409172	409172	Apis mellifera	xaa-Pro aminopeptidase 1-like(LOC409172)
LOC411495	411495	Apis mellifera	sperm-associated antigen 6-like(LOC411495)
LOC410165	410165	Apis mellifera	RNA-binding protein Nova-1(LOC410165)
LOC413676	413676	Apis mellifera	patched domain-containing protein 3(LOC413676)
LOC410167	410167	Apis mellifera	sorbitol dehydrogenase-like(LOC410167)
LOC413670	413670	Apis mellifera	uncharacterized F-box/LRR-repeat protein C02F5.7(LOC413670)
LOC411009	411009	Apis mellifera	dachshund homolog 2(LOC411009)
LOC100578072	100578072	Apis mellifera	uncharacterized LOC100578072(LOC100578072)
LOC727221	727221	Apis mellifera	vacuolar protein sorting-associated protein 13A(LOC727221)
LOC726370	726370	Apis mellifera	uncharacterized LOC726370(LOC726370)
LOC107965795	107965795	Apis mellifera	lactosylceramide 4-alpha-galactosyltransferase-like(LOC107965795)
LOC413669	413669	Apis mellifera	protein lap4(LOC413669)
LOC410159	410159	Apis mellifera	mediator of RNA polymerase II transcription subunit 13(LOC410159)
LOC409176	409176	Apis mellifera	pro-resilin(LOC409176)
LOC724199	724199	Apis mellifera	early nodulin-75-like(LOC724199)
LOC725047	725047	Apis mellifera	nucleolin 1(LOC725047)
LOC725046	725046	Apis mellifera	uncharacterized LOC725046(LOC725046)
LOC107965318	107965318	Apis mellifera	uncharacterized LOC107965318(LOC107965318)
LOC107965317	107965317	Apis mellifera	uncharacterized LOC107965317(LOC107965317)
LOC551323	551323	Apis mellifera	uncharacterized LOC551323(LOC551323)
LOC552651	552651	Apis mellifera	stress response protein NST1(LOC552651)
LOC551321	551321	Apis mellifera	39S ribosomal protein L44, mitochondrial(LOC551321)
LOC409182	409182	Apis mellifera	protein GDAP2 homolog(LOC409182)
LOC551327	551327	Apis mellifera	carboxypeptidase B-like(LOC551327)
LOC412354	412354	Apis mellifera	uncharacterized LOC412354(LOC412354)
LOC413200	413200	Apis mellifera	fibroblast growth factor receptor homolog 1(LOC413200)
LOC411023	411023	Apis mellifera	cadherin-23(LOC411023)
LOC413686	413686	Apis mellifera	H/ACA ribonucleoprotein complex subunit 1(LOC413686)
LOC551329	551329	Apis mellifera	ATPase family AAA domain-containing protein 3(LOC551329)
LOC102654321	102654321	Apis mellifera	uncharacterized LOC102654321(LOC102654321)
LOC410171	410171	Apis mellifera	filamin-A(LOC410171)
LOC411021	411021	Apis mellifera	UDP-glucuronosyltransferase 2B18(LOC411021)
LOC726382	726382	Apis mellifera	uncharacterized LOC726382(LOC726382)
LOC727232	727232	Apis mellifera	uncharacterized LOC727232(LOC727232)
LOC413678	413678	Apis mellifera	serine--pyruvate aminotransferase, mitochondrial(LOC413678)
LOC410169	410169	Apis mellifera	twinfilin(LOC410169)
LOC727239	727239	Apis mellifera	uncharacterized LOC727239(LOC727239)
LOC409187	409187	Apis mellifera	MD-2-related lipid-recognition protein-like(LOC409187)
LOC552667	552667	Apis mellifera	protein charybde-like(LOC552667)
LOC102654312	102654312	Apis mellifera	KRR1 small subunit processome component homolog(LOC102654312)
LOC102654795	102654795	Apis mellifera	uncharacterized LOC102654795(LOC102654795)
LOC413697	413697	Apis mellifera	PTS-dependent dihydroxyacetone kinase, dihydroxyacetone-binding subunit DhaK-like(LOC413697)
LOC102655648	102655648	Apis mellifera	FAD synthase-like(LOC102655648)
LOC413210	413210	Apis mellifera	cadherin-89D(LOC413210)
LOC102654799	102654799	Apis mellifera	myb-related transcription factor, partner of profilin-like(LOC102654799)
LOC726350	726350	Apis mellifera	putative ATP-dependent RNA helicase DHX33(LOC726350)
LOC724172	724172	Apis mellifera	neurobeachin(LOC724172)
LOC724175	724175	Apis mellifera	probable cytochrome P450 304a1(LOC724175)
LOC100578091	100578091	Apis mellifera	uncharacterized LOC100578091(LOC100578091)
LOC724177	724177	Apis mellifera	uncharacterized LOC724177(LOC724177)
LOC107965339	107965339	Apis mellifera	uncharacterized LOC107965339(LOC107965339)
LOC102655639	102655639	Apis mellifera	uncharacterized LOC102655639(LOC102655639)
LOC552679	552679	Apis mellifera	cytochrome P450 4c3(LOC552679)
LOC726361	726361	Apis mellifera	ufm1-specific protease 1(LOC726361)
USP	409227	Apis mellifera	ultraspiracle(Usp)
LOC726365	726365	Apis mellifera	uncharacterized LOC726365(LOC726365)
LOC724187	724187	Apis mellifera	toll-like receptor 4(LOC724187)
LOC411038	411038	Apis mellifera	uncharacterized LOC411038(LOC411038)
LOC725033	725033	Apis mellifera	uncharacterized LOC725033(LOC725033)
LOC726362	726362	Apis mellifera	4-coumarate--CoA ligase 1(LOC726362)
LOC724189	724189	Apis mellifera	uncharacterized LOC724189(LOC724189)
HEX70B	406117	Apis mellifera	hexamerin 70b(HEX70b)
HEX70C	409354	Apis mellifera	hexamerin 70c(Hex70c)
HEX70A	726848	Apis mellifera	hexamerin 70a(Hex70a)
CTL5	411770	Apis mellifera	C-type lectin 5(CTL5)
LOC552600	552600	Apis mellifera	gamma-interferon-inducible-lysosomal thiol reductase(LOC552600)
LOC408280	408280	Apis mellifera	cell surface glycoprotein 1-like(LOC408280)
LOC102654777	102654777	Apis mellifera	organic cation transporter protein(LOC102654777)
LOC409139	409139	Apis mellifera	uncharacterized LOC409139(LOC409139)
LOC409137	409137	Apis mellifera	MAP kinase-activating death domain protein(LOC409137)
LOC726332	726332	Apis mellifera	histone acetyltransferase p300-like(LOC726332)
LOC107965751	107965751	Apis mellifera	uncharacterized LOC107965751(LOC107965751)
LOC725485	725485	Apis mellifera	uncharacterized LOC725485(LOC725485)
LOC410114	410114	Apis mellifera	solute carrier family 23 member 1(LOC410114)
LOC725483	725483	Apis mellifera	gustatory receptor for sugar taste 43a(LOC725483)
LOC412778	412778	Apis mellifera	chondroitin sulfate proteoglycan 4(LOC412778)
LOC724152	724152	Apis mellifera	uncharacterized LOC724152(LOC724152)
LOC408282	408282	Apis mellifera	uncharacterized LOC408282(LOC408282)
LOC725008	725008	Apis mellifera	protein trapped in endoderm-1(LOC725008)
LOC551761	551761	Apis mellifera	alpha-tocopherol transfer protein-like(LOC551761)
LOC551765	551765	Apis mellifera	uncharacterized LOC551765(LOC551765)
LOC552617	552617	Apis mellifera	cyclin-dependent kinase 14(LOC552617)
LOC412310	412310	Apis mellifera	cilia- and flagella-associated protein 20-like(LOC412310)
LOC412796	412796	Apis mellifera	3-hydroxyisobutyryl-CoA hydrolase, mitochondrial(LOC412796)
LOC412791	412791	Apis mellifera	flocculation protein FLO11(LOC412791)
LOC412308	412308	Apis mellifera	flap endonuclease 1(LOC412308)
LOC411457	411457	Apis mellifera	galactosylgalactosylxylosylprotein 3-beta-glucuronosyltransferase P(LOC411457)
LOC410127	410127	Apis mellifera	rho guanine nucleotide exchange factor 11(LOC410127)
LOC724169	724169	Apis mellifera	transcription factor kayak(LOC724169)
LOC107964419	107964419	Apis mellifera	X-linked retinitis pigmentosa GTPase regulator-interacting protein 1-like(LOC107964419)
LOC408295	408295	Apis mellifera	probable serine/threonine-protein kinase DDB_G0282963(LOC408295)
LOC100577198	100577198	Apis mellifera	uncharacterized LOC100577198(LOC100577198)
LOC725019	725019	Apis mellifera	loricrin-like(LOC725019)
LOC408299	408299	Apis mellifera	purine nucleoside phosphorylase(LOC408299)
LOC100578041	100578041	Apis mellifera	uncharacterized LOC100578041(LOC100578041)
LOC551772	551772	Apis mellifera	zeta-sarcoglycan(LOC551772)
CPF2	726691	Apis mellifera	cuticular protein CPF2(CPF2)
LOC410140	410140	Apis mellifera	gamma-aminobutyric acid type B receptor subunit 2(LOC410140)
LOC100578051	100578051	Apis mellifera	uncharacterized LOC100578051(LOC100578051)
LOC411466	411466	Apis mellifera	histone-lysine N-methyltransferase 2C(LOC411466)
LOC107965773	107965773	Apis mellifera	larval cuticle protein LCP-17-like(LOC107965773)
LOC107964442	107964442	Apis mellifera	uncharacterized LOC107964442(LOC107964442)
LOC725462	725462	Apis mellifera	vesicular glutamate transporter 2.1(LOC725462)
LOC412797	412797	Apis mellifera	facilitated trehalose transporter Tret1-like(LOC412797)
LOC726792	726792	Apis mellifera	pickpocket protein 28(LOC726792)
LOC100578059	100578059	Apis mellifera	vasorin(LOC100578059)
LOC726798	726798	Apis mellifera	sn1-specific diacylglycerol lipase beta(LOC726798)
LOC727647	727647	Apis mellifera	uncharacterized LOC727647(LOC727647)
LOC727648	727648	Apis mellifera	acylamino-acid-releasing enzyme-like(LOC727648)
LOC727649	727649	Apis mellifera	uncharacterized LOC727649(LOC727649)
LOC727642	727642	Apis mellifera	dnaJ homolog subfamily B member 13-like(LOC727642)
LOC551781	551781	Apis mellifera	pre-rRNA-processing protein TSR1 homolog(LOC551781)
LOC726315	726315	Apis mellifera	sphingomyelin phosphodiesterase 1-like(LOC726315)
LOC551301	551301	Apis mellifera	solute carrier family 25 member 40(LOC551301)
APD-3	409716	Apis mellifera	apidermin 3(apd-3)
LOC552636	552636	Apis mellifera	dipeptidase 1(LOC552636)
LOC551787	551787	Apis mellifera	HMG box transcription factor BBX(LOC551787)
LOC102653894	102653894	Apis mellifera	uncharacterized LOC102653894(LOC102653894)
LOC102656923	102656923	Apis mellifera	uncharacterized LOC102656923(LOC102656923)
LOC412330	412330	Apis mellifera	ubiquitin-conjugating enzyme E2 H(LOC412330)
LOC100578060	100578060	Apis mellifera	uncharacterized LOC100578060(LOC100578060)
LOC726321	726321	Apis mellifera	uncharacterized LOC726321(LOC726321)
LOC726320	726320	Apis mellifera	serpin B3-like(LOC726320)
LOC726323	726323	Apis mellifera	uncharacterized LOC726323(LOC726323)
LOC726322	726322	Apis mellifera	uncharacterized LOC726322(LOC726322)
LOC409163	409163	Apis mellifera	uncharacterized LOC409163(LOC409163)
LOC726329	726329	Apis mellifera	lectizyme(LOC726329)
LOC100578066	100578066	Apis mellifera	glycogen-binding subunit 76A(LOC100578066)
LOC100576614	100576614	Apis mellifera	probable ATP-dependent RNA helicase ddx42(LOC100576614)
LOC100576615	100576615	Apis mellifera	uncharacterized LOC100576615(LOC100576615)
LOC725439	725439	Apis mellifera	uncharacterized LOC725439(LOC725439)
LOC102655709	102655709	Apis mellifera	nucleolin-like(LOC102655709)
LOC413159	413159	Apis mellifera	potassium channel subfamily T member 2(LOC413159)
LOC414004	414004	Apis mellifera	eukaryotic translation initiation factor 3 subunit A(LOC414004)
LOC413153	413153	Apis mellifera	uncharacterized LOC413153(LOC413153)
LOC724594	724594	Apis mellifera	ADP-ribosylation factor-like protein 4C(LOC724594)
LOC724114	724114	Apis mellifera	uncharacterized LOC724114(LOC724114)
BR-C	552255	Apis mellifera	broad-complex(Br-c)
RCC1	410681	Apis mellifera	regulator of chromosome condensation 1(RCC1)
LOC107964868	107964868	Apis mellifera	uncharacterized LOC107964868(LOC107964868)
LOC100578804	100578804	Apis mellifera	uncharacterized LOC100578804(LOC100578804)
LOC552257	552257	Apis mellifera	bromodomain-containing protein DDB_G0270170(LOC552257)
LOC100576623	100576623	Apis mellifera	piggyBac transposable element-derived protein 4-like(LOC100576623)
LOC100576620	100576620	Apis mellifera	pre-mRNA-splicing factor 38B(LOC100576620)
LOC102653993	102653993	Apis mellifera	transcription factor Sox-21-B-like(LOC102653993)
LOC413168	413168	Apis mellifera	retinol dehydrogenase 14(LOC413168)
CPAP3-B	408726	Apis mellifera	cuticular protein analogous to peritrophins 3-B(Cpap3-b)
CPAP3-C	725932	Apis mellifera	cuticular protein analogous to peritrophins 3-C(Cpap3-c)
LOC414008	414008	Apis mellifera	ribonucleoside-diphosphate reductase subunit M2(LOC414008)
LOC725456	725456	Apis mellifera	sodium-dependent nutrient amino acid transporter 1-like(LOC725456)
LOC552261	552261	Apis mellifera	EF-hand domain-containing protein D2 homolog(LOC552261)
LOC107965706	107965706	Apis mellifera	uncharacterized LOC107965706(LOC107965706)
LOC725453	725453	Apis mellifera	guanine nucleotide-binding protein subunit gamma-e(LOC725453)
LOC107964857	107964857	Apis mellifera	uncharacterized LOC107964857(LOC107964857)
LOC725457	725457	Apis mellifera	sodium channel protein Nach(LOC725457)
LOC100576637	100576637	Apis mellifera	trypsin 5G1-like(LOC100576637)
LOC102654839	102654839	Apis mellifera	uncharacterized LOC102654839(LOC102654839)
LOC100576638	100576638	Apis mellifera	uncharacterized LOC100576638(LOC100576638)
LOC100578816	100578816	Apis mellifera	uncharacterized LOC100578816(LOC100578816)
LOC726750	726750	Apis mellifera	fibroin heavy chain(LOC726750)
LOC725422	725422	Apis mellifera	box A-binding factor-like(LOC725422)
LOC725420	725420	Apis mellifera	sodium-dependent nutrient amino acid transporter 1-like(LOC725420)
LOC726758	726758	Apis mellifera	uncharacterized LOC726758(LOC726758)
LOC552276	552276	Apis mellifera	uncharacterized LOC552276(LOC552276)
LOC552279	552279	Apis mellifera	sodium-independent sulfate anion transporter-like(LOC552279)
LOC100577978	100577978	Apis mellifera	uncharacterized LOC100577978(LOC100577978)
LOC100576646	100576646	Apis mellifera	dihydrolipoyllysine-residue acetyltransferase component of pyruvate dehydrogenase complex, mitochondrial(LOC100576646)
LOC100577974	100577974	Apis mellifera	uncharacterized LOC100577974(LOC100577974)
LOC102653975	102653975	Apis mellifera	uncharacterized LOC102653975(LOC102653975)
LOC100578829	100578829	Apis mellifera	elongation of very long chain fatty acids protein 1-like(LOC100578829)
LOC413185	413185	Apis mellifera	spondin-1-like(LOC413185)
LOC100578828	100578828	Apis mellifera	uncharacterized LOC100578828(LOC100578828)
LOC102653974	102653974	Apis mellifera	uncharacterized LOC102653974(LOC102653974)
LOC107965722	107965722	Apis mellifera	uncharacterized LOC107965722(LOC107965722)
LOC107964872	107964872	Apis mellifera	uncharacterized LOC107964872(LOC107964872)
TG	411132	Apis mellifera	transglutaminase(Tg)
LOC409924	409924	Apis mellifera	synaptic vesicle glycoprotein 2B(LOC409924)
LOC724583	724583	Apis mellifera	uncharacterized LOC724583(LOC724583)
LOC409923	409923	Apis mellifera	leishmanolysin-like peptidase(LOC409923)
LOC725434	725434	Apis mellifera	slit homolog 3 protein(LOC725434)
LOC552283	552283	Apis mellifera	glutathione S-transferase(LOC552283)
LOC552280	552280	Apis mellifera	protein SDA1 homolog(LOC552280)
LOC726762	726762	Apis mellifera	facilitated trehalose transporter Tret1-like(LOC726762)
LOC552286	552286	Apis mellifera	acetyl-CoA carboxylase(LOC552286)
LOC726768	726768	Apis mellifera	ATP-dependent RNA helicase dbp2-like(LOC726768)
ACPH-1	411830	Apis mellifera	venom acid phosphatase(Acph-1)
LOC552686	552686	Apis mellifera	breast cancer metastasis-suppressor 1-like protein(LOC552686)
LOC100577901	100577901	Apis mellifera	uncharacterized LOC100577901(LOC100577901)
LOC413591	413591	Apis mellifera	nucleolar complex protein 2 homolog(LOC413591)
LOC413590	413590	Apis mellifera	alkylglycerol monooxygenase-like(LOC413590)
LOC552689	552689	Apis mellifera	estradiol 17-beta-dehydrogenase 11(LOC552689)
LOC552205	552205	Apis mellifera	elongation of very long chain fatty acids protein AAEL008004(LOC552205)
LOC410087	410087	Apis mellifera	uncharacterized LOC410087(LOC410087)
LOC413113	413113	Apis mellifera	probable serine/threonine-protein kinase samkC(LOC413113)
LOC102654812	102654812	Apis mellifera	uncharacterized LOC102654812(LOC102654812)
LOC413594	413594	Apis mellifera	abhydrolase domain-containing protein 2(LOC413594)
CAMKII	551691	Apis mellifera	calcium/calmodulin-dependent protein kinase II(Camkii)
LOC107963970	107963970	Apis mellifera	uncharacterized LOC107963970(LOC107963970)
LOC725401	725401	Apis mellifera	U6 snRNA-associated Sm-like protein LSm3(LOC725401)
LOC724554	724554	Apis mellifera	protein THEM6-like(LOC724554)
LOC725882	725882	Apis mellifera	uncharacterized LOC725882(LOC725882)
LOC724558	724558	Apis mellifera	uncharacterized LOC724558(LOC724558)
LOC552210	552210	Apis mellifera	fumarylacetoacetase(LOC552210)
LOC107963974	107963974	Apis mellifera	uncharacterized LOC107963974(LOC107963974)
LOC551360	551360	Apis mellifera	transcription factor Ken(LOC551360)
LOC552695	552695	Apis mellifera	RCC1 and BTB domain-containing protein 1-like(LOC552695)
LOC726737	726737	Apis mellifera	venom acid phosphatase Acph-1-like(LOC726737)
LOC552217	552217	Apis mellifera	uncharacterized LOC552217(LOC552217)
LOC410099	410099	Apis mellifera	THO complex subunit 2(LOC410099)
LOC100577918	100577918	Apis mellifera	uncharacterized LOC100577918(LOC100577918)
LOC412273	412273	Apis mellifera	probable chitinase 3(LOC412273)
LOC724560	724560	Apis mellifera	fatty acyl-CoA reductase 1-like(LOC724560)
LOC725890	725890	Apis mellifera	kinesin F(LOC725890)
LOC107963967	107963967	Apis mellifera	serine protease inhibitor 3-like(LOC107963967)
LOC724563	724563	Apis mellifera	uncharacterized LOC724563(LOC724563)
LOC724568	724568	Apis mellifera	calpain-C(LOC724568)
LOC725899	725899	Apis mellifera	alpha-N-acetylgalactosaminidase(LOC725899)
LOC725415	725415	Apis mellifera	BTB/POZ domain-containing protein KCTD16(LOC725415)
LOC724569	724569	Apis mellifera	mucin-5AC(LOC724569)
LOC552221	552221	Apis mellifera	F-BAR domain only protein 2(LOC552221)
LOC551372	551372	Apis mellifera	uncharacterized LOC551372(LOC551372)
LOC100577920	100577920	Apis mellifera	uncharacterized LOC100577920(LOC100577920)
LOC726709	726709	Apis mellifera	uncharacterized LOC726709(LOC726709)
LOC413134	413134	Apis mellifera	UNC93-like protein(LOC413134)
OBP1	406102	Apis mellifera	odorant binding protein 1(Obp1)
LOC107963995	107963995	Apis mellifera	coagulation factor X-like(LOC107963995)
LOC413128	413128	Apis mellifera	putative ferric-chelate reductase 1 homolog(LOC413128)
LOC107964845	107964845	Apis mellifera	uncharacterized LOC107964845(LOC107964845)
LOC552231	552231	Apis mellifera	probable RNA-binding protein 19(LOC552231)
LOC724536	724536	Apis mellifera	uncharacterized LOC724536(LOC724536)
LOC551383	551383	Apis mellifera	protein MAK16 homolog A(LOC551383)
LOC102653935	102653935	Apis mellifera	uncharacterized LOC102653935(LOC102653935)
LOC724539	724539	Apis mellifera	probable serine/threonine-protein kinase irlB(LOC724539)
LOC102653936	102653936	Apis mellifera	uncharacterized LOC102653936(LOC102653936)
LOC100576602	100576602	Apis mellifera	uncharacterized LOC100576602(LOC100576602)
LOC102653939	102653939	Apis mellifera	uncharacterized LOC102653939(LOC102653939)
LOC412295	412295	Apis mellifera	nose resistant to fluoxetine protein 6(LOC412295)
LOC102653932	102653932	Apis mellifera	uncharacterized LOC102653932(LOC102653932)
LOC413141	413141	Apis mellifera	oxidative stress-induced growth inhibitor 2-like(LOC413141)
LOC100577936	100577936	Apis mellifera	uncharacterized LOC100577936(LOC100577936)
LOC107963984	107963984	Apis mellifera	uncharacterized LOC107963984(LOC107963984)
LOC413139	413139	Apis mellifera	probable phenylalanine--tRNA ligase, mitochondrial(LOC413139)
LOC724542	724542	Apis mellifera	U3 small nucleolar RNA-associated protein 4 homolog(LOC724542)
LOC726720	726720	Apis mellifera	U4/U6.U5 small nuclear ribonucleoprotein 27 kDa protein(LOC726720)
LOC726725	726725	Apis mellifera	pro-resilin(LOC726725)
LOC726722	726722	Apis mellifera	uncharacterized LOC726722(LOC726722)
LOC725838	725838	Apis mellifera	uncharacterized LOC725838(LOC725838)
LOC724506	724506	Apis mellifera	HEAT repeat-containing protein 3(LOC724506)
LOC725837	725837	Apis mellifera	probable ATP-dependent RNA helicase kurz(LOC725837)
LOC102653922	102653922	Apis mellifera	organic cation transporter protein-like(LOC102653922)
LOC100577548	100577548	Apis mellifera	tubulin beta chain-like(LOC100577548)
VAS	410692	Apis mellifera	ATP-dependent RNA helicase vasa(vas)
LOC408643	408643	Apis mellifera	uncharacterized LOC408643(LOC408643)
LOC409976	409976	Apis mellifera	transmembrane emp24 domain-containing protein 5(LOC409976)
LOC102656196	102656196	Apis mellifera	uncharacterized LOC102656196(LOC102656196)
LOC408645	408645	Apis mellifera	glutamate receptor, ionotropic, kainate 2(LOC408645)
LOC102656198	102656198	Apis mellifera	serine/arginine repetitive matrix protein 1-like(LOC102656198)
LOC724991	724991	Apis mellifera	phosphatidylinositol 4-phosphate 5-kinase type-1 alpha(LOC724991)
LOC724995	724995	Apis mellifera	1-acyl-sn-glycerol-3-phosphate acyltransferase alpha-like(LOC724995)
LOC102656190	102656190	Apis mellifera	uncharacterized LOC102656190(LOC102656190)
LOC102653912	102653912	Apis mellifera	uncharacterized LOC102653912(LOC102653912)
LOC410970	410970	Apis mellifera	rab GTPase-activating protein 1-like(LOC410970)
LOC409986	409986	Apis mellifera	peroxisomal multifunctional enzyme type 2-like(LOC409986)
LOC102656186	102656186	Apis mellifera	trypsin-5(LOC102656186)
LOC411812	411812	Apis mellifera	serine/threonine-protein kinase Doa(LOC411812)
LOC550918	550918	Apis mellifera	ATP-binding cassette sub-family G member 4(LOC550918)
LOC408653	408653	Apis mellifera	calcium-dependent secretion activator(LOC408653)
LOC411813	411813	Apis mellifera	NADP-dependent malic enzyme(LOC411813)
MIR9865	104796158	Apis mellifera	microRNA 9865(Mir9865)
LOC726703	726703	Apis mellifera	venom acid phosphatase Acph-1(LOC726703)
LOC725818	725818	Apis mellifera	uncharacterized LOC725818(LOC725818)
LOC550922	550922	Apis mellifera	protein mab-21-like(LOC550922)
CPR6	100577189	Apis mellifera	cuticular protein 6(CPR6)
CPR4	727204	Apis mellifera	cuticular protein 4(CPR4)
LOC410975	410975	Apis mellifera	uncharacterized LOC410975(LOC410975)
LOC411822	411822	Apis mellifera	aldehyde dehydrogenase family 3 member B1(LOC411822)
LOC410976	410976	Apis mellifera	nose resistant to fluoxetine protein 6(LOC410976)
LOC409511	409511	Apis mellifera	tetraspanin-1(LOC409511)
CPR2	727197	Apis mellifera	cuticular protein 2(CPR2)
LOC409512	409512	Apis mellifera	neural/ectodermal development factor IMP-L2(LOC409512)
CPR1	552627	Apis mellifera	cuticular protein 1(CPR1)
LOC725823	725823	Apis mellifera	uncharacterized LOC725823(LOC725823)
LOC102656170	102656170	Apis mellifera	protein atonal(LOC102656170)
LOC725821	725821	Apis mellifera	uncharacterized LOC725821(LOC725821)
LOC724979	724979	Apis mellifera	forkhead box protein A2-A-like(LOC724979)
LOC100576248	100576248	Apis mellifera	uncharacterized LOC100576248(LOC100576248)
LOC550930	550930	Apis mellifera	TGF-beta receptor type-1(LOC550930)
LOC100577576	100577576	Apis mellifera	chondroitin proteoglycan-2-like(LOC100577576)
LOC410989	410989	Apis mellifera	menin(LOC410989)
LOC410501	410501	Apis mellifera	NACHT and WD repeat domain-containing protein 2(LOC410501)
LOC100578420	100578420	Apis mellifera	uncharacterized LOC100578420(LOC100578420)
LOC724502	724502	Apis mellifera	transcription initiation factor TFIID subunit 5(LOC724502)
LOC410507	410507	Apis mellifera	sodium-independent sulfate anion transporter-like(LOC410507)
LOC725832	725832	Apis mellifera	beta-1,3-glucan-binding protein 1(LOC725832)
LOC724946	724946	Apis mellifera	cytochrome P450 6a2(LOC724946)
LOC100577504	100577504	Apis mellifera	uncharacterized LOC100577504(LOC100577504)
LOC413190	413190	Apis mellifera	calcium-dependent protein kinase 4-like(LOC413190)
LOC102656154	102656154	Apis mellifera	uncharacterized LOC102656154(LOC102656154)
LOC100859932	100859932	Apis mellifera	uncharacterized LOC100859932(LOC100859932)
LOC552297	552297	Apis mellifera	low density lipoprotein receptor adapter protein 1-B-like(LOC552297)
LOC724951	724951	Apis mellifera	1-acyl-sn-glycerol-3-phosphate acyltransferase beta-like(LOC724951)
LOC725804	725804	Apis mellifera	cuticle protein 18.7-like(LOC725804)
LOC724955	724955	Apis mellifera	KH domain-containing protein akap-1(LOC724955)
LOC100576666	100576666	Apis mellifera	uncharacterized LOC100576666(LOC100576666)
LOC410923	410923	Apis mellifera	dynamin(LOC410923)
LOC102655299	102655299	Apis mellifera	uncharacterized LOC102655299(LOC102655299)
LOC100576662	100576662	Apis mellifera	uncharacterized LOC100576662(LOC100576662)
LOC410925	410925	Apis mellifera	hormone receptor 4(LOC410925)
LOC410926	410926	Apis mellifera	PH domain leucine-rich repeat-containing protein phosphatase 2(LOC410926)
LOC100577527	100577527	Apis mellifera	uncharacterized LOC100577527(LOC100577527)
LOC100578852	100578852	Apis mellifera	ribonucleases P/MRP protein subunit POP1(LOC100578852)
LOC100577521	100577521	Apis mellifera	uncharacterized LOC100577521(LOC100577521)
NRX-1	724217	Apis mellifera	neurexin 1(Nrx-1)
LOC409949	409949	Apis mellifera	agrin(LOC409949)
LOC102655284	102655284	Apis mellifera	serine--tRNA ligase-like(LOC102655284)
LOC102656130	102656130	Apis mellifera	uncharacterized LOC102656130(LOC102656130)
LOC408620	408620	Apis mellifera	RNA-binding protein 42(LOC408620)
LOC409951	409951	Apis mellifera	39S ribosomal protein L20, mitochondrial(LOC409951)
LOC408622	408622	Apis mellifera	protein henna(LOC408622)
LOC100577537	100577537	Apis mellifera	uncharacterized LOC100577537(LOC100577537)
LOC724934	724934	Apis mellifera	paired mesoderm homeobox protein 2A(LOC724934)
EGH	727422	Apis mellifera	beta-1,4-mannosyltransferase egh(egh)
LOC102655278	102655278	Apis mellifera	uncharacterized LOC102655278(LOC102655278)
LOC102655272	102655272	Apis mellifera	NHP2-like protein 1(LOC102655272)
LOC409962	409962	Apis mellifera	glycine-rich cell wall structural protein 2(LOC409962)
LOC409969	409969	Apis mellifera	tRNA-dihydrouridine(47) synthase [NAD(P)(+)]-like(LOC409969)
LOC409966	409966	Apis mellifera	dexamethasone-induced Ras-related protein 1(LOC409966)
LOC100578862	100578862	Apis mellifera	dynein assembly factor 1, axonemal homolog(LOC100578862)
LOC100578860	100578860	Apis mellifera	zinc finger protein 512B-like(LOC100578860)
LOC100577026	100577026	Apis mellifera	mitochondrial amidoxime-reducing component 1-like(LOC100577026)
LOC107965272	107965272	Apis mellifera	uncharacterized LOC107965272(LOC107965272)
LOC102656230	102656230	Apis mellifera	uncharacterized LOC102656230(LOC102656230)
LOC100576170	100576170	Apis mellifera	mucin-1-like(LOC100576170)
LOC102654051	102654051	Apis mellifera	uncharacterized LOC102654051(LOC102654051)
LOC410438	410438	Apis mellifera	neuroendocrine convertase 1-like(LOC410438)
LOC410439	410439	Apis mellifera	basement membrane-specific heparan sulfate proteoglycan core protein-like(LOC410439)
LOC413942	413942	Apis mellifera	acyl-CoA synthetase short-chain family member 3, mitochondrial(LOC413942)
LOC107965276	107965276	Apis mellifera	uncharacterized LOC107965276(LOC107965276)
LOC102656231	102656231	Apis mellifera	uncharacterized LOC102656231(LOC102656231)
LOC409450	409450	Apis mellifera	guanine nucleotide-binding protein subunit beta-like protein(LOC409450)
LOC412619	412619	Apis mellifera	amidophosphoribosyltransferase-like(LOC412619)
LOC409452	409452	Apis mellifera	maltase A2-like(LOC409452)
LOC100578368	100578368	Apis mellifera	uncharacterized LOC100578368(LOC100578368)
LOC411781	411781	Apis mellifera	sodium/potassium/calcium exchanger 4-like(LOC411781)
LOC550998	550998	Apis mellifera	carbohydrate sulfotransferase 11-like(LOC550998)
LOC551845	551845	Apis mellifera	potassium voltage-gated channel protein Shaw-like(LOC551845)
LOC410452	410452	Apis mellifera	carboxypeptidase B-like(LOC410452)
LOC412630	412630	Apis mellifera	scavenger receptor class B member 1(LOC412630)
LOC551849	551849	Apis mellifera	L-galactose dehydrogenase-like(LOC551849)
LOC409468	409468	Apis mellifera	A disintegrin and metalloproteinase with thrombospondin motifs 8(LOC409468)
LOC100576189	100576189	Apis mellifera	uncharacterized LOC100576189(LOC100576189)
LOC100576187	100576187	Apis mellifera	E3 ubiquitin-protein ligase AMFR-like(LOC100576187)
LOC409465	409465	Apis mellifera	uncharacterized LOC409465(LOC409465)
LOC100577030	100577030	Apis mellifera	pyroglutamylated RFamide peptide receptor-like(LOC100577030)
LOC100576182	100576182	Apis mellifera	pupal cuticle protein G1A-like(LOC100576182)
LOC551858	551858	Apis mellifera	kynurenine 3-monooxygenase(LOC551858)
LOC410462	410462	Apis mellifera	uncharacterized LOC410462(LOC410462)
LOC551857	551857	Apis mellifera	sepiapterin reductase(LOC551857)
LOC100576192	100576192	Apis mellifera	uncharacterized LOC100576192(LOC100576192)
AC3	408363	Apis mellifera	adenylate cyclase 3(Ac3)
LOC410456	410456	Apis mellifera	uncharacterized LOC410456(LOC410456)
LOC726076	726076	Apis mellifera	centrosomal protein of 131 kDa(LOC726076)
LOC100576198	100576198	Apis mellifera	bromodomain-containing protein DDB_G0270170-like(LOC100576198)
LOC100577043	100577043	Apis mellifera	uncharacterized LOC100577043(LOC100577043)
APID1	406140	Apis mellifera	apidaecin 1(Apid1)
LOC551863	551863	Apis mellifera	putative inorganic phosphate cotransporter(LOC551863)
LOC107965285	107965285	Apis mellifera	uncharacterized LOC107965285(LOC107965285)
LOC411317	411317	Apis mellifera	CG1567-like(LOC411317)
LOC411796	411796	Apis mellifera	serine hydroxymethyltransferase(LOC411796)
LOC412646	412646	Apis mellifera	uncharacterized LOC412646(LOC412646)
LOC100578389	100578389	Apis mellifera	uncharacterized LOC100578389(LOC100578389)
LOC409002	409002	Apis mellifera	cuticular protein(LOC409002)
LOC100576135	100576135	Apis mellifera	uncharacterized LOC100576135(LOC100576135)
LOC409409	409409	Apis mellifera	serine/threonine-protein kinase ICK(LOC409409)
LOC410876	410876	Apis mellifera	THUMP domain-containing protein 3-like(LOC410876)
LOC410878	410878	Apis mellifera	epoxide hydrolase 4-like(LOC410878)
LOC410879	410879	Apis mellifera	U3 small nucleolar RNA-interacting protein 2(LOC410879)
LOC408569	408569	Apis mellifera	mitochondrial import inner membrane translocase subunit TIM50-C-like(LOC408569)
LOC413909	413909	Apis mellifera	tyrosine--tRNA ligase, cytoplasmic(LOC413909)
LOC409410	409410	Apis mellifera	plasminogen activator inhibitor 1 RNA-binding protein-like(LOC409410)
LOC408561	408561	Apis mellifera	soluble scavenger receptor cysteine-rich domain-containing protein SSC5D(LOC408561)
LOC411729	411729	Apis mellifera	sodium- and chloride-dependent GABA transporter ine(LOC411729)
LOC408564	408564	Apis mellifera	long-chain fatty acid transport protein 4-like(LOC408564)
LOC100578329	100578329	Apis mellifera	putative fatty acyl-CoA reductase CG5065(LOC100578329)
LOC102656668	102656668	Apis mellifera	uncharacterized LOC102656668(LOC102656668)
LOC102654486	102654486	Apis mellifera	uncharacterized LOC102654486(LOC102654486)
LOC410893	410893	Apis mellifera	transcription factor AP-2-epsilon(LOC410893)
LOC551802	551802	Apis mellifera	radial spoke head protein 6 homolog A(LOC551802)
LOC102655337	102655337	Apis mellifera	uncharacterized LOC102655337(LOC102655337)
LOC409425	409425	Apis mellifera	hemocyte protein-glutamine gamma-glutamyltransferase-like(LOC409425)
LOC102656661	102656661	Apis mellifera	uncharacterized LOC102656661(LOC102656661)
LOC413914	413914	Apis mellifera	carbohydrate sulfotransferase 11(LOC413914)
LOC409424	409424	Apis mellifera	solute carrier family 2, facilitated glucose transporter member 1-like(LOC409424)
LOC410406	410406	Apis mellifera	zinc metalloproteinase nas-13(LOC410406)
LOC726061	726061	Apis mellifera	mitochondrial import inner membrane translocase subunit Tim10(LOC726061)
LOC102655332	102655332	Apis mellifera	protein orai-2-like(LOC102655332)
LOC410884	410884	Apis mellifera	phospholipase A1(LOC410884)
LOC410402	410402	Apis mellifera	serine proteinase stubble(LOC410402)
LOC100577474	100577474	Apis mellifera	uncharacterized LOC100577474(LOC100577474)
LOC100578320	100578320	Apis mellifera	uncharacterized LOC100578320(LOC100578320)
LOC411738	411738	Apis mellifera	lutropin-choriogonadotropic hormone receptor(LOC411738)
LOC409422	409422	Apis mellifera	uncharacterized LOC409422(LOC409422)
LOC408572	408572	Apis mellifera	myophilin(LOC408572)
LOC413919	413919	Apis mellifera	protein LMBR1L(LOC413919)
LOC107965228	107965228	Apis mellifera	uncharacterized LOC107965228(LOC107965228)
LOC550964	550964	Apis mellifera	guanylate cyclase 32E(LOC550964)
LOC100576157	100576157	Apis mellifera	uncharacterized LOC100576157(LOC100576157)
LOC550965	550965	Apis mellifera	probable cytochrome P450 6a14(LOC550965)
LOC550968	550968	Apis mellifera	heat shock protein 75 kDa, mitochondrial(LOC550968)
LOC409435	409435	Apis mellifera	phosphatidylinositol-binding clathrin assembly protein LAP(LOC409435)
LOC410417	410417	Apis mellifera	receptor-type tyrosine-protein phosphatase kappa-like(LOC410417)
LOC410410	410410	Apis mellifera	ATP-dependent DNA helicase PIF1(LOC410410)
LOC107966102	107966102	Apis mellifera	uncharacterized LOC107966102(LOC107966102)
LOC410896	410896	Apis mellifera	arrestin domain-containing protein 4(LOC410896)
LOC100577003	100577003	Apis mellifera	uncharacterized LOC100577003(LOC100577003)
LOC100578334	100578334	Apis mellifera	transcription factor 21(LOC100578334)
LOC100577002	100577002	Apis mellifera	multiple inositol polyphosphate phosphatase 1-like(LOC100577002)
LOC408583	408583	Apis mellifera	tropomyosin(LOC408583)
LOC408586	408586	Apis mellifera	probable nuclear hormone receptor HR3(LOC408586)
LOC550970	550970	Apis mellifera	lysophosphatidylcholine acyltransferase-like(LOC550970)
LOC102655319	102655319	Apis mellifera	inner centromere protein A(LOC102655319)
LOC100577019	100577019	Apis mellifera	protein quiver(LOC100577019)
LOC551820	551820	Apis mellifera	meiotic nuclear division protein 1 homolog(LOC551820)
LOC102655798	102655798	Apis mellifera	isoaspartyl peptidase/L-asparaginase-like(LOC102655798)
LOC411760	411760	Apis mellifera	metabotropic glutamate receptor 7(LOC411760)
LOC102656644	102656644	Apis mellifera	uncharacterized LOC102656644(LOC102656644)
LOC102656645	102656645	Apis mellifera	uncharacterized LOC102656645(LOC102656645)
LOC413935	413935	Apis mellifera	nucleolar protein 58(LOC413935)
LOC413934	413934	Apis mellifera	sodium-independent sulfate anion transporter-like(LOC413934)
LOC409448	409448	Apis mellifera	collagen alpha-2(IX) chain-like(LOC409448)
LOC102656640	102656640	Apis mellifera	uncharacterized LOC102656640(LOC102656640)
LOC413936	413936	Apis mellifera	uncharacterized LOC413936(LOC413936)
LOC725192	725192	Apis mellifera	major facilitator superfamily domain-containing protein 6-A-like(LOC725192)
LOC102654462	102654462	Apis mellifera	uncharacterized LOC102654462(LOC102654462)
LOC725197	725197	Apis mellifera	protein penguin(LOC725197)
RFWD3	409940	Apis mellifera	ring finger and WD repeat domain 3(Rfwd3)
LOC410423	410423	Apis mellifera	uncharacterized LOC410423(LOC410423)
LOC726044	726044	Apis mellifera	unconventional myosin-XVIIIa(LOC726044)
LOC410424	410424	Apis mellifera	pyruvate dehydrogenase (acetyl-transferring) kinase, mitochondrial(LOC410424)
LOC726043	726043	Apis mellifera	leucine-rich repeat-containing protein 57(LOC726043)
LOC100578345	100578345	Apis mellifera	uncharacterized LOC100578345(LOC100578345)
LOC409444	409444	Apis mellifera	AMP deaminase 2(LOC409444)
LOC408596	408596	Apis mellifera	clavesin-2(LOC408596)
LOC100576161	100576161	Apis mellifera	uncharacterized LOC100576161(LOC100576161)
LOC551432	551432	Apis mellifera	zinc finger and BTB domain-containing protein 20(LOC551432)
LOC102655308	102655308	Apis mellifera	uncharacterized LOC102655308(LOC102655308)
LOC551434	551434	Apis mellifera	selenium-binding protein 1-like(LOC551434)
LOC412222	412222	Apis mellifera	uncharacterized LOC412222(LOC412222)
LOC411376	411376	Apis mellifera	estrogen sulfotransferase-like(LOC411376)
LOC412220	412220	Apis mellifera	vesicular glutamate transporter 2.2(LOC412220)
LOC413551	413551	Apis mellifera	mitochondrial coenzyme A transporter SLC25A42(LOC413551)
LOC102656634	102656634	Apis mellifera	uncharacterized LOC102656634(LOC102656634)
LOC412215	412215	Apis mellifera	uncharacterized LOC412215(LOC412215)
LOC725165	725165	Apis mellifera	aquaporin AQPAe.a-like(LOC725165)
LOC725164	725164	Apis mellifera	mucin-19-like(LOC725164)
LOC727349	727349	Apis mellifera	RNA-binding protein 1(LOC727349)
LOC726498	726498	Apis mellifera	mitochondrial import inner membrane translocase subunit Tim8(LOC726498)
LOC409058	409058	Apis mellifera	L-threonine ammonia-lyase-like(LOC409058)
LOC107964349	107964349	Apis mellifera	leucine-rich repeat protein soc-2 homolog(LOC107964349)
LOC551443	551443	Apis mellifera	uncharacterized LOC551443(LOC551443)
LOC409061	409061	Apis mellifera	tyrosine kinase receptor Cad96Ca(LOC409061)
LOC551448	551448	Apis mellifera	ribose-phosphate pyrophosphokinase 1(LOC551448)
LOC551446	551446	Apis mellifera	RNA-binding protein lark(LOC551446)
LOC412233	412233	Apis mellifera	pseudouridine-metabolizing bifunctional protein C1861.05(LOC412233)
LOC102656625	102656625	Apis mellifera	uncharacterized LOC102656625(LOC102656625)
LOC413560	413560	Apis mellifera	uncharacterized LOC413560(LOC413560)
OTD2	551357	Apis mellifera	homeotic protein ocelliless(otd2)
LOC413558	413558	Apis mellifera	photoreceptor-specific nuclear receptor(LOC413558)
LOC726028	726028	Apis mellifera	probable rRNA-processing protein EBP2 homolog(LOC726028)
LOC409066	409066	Apis mellifera	pyridoxine-5'-phosphate oxidase-like(LOC409066)
LOC725178	725178	Apis mellifera	chitooligosaccharidolytic beta-N-acetylglucosaminidase(LOC725178)
LOC552781	552781	Apis mellifera	H/ACA ribonucleoprotein complex subunit 2-like protein(LOC552781)
LOC102656618	102656618	Apis mellifera	uncharacterized LOC102656618(LOC102656618)
LOC552303	552303	Apis mellifera	RNA-binding protein cabeza-like(LOC552303)
LOC413575	413575	Apis mellifera	facilitated trehalose transporter Tret1-like(LOC413575)
LOC102653584	102653584	Apis mellifera	uncharacterized LOC102653584(LOC102653584)
LOC413576	413576	Apis mellifera	facilitated trehalose transporter Tret1-2 homolog(LOC413576)
LOC411392	411392	Apis mellifera	protein Red-like(LOC411392)
LOC410063	410063	Apis mellifera	uncharacterized LOC410063(LOC410063)
LOC102656611	102656611	Apis mellifera	glycine-rich cell wall structural protein-like(LOC102656611)
LOC724292	724292	Apis mellifera	disks large 1 tumor suppressor protein(LOC724292)
CPR21	724649	Apis mellifera	cuticular protein 21(CPR21)
LOC724293	724293	Apis mellifera	yellow-x1(LOC724293)
LOC107965694	107965694	Apis mellifera	uncharacterized LOC107965694(LOC107965694)
LOC413569	413569	Apis mellifera	tyrosine-protein phosphatase Lar(LOC413569)
LOC552792	552792	Apis mellifera	nanchung(LOC552792)
LOC107965219	107965219	Apis mellifera	feline leukemia virus subgroup C receptor-related protein 2-like(LOC107965219)
CPR28	412202	Apis mellifera	cuticular protein 28(CPR28)
CPR27	725509	Apis mellifera	cuticular protein 27(CPR27)
LOC409079	409079	Apis mellifera	eukaryotic translation initiation factor 4E type 3-A-like(LOC409079)
LOC551465	551465	Apis mellifera	homogentisate 1,2-dioxygenase(LOC551465)
LOC552797	552797	Apis mellifera	ETS-related transcription factor Elf-5-like(LOC552797)
LOC552313	552313	Apis mellifera	sterol O-acyltransferase 1(LOC552313)
LOC551469	551469	Apis mellifera	tetratricopeptide repeat protein 25(LOC551469)
LOC552799	552799	Apis mellifera	uncharacterized LOC552799(LOC552799)
LOC410078	410078	Apis mellifera	echinoderm microtubule-associated protein-like 2(LOC410078)
LOC413588	413588	Apis mellifera	bystin(LOC413588)
LOC102655751	102655751	Apis mellifera	uncharacterized LOC102655751(LOC102655751)
LOC413582	413582	Apis mellifera	Allatostatin A receptor(LOC413582)
LOC102654427	102654427	Apis mellifera	sodium-dependent nutrient amino acid transporter 1-like(LOC102654427)
LOC413583	413583	Apis mellifera	uncharacterized LOC413583(LOC413583)
LOC727332	727332	Apis mellifera	protein BUD31 homolog(LOC727332)
LOC726001	726001	Apis mellifera	mantle protein-like(LOC726001)
LOC725154	725154	Apis mellifera	serine protease snake(LOC725154)
LOC725158	725158	Apis mellifera	peptidoglycan-recognition protein 1(LOC725158)
CYTC	408270	Apis mellifera	mitochondrial cytochrome C(CytC)
LOC726487	726487	Apis mellifera	histone H2B-like(LOC726487)
LOC552320	552320	Apis mellifera	uncharacterized LOC552320(LOC552320)
LOC102654418	102654418	Apis mellifera	uncharacterized LOC102654418(LOC102654418)
LOC102654417	102654417	Apis mellifera	uncharacterized LOC102654417(LOC102654417)
LOC552721	552721	Apis mellifera	CD63 antigen(LOC552721)
LOC552727	552727	Apis mellifera	mitochondrial import inner membrane translocase subunit Tim23(LOC552727)
LOC552728	552728	Apis mellifera	uncharacterized LOC552728(LOC552728)
LOC102654894	102654894	Apis mellifera	uncharacterized LOC102654894(LOC102654894)
LOC413994	413994	Apis mellifera	calcium-activated potassium channel slowpoke(LOC413994)
LOC411327	411327	Apis mellifera	G1/S-specific cyclin-E1(LOC411327)
LOC725122	725122	Apis mellifera	uncharacterized LOC725122(LOC725122)
LOC107965630	107965630	Apis mellifera	tetra-peptide repeat homeobox protein 1-like(LOC107965630)
LOC724274	724274	Apis mellifera	protein lethal(2)essential for life-like(LOC724274)
LOC724275	724275	Apis mellifera	uncharacterized LOC724275(LOC724275)
LOC413503	413503	Apis mellifera	TWiK family of potassium channels protein 18-like(LOC413503)
LOC726457	726457	Apis mellifera	flocculation protein FLO11-like(LOC726457)
LOC409492	409492	Apis mellifera	slowpoke-binding protein(LOC409492)
LOC100577065	100577065	Apis mellifera	uncharacterized LOC100577065(LOC100577065)
LOC100578394	100578394	Apis mellifera	uncharacterized LOC100578394(LOC100578394)
LOC725127	725127	Apis mellifera	uncharacterized LOC725127(LOC725127)
LOC552735	552735	Apis mellifera	uncharacterized LOC552735(LOC552735)
LOC551401	551401	Apis mellifera	cytosolic 10-formyltetrahydrofolate dehydrogenase(LOC551401)
LOC410013	410013	Apis mellifera	calexcitin-2(LOC410013)
LOC551406	551406	Apis mellifera	cell growth-regulating nucleolar protein(LOC551406)
LOC102654889	102654889	Apis mellifera	zinc finger protein 37-like(LOC102654889)
LOC102654405	102654405	Apis mellifera	uncharacterized LOC102654405(LOC102654405)
CPR11	100576090	Apis mellifera	cuticular protein 11(CPR11)
CPR13	725300	Apis mellifera	cuticular protein 13(CPR13)
LOC727310	727310	Apis mellifera	putative sodium-coupled neutral amino acid transporter 7(LOC727310)
CPR12	725256	Apis mellifera	cuticular protein 12(CPR12)
LOC727311	727311	Apis mellifera	band 7 protein AGAP004871(LOC727311)
LOC726463	726463	Apis mellifera	inositol monophosphatase 2-like(LOC726463)
LOC724286	724286	Apis mellifera	uncharacterized LOC724286(LOC724286)
LOC411336	411336	Apis mellifera	uncharacterized LOC411336(LOC411336)
LOC410489	410489	Apis mellifera	myosin-IIIb(LOC410489)
LOC410006	410006	Apis mellifera	uncharacterized LOC410006(LOC410006)
CPR18	100578244	Apis mellifera	cuticular protein 18(CPR18)
LOC409025	409025	Apis mellifera	apolipoprotein D(LOC409025)
CPR14	724777	Apis mellifera	cuticular protein 14(CPR14)
LOC727313	727313	Apis mellifera	uncharacterized LOC727313(LOC727313)
CPR17	724556	Apis mellifera	cuticular protein 17(CPR17)
CPR16	100576341	Apis mellifera	cuticular protein 16(CPR16)
LOC107965624	107965624	Apis mellifera	uncharacterized LOC107965624(LOC107965624)
LOC726429	726429	Apis mellifera	uncharacterized LOC726429(LOC726429)
LOC410021	410021	Apis mellifera	protein Skeletor, isoforms B/C(LOC410021)
LOC411353	411353	Apis mellifera	lipase 3-like(LOC411353)
LOC413532	413532	Apis mellifera	exosome component 10(LOC413532)
LOC410018	410018	Apis mellifera	protein I'm not dead yet-like(LOC410018)
LOC411349	411349	Apis mellifera	sphingosine kinase 2(LOC411349)
LOC413527	413527	Apis mellifera	neuromedin-U receptor 1-like(LOC413527)
LOC724252	724252	Apis mellifera	homeotic protein deformed(LOC724252)
LOC410498	410498	Apis mellifera	potassium voltage-gated channel subfamily H member 6(LOC410498)
LOC412678	412678	Apis mellifera	putative tricarboxylate transport protein, mitochondrial(LOC412678)
LOC725108	725108	Apis mellifera	early nodulin-75(LOC725108)
LOC107965658	107965658	Apis mellifera	uncharacterized LOC107965658(LOC107965658)
LOC726437	726437	Apis mellifera	tctex1 domain-containing protein 2-like(LOC726437)
LOC411365	411365	Apis mellifera	beta-1,4-N-acetylgalactosaminyltransferase bre-4(LOC411365)
LOC413543	413543	Apis mellifera	sushi, von Willebrand factor type A, EGF and pentraxin domain-containing protein 1(LOC413543)
LOC551428	551428	Apis mellifera	facilitated trehalose transporter Tret1-2 homolog(LOC551428)
LOC102654867	102654867	Apis mellifera	collagen alpha-5(IV) chain-like(LOC102654867)
LOC102655712	102655712	Apis mellifera	pinin(LOC102655712)
LOC107964798	107964798	Apis mellifera	uncharacterized LOC107964798(LOC107964798)
LOC412209	412209	Apis mellifera	probable cytochrome P450 6a17(LOC412209)
LOC725593	725593	Apis mellifera	dynein heavy chain 7, axonemal-like(LOC725593)
LOC411358	411358	Apis mellifera	trypsin-1(LOC411358)
LOC725599	725599	Apis mellifera	protein zer-1 homolog(LOC725599)
LOC726446	726446	Apis mellifera	uncharacterized LOC726446(LOC726446)
LOC725114	725114	Apis mellifera	chymotrypsin inhibitor(LOC725114)
LOC107964317	107964317	Apis mellifera	uncharacterized LOC107964317(LOC107964317)
LOC102653649	102653649	Apis mellifera	uncharacterized LOC102653649(LOC102653649)
LOC100576976	100576976	Apis mellifera	putative leucine-rich repeat-containing protein DDB_G0290503(LOC100576976)
LOC726407	726407	Apis mellifera	uncharacterized LOC726407(LOC726407)
LOC551039	551039	Apis mellifera	dihydrolipoyl dehydrogenase, mitochondrial(LOC551039)
LOC408914	408914	Apis mellifera	BAI1-associated protein 3(LOC408914)
LOC408915	408915	Apis mellifera	protein couch potato-like(LOC408915)
LOC107964743	107964743	Apis mellifera	uncharacterized LOC107964743(LOC107964743)
LOC408920	408920	Apis mellifera	long-chain fatty acid transport protein 1(LOC408920)
EYG	410818	Apis mellifera	eyegone(Eyg)
LOC408924	408924	Apis mellifera	peptidoglycan-recognition protein LC(LOC408924)
LOC726412	726412	Apis mellifera	solute carrier family 22 member 8-like(LOC726412)
LOC551044	551044	Apis mellifera	glucose dehydrogenase [FAD, quinone](LOC551044)
LOC107964744	107964744	Apis mellifera	uncharacterized LOC107964744(LOC107964744)
LOC726415	726415	Apis mellifera	LIM/homeobox protein Lhx9-like(LOC726415)
LOC726898	726898	Apis mellifera	carbonic anhydrase 3(LOC726898)
LOC100576502	100576502	Apis mellifera	tripartite motif-containing protein 45-like(LOC100576502)
LOC102654968	102654968	Apis mellifera	uncharacterized LOC102654968(LOC102654968)
LOC551046	551046	Apis mellifera	cys-loop ligand-gated ion channel subunit 12344(LOC551046)
LOC102655814	102655814	Apis mellifera	ras-related and estrogen-regulated growth inhibitor(LOC102655814)
LOC726418	726418	Apis mellifera	flavin-containing monooxygenase FMO GS-OX-like 4(LOC726418)
LOC100577833	100577833	Apis mellifera	histone H1.2-like(LOC100577833)
LOC102655819	102655819	Apis mellifera	extensin-like(LOC102655819)
LOC100576983	100576983	Apis mellifera	uncharacterized LOC100576983(LOC100576983)
LOC102654960	102654960	Apis mellifera	uncharacterized LOC102654960(LOC102654960)
LOC413048	413048	Apis mellifera	bifunctional 3'-phosphoadenosine 5'-phosphosulfate synthase 2-like(LOC413048)
LOC408926	408926	Apis mellifera	alpha-2-macroglobulin-like protein 1(LOC408926)
LOC413043	413043	Apis mellifera	UDP-glucuronosyltransferase 1-3-like(LOC413043)
LOC102655811	102655811	Apis mellifera	matrix metalloproteinase-24-like(LOC102655811)
LOC412197	412197	Apis mellifera	protein lethal(2)essential for life-like(LOC412197)
LOC102655810	102655810	Apis mellifera	proline-rich protein 4-like(LOC102655810)
LOC725570	725570	Apis mellifera	tumor necrosis factor alpha-induced protein 8-like protein(LOC725570)
LOC726423	726423	Apis mellifera	transient receptor potential cation channel protein painless(LOC726423)
LOC724243	724243	Apis mellifera	fasciclin-3(LOC724243)
LOC102653628	102653628	Apis mellifera	uncharacterized LOC102653628(LOC102653628)
LOC100577844	100577844	Apis mellifera	uncharacterized LOC100577844(LOC100577844)
LOC100576996	100576996	Apis mellifera	uncharacterized LOC100576996(LOC100576996)
LOC100576994	100576994	Apis mellifera	uncharacterized LOC100576994(LOC100576994)
LOC408936	408936	Apis mellifera	RNA-binding protein squid(LOC408936)
LOC413054	413054	Apis mellifera	myeloperoxidase(LOC413054)
LOC413056	413056	Apis mellifera	uncharacterized LOC413056(LOC413056)
LOC100577848	100577848	Apis mellifera	uncharacterized LOC100577848(LOC100577848)
LOC107964762	107964762	Apis mellifera	uncharacterized LOC107964762(LOC107964762)
LOC725540	725540	Apis mellifera	uncharacterized LOC725540(LOC725540)
LOC551061	551061	Apis mellifera	multidrug resistance-associated protein 4-like(LOC551061)
LOC725541	725541	Apis mellifera	uncharacterized LOC725541(LOC725541)
LOC726879	726879	Apis mellifera	uncharacterized LOC726879(LOC726879)
LOC724216	724216	Apis mellifera	juvenile hormone acid O-methyltransferase(LOC724216)
LOC107964769	107964769	Apis mellifera	uncharacterized LOC107964769(LOC107964769)
LOC725547	725547	Apis mellifera	cell division protein ZipA(LOC725547)
LOC552395	552395	Apis mellifera	glucose dehydrogenase [FAD, quinone](LOC552395)
LOC102653614	102653614	Apis mellifera	probable RNA methyltransferase CG11342(LOC102653614)
LOC100577856	100577856	Apis mellifera	probable hydroxyacid-oxoacid transhydrogenase, mitochondrial(LOC100577856)
LOC552399	552399	Apis mellifera	uncharacterized LOC552399(LOC552399)
LOC100576522	100576522	Apis mellifera	odorant receptor 13a-like(LOC100576522)
LOC413068	413068	Apis mellifera	intraflagellar transport protein 46 homolog(LOC413068)
FABP	409798	Apis mellifera	FABP-like protein(Fabp)
FABP	408689	Apis mellifera	fatty acid binding protein(Fabp)
LOC408953	408953	Apis mellifera	peroxidase(LOC408953)
LOC408957	408957	Apis mellifera	uncharacterized LOC408957(LOC408957)
LOC409801	409801	Apis mellifera	esterase E4-like(LOC409801)
LOC726880	726880	Apis mellifera	pancreatic lipase-related protein 2-like(LOC726880)
LOC726886	726886	Apis mellifera	uncharacterized LOC726886(LOC726886)
LOC107965608	107965608	Apis mellifera	uncharacterized LOC107965608(LOC107965608)
LOC724227	724227	Apis mellifera	synaptic vesicle glycoprotein 2B-like(LOC724227)
LOC724226	724226	Apis mellifera	acyl-CoA Delta(11) desaturase-like(LOC724226)
LOC100576934	100576934	Apis mellifera	uncharacterized LOC100576934(LOC100576934)
LOC411290	411290	Apis mellifera	uncharacterized LOC411290(LOC411290)
LOC102654936	102654936	Apis mellifera	uncharacterized LOC102654936(LOC102654936)
LOC552322	552322	Apis mellifera	histone H2A(LOC552322)
LOC411298	411298	Apis mellifera	UDP-glucuronosyltransferase 2C1(LOC411298)
LOC413478	413478	Apis mellifera	spermine oxidase-like(LOC413478)
LOC100576935	100576935	Apis mellifera	uncharacterized LOC100576935(LOC100576935)
LOC100576936	100576936	Apis mellifera	uncharacterized LOC100576936(LOC100576936)
LOC411296	411296	Apis mellifera	silk gland factor 1-like(LOC411296)
VHDL	726182	Apis mellifera	larval-specific very high density lipoprotein(Vhdl)
LOC726850	726850	Apis mellifera	cytochrome b5-like(LOC726850)
LOC107964702	107964702	Apis mellifera	uncharacterized LOC107964702(LOC107964702)
LOC552330	552330	Apis mellifera	sodium/hydrogen exchanger 7(LOC552330)
LOC725524	725524	Apis mellifera	uncharacterized protein DDB_G0283697(LOC725524)
LOC726854	726854	Apis mellifera	putative ankyrin repeat protein RF_0381(LOC726854)
LOC725529	725529	Apis mellifera	kynurenine/alpha-aminoadipate aminotransferase, mitochondrial-like(LOC725529)
LOC413481	413481	Apis mellifera	probable chitinase 3(LOC413481)
LOC100576948	100576948	Apis mellifera	uncharacterized LOC100576948(LOC100576948)
LOC726864	726864	Apis mellifera	uncharacterized LOC726864(LOC726864)
LOC551496	551496	Apis mellifera	H/ACA ribonucleoprotein complex subunit 1-like(LOC551496)
LOC100577801	100577801	Apis mellifera	zinc finger protein ush(LOC100577801)
JHE	406066	Apis mellifera	juvenile hormone esterase(Jhe)
WAT	406065	Apis mellifera	worker-enriched antennal transcript(Wat)
LOC412163	412163	Apis mellifera	aldose reductase-like(LOC412163)
LOC408902	408902	Apis mellifera	F-box/LRR-repeat protein 16(LOC408902)
LOC725988	725988	Apis mellifera	uncharacterized LOC725988(LOC725988)
LOC726833	726833	Apis mellifera	TOM1-like protein 2(LOC726833)
LOC725505	725505	Apis mellifera	tetraspanin-33(LOC725505)
LOC100576965	100576965	Apis mellifera	uncharacterized LOC100576965(LOC100576965)
LOC100576963	100576963	Apis mellifera	zinc finger and BTB domain-containing protein 14-like(LOC100576963)
LOC102654905	102654905	Apis mellifera	uncharacterized LOC102654905(LOC102654905)
JHBP-1	449496	Apis mellifera	take-out-like carrier protein(JHBP-1)
LOC100577815	100577815	Apis mellifera	uncharacterized LOC100577815(LOC100577815)
LOC101664701	101664701	Apis mellifera	PI-PLC X domain-containing protein 1-like(LOC101664701)
LOC725510	725510	Apis mellifera	arrestin domain-containing protein 3(LOC725510)
LOC724664	724664	Apis mellifera	A-agglutinin anchorage subunit-like(LOC724664)
LOC107966085	107966085	Apis mellifera	uncharacterized LOC107966085(LOC107966085)
LOC408522	408522	Apis mellifera	ADP-ribosylation factor-like protein 3(LOC408522)
LOC409852	409852	Apis mellifera	putative uncharacterized protein DDB_G0271606(LOC409852)
LOC409856	409856	Apis mellifera	guanine nucleotide-releasing factor 2(LOC409856)
LOC725966	725966	Apis mellifera	fork head domain-containing protein crocodile(LOC725966)
LOC726812	726812	Apis mellifera	RNA polymerase I-specific transcription initiation factor RRN3(LOC726812)
LOC410837	410837	Apis mellifera	microsomal glutathione S-transferase 1(LOC410837)
LOC410838	410838	Apis mellifera	ubiquitin-conjugating enzyme E2 R2(LOC410838)
LOC726817	726817	Apis mellifera	pancreatic triacylglycerol lipase-like(LOC726817)
LOC724638	724638	Apis mellifera	H/ACA ribonucleoprotein complex subunit 3(LOC724638)
LOC726816	726816	Apis mellifera	ruvB-like 2(LOC726816)
LOC725969	725969	Apis mellifera	MAGE-like protein 2(LOC725969)
LOC100576106	100576106	Apis mellifera	uncharacterized protein DDB_G0292186-like(LOC100576106)
LOC725967	725967	Apis mellifera	D-3-phosphoglycerate dehydrogenase(LOC725967)
LOC726819	726819	Apis mellifera	ATP-dependent RNA helicase DDX51(LOC726819)
LOC409865	409865	Apis mellifera	protein retinal degeneration B(LOC409865)
LOC408532	408532	Apis mellifera	myophilin(LOC408532)
LOC409869	409869	Apis mellifera	kinesin 3A(LOC409869)
LOC408536	408536	Apis mellifera	angiotensin-converting enzyme(LOC408536)
LOC408539	408539	Apis mellifera	sideroflexin-3(LOC408539)
LOC408538	408538	Apis mellifera	uncharacterized LOC408538(LOC408538)
LOC100577430	100577430	Apis mellifera	uncharacterized LOC100577430(LOC100577430)
LOC726824	726824	Apis mellifera	putative inositol monophosphatase 3(LOC726824)
LOC724645	724645	Apis mellifera	uncharacterized LOC724645(LOC724645)
LOC725976	725976	Apis mellifera	46 kDa FK506-binding nuclear protein(LOC725976)
LOC100576118	100576118	Apis mellifera	uncharacterized LOC100576118(LOC100576118)
KR-H1	100576395	Apis mellifera	kruppel homolog 1(Kr-h1)
LOC410860	410860	Apis mellifera	battenin(LOC410860)
TSF1	406078	Apis mellifera	transferrin 1(Tsf1)
LOC102656294	102656294	Apis mellifera	uncharacterized LOC102656294(LOC102656294)
LOC410857	410857	Apis mellifera	protein lethal(2)essential for life-like(LOC410857)
LOC408547	408547	Apis mellifera	toxin 3FTx-Lei1(LOC408547)
LOC100578774	100578774	Apis mellifera	centrosomal protein of 164 kDa(LOC100578774)
LOC100577441	100577441	Apis mellifera	uncharacterized LOC100577441(LOC100577441)
LOC100576110	100576110	Apis mellifera	zinc finger protein GLI4-like(LOC100576110)
LOC100578770	100578770	Apis mellifera	uncharacterized LOC100578770(LOC100578770)
LOC724612	724612	Apis mellifera	thyrotropin-releasing hormone-degrading ectoenzyme-like(LOC724612)
LOC411706	411706	Apis mellifera	phospholipase B1, membrane-associated-like(LOC411706)
LOC100576592	100576592	Apis mellifera	uncharacterized LOC100576592(LOC100576592)
LOC724611	724611	Apis mellifera	tubulin glycylase 3A-like(LOC724611)
LOC724616	724616	Apis mellifera	neprilysin-2(LOC724616)
LOC100576128	100576128	Apis mellifera	cilia- and flagella-associated protein 100-like(LOC100576128)
LOC725946	725946	Apis mellifera	integrin alpha-9(LOC725946)
LOC100577456	100577456	Apis mellifera	fibrillin-2-like(LOC100577456)
LOC724618	724618	Apis mellifera	cysteine-rich motor neuron 1 protein(LOC724618)
LOC100577455	100577455	Apis mellifera	golgin subfamily A member 6-like protein 22(LOC100577455)
LOC725949	725949	Apis mellifera	protein pigeon(LOC725949)
LOC410870	410870	Apis mellifera	otopetrin-3-like(LOC410870)
STIP	408611	Apis mellifera	Sip1/TFIP11 interacting protein(Stip)
LOC551905	551905	Apis mellifera	uncharacterized LOC551905(LOC551905)
LOC409401	409401	Apis mellifera	cyclic AMP-responsive element-binding protein 1(LOC409401)
LOC102656283	102656283	Apis mellifera	uncharacterized LOC102656283(LOC102656283)
LOC408557	408557	Apis mellifera	thioredoxin domain-containing protein 5(LOC408557)
LOC409402	409402	Apis mellifera	uncharacterized LOC409402(LOC409402)
LOC408559	408559	Apis mellifera	retinal dehydrogenase 1(LOC408559)
LOC410862	410862	Apis mellifera	solute carrier family 41 member 3-like(LOC410862)
LOC408558	408558	Apis mellifera	tektin-4(LOC408558)
LOC100576122	100576122	Apis mellifera	uncharacterized LOC100576122(LOC100576122)
LOC100578783	100578783	Apis mellifera	uncharacterized LOC100578783(LOC100578783)
LOC408551	408551	Apis mellifera	collagen alpha-5(IV) chain(LOC408551)
LOC409882	409882	Apis mellifera	TLD domain-containing protein 2(LOC409882)
LOC408552	408552	Apis mellifera	collagen alpha-1(IV) chain(LOC408552)
LOC100578716	100578716	Apis mellifera	protein singed wings 2(LOC100578716)
LOC725915	725915	Apis mellifera	protein FAM195A-like(LOC725915)
LOC100578714	100578714	Apis mellifera	F-box only protein 39-like(LOC100578714)
LOC100577863	100577863	Apis mellifera	uncharacterized LOC100577863(LOC100577863)
LOC409805	409805	Apis mellifera	uncharacterized LOC409805(LOC409805)
LOC100578719	100578719	Apis mellifera	uncharacterized LOC100578719(LOC100578719)
LOC408963	408963	Apis mellifera	pleckstrin homology domain-containing family G member 5-like(LOC408963)
LOC408961	408961	Apis mellifera	apolipophorins(LOC408961)
LOC409814	409814	Apis mellifera	beta-glucuronidase(LOC409814)
LOC107965199	107965199	Apis mellifera	UDP-glucuronosyltransferase 1-1-like(LOC107965199)
LOC107966045	107966045	Apis mellifera	uncharacterized LOC107966045(LOC107966045)
LOC725922	725922	Apis mellifera	mitochondrial basic amino acids transporter-like(LOC725922)
LOC551086	551086	Apis mellifera	protein abrupt(LOC551086)
LOC725926	725926	Apis mellifera	collagen alpha-1(IV) chain(LOC725926)
LOC725925	725925	Apis mellifera	prolyl 3-hydroxylase OGFOD1(LOC725925)
LOC551089	551089	Apis mellifera	translation initiation factor IF-2-like(LOC551089)
LOC100576547	100576547	Apis mellifera	glucose dehydrogenase [FAD, quinone]-like(LOC100576547)
LOC725923	725923	Apis mellifera	serine/threonine-protein kinase N(LOC725923)
LOC408969	408969	Apis mellifera	aminoacylase-1-like(LOC408969)
LOC413086	413086	Apis mellifera	DNA ligase 3(LOC413086)
LOC409821	409821	Apis mellifera	twitchin(LOC409821)
LOC408972	408972	Apis mellifera	muscle-specific protein 20(LOC408972)
LOC409826	409826	Apis mellifera	proteoglycan 4(LOC409826)
LOC410808	410808	Apis mellifera	E3 ubiquitin-protein ligase Siah1(LOC410808)
LOC408970	408970	Apis mellifera	flocculation protein FLO11-like(LOC408970)
LOC725930	725930	Apis mellifera	retinol dehydrogenase 12-like(LOC725930)
LOC100577406	100577406	Apis mellifera	uncharacterized LOC100577406(LOC100577406)
LOC100576557	100576557	Apis mellifera	uncharacterized LOC100576557(LOC100576557)
LOC100578733	100578733	Apis mellifera	nose resistant to fluoxetine protein 6(LOC100578733)
LOC100578731	100578731	Apis mellifera	uncharacterized LOC100578731(LOC100578731)
LOC409829	409829	Apis mellifera	F-box/LRR-repeat protein 20(LOC409829)
LOC409827	409827	Apis mellifera	serine proteinase stubble(LOC409827)
LOC100577408	100577408	Apis mellifera	leukocyte elastase inhibitor-like(LOC100577408)
LOC408985	408985	Apis mellifera	pteropsin(LOC408985)
LOC408987	408987	Apis mellifera	sortilin-related receptor(LOC408987)
LOC102654076	102654076	Apis mellifera	uncharacterized LOC102654076(LOC102654076)
LOC100578730	100578730	Apis mellifera	uncharacterized LOC100578730(LOC100578730)
LOC100577883	100577883	Apis mellifera	cytochrome P450 4aa1-like(LOC100577883)
LOC100576552	100576552	Apis mellifera	uncharacterized LOC100576552(LOC100576552)
LOC410819	410819	Apis mellifera	uncharacterized LOC410819(LOC410819)
LOC100577882	100577882	Apis mellifera	uncharacterized LOC100577882(LOC100577882)
LOC725900	725900	Apis mellifera	mitochondrial sodium/hydrogen exchanger 9B2-like(LOC725900)
LOC725903	725903	Apis mellifera	zinc finger protein 512B-like(LOC725903)
LOC100576569	100576569	Apis mellifera	uncharacterized LOC100576569(LOC100576569)
LOC100578744	100578744	Apis mellifera	uncharacterized LOC100578744(LOC100578744)
HEX110	551648	Apis mellifera	hexamerin 110(Hex110)
LOC408508	408508	Apis mellifera	uncharacterized LOC408508(LOC408508)
LOC102656248	102656248	Apis mellifera	uncharacterized LOC102656248(LOC102656248)
LOC102654069	102654069	Apis mellifera	ninjurin-1(LOC102654069)
LOC107966053	107966053	Apis mellifera	uncharacterized LOC107966053(LOC107966053)
LOC410821	410821	Apis mellifera	tetraspanin-9(LOC410821)
LOC408511	408511	Apis mellifera	protein preli-like(LOC408511)
LOC102655392	102655392	Apis mellifera	MDS1 and EVI1 complex locus protein EVI1-A-like(LOC102655392)
LOC409847	409847	Apis mellifera	15-hydroxyprostaglandin dehydrogenase [NAD(+)]-like(LOC409847)
LOC410829	410829	Apis mellifera	uncharacterized LOC410829(LOC410829)
LOC408992	408992	Apis mellifera	Niemann-Pick C1 protein-like(LOC408992)

## Sheet: FAC_Cont.3dpi_vs_6dpi
Annotation Cluster 1	Enrichment Score: 6.869595410064707
Category	Term	Count	%	PValue	Genes	List Total	Pop Hits	Pop Total	Fold Enrichment	Bonferroni	Benjamini	FDR
GOTERM_CC_DIRECT	GO:0005576~extracellular region	49	2.34338	1.74147e-09	751098, 726057, 100577331, 410884, 406140, 724199, 408365, 406144, 413481, 552724, 411343, 100576248, 100577576, 413560, 410337, 726880, 727173, 724382, 726526, 724464, 726446, 503505, 551268, 406091, 410065, 411273, 408864, 725380, 100577073, 408789, 410467, 727129, 552391, 102655639, 726478, 406088, 102655072, 100577513, 413386, 413705, 100577362, 102653764, 410751, 409307, 725932, 724563, 7270…	664	113	3583	2.33989	1.5499e-07	1.5499e-07	1.5499e-07
GOTERM_BP_DIRECT	GO:0006030~chitin metabolic process	19	0.908656	4.05091e-07	100577331, 100577362, 724382, 727129, 725932, 724464, 102655639, 724199, 408365, 552724, 410065, 102655072, 411343, 100577513, 100576248, 100577576, 411273, 413021, 413560	491	30	2671	3.44528	0.000100458	0.000100058	0.000100058
INTERPRO	IPR002557:Chitin binding domain	21	1.0043	4.26257e-07	413705, 100577331, 100577362, 724382, 727129, 725932, 724464, 102655639, 724199, 408365, 413481, 552724, 410065, 102655072, 411343, 100577513, 100576248, 100577576, 411273, 413021, 413560	1356	35	7258	3.2115	0.000730765	0.000365516	0.000364237
GOTERM_MF_DIRECT	GO:0008061~chitin binding	21	1.0043	1.1053e-06	413705, 100577331, 100577362, 724382, 727129, 725932, 724464, 102655639, 724199, 408365, 413481, 552724, 410065, 102655072, 411343, 100577513, 100576248, 100577576, 411273, 413021, 413560	824	35	4152	3.0233	0.000390094	0.000195085	0.000193979
Annotation Cluster 2	Enrichment Score: 4.087813487536333
Category	Term	Count	%	PValue	Genes	List Total	Pop Hits	Pop Total	Fold Enrichment	Bonferroni	Benjamini	FDR
KEGG_PATHWAY	ame01230:Biosynthesis of amino acids	25	1.1956	4.58133e-07	408622, 102655754, 412889, 412923, 411796, 411576, 409058, 412948, 725204, 724724, 552128, 552007, 552523, 406080, 408859, 550804, 410059, 413867, 551102, 725967, 551448, 552556, 408969, 410122, 552736	361	51	2113	2.86921	5.22259e-05	5.22272e-05	4.8104e-05
KEGG_PATHWAY	ame01130:Biosynthesis of antibiotics	52	2.48685	2.23356e-06	411576, 412467, 411897, 409058, 725325, 552130, 725204, 551631, 550667, 552128, 552007, 552523, 551039, 413048, 100576646, 411140, 408950, 410059, 408559, 409360, 409444, 727456, 551154, 551103, 552712, 552556, 410583, 410582, 102655754, 412889, 412923, 412843, 411796, 551143, 552395, 409155, 552024, 724724, 550686, 406080, 408818, 408859, 550804, 100577675, 409624, 408654, 413867, 725967, 551448…	361	163	2113	1.86727	0.000254593	0.000125073	0.000115199
KEGG_PATHWAY	ame00010:Glycolysis / Gluconeogenesis	20	0.95648	1.01394e-05	100577002, 409624, 102655754, 408654, 412843, 411576, 408559, 411897, 727456, 551154, 551631, 551103, 724724, 552007, 551039, 408818, 552736, 410122, 100576646, 411140	361	41	2113	2.85521	0.00115523	0.000288973	0.000266159
KEGG_PATHWAY	ame01200:Carbon metabolism	31	1.48254	0.000113211	102655754, 411796, 411576, 409058, 409155, 725325, 551631, 724724, 550667, 552128, 552007, 552523, 406080, 551039, 408818, 412796, 100576646, 550804, 409624, 408950, 408654, 410059, 413867, 551154, 551103, 725967, 552712, 551448, 413697, 410122, 552736	361	91	2113	1.99394	0.0128238	0.0025812	0.00237742
KEGG_PATHWAY	ame00620:Pyruvate metabolism	12	0.573888	0.0129374	409624, 551103, 551631, 408950, 408654, 412843, 552007, 551039, 408559, 100576646, 411140, 552286	361	32	2113	2.19494	0.773382	0.122906	0.113203
KEGG_PATHWAY	ame00020:Citrate cycle (TCA cycle
Annotation Cluster 3	Enrichment Score: 3.046882242209464
Category	Term	Count	%	PValue	Genes	List Total	Pop Hits	Pop Total	Fold Enrichment	Bonferroni	Benjamini	FDR
INTERPRO	IPR020846:Major facilitator superfamily domain	47	2.24773	1.51733e-06	413739, 412925, 725462, 726871, 107965219, 726470, 410566, 412941, 412007, 726119, 724998, 551263, 726412, 409650, 552202, 409073, 551957, 551936, 412056, 412430, 552407, 411186, 411065, 413263, 727496, 410997, 408634, 100577385, 100577682, 409924, 410278, 412797, 725015, 102653922, 724227, 551053, 726688, 552653, 551643, 413576, 408828, 413134, 410860, 413575, 551428, 411052, 412220	1356	126	7258	1.99657	0.00259883	0.000867404	0.00086437
GOTERM_BP_DIRECT	GO:0055085~transmembrane transport	26	1.24342	0.0166523	412925, 410626, 725462, 107965219, 410566, 725922, 551263, 552202, 411781, 411186, 411065, 413263, 727496, 408634, 409467, 412678, 409924, 412316, 410278, 725015, 406075, 408828, 410683, 411052, 413551, 412220	491	90	2671	1.57153	0.984463	1	1
INTERPRO	IPR011701:Major facilitator superfamily	17	0.813008	0.0286286	727496, 412925, 408634, 725462, 107965219, 410278, 409924, 410566, 725015, 551263, 552202, 408828, 411052, 411186, 412220, 411065, 413263	1356	53	7258	1.71684	1	1	0.997083
Annotation Cluster 4	Enrichment Score: 2.788185717452904
Category	Term	Count	%	PValue	Genes	List Total	Pop Hits	Pop Total	Fold Enrichment	Bonferroni	Benjamini	FDR
INTERPRO	IPR020846:Major facilitator superfamily domain	47	2.24773	1.51733e-06	413739, 412925, 725462, 726871, 107965219, 726470, 410566, 412941, 412007, 726119, 724998, 551263, 726412, 409650, 552202, 409073, 551957, 551936, 412056, 412430, 552407, 411186, 411065, 413263, 727496, 410997, 408634, 100577385, 100577682, 409924, 410278, 412797, 725015, 102653922, 724227, 551053, 726688, 552653, 551643, 413576, 408828, 413134, 410860, 413575, 551428, 411052, 412220	1356	126	7258	1.99657	0.00259883	0.000867404	0.00086437
INTERPRO	IPR005828:General substrate transporter	20	0.95648	0.00010304	413739, 410997, 100577385, 726871, 412797, 412007, 412941, 102653922, 724998, 724227, 726412, 551053, 726688, 551643, 413576, 551957, 551936, 412056, 413575, 551428	1356	43	7258	2.48954	0.161988	0.0398749	0.0397354
GOTERM_MF_DIRECT	GO:0022857~transmembrane transporter activity	11	0.526064	0.00371487	410997, 413739, 726871, 412007, 412941, 102653922, 412056, 724227, 726412, 551053, 726688	824	21	4152	2.63939	0.731201	0.218558	0.21732
INTERPRO	IPR005829:Sugar transporter, conserved site	12	0.573888	0.0155396	100577385, 409924, 551643, 412797, 551957, 413576, 551936, 413575, 551428, 724998, 412220, 551053	1356	30	7258	2.141	1	1	0.997083
INTERPRO	IPR003663:Sugar/inositol transporter	9	0.430416	0.0389041	100577385, 551643, 412797, 551957, 413576, 551936, 413575, 551428, 724998	1356	22	7258	2.18966	1	1	0.997083
GOTERM_MF_DIRECT	GO:0022891~substrate-specific transmembrane transporter activity	9	0.430416	0.0531403	100577385, 551643, 412797, 551957, 413576, 551936, 413575, 551428, 724998	824	22	4152	2.06134	1	1	0.997159
Annotation Cluster 5	Enrichment Score: 2.592147697582658
Category	Term	Count	%	PValue	Genes	List Total	Pop Hits	Pop Total	Fold Enrichment	Bonferroni	Benjamini	FDR
KEGG_PATHWAY	ame00010:Glycolysis / Gluconeogenesis	20	0.95648	1.01394e-05	100577002, 409624, 102655754, 408654, 412843, 411576, 408559, 411897, 727456, 551154, 551631, 551103, 724724, 552007, 551039, 408818, 552736, 410122, 100576646, 411140	361	41	2113	2.85521	0.00115523	0.000288973	0.000266159
GOTERM_BP_DIRECT	GO:0006096~glycolytic process	6	0.286944	0.0228355	102655754, 411576, 408818, 552736, 410122, 551154	491	10	2671	3.26395	0.996749	1	1
UP_KEYWORDS	Glycolysis	5	0.23912	0.0722663	552007, 408818, 552736, 410122, 551154	1606	9	8471	2.93033	1	0.604721	0.585032
Annotation Cluster 6	Enrichment Score: 2.4153992667079045
Category	Term	Count	%	PValue	Genes	List Total	Pop Hits	Pop Total	Fold Enrichment	Bonferroni	Benjamini	FDR
INTERPRO	IPR012132:Glucose-methanol-choline oxidoreductase	11	0.526064	0.000132951	410734, 410744, 410747, 410743, 552425, 406081, 552457, 102656570, 410748, 551044, 552395	1356	16	7258	3.67985	0.203897	0.0398749	0.0397354
INTERPRO	IPR000172:Glucose-methanol-choline oxidoreductase, N-terminal	12	0.573888	0.000515019	410734, 102653881, 410744, 410747, 410743, 552425, 406081, 552457, 102656570, 410748, 551044, 552395	1356	21	7258	3.05858	0.58666	0.120198	0.119777
INTERPRO	IPR007867:Glucose-methanol-choline oxidoreductase, C-terminal	11	0.526064	0.00088755	410734, 410744, 410747, 410743, 552425, 406081, 552457, 102656570, 410748, 551044, 552395	1356	19	7258	3.09882	0.781905	0.169128	0.168536
GOTERM_MF_DIRECT	GO:0016614~oxidoreductase activity, acting on CH-OH group of donors	12	0.573888	0.00225321	410734, 102653881, 410744, 410747, 410743, 552425, 406081, 552457, 102656570, 410748, 551044, 552395	824	23	4152	2.62896	0.548997	0.159077	0.158176
INTERPRO	IPR023753:Pyridine nucleotide-disulphide oxidoreductase, FAD/NAD(P
GOTERM_MF_DIRECT	GO:0050660~flavin adenine dinucleotide binding	19	0.908656	0.00859506	410734, 409712, 102653881, 410744, 410747, 409969, 410743, 551044, 410748, 552395, 550667, 552425, 406081, 503861, 552457, 551039, 102656570, 410032, 412212	824	52	4152	1.84111	0.952507	0.379257	0.377108
UP_KEYWORDS	Flavoprotein	13	0.621712	0.073129	409712, 102653881, 410744, 409066, 410748, 552395, 550667, 551533, 503861, 552457, 551039, 410032, 413340	1606	41	8471	1.67243	1	0.604721	0.585032
UP_KEYWORDS	FAD	11	0.526064	0.14779	409712, 102653881, 410744, 550667, 503861, 552457, 551039, 410032, 410748, 552395, 413340	1606	37	8471	1.56812	1	1	0.971963
Annotation Cluster 7	Enrichment Score: 2.2226675451933957
Category	Term	Count	%	PValue	Genes	List Total	Pop Hits	Pop Total	Fold Enrichment	Bonferroni	Benjamini	FDR
GOTERM_MF_DIRECT	GO:0020037~heme binding	26	1.24342	1.30836e-05	751098, 411635, 410405, 724175, 726850, 410828, 408880, 551179, 551970, 551632, 503861, 412774, 550965, 408953, 410515, 413605, 725159, 724860, 408453, 727598, 408270, 552679, 552418, 411057, 413274, 413054	824	55	4152	2.38199	0.00460788	0.0015395	0.00153078
UP_KEYWORDS	Oxidoreductase	39	1.86514	0.000545663	409712, 410405, 412986, 724175, 410828, 725325, 551179, 551970, 550667, 406081, 552128, 551632, 503861, 551039, 410032, 408859, 411140, 102654211, 408950, 411983, 724560, 408559, 725159, 724860, 408453, 409224, 727598, 724226, 550673, 551103, 552712, 552811, 552679, 552418, 410122, 552417, 551527, 411057, 410042	1606	120	8471	1.71424	0.11024	0.0234635	0.0226996
GOTERM_MF_DIRECT	GO:0005506~iron ion binding	20	0.95648	0.000888399	408930, 408622, 751098, 410405, 726585, 724175, 725159, 724860, 409360, 408453, 727598, 408650, 551179, 413590, 552679, 503861, 551632, 552418, 550965, 411057	824	47	4152	2.14419	0.269294	0.0784012	0.077957
UP_KEYWORDS	Heme	16	0.765184	0.00189392	751098, 410405, 724175, 725159, 724860, 408453, 727598, 726850, 410828, 551179, 408270, 552679, 503861, 551632, 552418, 411057	1606	37	8471	2.28091	0.333478	0.0678653	0.0656557
UP_KEYWORDS	Iron	22	1.05213	0.00569203	408930, 408622, 751098, 410405, 724175, 725159, 724860, 408453, 727598, 726850, 409224, 410828, 406078, 551179, 408270, 552679, 503861, 551632, 551204, 552418, 411057, 551739	1606	64	8471	1.81314	0.705234	0.142397	0.13776
INTERPRO	IPR001128:Cytochrome P450	12	0.573888	0.0155396	551179, 410405, 724175, 552679, 551632, 725159, 724860, 552418, 550965, 411057, 408453, 727598	1356	30	7258	2.141	1	1	0.997083
INTERPRO	IPR017972:Cytochrome P450, conserved site	11	0.526064	0.0192062	551179, 410405, 724175, 552679, 551632, 725159, 724860, 552418, 411057, 408453, 727598	1356	27	7258	2.18065	1	1	0.997083
INTERPRO	IPR002401:Cytochrome P450, E-class, group I	11	0.526064	0.0192062	551179, 410405, 724175, 552679, 551632, 724860, 552418, 550965, 411057, 408453, 727598	1356	27	7258	2.18065	1	1	0.997083
GOTERM_MF_DIRECT	GO:0004497~monooxygenase activity	11	0.526064	0.0282964	551179, 410405, 724175, 552679, 551632, 725159, 724860, 552418, 411057, 408453, 727598	824	27	4152	2.05286	0.99996	0.908057	0.902912
UP_KEYWORDS	Monooxygenase	12	0.573888	0.0355417	551179, 410405, 724175, 552679, 551632, 725159, 724860, 552418, 411057, 408453, 727598, 409224	1606	33	8471	1.91803	0.999567	0.477592	0.462042
GOTERM_MF_DIRECT	GO:0016705~oxidoreductase activity, acting on paired donors, with incorporation or reduction of molecular oxygen	12	0.573888	0.0381528	551179, 410405, 724175, 552679, 551632, 725159, 724860, 552418, 550965, 411057, 408453, 727598	824	32	4152	1.88956	0.999999	0.985537	0.979953
KEGG_PATHWAY	ame00981:Insect hormone biosynthesis	4	0.191296	0.141509	551179, 410405, 411057, 724216	361	8	2113	2.92659	1	0.583504	0.537437
Annotation Cluster 8	Enrichment Score: 2.084262198190358
Category	Term	Count	%	PValue	Genes	List Total	Pop Hits	Pop Total	Fold Enrichment	Bonferroni	Benjamini	FDR
INTERPRO	IPR000734:Lipase	8	0.382592	0.004658	726880, 551268, 410884, 410751, 727173, 726817, 727037, 413386	1356	13	7258	3.29385	0.999667	0.464876	0.463249
INTERPRO	IPR013818:Lipase, N-terminal	8	0.382592	0.004658	726880, 551268, 410884, 410751, 727173, 726817, 727037, 413386	1356	13	7258	3.29385	0.999667	0.464876	0.463249
UP_KEYWORDS	Secreted	24	1.14778	0.00817114	410337, 726880, 725380, 726057, 410884, 726182, 727173, 410751, 408789, 409307, 413502, 406140, 408552, 727037, 726478, 406144, 408551, 406088, 503505, 551268, 726817, 406091, 413500, 413386	1606	74	8471	1.71068	0.827232	0.159709	0.154509
GOTERM_BP_DIRECT	GO:0006629~lipid metabolic process	11	0.526064	0.0125536	726880, 410884, 410751, 550686, 413810, 726817, 724463, 726934, 411706, 413386, 726798	491	26	2671	2.3015	0.956413	1	1
GOTERM_MF_DIRECT	GO:0052689~carboxylic ester hydrolase activity	8	0.382592	0.017031	726880, 551268, 410884, 410751, 727173, 726817, 727037, 413386	824	15	4152	2.68738	0.997674	0.601193	0.597787
Annotation Cluster 9	Enrichment Score: 2.0428299869527393
Category	Term	Count	%	PValue	Genes	List Total	Pop Hits	Pop Total	Fold Enrichment	Bonferroni	Benjamini	FDR
INTERPRO	IPR001436:Alpha crystallin/Heat shock protein	7	0.334768	0.00209776	408875, 410857, 724449, 724488, 724367, 410087, 412197	1356	9	7258	4.16306	0.972715	0.32706	0.325915
INTERPRO	IPR002068:Alpha crystallin/Hsp20 domain	7	0.334768	0.00441818	408875, 410857, 724449, 724488, 724367, 410087, 412197	1356	10	7258	3.74676	0.999497	0.464876	0.463249
INTERPRO	IPR008978:HSP20-like chaperone	8	0.382592	0.0802623	408875, 410857, 724449, 724488, 724367, 552470, 410087, 412197	1356	21	7258	2.03905	1	1	0.997083
Annotation Cluster 10	Enrichment Score: 1.9057605892917215
Category	Term	Count	%	PValue	Genes	List Total	Pop Hits	Pop Total	Fold Enrichment	Bonferroni	Benjamini	FDR
GOTERM_CC_DIRECT	GO:0016021~integral component of membrane	391	18.6992	0.000152737	413959, 406068, 412986, 412503, 410566, 408364, 409452, 408485, 100578708, 724907, 100578829, 550984, 551957, 411781, 100577614, 413605, 411664, 100577748, 412763, 551944, 413739, 410229, 408467, 408349, 409792, 550961, 410231, 551936, 412774, 550965, 411201, 411564, 411321, 551938, 727078, 409667, 100577641, 409666, 406150, 408453, 724921, 411692, 100578732, 102653596, 413914, 411613, 412703, 41…	664	1879	3583	1.12287	0.0135027	0.00679681	0.00679681
UP_KEYWORDS	Transmembrane	385	18.4122	0.0513756	413959, 406068, 412986, 412503, 410566, 408364, 409452, 408485, 100578708, 724907, 100578829, 550984, 551957, 411781, 100577614, 413605, 411664, 100577748, 412763, 551944, 413739, 410229, 408467, 408349, 409792, 550961, 410231, 551936, 412774, 411685, 550965, 411201, 411564, 411321, 551938, 727078, 409667, 100577641, 409666, 406150, 408453, 724921, 411692, 100578732, 102653596, 411613, 412703, 41…	1606	1893	8471	1.07275	0.999987	0.518317	0.501442
UP_KEYWORDS	Transmembrane helix	384	18.3644	0.0530371	406068, 413959, 408920, 725682, 725683, 412986, 724473, 412503, 408924, 410566, 724114, 552371, 726412, 408364, 409452, 408485, 100578708, 724907, 100578829, 550984, 551957, 411781, 100577614, 413047, 413168, 413043, 100578276, 413605, 724583, 411664, 726526, 724227, 724226, 551388, 552477, 100577748, 412763, 551944, 100578168, 725460, 413739, 100578045, 725462, 102654069, 410229, 408467, 724495,…	1606	1890	8471	1.07166	0.999991	0.518317	0.501442
UP_KEYWORDS	Membrane	391	18.6992	0.0572369	413959, 406068, 412986, 412503, 410566, 408364, 409452, 408485, 100578708, 724907, 100578829, 550984, 551957, 411781, 100577614, 413605, 411664, 100577748, 412763, 551944, 413739, 410229, 408467, 408349, 411677, 409792, 412409, 550961, 410231, 551936, 412774, 411685, 550965, 411201, 411564, 411321, 551938, 727078, 409667, 100577641, 409666, 406150, 408453, 724921, 411692, 100578732, 102653596, 41…	1606	1927	8471	1.07025	0.999997	0.535041	0.517621
Annotation Cluster 11	Enrichment Score: 1.8005593234638246
Category	Term	Count	%	PValue	Genes	List Total	Pop Hits	Pop Total	Fold Enrichment	Bonferroni	Benjamini	FDR
UP_KEYWORDS	Lipid metabolism	23	1.09995	7.99834e-06	102654211, 412986, 102655009, 411983, 724560, 409999, 411408, 724226, 724995, 724867, 724907, 100578829, 552139, 552205, 550686, 409709, 411353, 409708, 552417, 551527, 550828, 411692, 551938	1606	46	8471	2.6373	0.00171019	0.000859822	0.000831828
UP_KEYWORDS	Lipid biosynthesis	19	0.908656	9.59613e-05	102654211, 412986, 102655009, 411983, 724560, 411408, 724226, 724995, 724867, 724907, 100578829, 552139, 552205, 550686, 552417, 551527, 550828, 411692, 551938	1606	39	8471	2.56967	0.0203273	0.00515792	0.00498999
GOTERM_BP_DIRECT	GO:0006633~fatty acid biosynthetic process	14	0.669536	0.000577963	102654211, 726585, 102655009, 409360, 552286, 724226, 413590, 724867, 100578829, 552205, 551527, 550828, 411692, 551938	491	28	2671	2.71996	0.133572	0.0713785	0.0713785
UP_KEYWORDS	Fatty acid biosynthesis	11	0.526064	0.00596079	102654211, 724867, 100578829, 102655009, 552205, 552417, 551527, 550828, 724226, 411692, 551938	1606	23	8471	2.52263	0.721803	0.142397	0.13776
UP_KEYWORDS	Fatty acid metabolism	11	0.526064	0.00596079	102654211, 724867, 100578829, 102655009, 552205, 552417, 551527, 550828, 724226, 411692, 551938	1606	23	8471	2.52263	0.721803	0.142397	0.13776
INTERPRO	IPR002076:GNS1/SUR4 membrane protein	7	0.334768	0.032091	724867, 100578829, 102655009, 552205, 550828, 411692, 551938	1356	14	7258	2.67625	1	1	0.997083
GOTERM_MF_DIRECT	GO:0102336~3-oxo-arachidoyl-CoA synthase activity	7	0.334768	0.0418783	724867, 100578829, 102655009, 552205, 550828, 411692, 551938	824	14	4152	2.51942	1	0.985537	0.979953
GOTERM_MF_DIRECT	GO:0102337~3-oxo-cerotoyl-CoA synthase activity	7	0.334768	0.0418783	724867, 100578829, 102655009, 552205, 550828, 411692, 551938	824	14	4152	2.51942	1	0.985537	0.979953
GOTERM_MF_DIRECT	GO:0102338~3-oxo-lignoceronyl-CoA synthase activity	7	0.334768	0.0418783	724867, 100578829, 102655009, 552205, 550828, 411692, 551938	824	14	4152	2.51942	1	0.985537	0.979953
INTERPRO	IPR005804:Fatty acid desaturase, type 1	4	0.191296	0.0831299	102654211, 552417, 551527, 724226	1356	6	7258	3.56834	1	1	0.997083
INTERPRO	IPR015876:Fatty acid desaturase, type 1, core	4	0.191296	0.125821	102654211, 552417, 551527, 724226	1356	7	7258	3.05858	1	1	0.997083
GOTERM_MF_DIRECT	GO:0016717~oxidoreductase activity, acting on paired donors, with oxidation of a pair of donors resulting in the reduction of molecular oxygen to two molecules of water	3	0.143472	0.340257	102654211, 551527, 724226	824	6	4152	2.51942	1	1	0.997159
KEGG_PATHWAY	ame01212:Fatty acid metabolism	7	0.334768	0.622175	409712, 412815, 102654211, 551837, 552417, 551527, 552286	361	37	2113	1.10736	1	1	0.929204
KEGG_PATHWAY	ame01040:Biosynthesis of unsaturated fatty acids	3	0.143472	0.753328	102654211, 552417, 551527	361	15	2113	1.17064	1	1	0.929204
Annotation Cluster 12	Enrichment Score: 1.4699502921553624
Category	Term	Count	%	PValue	Genes	List Total	Pop Hits	Pop Total	Fold Enrichment	Bonferroni	Benjamini	FDR
INTERPRO	IPR002656:Acyltransferase 3	5	0.23912	0.00515023	410976, 410736, 411564, 411387, 412295	1356	5	7258	5.35251	0.999857	0.464876	0.463249
INTERPRO	IPR006621:Nose resistant-to-fluoxetine protein, N-terminal	4	0.191296	0.0481476	410976, 410736, 411564, 412295	1356	5	7258	4.28201	1	1	0.997083
GOTERM_MF_DIRECT	GO:0016747~transferase activity, transferring acyl groups other than amino-acyl groups	5	0.23912	0.156945	410976, 410736, 411564, 411387, 412295	824	11	4152	2.29038	1	1	0.997159
Annotation Cluster 13	Enrichment Score: 1.4538857490883605
Category	Term	Count	%	PValue	Genes	List Total	Pop Hits	Pop Total	Fold Enrichment	Bonferroni	Benjamini	FDR
GOTERM_MF_DIRECT	GO:0005215~transporter activity	19	0.908656	0.00859506	408689, 409798, 410626, 409467, 409924, 725165, 726470, 413259, 408596, 409740, 406075, 410915, 409650, 107964020, 552447, 410683, 551703, 413056, 412220	824	52	4152	1.84111	0.952507	0.379257	0.377108
INTERPRO	IPR001071:Cellular retinaldehyde binding/alpha-tocopherol transport	6	0.286944	0.0384483	107964020, 552447, 551703, 408596, 413056, 409740	1356	11	7258	2.91955	1	1	0.997083
INTERPRO	IPR011074:CRAL/TRIO, N-terminal domain	7	0.334768	0.045253	552489, 107964020, 552447, 551703, 408596, 413056, 409740	1356	15	7258	2.49784	1	1	0.997083
INTERPRO	IPR001251:CRAL-TRIO domain	7	0.334768	0.102255	552489, 107964020, 552447, 551703, 408596, 413056, 409740	1356	18	7258	2.08153	1	1	0.997083
Annotation Cluster 14	Enrichment Score: 1.4390479077730678
Category	Term	Count	%	PValue	Genes	List Total	Pop Hits	Pop Total	Fold Enrichment	Bonferroni	Benjamini	FDR
INTERPRO	IPR013781:Glycoside hydrolase, catalytic domain	16	0.765184	0.000560688	413705, 100577156, 411488, 409814, 411257, 409889, 725178, 406131, 409452, 726818, 552357, 413481, 411490, 551303, 409709, 409708	1356	34	7258	2.51883	0.617815	0.120198	0.119777
INTERPRO	IPR017853:Glycoside hydrolase, superfamily	17	0.813008	0.00246301	413705, 100577156, 411488, 409814, 411257, 409889, 725178, 406131, 409452, 726818, 552357, 413481, 411490, 551303, 409709, 409708, 100576569	1356	42	7258	2.16649	0.985437	0.352006	0.350774
KEGG_PATHWAY	ame04142:Lysosome	19	0.908656	0.00696333	408851, 412810, 409814, 409999, 409187, 551290, 725178, 408992, 726818, 411490, 551437, 552721, 409709, 409708, 412884, 410860, 551922, 408717, 408808	361	59	2113	1.88492	0.549139	0.0817136	0.0752626
KEGG_PATHWAY	ame00520:Amino sugar and nucleotide sugar metabolism	15	0.71736	0.00716786	413705, 100577156, 412215, 725284, 411633, 411897, 725646, 725178, 551154, 726818, 413481, 411490, 408818, 411696, 412273	361	42	2113	2.09042	0.559603	0.0817136	0.0752626
GOTERM_BP_DIRECT	GO:0005975~carbohydrate metabolic process	22	1.05213	0.0425492	413705, 100577156, 411899, 725391, 408950, 409814, 411257, 411897, 409261, 725178, 408365, 406131, 727456, 409452, 726818, 552357, 413481, 411490, 551303, 409709, 409708, 411365	491	79	2671	1.51491	0.999979	1	1
INTERPRO	IPR006047:Glycosyl hydrolase, family 13, catalytic domain	5	0.23912	0.0447822	552357, 411257, 409889, 406131, 409452	1356	8	7258	3.34532	1	1	0.997083
INTERPRO	IPR015902:Glycoside hydrolase, family 13	5	0.23912	0.0447822	552357, 411257, 409889, 406131, 409452	1356	8	7258	3.34532	1	1	0.997083
INTERPRO	IPR015883:Glycoside hydrolase family 20, catalytic core	4	0.191296	0.0481476	726818, 411490, 551303, 725178	1356	5	7258	4.28201	1	1	0.997083
KEGG_PATHWAY	ame00603:Glycosphingolipid biosynthesis - globo series	4	0.191296	0.0656463	726818, 411490, 725178, 727510	361	6	2113	3.90212	0.999565	0.439233	0.404556
KEGG_PATHWAY	ame00511:Other glycan degradation	6	0.286944	0.0739951	726818, 411490, 551303, 409709, 409708, 725178	361	14	2113	2.50851	0.999844	0.439233	0.404556
INTERPRO	IPR025705:Beta-hexosaminidase subunit alpha/beta	3	0.143472	0.160665	726818, 411490, 725178	1356	4	7258	4.01438	1	1	0.997083
KEGG_PATHWAY	ame00531:Glycosaminoglycan degradation	5	0.23912	0.167118	726818, 411490, 409814, 551437, 725178	361	13	2113	2.25123	1	0.635047	0.584912
GOTERM_MF_DIRECT	GO:0004563~beta-N-acetylhexosaminidase activity	3	0.143472	0.177994	726818, 411490, 725178	824	4	4152	3.77913	1	1	0.997159
UP_KEYWORDS	Glycosidase	9	0.430416	0.194246	726818, 413705, 413481, 409814, 409889, 551204, 409709, 409708, 406131	1606	30	8471	1.58238	1	1	0.971963
KEGG_PATHWAY	ame00604:Glycosphingolipid biosynthesis - ganglio series	3	0.143472	0.20328	726818, 411490, 725178	361	5	2113	3.51191	1	0.724186	0.667014
Annotation Cluster 15	Enrichment Score: 1.4173162443982132
Category	Term	Count	%	PValue	Genes	List Total	Pop Hits	Pop Total	Fold Enrichment	Bonferroni	Benjamini	FDR
INTERPRO	IPR004217:Tim10/DDP family zinc finger	5	0.23912	0.00515023	726131, 726061, 725705, 725240, 726498	1356	5	7258	5.35251	0.999857	0.464876	0.463249
UP_KEYWORDS	Translocation	6	0.286944	0.00816031	726131, 726061, 725705, 725240, 726498, 412409	1606	8	8471	3.95595	0.826828	0.159709	0.154509
UP_KEYWORDS	Mitochondrion	20	0.95648	0.0125048	412308, 726131, 726061, 413878, 408539, 725240, 411677, 726498, 409224, 409157, 412409, 725105, 408270, 725705, 552128, 551204, 412796, 411351, 550915, 413340	1606	60	8471	1.7582	0.932316	0.20681	0.200077
GOTERM_CC_DIRECT	GO:0005739~mitochondrion	15	0.71736	0.0188987	412308, 100577673, 726131, 726061, 412975, 413878, 725240, 726498, 409157, 725705, 552128, 551204, 412796, 100576610, 411351	664	43	3583	1.88236	0.816966	0.484126	0.484126
GOTERM_BP_DIRECT	GO:0015031~protein transport	5	0.23912	0.555396	726131, 725705, 408569, 725240, 726498	491	21	2671	1.29522	1	1	1
UP_KEYWORDS	Protein transport	8	0.382592	0.568142	726131, 726061, 411147, 725705, 725240, 726498, 410869, 412409	1606	37	8471	1.14045	1	1	0.971963
Annotation Cluster 16	Enrichment Score: 1.3275087026771741
Category	Term	Count	%	PValue	Genes	List Total	Pop Hits	Pop Total	Fold Enrichment	Bonferroni	Benjamini	FDR
UP_KEYWORDS	Immunity	7	0.334768	0.0148777	410229, 412703, 727472, 725158, 406140, 412484, 406144	1606	12	8471	3.07685	0.959552	0.213246	0.206304
UP_KEYWORDS	Innate immunity	7	0.334768	0.0148777	410229, 412703, 727472, 725158, 406140, 412484, 406144	1606	12	8471	3.07685	0.959552	0.213246	0.206304
INTERPRO	IPR006619:Peptidoglycan recognition protein family domain, metazoa/bacteria	4	0.191296	0.0223492	408924, 727472, 725158, 412484	1356	4	7258	5.35251	1	1	0.997083
GOTERM_BP_DIRECT	GO:0045087~innate immune response	6	0.286944	0.0356823	410229, 412703, 727472, 725158, 406140, 412484	491	11	2671	2.96723	0.999878	1	1
INTERPRO	IPR002502:N-acetylmuramoyl-L-alanine amidase domain	4	0.191296	0.0481476	408924, 727472, 725158, 412484	1356	5	7258	4.28201	1	1	0.997083
INTERPRO	IPR015510:Peptidoglycan recognition protein	4	0.191296	0.0831299	408924, 727472, 725158, 412484	1356	6	7258	3.56834	1	1	0.997083
INTERPRO	IPR017331:Peptidoglycan recognition protein, PGRP-S	3	0.143472	0.0915072	727472, 725158, 412484	1356	3	7258	5.35251	1	1	0.997083
GOTERM_BP_DIRECT	GO:0009253~peptidoglycan catabolic process	4	0.191296	0.120516	408924, 727472, 725158, 412484	491	7	2671	3.10852	1	1	1
GOTERM_MF_DIRECT	GO:0008745~N-acetylmuramoyl-L-alanine amidase activity	4	0.191296	0.144813	408924, 727472, 725158, 412484	824	7	4152	2.87933	1	1	0.997159
Annotation Cluster 17	Enrichment Score: 1.2619021802659351
Category	Term	Count	%	PValue	Genes	List Total	Pop Hits	Pop Total	Fold Enrichment	Bonferroni	Benjamini	FDR
KEGG_PATHWAY	ame00020:Citrate cycle (TCA cycle
INTERPRO	IPR016142:Citrate synthase-like, large alpha subdomain	3	0.143472	0.0915072	410059, 550686, 406080	1356	3	7258	5.35251	1	1	0.997083
INTERPRO	IPR002020:Citrate synthase-like	3	0.143472	0.0915072	410059, 550686, 406080	1356	3	7258	5.35251	1	1	0.997083
Annotation Cluster 18	Enrichment Score: 1.2175741598761267
Category	Term	Count	%	PValue	Genes	List Total	Pop Hits	Pop Total	Fold Enrichment	Bonferroni	Benjamini	FDR
INTERPRO	IPR016187:C-type lectin fold	7	0.334768	0.0216934	726639, 725273, 413543, 411770, 408552, 408551, 551905	1356	13	7258	2.88212	1	1	0.997083
INTERPRO	IPR001304:C-type lectin	5	0.23912	0.0689618	726639, 725273, 413543, 411770, 551905	1356	9	7258	2.97362	1	1	0.997083
INTERPRO	IPR018378:C-type lectin, conserved site	3	0.143472	0.0915072	413543, 411770, 551905	1356	3	7258	5.35251	1	1	0.997083
INTERPRO	IPR016186:C-type lectin-like	5	0.23912	0.0984718	726639, 725273, 413543, 411770, 551905	1356	10	7258	2.67625	1	1	0.997083
Annotation Cluster 19	Enrichment Score: 1.163407359815322
Category	Term	Count	%	PValue	Genes	List Total	Pop Hits	Pop Total	Fold Enrichment	Bonferroni	Benjamini	FDR
INTERPRO	IPR019791:Haem peroxidase, animal, subgroup	5	0.23912	0.0447822	408953, 410515, 551970, 412774, 413054	1356	8	7258	3.34532	1	1	0.997083
INTERPRO	IPR010255:Haem peroxidase	5	0.23912	0.0447822	408953, 410515, 551970, 412774, 413054	1356	8	7258	3.34532	1	1	0.997083
GOTERM_MF_DIRECT	GO:0004601~peroxidase activity	5	0.23912	0.0544858	408953, 410515, 551970, 412774, 413054	824	8	4152	3.14927	1	1	0.997159
GOTERM_BP_DIRECT	GO:0006979~response to oxidative stress	5	0.23912	0.203178	408953, 410515, 551970, 412774, 413054	491	13	2671	2.09228	1	1	1
Annotation Cluster 20	Enrichment Score: 1.132296635304074
Category	Term	Count	%	PValue	Genes	List Total	Pop Hits	Pop Total	Fold Enrichment	Bonferroni	Benjamini	FDR
KEGG_PATHWAY	ame00561:Glycerolipid metabolism	14	0.669536	0.000888818	726880, 727078, 727173, 410201, 408559, 409261, 552342, 724995, 724951, 413071, 724907, 552139, 413697, 411140	361	31	2113	2.64337	0.0964017	0.014475	0.0133323
UP_KEYWORDS	Phospholipid biosynthesis	4	0.191296	0.0500998	724907, 552139, 411408, 724995	1606	5	8471	4.21968	0.999983	0.518317	0.501442
UP_KEYWORDS	Phospholipid metabolism	4	0.191296	0.0500998	724907, 552139, 411408, 724995	1606	5	8471	4.21968	0.999983	0.518317	0.501442
INTERPRO	IPR004552:1-acyl-sn-glycerol-3-phosphate acyltransferase	3	0.143472	0.0915072	724907, 552139, 724995	1356	3	7258	5.35251	1	1	0.997083
GOTERM_BP_DIRECT	GO:0008654~phospholipid biosynthetic process	5	0.23912	0.0931758	724907, 552139, 411408, 551143, 724995	491	10	2671	2.71996	1	1	1
GOTERM_MF_DIRECT	GO:0003841~1-acylglycerol-3-phosphate O-acyltransferase activity	3	0.143472	0.102225	724907, 552139, 724995	824	3	4152	5.03883	1	1	0.997159
KEGG_PATHWAY	ame00564:Glycerophospholipid metabolism	14	0.669536	0.115631	727078, 406104, 410201, 412303, 552342, 411408, 409277, 724995, 724951, 413071, 724907, 552139, 100577717, 408817	361	54	2113	1.51749	0.999999	0.527275	0.485648
INTERPRO	IPR002123:Phospholipid/glycerol acyltransferase	4	0.191296	0.338439	724907, 552139, 724995, 724951	1356	11	7258	1.94637	1	1	0.997083
UP_KEYWORDS	Acyltransferase	5	0.23912	0.847179	552313, 551631, 724907, 552139, 724995	1606	30	8471	0.879099	1	1	0.971963
Annotation Cluster 21	Enrichment Score: 1.1059990775558843
Category	Term	Count	%	PValue	Genes	List Total	Pop Hits	Pop Total	Fold Enrichment	Bonferroni	Benjamini	FDR
INTERPRO	IPR001254:Peptidase S1	11	0.526064	0.0250089	725250, 550671, 725627, 725154, 411358, 409143, 102656186, 724477, 100576326, 412763, 552672	1356	28	7258	2.10277	1	1	0.997083
INTERPRO	IPR018114:Peptidase S1, trypsin family, active site	9	0.430416	0.0389041	725250, 550671, 725627, 725154, 411358, 409143, 102656186, 100576326, 552672	1356	22	7258	2.18966	1	1	0.997083
INTERPRO	IPR009003:Trypsin-like cysteine/serine peptidase domain	11	0.526064	0.0497362	725250, 550671, 725627, 725154, 411358, 409143, 102656186, 724477, 100576326, 412763, 552672	1356	31	7258	1.89928	1	1	0.997083
INTERPRO	IPR001314:Peptidase S1A, chymotrypsin-type	9	0.430416	0.0786119	725250, 550671, 725627, 725154, 411358, 409143, 102656186, 100576326, 552672	1356	25	7258	1.9269	1	1	0.997083
UP_KEYWORDS	Serine protease	8	0.382592	0.106058	725250, 550671, 410438, 725627, 725154, 411358, 102656186, 552672	1606	22	8471	1.91803	1	0.814376	0.787862
GOTERM_MF_DIRECT	GO:0004252~serine-type endopeptidase activity	12	0.573888	0.133139	725250, 550671, 410438, 725627, 725154, 411358, 409143, 102656186, 724477, 100576326, 412763, 552672	824	39	4152	1.55041	1	1	0.997159
INTERPRO	IPR022700:Proteinase, regulatory CLIP domain	3	0.143472	0.160665	550671, 725627, 725154	1356	4	7258	4.01438	1	1	0.997083
UP_KEYWORDS	Protease	19	0.908656	0.164432	725250, 410337, 410406, 408851, 410438, 725154, 411358, 409162, 552672, 726599, 550671, 410291, 551524, 552636, 725627, 102656186, 408619, 410386, 411381	1606	75	8471	1.33623	1	1	0.971963
Annotation Cluster 22	Enrichment Score: 1.0989244206309268
Category	Term	Count	%	PValue	Genes	List Total	Pop Hits	Pop Total	Fold Enrichment	Bonferroni	Benjamini	FDR
KEGG_PATHWAY	ame00020:Citrate cycle (TCA cycle
INTERPRO	IPR001078:2-oxoacid dehydrogenase acyltransferase, catalytic domain	3	0.143472	0.160665	551631, 100576646, 409155	1356	4	7258	4.01438	1	1	0.997083
INTERPRO	IPR023213:Chloramphenicol acetyltransferase-like domain	3	0.143472	0.160665	551631, 100576646, 409155	1356	4	7258	4.01438	1	1	0.997083
Annotation Cluster 23	Enrichment Score: 1.087588963556758
Category	Term	Count	%	PValue	Genes	List Total	Pop Hits	Pop Total	Fold Enrichment	Bonferroni	Benjamini	FDR
GOTERM_CC_DIRECT	GO:0005654~nucleoplasm	4	0.191296	0.0217585	412308, 551531, 413404, 724129	664	4	3583	5.39608	0.858843	0.484126	0.484126
GOTERM_CC_DIRECT	GO:0005730~nucleolus	8	0.382592	0.0605077	412308, 551531, 102654312, 413404, 102655272, 725976, 724129, 408573	664	20	3583	2.15843	0.996132	0.897532	0.897532
UP_KEYWORDS	Ribosome biogenesis	5	0.23912	0.0722663	551531, 102654312, 413404, 724129, 408573	1606	9	8471	2.93033	1	0.604721	0.585032
GOTERM_BP_DIRECT	GO:0000463~maturation of LSU-rRNA from tricistronic rRNA transcript (SSU-rRNA, 5.8S rRNA, LSU-rRNA
GOTERM_BP_DIRECT	GO:0000466~maturation of 5.8S rRNA from tricistronic rRNA transcript (SSU-rRNA, 5.8S rRNA, LSU-rRNA
GOTERM_CC_DIRECT	GO:0030687~preribosome, large subunit precursor	3	0.143472	0.0899688	551531, 413404, 724129	664	3	3583	5.39608	0.999773	1	1
GOTERM_MF_DIRECT	GO:0043021~ribonucleoprotein complex binding	3	0.143472	0.102225	551531, 413404, 724129	824	3	4152	5.03883	1	1	0.997159
UP_KEYWORDS	rRNA processing	4	0.191296	0.290594	551531, 102654312, 413404, 724129	1606	10	8471	2.10984	1	1	0.971963
Annotation Cluster 24	Enrichment Score: 1.0554664283836834
Category	Term	Count	%	PValue	Genes	List Total	Pop Hits	Pop Total	Fold Enrichment	Bonferroni	Benjamini	FDR
INTERPRO	IPR024571:Domain of unknown function DUF3358	5	0.23912	0.0689618	551224, 551180, 409619, 552078, 412263	1356	9	7258	2.97362	1	1	0.997083
INTERPRO	IPR001930:Peptidase M1, alanine aminopeptidase/leukotriene A4 hydrolase	5	0.23912	0.0689618	551224, 551180, 409619, 552078, 412263	1356	9	7258	2.97362	1	1	0.997083
INTERPRO	IPR014782:Peptidase M1, membrane alanine aminopeptidase, N-terminal	5	0.23912	0.0984718	551224, 551180, 409619, 552078, 412263	1356	10	7258	2.67625	1	1	0.997083
GOTERM_MF_DIRECT	GO:0008237~metallopeptidase activity	7	0.334768	0.128116	551224, 551180, 409619, 408969, 552078, 726599, 412263	824	18	4152	1.95955	1	1	0.997159
Annotation Cluster 25	Enrichment Score: 0.9523155184773481
Category	Term	Count	%	PValue	Genes	List Total	Pop Hits	Pop Total	Fold Enrichment	Bonferroni	Benjamini	FDR
KEGG_PATHWAY	ame00020:Citrate cycle (TCA cycle
GOTERM_BP_DIRECT	GO:0006099~tricarboxylic acid cycle	6	0.286944	0.222943	408950, 410059, 550667, 412569, 552128, 409155	491	18	2671	1.81331	1	1	1
UP_KEYWORDS	Tricarboxylic acid cycle	3	0.143472	0.318769	408950, 550667, 552128	1606	6	8471	2.6373	1	1	0.971963
Annotation Cluster 26	Enrichment Score: 0.898138102733666
Category	Term	Count	%	PValue	Genes	List Total	Pop Hits	Pop Total	Fold Enrichment	Bonferroni	Benjamini	FDR
INTERPRO	IPR016185:Pre-ATP-grasp domain	5	0.23912	0.0262088	551991, 412610, 413233, 552286, 100577675	1356	7	7258	3.82322	1	1	0.997083
INTERPRO	IPR013816:ATP-grasp fold, subdomain 2	5	0.23912	0.0447822	550686, 413233, 551967, 552286, 100577675	1356	8	7258	3.34532	1	1	0.997083
INTERPRO	IPR011054:Rudiment single hybrid motif	3	0.143472	0.160665	413233, 552286, 100577675	1356	4	7258	4.01438	1	1	0.997083
INTERPRO	IPR011761:ATP-grasp fold	3	0.143472	0.31195	413233, 552286, 100577675	1356	6	7258	2.67625	1	1	0.997083
UP_KEYWORDS	Ligase	7	0.334768	0.549225	413878, 410808, 413233, 552286, 100577675, 413086, 550903	1606	31	8471	1.19104	1	1	0.971963
Annotation Cluster 27	Enrichment Score: 0.8950990850301836
Category	Term	Count	%	PValue	Genes	List Total	Pop Hits	Pop Total	Fold Enrichment	Bonferroni	Benjamini	FDR
INTERPRO	IPR014756:Immunoglobulin E-set	12	0.573888	0.0824492	409206, 409425, 726848, 410896, 725038, 409187, 551922, 551648, 408926, 406086, 412907, 409354	1356	38	7258	1.69027	1	1	0.997083
GOTERM_BP_DIRECT	GO:0032367~intracellular cholesterol transport	3	0.143472	0.15581	725038, 409187, 551922	491	4	2671	4.07994	1	1	1
INTERPRO	IPR003172:MD-2-related lipid-recognition (ML
Annotation Cluster 28	Enrichment Score: 0.8546326766420829
Category	Term	Count	%	PValue	Genes	List Total	Pop Hits	Pop Total	Fold Enrichment	Bonferroni	Benjamini	FDR
INTERPRO	IPR000742:Epidermal growth factor-like domain	13	0.621712	0.0125867	411317, 408987, 410775, 408405, 725964, 408393, 406086, 409782, 100577815, 552805, 551848, 410386, 100577456	1356	33	7258	2.10856	1	1	0.997083
INTERPRO	IPR001881:EGF-like calcium-binding	9	0.430416	0.0216825	100577815, 408405, 551848, 725964, 410386, 408393, 406086, 409782, 100577456	1356	20	7258	2.40863	1	1	0.997083
UP_KEYWORDS	Laminin EGF-like domain	3	0.143472	0.0940593	410775, 551848, 408393	1606	3	8471	5.2746	1	0.748991	0.724605
UP_KEYWORDS	EGF-like domain	7	0.334768	0.134087	100577815, 408987, 408405, 725964, 410386, 406086, 100577456	1606	19	8471	1.94327	1	0.978005	0.946163
INTERPRO	IPR013032:EGF-like, conserved site	10	0.47824	0.147603	411317, 410775, 408405, 552805, 551848, 410386, 408393, 406086, 409782, 100577456	1356	33	7258	1.62197	1	1	0.997083
INTERPRO	IPR000152:EGF-type aspartate/asparagine hydroxylation site	6	0.286944	0.163327	100577815, 408405, 725964, 410386, 406086, 100577456	1356	16	7258	2.00719	1	1	0.997083
INTERPRO	IPR018097:EGF-like calcium-binding, conserved site	6	0.286944	0.197908	100577815, 408405, 725964, 410386, 406086, 100577456	1356	17	7258	1.88912	1	1	0.997083
INTERPRO	IPR001791:Laminin G domain	5	0.23912	0.212761	409448, 410775, 551848, 408393, 409782	1356	13	7258	2.05866	1	1	0.997083
INTERPRO	IPR002049:EGF-like, laminin	3	0.143472	0.31195	410775, 551848, 408393	1356	6	7258	2.67625	1	1	0.997083
INTERPRO	IPR013320:Concanavalin A-like lectin/glucanase, subgroup	8	0.382592	0.519702	409448, 411899, 410775, 408718, 551848, 102656294, 408393, 409782	1356	36	7258	1.18945	1	1	0.997083
GOTERM_MF_DIRECT	GO:0005509~calcium ion binding	22	1.05213	0.701265	412914, 409533, 410950, 410368, 408405, 552261, 725964, 408393, 408690, 406086, 409782, 551970, 551843, 100578928, 100577815, 552546, 551848, 552209, 410013, 410386, 413210, 100577456	824	115	4152	0.963951	1	1	0.997159
Annotation Cluster 29	Enrichment Score: 0.7424474748108615
Category	Term	Count	%	PValue	Genes	List Total	Pop Hits	Pop Total	Fold Enrichment	Bonferroni	Benjamini	FDR
UP_KEYWORDS	Flavoprotein	13	0.621712	0.073129	409712, 102653881, 410744, 409066, 410748, 552395, 550667, 551533, 503861, 552457, 551039, 410032, 413340	1606	41	8471	1.67243	1	0.604721	0.585032
UP_KEYWORDS	FMN	3	0.143472	0.164807	503861, 551533, 409066	1606	4	8471	3.95595	1	1	0.971963
GOTERM_MF_DIRECT	GO:0010181~FMN binding	3	0.143472	0.491577	503861, 551533, 409066	824	8	4152	1.88956	1	1	0.997159
Annotation Cluster 30	Enrichment Score: 0.7383298824533402
Category	Term	Count	%	PValue	Genes	List Total	Pop Hits	Pop Total	Fold Enrichment	Bonferroni	Benjamini	FDR
INTERPRO	IPR019826:Carboxylesterase type B, active site	6	0.286944	0.0560321	406104, 726134, 409171, 408395, 411223, 406066	1356	12	7258	2.67625	1	1	0.997083
INTERPRO	IPR002018:Carboxylesterase, type B	8	0.382592	0.121157	406104, 726134, 409171, 408395, 411223, 413047, 411321, 406066	1356	23	7258	1.86174	1	1	0.997083
INTERPRO	IPR019819:Carboxylesterase type B, conserved site	6	0.286944	0.197908	406104, 409171, 408395, 413047, 411321, 406066	1356	17	7258	1.88912	1	1	0.997083
GOTERM_MF_DIRECT	GO:0016787~hydrolase activity	11	0.526064	0.828766	726134, 409171, 100577769, 408395, 411223, 551373, 408883, 726444, 551055, 406066, 726798	824	63	4152	0.879797	1	1	0.997159
Annotation Cluster 31	Enrichment Score: 0.7037047630852248
Category	Term	Count	%	PValue	Genes	List Total	Pop Hits	Pop Total	Fold Enrichment	Bonferroni	Benjamini	FDR
INTERPRO	IPR014756:Immunoglobulin E-set	12	0.573888	0.0824492	409206, 409425, 726848, 410896, 725038, 409187, 551922, 551648, 408926, 406086, 412907, 409354	1356	38	7258	1.69027	1	1	0.997083
INTERPRO	IPR005203:Hemocyanin, C-terminal	3	0.143472	0.235677	726848, 551648, 409354	1356	5	7258	3.2115	1	1	0.997083
INTERPRO	IPR005204:Hemocyanin, N-terminal	3	0.143472	0.235677	726848, 551648, 409354	1356	5	7258	3.2115	1	1	0.997083
INTERPRO	IPR013788:Hemocyanin/hexamerin	3	0.143472	0.235677	726848, 551648, 409354	1356	5	7258	3.2115	1	1	0.997083
INTERPRO	IPR000896:Hemocyanin/hexamerin middle domain	3	0.143472	0.235677	726848, 551648, 409354	1356	5	7258	3.2115	1	1	0.997083
INTERPRO	IPR008922:Uncharacterised domain, di-copper centre	3	0.143472	0.235677	726848, 551648, 409354	1356	5	7258	3.2115	1	1	0.997083
Annotation Cluster 32	Enrichment Score: 0.6926343177422197
Category	Term	Count	%	PValue	Genes	List Total	Pop Hits	Pop Total	Fold Enrichment	Bonferroni	Benjamini	FDR
INTERPRO	IPR017871:ABC transporter, conserved site	9	0.430416	0.114893	413959, 551235, 409666, 550918, 410944, 410269, 552371, 551061, 724304	1356	27	7258	1.78417	1	1	0.997083
INTERPRO	IPR003439:ABC transporter-like	11	0.526064	0.119168	413959, 551235, 410967, 409666, 550918, 410944, 410269, 552371, 551061, 411685, 724304	1356	36	7258	1.63549	1	1	0.997083
INTERPRO	IPR003593:AAA+ ATPase domain	23	1.09995	0.123644	413959, 409666, 550918, 410967, 410944, 410269, 552371, 551061, 724304, 551990, 413807, 552642, 551235, 551562, 551788, 726816, 411685, 410442, 411894, 411003, 411355, 551329, 411141	1356	92	7258	1.33813	1	1	0.997083
INTERPRO	IPR013525:ABC-2 type transporter	5	0.23912	0.17114	410967, 409666, 550918, 552371, 724304	1356	12	7258	2.23021	1	1	0.997083
INTERPRO	IPR011527:ABC transporter, transmembrane domain, type 1	5	0.23912	0.256779	413959, 410944, 410269, 551061, 411685	1356	14	7258	1.91161	1	1	0.997083
GOTERM_MF_DIRECT	GO:0042626~ATPase activity, coupled to transmembrane movement of substances	5	0.23912	0.345057	413959, 410944, 410269, 551061, 411685	824	15	4152	1.67961	1	1	0.997159
GOTERM_MF_DIRECT	GO:0016887~ATPase activity	9	0.430416	0.552242	551235, 410967, 551562, 409666, 550918, 552371, 411894, 411355, 724304	824	40	4152	1.13374	1	1	0.997159
Annotation Cluster 33	Enrichment Score: 0.6853570560263249
Category	Term	Count	%	PValue	Genes	List Total	Pop Hits	Pop Total	Fold Enrichment	Bonferroni	Benjamini	FDR
INTERPRO	IPR001611:Leucine-rich repeat	23	1.09995	0.0935762	726043, 725041, 725390, 410229, 412703, 724187, 100577163, 408902, 411158, 410256, 408888, 410555, 724651, 413280, 724808, 100576903, 410231, 408807, 409829, 100576789, 411145, 412064, 102654111	1356	89	7258	1.38323	1	1	0.997083
INTERPRO	IPR003591:Leucine-rich repeat, typical subtype	15	0.71736	0.181046	726043, 725041, 410229, 412703, 724187, 100577163, 411158, 410256, 408888, 410555, 724651, 100576903, 410231, 100576789, 102654111	1356	58	7258	1.38427	1	1	0.997083
UP_KEYWORDS	Leucine-rich repeat	8	0.382592	0.27097	726043, 725041, 410229, 412703, 411158, 410555, 410231, 102654111	1606	28	8471	1.50703	1	1	0.971963
INTERPRO	IPR000483:Cysteine-rich flanking region, C-terminal	5	0.23912	0.39509	410229, 412703, 411158, 410555, 102654111	1356	17	7258	1.57427	1	1	0.997083
Annotation Cluster 34	Enrichment Score: 0.6730427575851273
Category	Term	Count	%	PValue	Genes	List Total	Pop Hits	Pop Total	Fold Enrichment	Bonferroni	Benjamini	FDR
UP_KEYWORDS	G-protein coupled receptor	16	0.765184	0.039761	406068, 724495, 724473, 725297, 726393, 410654, 726130, 406150, 551571, 727324, 725008, 551388, 411760, 551848, 413211, 412570	1606	50	8471	1.68787	0.99983	0.50286	0.486488
INTERPRO	IPR000611:Neuropeptide Y receptor family	4	0.191296	0.0481476	724473, 413211, 727324, 412570	1356	5	7258	4.28201	1	1	0.997083
GOTERM_MF_DIRECT	GO:0004983~neuropeptide Y receptor activity	4	0.191296	0.0564501	724473, 413211, 727324, 412570	824	5	4152	4.03107	1	1	0.997159
INTERPRO	IPR000276:G protein-coupled receptor, rhodopsin-like	14	0.669536	0.300208	406068, 724495, 100578296, 724473, 725297, 726393, 410654, 726130, 551571, 727324, 725008, 551388, 413211, 412570	1356	59	7258	1.27009	1	1	0.997083
INTERPRO	IPR017452:GPCR, rhodopsin-like, 7TM	14	0.669536	0.300208	406068, 724495, 100578296, 724473, 725297, 726393, 410654, 726130, 551571, 727324, 725008, 551388, 413211, 412570	1356	59	7258	1.27009	1	1	0.997083
GOTERM_MF_DIRECT	GO:0004930~G-protein coupled receptor activity	12	0.573888	0.487022	406068, 724495, 100578296, 724780, 725297, 726130, 411760, 551848, 406150, 724760, 725008, 724853	824	53	4152	1.14087	1	1	0.997159
UP_KEYWORDS	Receptor	29	1.3869	0.906249	408645, 406068, 100578045, 412703, 410229, 724495, 413558, 724473, 408987, 726393, 726130, 406084, 727324, 725008, 724853, 408718, 411760, 412570, 409227, 413803, 724780, 725297, 410654, 406150, 724760, 551571, 551388, 551848, 413211	1606	181	8471	0.845101	1	1	0.971963
UP_KEYWORDS	Transducer	17	0.813008	0.960108	406068, 100578045, 724495, 724473, 725297, 726393, 410654, 726130, 406150, 551571, 727324, 725008, 551388, 411760, 551848, 413211, 412570	1606	120	8471	0.747234	1	1	0.971963
Annotation Cluster 35	Enrichment Score: 0.6369178076117465
Category	Term	Count	%	PValue	Genes	List Total	Pop Hits	Pop Total	Fold Enrichment	Bonferroni	Benjamini	FDR
GOTERM_BP_DIRECT	GO:0001522~pseudouridine synthesis	6	0.286944	0.0963394	724638, 413805, 102654640, 413686, 410341, 100577533	491	14	2671	2.33139	1	1	1
INTERPRO	IPR020103:Pseudouridine synthase, catalytic domain	4	0.191296	0.338439	413805, 102654640, 410341, 100577533	1356	11	7258	1.94637	1	1	0.997083
GOTERM_MF_DIRECT	GO:0009982~pseudouridine synthase activity	4	0.191296	0.376671	413805, 102654640, 410341, 100577533	824	11	4152	1.8323	1	1	0.997159
Annotation Cluster 36	Enrichment Score: 0.6362059097569814
Category	Term	Count	%	PValue	Genes	List Total	Pop Hits	Pop Total	Fold Enrichment	Bonferroni	Benjamini	FDR
INTERPRO	IPR000175:Sodium:neurotransmitter symporter	5	0.23912	0.17114	102654427, 725346, 725420, 411729, 725456	1356	12	7258	2.23021	1	1	0.997083
GOTERM_MF_DIRECT	GO:0005328~neurotransmitter:sodium symporter activity	5	0.23912	0.200455	102654427, 725346, 725420, 411729, 725456	824	12	4152	2.09951	1	1	0.997159
UP_KEYWORDS	Symport	5	0.23912	0.359759	102654427, 725346, 725420, 411729, 725456	1606	16	8471	1.64831	1	1	0.971963
Annotation Cluster 37	Enrichment Score: 0.6307574868169897
Category	Term	Count	%	PValue	Genes	List Total	Pop Hits	Pop Total	Fold Enrichment	Bonferroni	Benjamini	FDR
INTERPRO	IPR000727:Target SNARE coiled-coil domain	5	0.23912	0.132771	552038, 410279, 411114, 410719, 412816	1356	11	7258	2.43296	1	1	0.997083
INTERPRO	IPR010989:t-SNARE	4	0.191296	0.174444	410279, 107964502, 410719, 412816	1356	8	7258	2.67625	1	1	0.997083
KEGG_PATHWAY	ame04130:SNARE interactions in vesicular transport	6	0.286944	0.179041	552038, 410279, 550961, 410719, 552153, 412816	361	18	2113	1.95106	1	0.658408	0.606429
GOTERM_BP_DIRECT	GO:0016192~vesicle-mediated transport	7	0.334768	0.723201	410279, 411147, 550961, 107964502, 100577614, 551708, 412816	491	38	2671	1.00209	1	1	1
Annotation Cluster 38	Enrichment Score: 0.629094318763536
Category	Term	Count	%	PValue	Genes	List Total	Pop Hits	Pop Total	Fold Enrichment	Bonferroni	Benjamini	FDR
INTERPRO	IPR025110:Domain of unknown function DUF4009	5	0.23912	0.0689618	726362, 409624, 408920, 726625, 408564	1356	9	7258	2.97362	1	1	0.997083
INTERPRO	IPR000873:AMP-dependent synthetase/ligase	6	0.286944	0.13145	726362, 409624, 408920, 551837, 726625, 408564	1356	15	7258	2.141	1	1	0.997083
INTERPRO	IPR020845:AMP-binding, conserved site	5	0.23912	0.212761	726362, 409624, 408920, 726625, 408564	1356	13	7258	2.05866	1	1	0.997083
GOTERM_BP_DIRECT	GO:0008152~metabolic process	17	0.813008	0.436185	726362, 411657, 408920, 408329, 102655648, 100577140, 409494, 725646, 726625, 408564, 107965199, 724951, 551631, 551837, 100576646, 550804, 413043	491	82	2671	1.12779	1	1	1
GOTERM_MF_DIRECT	GO:0003824~catalytic activity	16	0.765184	0.850347	726362, 408920, 408329, 412149, 102655648, 411257, 412303, 409494, 726625, 406131, 408564, 409452, 552357, 551837, 550804, 100577026	824	93	4152	0.866896	1	1	0.997159
Annotation Cluster 39	Enrichment Score: 0.6068396142468101
Category	Term	Count	%	PValue	Genes	List Total	Pop Hits	Pop Total	Fold Enrichment	Bonferroni	Benjamini	FDR
INTERPRO	IPR012674:Calycin	4	0.191296	0.227185	408689, 409798, 100578744, 409278	1356	9	7258	2.37889	1	1	0.997083
INTERPRO	IPR000566:Lipocalin/cytosolic fatty-acid binding protein domain	3	0.143472	0.235677	408689, 100578744, 409278	1356	5	7258	3.2115	1	1	0.997083
INTERPRO	IPR011038:Calycin-like	4	0.191296	0.282348	408689, 409798, 100578744, 409278	1356	10	7258	2.141	1	1	0.997083
Annotation Cluster 40	Enrichment Score: 0.5873212264287295
Category	Term	Count	%	PValue	Genes	List Total	Pop Hits	Pop Total	Fold Enrichment	Bonferroni	Benjamini	FDR
INTERPRO	IPR005814:Aminotransferase class-III	4	0.191296	0.125821	100576186, 410583, 408817, 410582	1356	7	7258	3.05858	1	1	0.997083
GOTERM_MF_DIRECT	GO:0008483~transaminase activity	4	0.191296	0.144813	100576186, 410583, 408817, 410582	824	7	4152	2.87933	1	1	0.997159
GOTERM_BP_DIRECT	GO:0006520~cellular amino acid metabolic process	5	0.23912	0.162949	408587, 551548, 408969, 410639, 725204	491	12	2671	2.26663	1	1	1
INTERPRO	IPR015422:Pyridoxal phosphate-dependent transferase, major region, subdomain 2	10	0.47824	0.192652	100576186, 408587, 411796, 410039, 410583, 408817, 410582, 410639, 408432, 725204	1356	35	7258	1.52929	1	1	0.997083
GOTERM_MF_DIRECT	GO:0030170~pyridoxal phosphate binding	11	0.526064	0.206332	100576186, 408587, 411796, 410039, 410583, 408817, 410582, 410639, 408432, 100577026, 725204	824	38	4152	1.45861	1	1	0.997159
UP_KEYWORDS	Pyridoxal phosphate	8	0.382592	0.209202	100576186, 408587, 411796, 410583, 408817, 410582, 410639, 408432	1606	26	8471	1.62295	1	1	0.971963
INTERPRO	IPR015421:Pyridoxal phosphate-dependent transferase, major region, subdomain 1	10	0.47824	0.296779	100576186, 408587, 411796, 410039, 410583, 408817, 410582, 410639, 408432, 725204	1356	39	7258	1.37244	1	1	0.997083
INTERPRO	IPR021115:Pyridoxal-phosphate binding site	3	0.143472	0.31195	408587, 410639, 408432	1356	6	7258	2.67625	1	1	0.997083
INTERPRO	IPR015424:Pyridoxal phosphate-dependent transferase	10	0.47824	0.353362	100576186, 408587, 411796, 410039, 410583, 408817, 410582, 410639, 408432, 725204	1356	41	7258	1.30549	1	1	0.997083
INTERPRO	IPR002129:Pyridoxal phosphate-dependent decarboxylase	3	0.143472	0.637137	408587, 410639, 408432	1356	11	7258	1.45977	1	1	0.997083
GOTERM_MF_DIRECT	GO:0016831~carboxy-lyase activity	3	0.143472	0.672939	408587, 410639, 408432	824	11	4152	1.37423	1	1	0.997159
Annotation Cluster 41	Enrichment Score: 0.5870934905743135
Category	Term	Count	%	PValue	Genes	List Total	Pop Hits	Pop Total	Fold Enrichment	Bonferroni	Benjamini	FDR
INTERPRO	IPR022357:Major intrinsic protein, conserved site	3	0.143472	0.235677	725165, 413259, 410915	1356	5	7258	3.2115	1	1	0.997083
INTERPRO	IPR000425:Major intrinsic protein	3	0.143472	0.235677	725165, 413259, 410915	1356	5	7258	3.2115	1	1	0.997083
INTERPRO	IPR023271:Aquaporin-like	3	0.143472	0.31195	725165, 413259, 410915	1356	6	7258	2.67625	1	1	0.997083
Annotation Cluster 42	Enrichment Score: 0.5841906136825137
Category	Term	Count	%	PValue	Genes	List Total	Pop Hits	Pop Total	Fold Enrichment	Bonferroni	Benjamini	FDR
GOTERM_MF_DIRECT	GO:0008146~sulfotransferase activity	6	0.286944	0.125675	413914, 100576508, 412996, 550998, 411376, 727202	824	14	4152	2.1595	1	1	0.997159
GOTERM_BP_DIRECT	GO:0016051~carbohydrate biosynthetic process	3	0.143472	0.303993	413914, 550998, 727202	491	6	2671	2.71996	1	1	1
INTERPRO	IPR018011:Carbohydrate sulfotransferase-related	3	0.143472	0.31195	413914, 550998, 727202	1356	6	7258	2.67625	1	1	0.997083
INTERPRO	IPR005331:Sulfotransferase	3	0.143472	0.386402	413914, 550998, 727202	1356	7	7258	2.29393	1	1	0.997083
Annotation Cluster 43	Enrichment Score: 0.5761626981331959
Category	Term	Count	%	PValue	Genes	List Total	Pop Hits	Pop Total	Fold Enrichment	Bonferroni	Benjamini	FDR
UP_KEYWORDS	NADP	7	0.334768	0.048286	412986, 552712, 411983, 724560, 503861, 408859, 725325	1606	15	8471	2.46148	0.999975	0.518317	0.501442
INTERPRO	IPR026055:Fatty acyl-CoA reductase	3	0.143472	0.457055	412986, 411983, 724560	1356	8	7258	2.00719	1	1	0.997083
INTERPRO	IPR013120:Male sterility, NAD-binding	3	0.143472	0.457055	412986, 411983, 724560	1356	8	7258	2.00719	1	1	0.997083
GOTERM_MF_DIRECT	GO:0080019~fatty-acyl-CoA reductase (alcohol-forming
Annotation Cluster 44	Enrichment Score: 0.5229070269292542
Category	Term	Count	%	PValue	Genes	List Total	Pop Hits	Pop Total	Fold Enrichment	Bonferroni	Benjamini	FDR
KEGG_PATHWAY	ame00330:Arginine and proline metabolism	8	0.382592	0.0658446	725099, 552556, 408559, 410583, 410582, 408859, 411140, 412948	361	22	2113	2.12843	0.999576	0.439233	0.404556
INTERPRO	IPR016163:Aldehyde dehydrogenase, C-terminal	3	0.143472	0.386402	408559, 411140, 412948	1356	7	7258	2.29393	1	1	0.997083
INTERPRO	IPR016161:Aldehyde/histidinol dehydrogenase	3	0.143472	0.457055	408559, 411140, 412948	1356	8	7258	2.00719	1	1	0.997083
INTERPRO	IPR016162:Aldehyde dehydrogenase, N-terminal	3	0.143472	0.457055	408559, 411140, 412948	1356	8	7258	2.00719	1	1	0.997083
INTERPRO	IPR015590:Aldehyde dehydrogenase domain	3	0.143472	0.457055	408559, 411140, 412948	1356	8	7258	2.00719	1	1	0.997083
Annotation Cluster 45	Enrichment Score: 0.509479614847231
Category	Term	Count	%	PValue	Genes	List Total	Pop Hits	Pop Total	Fold Enrichment	Bonferroni	Benjamini	FDR
KEGG_PATHWAY	ame03410:Base excision repair	6	0.286944	0.245077	412308, 724891, 408649, 551204, 726923, 413086	361	20	2113	1.75596	1	0.798252	0.735232
UP_KEYWORDS	DNA damage	4	0.191296	0.347639	412308, 726816, 551204, 413086	1606	11	8471	1.91803	1	1	0.971963
UP_KEYWORDS	DNA repair	4	0.191296	0.347639	412308, 726816, 551204, 413086	1606	11	8471	1.91803	1	1	0.971963
Annotation Cluster 46	Enrichment Score: 0.4934502023892348
Category	Term	Count	%	PValue	Genes	List Total	Pop Hits	Pop Total	Fold Enrichment	Bonferroni	Benjamini	FDR
INTERPRO	IPR018108:Mitochondrial substrate/solute carrier	8	0.382592	0.28971	551301, 413517, 412678, 412503, 410791, 725922, 413551, 406075	1356	29	7258	1.47655	1	1	0.997083
INTERPRO	IPR023395:Mitochondrial carrier domain	8	0.382592	0.28971	551301, 413517, 412678, 412503, 410791, 725922, 413551, 406075	1356	29	7258	1.47655	1	1	0.997083
INTERPRO	IPR002067:Mitochondrial carrier protein	4	0.191296	0.394205	412678, 725922, 413551, 406075	1356	12	7258	1.78417	1	1	0.997083
Annotation Cluster 47	Enrichment Score: 0.46418319919142764
Category	Term	Count	%	PValue	Genes	List Total	Pop Hits	Pop Total	Fold Enrichment	Bonferroni	Benjamini	FDR
INTERPRO	IPR000372:Leucine-rich repeat-containing N-terminal	3	0.143472	0.160665	410229, 412703, 410231	1356	4	7258	4.01438	1	1	0.997083
UP_KEYWORDS	Leucine-rich repeat	8	0.382592	0.27097	726043, 725041, 410229, 412703, 411158, 410555, 410231, 102654111	1606	28	8471	1.50703	1	1	0.971963
INTERPRO	IPR000157:Toll/interleukin-1 receptor homology (TIR
GOTERM_BP_DIRECT	GO:0007165~signal transduction	11	0.526064	0.826769	410514, 102654652, 410229, 412703, 410246, 410542, 410896, 410231, 552265, 412907, 102655054	491	68	2671	0.879987	1	1	1
Annotation Cluster 48	Enrichment Score: 0.45880057564496746
Category	Term	Count	%	PValue	Genes	List Total	Pop Hits	Pop Total	Fold Enrichment	Bonferroni	Benjamini	FDR
INTERPRO	IPR011644:Heme-NO binding	3	0.143472	0.160665	411635, 408880, 413274	1356	4	7258	4.01438	1	1	0.997083
GOTERM_MF_DIRECT	GO:0004383~guanylate cyclase activity	4	0.191296	0.199009	411635, 413596, 408880, 413274	824	8	4152	2.51942	1	1	0.997159
UP_KEYWORDS	Lyase	9	0.430416	0.278797	411635, 551204, 726262, 725646, 413596, 410639, 408432, 408880, 413708	1606	33	8471	1.43853	1	1	0.971963
INTERPRO	IPR011645:Haem NO binding associated	3	0.143472	0.31195	411635, 408880, 413274	1356	6	7258	2.67625	1	1	0.997083
INTERPRO	IPR024096:NO signalling/Golgi transport ligand-binding domain	3	0.143472	0.386402	411635, 408880, 413274	1356	7	7258	2.29393	1	1	0.997083
INTERPRO	IPR001054:Adenylyl cyclase class-3/4/guanylyl cyclase	4	0.191296	0.448639	411635, 726262, 408880, 413274	1356	13	7258	1.64693	1	1	0.997083
INTERPRO	IPR018297:Adenylyl cyclase class-3/4/guanylyl cyclase, conserved site	3	0.143472	0.522732	411635, 726262, 408880	1356	9	7258	1.78417	1	1	0.997083
GOTERM_BP_DIRECT	GO:0035556~intracellular signal transduction	9	0.430416	0.847639	411290, 411635, 727232, 413071, 406106, 726262, 413892, 408880, 413274	491	57	2671	0.858935	1	1	1
Annotation Cluster 49	Enrichment Score: 0.44352557749358507
Category	Term	Count	%	PValue	Genes	List Total	Pop Hits	Pop Total	Fold Enrichment	Bonferroni	Benjamini	FDR
GOTERM_BP_DIRECT	GO:0007166~cell surface receptor signaling pathway	4	0.191296	0.272689	724780, 551848, 724760, 724853	491	10	2671	2.17597	1	1	1
INTERPRO	IPR000832:GPCR, family 2, secretin-like	4	0.191296	0.282348	724780, 551848, 724760, 724853	1356	10	7258	2.141	1	1	0.997083
INTERPRO	IPR017981:GPCR, family 2-like	4	0.191296	0.448639	724780, 551848, 724760, 724853	1356	13	7258	1.64693	1	1	0.997083
GOTERM_MF_DIRECT	GO:0004930~G-protein coupled receptor activity	12	0.573888	0.487022	406068, 724495, 100578296, 724780, 725297, 726130, 411760, 551848, 406150, 724760, 725008, 724853	824	53	4152	1.14087	1	1	0.997159
Annotation Cluster 50	Enrichment Score: 0.41227510590417826
Category	Term	Count	%	PValue	Genes	List Total	Pop Hits	Pop Total	Fold Enrichment	Bonferroni	Benjamini	FDR
INTERPRO	IPR000595:Cyclic nucleotide-binding domain	5	0.23912	0.302353	551443, 410498, 409845, 413810, 100576901	1356	15	7258	1.78417	1	1	0.997083
INTERPRO	IPR018490:Cyclic nucleotide-binding-like	5	0.23912	0.348694	551443, 410498, 409845, 413810, 100576901	1356	16	7258	1.67266	1	1	0.997083
INTERPRO	IPR014710:RmlC-like jelly roll fold	6	0.286944	0.549814	551443, 725254, 410498, 409845, 413810, 100576901	1356	26	7258	1.23519	1	1	0.997083
Annotation Cluster 51	Enrichment Score: 0.39909616311791674
Category	Term	Count	%	PValue	Genes	List Total	Pop Hits	Pop Total	Fold Enrichment	Bonferroni	Benjamini	FDR
KEGG_PATHWAY	ame03410:Base excision repair	6	0.286944	0.245077	412308, 724891, 408649, 551204, 726923, 413086	361	20	2113	1.75596	1	0.798252	0.735232
UP_KEYWORDS	DNA replication	4	0.191296	0.459138	412308, 724891, 551739, 413086	1606	13	8471	1.62295	1	1	0.971963
KEGG_PATHWAY	ame03030:DNA replication	7	0.334768	0.564241	412308, 552642, 724891, 726923, 551990, 551739, 413807	361	35	2113	1.17064	1	1	0.929204
Annotation Cluster 52	Enrichment Score: 0.37253838762699204
Category	Term	Count	%	PValue	Genes	List Total	Pop Hits	Pop Total	Fold Enrichment	Bonferroni	Benjamini	FDR
INTERPRO	IPR001356:Homeodomain	19	0.908656	0.225608	100577365, 725151, 410304, 725671, 411104, 726370, 724252, 410643, 726415, 726999, 726978, 408443, 102654608, 726676, 412839, 552251, 409095, 551357, 727092	1356	80	7258	1.27122	1	1	0.997083
UP_KEYWORDS	DNA-binding	39	1.86514	0.230087	410304, 408521, 102653894, 724891, 726050, 413558, 724252, 726370, 410643, 726415, 726999, 406084, 726978, 408443, 102654608, 726676, 552251, 552642, 413060, 552322, 409095, 551357, 100577833, 102655073, 100576369, 551739, 725151, 100577365, 409227, 725671, 411104, 726542, 726487, 412839, 552797, 724979, 727092, 410442, 411296	1606	178	8471	1.15567	1	1	0.971963
GOTERM_MF_DIRECT	GO:0043565~sequence-specific DNA binding	32	1.53037	0.243842	100577332, 726230, 410304, 408521, 102653894, 726050, 413558, 724252, 726370, 410643, 726415, 406084, 408443, 726676, 552251, 413060, 409095, 551357, 410253, 100576369, 725151, 100577365, 409227, 725671, 411104, 412839, 552797, 724979, 413653, 100576912, 727092, 411296	824	138	4152	1.16843	1	1	0.997159
UP_KEYWORDS	Homeobox	19	0.908656	0.245932	100577365, 725151, 410304, 725671, 411104, 726370, 724252, 410643, 726415, 726999, 726978, 408443, 102654608, 726676, 412839, 552251, 409095, 551357, 727092	1606	80	8471	1.25272	1	1	0.971963
INTERPRO	IPR017970:Homeobox, conserved site	16	0.765184	0.278955	100577365, 725151, 410304, 725671, 411104, 726370, 724252, 410643, 726415, 408443, 726676, 412839, 552251, 409095, 551357, 727092	1356	68	7258	1.25941	1	1	0.997083
INTERPRO	IPR020479:Homeodomain, metazoa	9	0.430416	0.324	725151, 100577365, 725671, 411104, 724252, 726370, 410643, 102654608, 726676	1356	35	7258	1.37636	1	1	0.997083
INTERPRO	IPR000047:Helix-turn-helix motif	4	0.191296	0.448639	725151, 100577365, 726676, 552251	1356	13	7258	1.64693	1	1	0.997083
INTERPRO	IPR009057:Homeodomain-like	23	1.09995	0.558135	100577365, 725151, 410304, 725671, 408521, 102656620, 411104, 726370, 724252, 410643, 726415, 408384, 726999, 726978, 408443, 102654608, 107964189, 726676, 412839, 552251, 409095, 551357, 727092	1356	119	7258	1.03452	1	1	0.997083
GOTERM_BP_DIRECT	GO:0006355~regulation of transcription, DNA-templated	27	1.29125	0.677392	725085, 410304, 726370, 410643, 726415, 726999, 408443, 726676, 552251, 409095, 551357, 551914, 412452, 725151, 408611, 100577365, 406112, 408411, 725671, 411104, 724465, 408894, 726247, 412839, 102656170, 726816, 100577543	491	151	2671	0.972701	1	1	1
UP_KEYWORDS	Nucleus	52	2.48685	0.710872	412308, 408521, 413558, 726370, 409735, 410643, 100578380, 726415, 551282, 726978, 408443, 102654608, 552251, 552322, 409095, 551357, 100576369, 725151, 102654312, 725671, 413404, 411104, 724465, 726923, 726487, 412839, 552797, 551820, 727092, 410304, 102653894, 724891, 724252, 408384, 726999, 406084, 406086, 726676, 551531, 413060, 552145, 100577833, 102655073, 408611, 100577365, 409227, 408852,…	1606	286	8471	0.959017	1	1	0.971963
GOTERM_CC_DIRECT	GO:0005634~nucleus	60	2.86944	0.998789	100577332, 408521, 413558, 726370, 409735, 410643, 100578380, 410808, 726415, 551282, 726978, 408443, 102654608, 552251, 552642, 552322, 409095, 551357, 100576369, 725151, 725671, 411104, 725279, 724465, 726923, 726487, 726247, 412839, 552797, 411192, 727092, 100576975, 411833, 410304, 102653894, 724891, 724252, 408384, 726999, 406084, 406086, 551781, 726676, 413060, 552145, 100577833, 102655073,…	664	437	3583	0.740881	1	1	1
GOTERM_MF_DIRECT	GO:0003677~DNA binding	30	1.43472	0.998965	412308, 408521, 102656620, 724891, 408649, 408384, 726999, 726978, 406086, 724458, 102654608, 107964189, 552642, 552322, 725618, 100577833, 102655073, 413086, 551739, 408611, 408411, 724465, 726542, 726487, 725552, 551990, 411191, 551204, 410442, 100576136	824	231	4152	0.654394	1	1	0.998965
Annotation Cluster 53	Enrichment Score: 0.3667895406406461
Category	Term	Count	%	PValue	Genes	List Total	Pop Hits	Pop Total	Fold Enrichment	Bonferroni	Benjamini	FDR
INTERPRO	IPR011030:Vitellinogen, superhelical	3	0.143472	0.235677	411955, 726182, 406088	1356	5	7258	3.2115	1	1	0.997083
GOTERM_MF_DIRECT	GO:0005319~lipid transporter activity	4	0.191296	0.435409	411955, 726182, 408992, 406088	824	12	4152	1.67961	1	1	0.997159
INTERPRO	IPR015816:Vitellinogen, beta-sheet N-terminal	3	0.143472	0.522732	411955, 726182, 406088	1356	9	7258	1.78417	1	1	0.997083
INTERPRO	IPR015819:Lipid transport protein, beta-sheet shell	3	0.143472	0.522732	411955, 726182, 406088	1356	9	7258	1.78417	1	1	0.997083
INTERPRO	IPR001747:Lipid transport protein, N-terminal	3	0.143472	0.522732	411955, 726182, 406088	1356	9	7258	1.78417	1	1	0.997083
Annotation Cluster 54	Enrichment Score: 0.34839207005312123
Category	Term	Count	%	PValue	Genes	List Total	Pop Hits	Pop Total	Fold Enrichment	Bonferroni	Benjamini	FDR
INTERPRO	IPR020843:Polyketide synthase, enoylreductase	4	0.191296	0.282348	412815, 408643, 409207, 410167	1356	10	7258	2.141	1	1	0.997083
INTERPRO	IPR011032:GroES-like	4	0.191296	0.500964	412815, 408643, 409207, 410167	1356	14	7258	1.52929	1	1	0.997083
INTERPRO	IPR002085:Alcohol dehydrogenase superfamily, zinc-type	3	0.143472	0.637137	408643, 409207, 410167	1356	11	7258	1.45977	1	1	0.997083
Annotation Cluster 55	Enrichment Score: 0.3405390390876262
Category	Term	Count	%	PValue	Genes	List Total	Pop Hits	Pop Total	Fold Enrichment	Bonferroni	Benjamini	FDR
INTERPRO	IPR024079:Metallopeptidase, catalytic domain	8	0.382592	0.19833	410406, 409468, 411846, 412888, 410609, 410386, 726421, 410380	1356	26	7258	1.64693	1	1	0.997083
GOTERM_MF_DIRECT	GO:0004222~metalloendopeptidase activity	10	0.47824	0.395563	410406, 409468, 411846, 412888, 102655811, 410609, 410386, 726421, 410380, 413021	824	40	4152	1.25971	1	1	0.997159
INTERPRO	IPR000718:Peptidase M13	3	0.143472	0.582828	411846, 726421, 410380	1356	10	7258	1.60575	1	1	0.997083
INTERPRO	IPR018497:Peptidase M13, C-terminal domain	3	0.143472	0.582828	411846, 726421, 410380	1356	10	7258	1.60575	1	1	0.997083
INTERPRO	IPR001590:Peptidase M12B, ADAM/reprolysin	3	0.143472	0.582828	409468, 412888, 410609	1356	10	7258	1.60575	1	1	0.997083
INTERPRO	IPR008753:Peptidase M13, N-terminal domain	3	0.143472	0.582828	411846, 726421, 410380	1356	10	7258	1.60575	1	1	0.997083
Annotation Cluster 56	Enrichment Score: 0.33883193161051
Category	Term	Count	%	PValue	Genes	List Total	Pop Hits	Pop Total	Fold Enrichment	Bonferroni	Benjamini	FDR
INTERPRO	IPR000418:Ets domain	4	0.191296	0.125821	552797, 413060, 102653894, 100576369	1356	7	7258	3.05858	1	1	0.997083
INTERPRO	IPR011991:Winged helix-turn-helix DNA-binding domain	15	0.71736	0.871122	411833, 102653894, 726050, 410869, 551184, 552797, 724517, 724979, 413060, 551820, 412221, 411476, 100577833, 411296, 100576369	1356	95	7258	0.845133	1	1	0.997083
GOTERM_MF_DIRECT	GO:0003700~transcription factor activity, sequence-specific DNA binding	18	0.860832	0.878361	100577332, 726230, 409227, 408852, 102653894, 726050, 413558, 724252, 406086, 552797, 724979, 413060, 410253, 413653, 100576912, 727092, 411296, 100576369	824	107	4152	0.847654	1	1	0.997159
Annotation Cluster 57	Enrichment Score: 0.2797512415440631
Category	Term	Count	%	PValue	Genes	List Total	Pop Hits	Pop Total	Fold Enrichment	Bonferroni	Benjamini	FDR
GOTERM_BP_DIRECT	GO:0042742~defense response to bacterium	3	0.143472	0.512604	725074, 406140, 406144	491	9	2671	1.81331	1	1	1
UP_KEYWORDS	Antibiotic	3	0.143472	0.531474	725074, 406140, 406144	1606	9	8471	1.7582	1	1	0.971963
UP_KEYWORDS	Antimicrobial	3	0.143472	0.531474	725074, 406140, 406144	1606	9	8471	1.7582	1	1	0.971963
Annotation Cluster 58	Enrichment Score: 0.27134601871576686
Category	Term	Count	%	PValue	Genes	List Total	Pop Hits	Pop Total	Fold Enrichment	Bonferroni	Benjamini	FDR
INTERPRO	IPR020894:Cadherin conserved site	4	0.191296	0.338439	552546, 410368, 551848, 413210	1356	11	7258	1.94637	1	1	0.997083
GOTERM_BP_DIRECT	GO:0007156~homophilic cell adhesion via plasma membrane adhesion molecules	4	0.191296	0.436425	552546, 410368, 551848, 413210	491	13	2671	1.67382	1	1	1
INTERPRO	IPR002126:Cadherin	4	0.191296	0.448639	552546, 410368, 551848, 413210	1356	13	7258	1.64693	1	1	0.997083
INTERPRO	IPR015919:Cadherin-like	4	0.191296	0.448639	552546, 410368, 551848, 413210	1356	13	7258	1.64693	1	1	0.997083
UP_KEYWORDS	Calcium	5	0.23912	0.80505	409533, 552546, 410368, 551848, 413210	1606	28	8471	0.941892	1	1	0.971963
GOTERM_CC_DIRECT	GO:0005886~plasma membrane	15	0.71736	0.983824	725483, 100578045, 413803, 725297, 410368, 726262, 406150, 409650, 551388, 552785, 552546, 551643, 411760, 551848, 413210	664	119	3583	0.680179	1	1	1
Annotation Cluster 59	Enrichment Score: 0.2697433183860356
Category	Term	Count	%	PValue	Genes	List Total	Pop Hits	Pop Total	Fold Enrichment	Bonferroni	Benjamini	FDR
INTERPRO	IPR013099:Ion transport 2	4	0.191296	0.394205	726925, 413106, 411958, 410805	1356	12	7258	1.78417	1	1	0.997083
INTERPRO	IPR003280:Two pore domain potassium channel	3	0.143472	0.522732	413106, 411958, 410805	1356	9	7258	1.78417	1	1	0.997083
GOTERM_MF_DIRECT	GO:0005267~potassium channel activity	3	0.143472	0.558607	413106, 411958, 410805	824	9	4152	1.67961	1	1	0.997159
UP_KEYWORDS	Ion channel	11	0.526064	0.7243	408645, 552785, 413803, 410498, 409845, 413106, 725513, 100578207, 551845, 411958, 410805	1606	60	8471	0.967009	1	1	0.971963
Annotation Cluster 60	Enrichment Score: 0.26105671263900093
Category	Term	Count	%	PValue	Genes	List Total	Pop Hits	Pop Total	Fold Enrichment	Bonferroni	Benjamini	FDR
INTERPRO	IPR020479:Homeodomain, metazoa	9	0.430416	0.324	725151, 100577365, 725671, 411104, 724252, 726370, 410643, 102654608, 726676	1356	35	7258	1.37636	1	1	0.997083
GOTERM_BP_DIRECT	GO:0007275~multicellular organism development	8	0.382592	0.620118	725151, 100577365, 724252, 410643, 413502, 410808, 413500, 406086	491	40	2671	1.08798	1	1	1
UP_KEYWORDS	Developmental protein	6	0.286944	0.819995	725151, 724252, 410643, 413502, 413500, 406086	1606	35	8471	0.904216	1	1	0.971963
Annotation Cluster 61	Enrichment Score: 0.24603920834984483
Category	Term	Count	%	PValue	Genes	List Total	Pop Hits	Pop Total	Fold Enrichment	Bonferroni	Benjamini	FDR
GOTERM_MF_DIRECT	GO:0004713~protein tyrosine kinase activity	6	0.286944	0.125675	410190, 412747, 411213, 411201, 413596, 409937	824	14	4152	2.1595	1	1	0.997159
INTERPRO	IPR020635:Tyrosine-protein kinase, catalytic domain	6	0.286944	0.473614	410190, 411213, 408718, 411201, 413596, 409937	1356	24	7258	1.33813	1	1	0.997083
INTERPRO	IPR008266:Tyrosine-protein kinase, active site	6	0.286944	0.652888	410190, 411213, 408718, 411201, 413596, 409937	1356	29	7258	1.10742	1	1	0.997083
INTERPRO	IPR001245:Serine-threonine/tyrosine-protein kinase catalytic domain	5	0.23912	0.924787	410190, 411213, 408718, 411201, 413596	1356	36	7258	0.743404	1	1	0.997083
INTERPRO	IPR011009:Protein kinase-like domain	28	1.33907	0.961324	410228, 726672, 412747, 413759, 408406, 406106, 411213, 726790, 410489, 102653935, 724536, 410190, 725439, 408718, 100576901, 411201, 409409, 409965, 410732, 413964, 409286, 726965, 409246, 552617, 413596, 410562, 409937, 413153	1356	191	7258	0.784661	1	1	0.997083
INTERPRO	IPR000719:Protein kinase, catalytic domain	23	1.09995	0.966811	409965, 410228, 412747, 413759, 408406, 406106, 411213, 410732, 413964, 726790, 410489, 409286, 409246, 410190, 408718, 552617, 100576901, 411201, 413596, 410562, 409409, 409937, 413153	1356	162	7258	0.759924	1	1	0.997083
Annotation Cluster 62	Enrichment Score: 0.23923454550898463
Category	Term	Count	%	PValue	Genes	List Total	Pop Hits	Pop Total	Fold Enrichment	Bonferroni	Benjamini	FDR
INTERPRO	IPR004161:Translation elongation factor EFTu/EF1A, domain 2	4	0.191296	0.227185	408556, 410414, 408328, 411351	1356	9	7258	2.37889	1	1	0.997083
INTERPRO	IPR000795:Elongation factor, GTP-binding domain	4	0.191296	0.448639	408556, 410414, 408328, 411351	1356	13	7258	1.64693	1	1	0.997083
INTERPRO	IPR009000:Translation elongation/initiation factor/Ribosomal, beta-barrel	5	0.23912	0.485647	408556, 410414, 408328, 413686, 411351	1356	19	7258	1.40855	1	1	0.997083
GOTERM_MF_DIRECT	GO:0003924~GTPase activity	8	0.382592	0.851111	408556, 410414, 410559, 410996, 408328, 100577548, 102656465, 411351	824	47	4152	0.857674	1	1	0.997159
INTERPRO	IPR005225:Small GTP-binding protein domain	11	0.526064	0.877499	408556, 410414, 411280, 724594, 411642, 551930, 107965449, 409966, 102655814, 412030, 411351	1356	71	7258	0.829262	1	1	0.997083
GOTERM_MF_DIRECT	GO:0005525~GTP binding	18	0.860832	0.992574	408556, 724161, 410414, 409633, 410559, 724594, 411642, 410996, 107965449, 409966, 408328, 725345, 102655814, 411280, 551930, 100577548, 412030, 411351	824	137	4152	0.662037	1	1	0.997159
Annotation Cluster 63	Enrichment Score: 0.22983485204929946
Category	Term	Count	%	PValue	Genes	List Total	Pop Hits	Pop Total	Fold Enrichment	Bonferroni	Benjamini	FDR
GOTERM_BP_DIRECT	GO:0006032~chitin catabolic process	3	0.143472	0.572583	100577156, 413705, 413481	491	10	2671	1.63198	1	1	1
INTERPRO	IPR001223:Glycoside hydrolase, family 18, catalytic domain	3	0.143472	0.582828	100577156, 413705, 413481	1356	10	7258	1.60575	1	1	0.997083
INTERPRO	IPR011583:Chitinase II	3	0.143472	0.582828	100577156, 413705, 413481	1356	10	7258	1.60575	1	1	0.997083
GOTERM_MF_DIRECT	GO:0004568~chitinase activity	3	0.143472	0.619072	100577156, 413705, 413481	824	10	4152	1.51165	1	1	0.997159
Annotation Cluster 64	Enrichment Score: 0.22957315799922917
Category	Term	Count	%	PValue	Genes	List Total	Pop Hits	Pop Total	Fold Enrichment	Bonferroni	Benjamini	FDR
UP_KEYWORDS	Redox-active center	3	0.143472	0.318769	408557, 551039, 410032	1606	6	8471	2.6373	1	1	0.971963
INTERPRO	IPR016156:FAD/NAD-linked reductase, dimerisation	3	0.143472	0.386402	551039, 410032, 412212	1356	7	7258	2.29393	1	1	0.997083
INTERPRO	IPR004099:Pyridine nucleotide-disulphide oxidoreductase, dimerisation	3	0.143472	0.386402	551039, 410032, 412212	1356	7	7258	2.29393	1	1	0.997083
GOTERM_CC_DIRECT	GO:0005623~cell	7	0.334768	0.679128	408557, 551975, 551039, 408818, 410032, 412212, 100576333	664	36	3583	1.04924	1	1	1
GOTERM_BP_DIRECT	GO:0045454~cell redox homeostasis	6	0.286944	0.797027	408557, 551975, 551039, 410032, 412212, 100576333	491	35	2671	0.932557	1	1	1
INTERPRO	IPR013766:Thioredoxin domain	3	0.143472	0.961775	408557, 551975, 100576333	1356	25	7258	0.642301	1	1	0.997083
INTERPRO	IPR012336:Thioredoxin-like fold	5	0.23912	0.997549	408557, 551975, 411045, 727049, 100576333	1356	59	7258	0.453602	1	1	0.997549
Annotation Cluster 65	Enrichment Score: 0.22236793457786755
Category	Term	Count	%	PValue	Genes	List Total	Pop Hits	Pop Total	Fold Enrichment	Bonferroni	Benjamini	FDR
INTERPRO	IPR011705:BTB/Kelch-associated	4	0.191296	0.550617	411968, 411991, 412476, 551868	1356	15	7258	1.42734	1	1	0.997083
INTERPRO	IPR000210:BTB/POZ-like	12	0.573888	0.602941	411968, 552255, 552695, 411991, 100577913, 726547, 100576645, 725415, 551845, 551868, 551360, 551086	1356	61	7258	1.05295	1	1	0.997083
INTERPRO	IPR011333:BTB/POZ fold	12	0.573888	0.648293	411968, 552255, 552695, 411991, 100577913, 726547, 100576645, 725415, 551845, 551868, 551360, 551086	1356	63	7258	1.01953	1	1	0.997083
Annotation Cluster 66	Enrichment Score: 0.221107103066668
Category	Term	Count	%	PValue	Genes	List Total	Pop Hits	Pop Total	Fold Enrichment	Bonferroni	Benjamini	FDR
INTERPRO	IPR001609:Myosin head, motor domain	3	0.143472	0.457055	410489, 409937, 551706	1356	8	7258	2.00719	1	1	0.997083
UP_KEYWORDS	Myosin	3	0.143472	0.465435	410489, 409937, 551706	1606	8	8471	1.97797	1	1	0.971963
GOTERM_CC_DIRECT	GO:0016459~myosin complex	3	0.143472	0.517603	410489, 409937, 551706	664	9	3583	1.79869	1	1	1
GOTERM_MF_DIRECT	GO:0003774~motor activity	3	0.143472	0.558607	410489, 409937, 551706	824	9	4152	1.67961	1	1	0.997159
UP_KEYWORDS	Actin-binding	4	0.191296	0.651345	411744, 410489, 409937, 551706	1606	17	8471	1.24108	1	1	0.971963
UP_KEYWORDS	Motor protein	3	0.143472	0.807337	410489, 409937, 551706	1606	15	8471	1.05492	1	1	0.971963
INTERPRO	IPR000048:IQ motif, EF-hand binding site	3	0.143472	0.875898	410489, 409937, 551706	1356	18	7258	0.892085	1	1	0.997083
Annotation Cluster 67	Enrichment Score: 0.19834396657075198
Category	Term	Count	%	PValue	Genes	List Total	Pop Hits	Pop Total	Fold Enrichment	Bonferroni	Benjamini	FDR
UP_KEYWORDS	Initiation factor	5	0.23912	0.453166	409258, 414004, 409079, 551184, 408573	1606	18	8471	1.46517	1	1	0.971963
UP_KEYWORDS	Protein biosynthesis	10	0.47824	0.488131	409258, 413878, 408328, 414004, 552572, 411351, 409079, 551184, 550903, 408573	1606	45	8471	1.17213	1	1	0.971963
GOTERM_MF_DIRECT	GO:0003743~translation initiation factor activity	6	0.286944	0.531693	409258, 414004, 726428, 409079, 551184, 408573	824	24	4152	1.25971	1	1	0.997159
GOTERM_BP_DIRECT	GO:0006446~regulation of translational initiation	3	0.143472	0.675885	409258, 414004, 551184	491	12	2671	1.35998	1	1	1
GOTERM_BP_DIRECT	GO:0001731~formation of translation preinitiation complex	3	0.143472	0.675885	409258, 414004, 551184	491	12	2671	1.35998	1	1	1
GOTERM_CC_DIRECT	GO:0016282~eukaryotic 43S preinitiation complex	3	0.143472	0.680774	409258, 414004, 551184	664	12	3583	1.34902	1	1	1
GOTERM_CC_DIRECT	GO:0033290~eukaryotic 48S preinitiation complex	3	0.143472	0.680774	409258, 414004, 551184	664	12	3583	1.34902	1	1	1
GOTERM_CC_DIRECT	GO:0005852~eukaryotic translation initiation factor 3 complex	3	0.143472	0.680774	409258, 414004, 551184	664	12	3583	1.34902	1	1	1
KEGG_PATHWAY	ame03013:RNA transport	13	0.621712	0.967597	408556, 409258, 725396, 552010, 551184, 552515, 413675, 410099, 410343, 413343, 414004, 100578852, 551707	361	107	2113	0.711135	1	1	0.967597
Annotation Cluster 68	Enrichment Score: 0.17720690672921932
Category	Term	Count	%	PValue	Genes	List Total	Pop Hits	Pop Total	Fold Enrichment	Bonferroni	Benjamini	FDR
INTERPRO	IPR000092:Polyprenyl synthetase	3	0.143472	0.582828	412735, 726859, 726969	1356	10	7258	1.60575	1	1	0.997083
INTERPRO	IPR008949:Terpenoid synthase	3	0.143472	0.637137	412735, 726859, 726969	1356	11	7258	1.45977	1	1	0.997083
GOTERM_BP_DIRECT	GO:0008299~isoprenoid biosynthetic process	3	0.143472	0.791783	412735, 726859, 726969	491	15	2671	1.08798	1	1	1
Annotation Cluster 69	Enrichment Score: 0.16965977422332304
Category	Term	Count	%	PValue	Genes	List Total	Pop Hits	Pop Total	Fold Enrichment	Bonferroni	Benjamini	FDR
INTERPRO	IPR013323:SIAH-type domain	3	0.143472	0.31195	100578041, 413103, 410808	1356	6	7258	2.67625	1	1	0.997083
INTERPRO	IPR008974:TRAF-like	4	0.191296	0.338439	100578041, 413103, 410808, 100576965	1356	11	7258	1.94637	1	1	0.997083
GOTERM_MF_DIRECT	GO:0004842~ubiquitin-protein transferase activity	5	0.23912	0.916355	412975, 100578041, 413103, 410808, 411805	824	33	4152	0.76346	1	1	0.997159
INTERPRO	IPR017907:Zinc finger, RING-type, conserved site	3	0.143472	0.994635	409206, 410756, 410462	1356	36	7258	0.446042	1	1	0.997083
INTERPRO	IPR001841:Zinc finger, RING-type	10	0.47824	0.997122	409206, 410756, 411569, 409940, 408648, 100578041, 410462, 413103, 410808, 551708	1356	98	7258	0.546174	1	1	0.997122
INTERPRO	IPR013083:Zinc finger, RING/FYVE/PHD-type	13	0.621712	0.999999	410756, 409206, 411569, 409940, 412975, 408648, 410808, 411805, 413103, 408619, 411881, 410462, 551708	1356	179	7258	0.38873	1	1	0.999999
Annotation Cluster 70	Enrichment Score: 0.16718997084428414
Category	Term	Count	%	PValue	Genes	List Total	Pop Hits	Pop Total	Fold Enrichment	Bonferroni	Benjamini	FDR
INTERPRO	IPR002453:Beta tubulin	3	0.143472	0.235677	410559, 410996, 100577548	1356	5	7258	3.2115	1	1	0.997083
INTERPRO	IPR013838:Beta tubulin, autoregulation binding site	3	0.143472	0.235677	410559, 410996, 100577548	1356	5	7258	3.2115	1	1	0.997083
GOTERM_MF_DIRECT	GO:0005200~structural constituent of cytoskeleton	4	0.191296	0.545502	410559, 410996, 411744, 100577548	824	14	4152	1.43967	1	1	0.997159
INTERPRO	IPR018316:Tubulin/FtsZ, 2-layer sandwich domain	3	0.143472	0.766807	410559, 410996, 100577548	1356	14	7258	1.14697	1	1	0.997083
UP_KEYWORDS	GTP-binding	12	0.573888	0.782861	409633, 410559, 724594, 411642, 410996, 551930, 409966, 408328, 725345, 102655814, 100577548, 411351	1606	69	8471	0.917321	1	1	0.971963
INTERPRO	IPR000217:Tubulin	3	0.143472	0.800067	410559, 410996, 100577548	1356	15	7258	1.0705	1	1	0.997083
INTERPRO	IPR023123:Tubulin, C-terminal	3	0.143472	0.800067	410559, 410996, 100577548	1356	15	7258	1.0705	1	1	0.997083
INTERPRO	IPR008280:Tubulin/FtsZ, C-terminal	3	0.143472	0.800067	410559, 410996, 100577548	1356	15	7258	1.0705	1	1	0.997083
INTERPRO	IPR003008:Tubulin/FtsZ, GTPase domain	3	0.143472	0.829046	410559, 410996, 100577548	1356	16	7258	1.0036	1	1	0.997083
GOTERM_MF_DIRECT	GO:0003924~GTPase activity	8	0.382592	0.851111	408556, 410414, 410559, 410996, 408328, 100577548, 102656465, 411351	824	47	4152	0.857674	1	1	0.997159
GOTERM_BP_DIRECT	GO:0007017~microtubule-based process	3	0.143472	0.869516	410559, 410996, 100577548	491	18	2671	0.906653	1	1	1
UP_KEYWORDS	Cytoskeleton	4	0.191296	0.878633	410559, 409539, 410996, 100577548	1606	25	8471	0.843935	1	1	0.971963
UP_KEYWORDS	Microtubule	4	0.191296	0.942064	410559, 409539, 410996, 100577548	1606	30	8471	0.703279	1	1	0.971963
GOTERM_CC_DIRECT	GO:0005874~microtubule	4	0.191296	0.964785	410559, 409539, 410996, 100577548	664	34	3583	0.634833	1	1	1
Annotation Cluster 71	Enrichment Score: 0.16167818064410355
Category	Term	Count	%	PValue	Genes	List Total	Pop Hits	Pop Total	Fold Enrichment	Bonferroni	Benjamini	FDR
INTERPRO	IPR020849:Small GTPase superfamily, Ras type	6	0.286944	0.273178	409633, 411642, 551930, 409966, 725345, 102655814	1356	19	7258	1.69027	1	1	0.997083
GOTERM_CC_DIRECT	GO:0016020~membrane	12	0.573888	0.441067	409633, 408412, 411642, 551930, 409966, 725345, 102655814, 100576569, 102655156, 409531, 726599, 100576432	664	55	3583	1.17733	1	1	1
UP_KEYWORDS	GTP-binding	12	0.573888	0.782861	409633, 410559, 724594, 411642, 410996, 551930, 409966, 408328, 725345, 102655814, 100577548, 411351	1606	69	8471	0.917321	1	1	0.971963
INTERPRO	IPR005225:Small GTP-binding protein domain	11	0.526064	0.877499	408556, 410414, 411280, 724594, 411642, 551930, 107965449, 409966, 102655814, 412030, 411351	1356	71	7258	0.829262	1	1	0.997083
INTERPRO	IPR001806:Small GTPase superfamily	8	0.382592	0.935328	409633, 411642, 551930, 107965449, 409966, 725345, 102655814, 412030	1356	58	7258	0.738277	1	1	0.997083
GOTERM_BP_DIRECT	GO:0007264~small GTPase mediated signal transduction	11	0.526064	0.960824	409633, 724594, 411642, 551930, 409856, 107965449, 409966, 725345, 102655814, 410332, 412030	491	84	2671	0.71237	1	1	1
GOTERM_MF_DIRECT	GO:0005525~GTP binding	18	0.860832	0.992574	408556, 724161, 410414, 409633, 410559, 724594, 411642, 410996, 107965449, 409966, 408328, 725345, 102655814, 411280, 551930, 100577548, 412030, 411351	824	137	4152	0.662037	1	1	0.997159
Annotation Cluster 72	Enrichment Score: 0.1596720195354214
Category	Term	Count	%	PValue	Genes	List Total	Pop Hits	Pop Total	Fold Enrichment	Bonferroni	Benjamini	FDR
GOTERM_MF_DIRECT	GO:0005249~voltage-gated potassium channel activity	3	0.143472	0.672939	410498, 409845, 551845	824	11	4152	1.37423	1	1	0.997159
INTERPRO	IPR005821:Ion transport domain	5	0.23912	0.68091	408777, 410498, 409845, 726119, 551845	1356	24	7258	1.11511	1	1	0.997083
UP_KEYWORDS	Ion channel	11	0.526064	0.7243	408645, 552785, 413803, 410498, 409845, 413106, 725513, 100578207, 551845, 411958, 410805	1606	60	8471	0.967009	1	1	0.971963
Annotation Cluster 73	Enrichment Score: 0.15613631448260476
Category	Term	Count	%	PValue	Genes	List Total	Pop Hits	Pop Total	Fold Enrichment	Bonferroni	Benjamini	FDR
INTERPRO	IPR003593:AAA+ ATPase domain	23	1.09995	0.123644	413959, 409666, 550918, 410967, 410944, 410269, 552371, 551061, 724304, 551990, 413807, 552642, 551235, 551562, 551788, 726816, 411685, 410442, 411894, 411003, 411355, 551329, 411141	1356	92	7258	1.33813	1	1	0.997083
UP_KEYWORDS	Nucleotide-binding	66	3.15638	0.859669	413959, 410967, 412747, 408406, 406106, 724594, 408605, 413878, 411576, 408328, 410489, 552371, 551282, 726537, 102655814, 408880, 552642, 551235, 725837, 410692, 413086, 550903, 413964, 409966, 409286, 726768, 409246, 410539, 552286, 724304, 408474, 551788, 552512, 100577548, 551706, 411351, 410228, 411635, 409633, 410944, 410620, 410269, 551061, 725345, 550686, 551930, 408818, 100576901, 412330…	1606	383	8471	0.908938	1	1	0.971963
UP_KEYWORDS	Kinase	18	0.860832	0.900582	410228, 412747, 408406, 406106, 411576, 413964, 409286, 551282, 409261, 409246, 413071, 552007, 552617, 408818, 100576901, 724909, 410562, 413153	1606	115	8471	0.825589	1	1	0.971963
UP_KEYWORDS	ATP-binding	48	2.29555	0.920675	410228, 413959, 410967, 410944, 412747, 408406, 406106, 410620, 408605, 413878, 411576, 410269, 410489, 551061, 552371, 551282, 726537, 552642, 551235, 725837, 550686, 410692, 408818, 100576901, 412330, 413086, 100577675, 550903, 409666, 550918, 413964, 409286, 726768, 409246, 551176, 552286, 724304, 413071, 551788, 726816, 552512, 552617, 410442, 413233, 410562, 409937, 551706, 413153	1606	294	8471	0.861158	1	1	0.971963
INTERPRO	IPR027417:P-loop containing nucleoside triphosphate hydrolase	62	2.96509	0.952333	413959, 410967, 724594, 408328, 410489, 552371, 726537, 102655814, 552642, 551235, 725837, 413048, 410692, 552648, 412030, 550749, 411141, 408556, 410414, 412996, 409966, 726768, 551990, 724304, 408430, 413807, 551788, 552512, 411355, 551706, 411351, 724292, 409633, 410944, 410269, 551061, 725345, 411280, 551613, 551930, 411685, 411003, 413341, 413340, 724161, 411569, 550918, 409666, 411642, 1079…	1356	390	7258	0.850911	1	1	0.997083
INTERPRO	IPR000719:Protein kinase, catalytic domain	23	1.09995	0.966811	409965, 410228, 412747, 413759, 408406, 406106, 411213, 410732, 413964, 726790, 410489, 409286, 409246, 410190, 408718, 552617, 100576901, 411201, 413596, 410562, 409409, 409937, 413153	1356	162	7258	0.759924	1	1	0.997083
GOTERM_MF_DIRECT	GO:0005524~ATP binding	83	3.96939	0.994905	413959, 410967, 413759, 412747, 408406, 406106, 408605, 413878, 411576, 411213, 410489, 552371, 551282, 726537, 724712, 410806, 552642, 551235, 725837, 408718, 413048, 410692, 409409, 413086, 550749, 550903, 411141, 409965, 410732, 413964, 409286, 726768, 409246, 552286, 724304, 413807, 551788, 552512, 102655284, 411355, 551706, 410228, 410944, 412923, 410620, 411359, 726790, 410269, 413139, 4138…	824	519	4152	0.805825	1	1	0.997159
Annotation Cluster 74	Enrichment Score: 0.13980689436697027
Category	Term	Count	%	PValue	Genes	List Total	Pop Hits	Pop Total	Fold Enrichment	Bonferroni	Benjamini	FDR
INTERPRO	IPR001723:Steroid hormone receptor	3	0.143472	0.522732	409227, 413558, 406084	1356	9	7258	1.78417	1	1	0.997083
INTERPRO	IPR013088:Zinc finger, NHR/GATA-type	4	0.191296	0.550617	100577332, 409227, 413558, 406084	1356	15	7258	1.42734	1	1	0.997083
INTERPRO	IPR000536:Nuclear hormone receptor, ligand-binding, core	3	0.143472	0.637137	409227, 413558, 406084	1356	11	7258	1.45977	1	1	0.997083
INTERPRO	IPR001628:Zinc finger, nuclear hormone receptor-type	3	0.143472	0.685723	409227, 413558, 406084	1356	12	7258	1.33813	1	1	0.997083
UP_KEYWORDS	Transcription	11	0.526064	0.907555	409227, 408521, 408852, 552145, 413558, 726816, 724465, 727092, 406084, 725552, 551739	1606	73	8471	0.794802	1	1	0.971963
UP_KEYWORDS	Transcription regulation	8	0.382592	0.941474	409227, 408521, 408852, 552145, 413558, 726816, 724465, 406084	1606	58	8471	0.72753	1	1	0.971963
GOTERM_BP_DIRECT	GO:0006351~transcription, DNA-templated	13	0.621712	0.977598	409227, 408521, 408852, 413558, 725633, 724465, 406084, 725552, 411191, 552145, 726816, 725618, 727092	491	103	2671	0.686592	1	1	1
Annotation Cluster 75	Enrichment Score: 0.1387769752118414
Category	Term	Count	%	PValue	Genes	List Total	Pop Hits	Pop Total	Fold Enrichment	Bonferroni	Benjamini	FDR
INTERPRO	IPR000504:RNA recognition motif domain	18	0.860832	0.561538	411833, 409379, 726178, 725396, 410434, 409780, 409283, 552231, 409893, 411091, 552112, 552303, 551446, 408936, 410398, 408915, 409948, 551707	1356	92	7258	1.04723	1	1	0.997083
GOTERM_MF_DIRECT	GO:0000166~nucleotide binding	26	1.24342	0.637164	411635, 411833, 409379, 726178, 552231, 409893, 408880, 552303, 410398, 408936, 408915, 409948, 100576663, 725396, 410434, 726262, 409780, 409283, 410539, 408474, 550673, 411091, 552112, 551446, 411476, 551707	824	132	4152	0.992498	1	1	0.997159
INTERPRO	IPR012677:Nucleotide-binding, alpha-beta plait	19	0.908656	0.782784	411833, 409379, 726178, 725396, 410434, 409780, 409283, 552231, 409893, 411091, 552112, 552303, 551446, 408936, 411476, 410398, 408915, 409948, 551707	1356	111	7258	0.916195	1	1	0.997083
GOTERM_MF_DIRECT	GO:0003676~nucleic acid binding	48	2.29555	0.994534	724150, 102654585, 409379, 726178, 724352, 100577692, 724334, 726537, 724156, 102653759, 552231, 551360, 725837, 552303, 413466, 410692, 100576901, 100576307, 408936, 408915, 100578920, 100578984, 100578226, 100576110, 100578399, 100576395, 102654014, 725254, 410399, 725396, 725076, 410434, 726163, 102654975, 725053, 725279, 726547, 409780, 726768, 409283, 408371, 726586, 411091, 726819, 551446, …	824	320	4152	0.755825	1	1	0.997159
Annotation Cluster 76	Enrichment Score: 0.12478989132775606
Category	Term	Count	%	PValue	Genes	List Total	Pop Hits	Pop Total	Fold Enrichment	Bonferroni	Benjamini	FDR
UP_KEYWORDS	Metal-binding	73	3.49115	0.430187	412308, 751098, 726131, 410406, 551919, 410405, 724352, 724792, 406106, 413558, 725240, 411897, 102653956, 410808, 726415, 551282, 726850, 726498, 410291, 409095, 409172, 552128, 551632, 410295, 409206, 725159, 724860, 552157, 552636, 408270, 552679, 725705, 552556, 410462, 410386, 408827, 408622, 724175, 100578041, 406084, 410828, 726599, 551179, 726947, 550686, 503861, 552303, 413103, 408619, 4…	1606	371	8471	1.03786	1	1	0.971963
UP_KEYWORDS	Zinc	42	2.00861	0.758595	726131, 410406, 551919, 724352, 406106, 413558, 724792, 100578041, 725240, 102653956, 410808, 726415, 406084, 726498, 726599, 410291, 409095, 726947, 552303, 413103, 408619, 411881, 410530, 410295, 409206, 727232, 409227, 726061, 412975, 102654930, 413708, 724913, 552157, 551524, 552636, 725705, 410462, 411099, 408969, 410167, 410386, 408827	1606	236	8471	0.938699	1	1	0.971963
GOTERM_MF_DIRECT	GO:0008270~zinc ion binding	61	2.91726	0.977316	100577332, 410406, 551919, 408643, 724352, 724792, 408648, 406106, 413558, 408924, 102655811, 102653956, 410808, 726415, 102653759, 408883, 409095, 413086, 410295, 409206, 727293, 408956, 725076, 409207, 725279, 725158, 551224, 410462, 100576975, 410386, 408827, 551708, 412484, 100576186, 410304, 412888, 100578041, 411556, 551180, 406084, 552078, 726947, 552303, 413103, 408619, 411881, 102654261,…	824	373	4152	0.824045	1	1	0.997159
UP_KEYWORDS	Zinc-finger	19	0.908656	0.993431	409206, 409227, 412975, 724352, 413558, 406106, 100578041, 102654930, 102653956, 410808, 406084, 724913, 552157, 726947, 552303, 413103, 408619, 411881, 410462	1606	152	8471	0.659324	1	1	0.993431
Annotation Cluster 77	Enrichment Score: 0.11255899101482741
Category	Term	Count	%	PValue	Genes	List Total	Pop Hits	Pop Total	Fold Enrichment	Bonferroni	Benjamini	FDR
GOTERM_CC_DIRECT	GO:0000786~nucleosome	5	0.23912	0.706319	552322, 100577833, 102655073, 726542, 726487	664	25	3583	1.07922	1	1	1
UP_KEYWORDS	Nucleosome core	4	0.191296	0.759856	552322, 102655073, 726542, 726487	1606	20	8471	1.05492	1	1	0.971963
UP_KEYWORDS	Chromosome	5	0.23912	0.780669	552322, 100577833, 102655073, 726542, 726487	1606	27	8471	0.976777	1	1	0.971963
INTERPRO	IPR009072:Histone-fold	6	0.286944	0.78782	552322, 409735, 726923, 102655073, 726542, 726487	1356	34	7258	0.94456	1	1	0.997083
INTERPRO	IPR007125:Histone core	3	0.143472	0.829046	552322, 726542, 726487	1356	16	7258	1.0036	1	1	0.997083
Annotation Cluster 78	Enrichment Score: 0.08317242752734656
Category	Term	Count	%	PValue	Genes	List Total	Pop Hits	Pop Total	Fold Enrichment	Bonferroni	Benjamini	FDR
INTERPRO	IPR014014:RNA helicase, DEAD-box type, Q motif	5	0.23912	0.68091	410692, 726537, 726768, 408371, 726586	1356	24	7258	1.11511	1	1	0.997083
UP_KEYWORDS	Helicase	5	0.23912	0.753927	552642, 726816, 410692, 726537, 726768	1606	26	8471	1.01435	1	1	0.971963
INTERPRO	IPR011545:DNA/RNA helicase, DEAD/DEAH box type, N-terminal	7	0.334768	0.783714	726819, 725837, 410692, 726537, 726768, 408371, 726586	1356	40	7258	0.936689	1	1	0.997083
INTERPRO	IPR000629:RNA helicase, ATP-dependent, DEAD-box, conserved site	3	0.143472	0.854182	410692, 726537, 726768	1356	17	7258	0.94456	1	1	0.997083
INTERPRO	IPR001650:Helicase, C-terminal	9	0.430416	0.872615	726819, 551613, 725837, 410692, 726537, 726768, 408371, 726586, 413341	1356	58	7258	0.830561	1	1	0.997083
INTERPRO	IPR014001:Helicase, superfamily 1/2, ATP-binding domain	8	0.382592	0.927759	726819, 725837, 410692, 726537, 726768, 408371, 726586, 413341	1356	57	7258	0.751229	1	1	0.997083
GOTERM_MF_DIRECT	GO:0004386~helicase activity	3	0.143472	0.940607	410692, 726537, 726768	824	21	4152	0.719834	1	1	0.997159
Annotation Cluster 79	Enrichment Score: 0.0779593568313917
Category	Term	Count	%	PValue	Genes	List Total	Pop Hits	Pop Total	Fold Enrichment	Bonferroni	Benjamini	FDR
INTERPRO	IPR002110:Ankyrin repeat	12	0.573888	0.812806	410514, 411569, 408777, 413071, 408390, 552812, 409291, 724915, 551548, 102656618, 726119, 413892	1356	72	7258	0.892085	1	1	0.997083
INTERPRO	IPR020683:Ankyrin repeat-containing domain	12	0.573888	0.840113	410514, 411569, 408777, 413071, 408390, 552812, 409291, 724915, 551548, 102656618, 726119, 413892	1356	74	7258	0.867974	1	1	0.997083
UP_KEYWORDS	ANK repeat	11	0.526064	0.854668	410514, 408777, 413071, 408390, 552812, 409291, 724915, 551548, 102656618, 726119, 413892	1606	68	8471	0.853243	1	1	0.971963
Annotation Cluster 80	Enrichment Score: 0.06330180885408095
Category	Term	Count	%	PValue	Genes	List Total	Pop Hits	Pop Total	Fold Enrichment	Bonferroni	Benjamini	FDR
GOTERM_MF_DIRECT	GO:0005509~calcium ion binding	22	1.05213	0.701265	412914, 409533, 410950, 410368, 408405, 552261, 725964, 408393, 408690, 406086, 409782, 551970, 551843, 100578928, 100577815, 552546, 551848, 552209, 410013, 410386, 413210, 100577456	824	115	4152	0.963951	1	1	0.997159
INTERPRO	IPR018247:EF-Hand 1, calcium-binding site	9	0.430416	0.859915	412914, 551970, 410950, 100578928, 552261, 552209, 410013, 408690, 409663	1356	57	7258	0.845133	1	1	0.997083
INTERPRO	IPR002048:EF-hand domain	9	0.430416	0.937347	412914, 551970, 410950, 551843, 100578928, 552261, 552209, 410013, 408690	1356	65	7258	0.741116	1	1	0.997083
INTERPRO	IPR011992:EF-hand-like domain	9	0.430416	0.987541	412914, 551970, 410950, 551843, 100578928, 552261, 552209, 410013, 408690	1356	79	7258	0.609779	1	1	0.997083
Annotation Cluster 81	Enrichment Score: 0.05641502423736325
Category	Term	Count	%	PValue	Genes	List Total	Pop Hits	Pop Total	Fold Enrichment	Bonferroni	Benjamini	FDR
UP_KEYWORDS	WD repeat	7	0.334768	0.614789	411845, 551531, 409258, 413404, 724542, 410078, 551087	1606	33	8471	1.11885	1	1	0.971963
INTERPRO	IPR001680:WD40 repeat	24	1.14778	0.879898	411845, 100578157, 408843, 550808, 409258, 409940, 552070, 413404, 725546, 409450, 724542, 551087, 411805, 408894, 724567, 409353, 551531, 412972, 413343, 408507, 410078, 552439, 551708, 102654594	1356	150	7258	0.856401	1	1	0.997083
INTERPRO	IPR020472:G-protein beta WD-40 repeat	6	0.286944	0.941179	409258, 413404, 409450, 408507, 552439, 411805	1356	45	7258	0.713668	1	1	0.997083
INTERPRO	IPR017986:WD40-repeat-containing domain	25	1.1956	0.959906	408843, 409039, 550808, 409258, 552070, 725546, 409450, 551087, 409353, 551531, 412972, 413343, 410078, 413562, 411845, 100578157, 413404, 724542, 411805, 408894, 724567, 408507, 552439, 551708, 102654594	1356	172	7258	0.777981	1	1	0.997083
INTERPRO	IPR015943:WD40/YVTN repeat-like-containing domain	26	1.24342	0.964952	408843, 409039, 550808, 409258, 552070, 725546, 409450, 551087, 409353, 551531, 412972, 413343, 410078, 413562, 411845, 100578157, 409940, 413404, 724542, 411805, 408894, 724567, 408507, 552439, 551708, 102654594	1356	180	7258	0.77314	1	1	0.997083
INTERPRO	IPR019775:WD40 repeat, conserved site	12	0.573888	0.972623	100578157, 411845, 551531, 409258, 413404, 724542, 409450, 552439, 551087, 411805, 408894, 724567	1356	93	7258	0.690646	1	1	0.997083
Annotation Cluster 82	Enrichment Score: 0.036002960515669945
Category	Term	Count	%	PValue	Genes	List Total	Pop Hits	Pop Total	Fold Enrichment	Bonferroni	Benjamini	FDR
INTERPRO	IPR013087:Zinc finger C2H2-type/integrase DNA-binding domain	23	1.09995	0.863227	100576110, 724150, 410304, 100576395, 102654585, 725254, 100577692, 410399, 102654975, 725053, 724334, 725279, 726547, 724156, 551360, 413466, 100576901, 100576307, 100576975, 100578920, 100578984, 100577543, 100578226	1356	142	7258	0.866955	1	1	0.997083
GOTERM_MF_DIRECT	GO:0046872~metal ion binding	57	2.72597	0.883031	724150, 726131, 100577692, 725240, 551282, 724156, 726850, 726498, 551360, 551086, 410291, 409172, 100577856, 102656661, 100578984, 100578226, 410539, 552286, 408474, 552157, 552636, 408270, 725705, 552556, 100577543, 102654585, 724334, 410828, 726599, 550686, 413466, 100576901, 100576307, 100578920, 551739, 100577675, 100576110, 409865, 727232, 100576395, 726061, 412975, 410399, 102654930, 72505…	824	321	4152	0.894746	1	1	0.997159
INTERPRO	IPR015880:Zinc finger, C2H2-like	26	1.24342	0.901254	724150, 410304, 102654585, 100577692, 724334, 724156, 551360, 551086, 413466, 100576901, 100576307, 100578920, 102656661, 100578984, 100578226, 100576110, 100576395, 725254, 410399, 102654975, 725053, 725279, 726547, 552255, 100576975, 100577543	1356	165	7258	0.843425	1	1	0.997083
INTERPRO	IPR007087:Zinc finger, C2H2	27	1.29125	0.966979	724150, 410304, 102654585, 724352, 100577692, 724334, 724156, 551360, 551086, 413466, 100576901, 100576307, 100578920, 102656661, 100578984, 100578226, 100576110, 100576395, 725254, 410399, 102654975, 725053, 725279, 726547, 552255, 100576975, 100577543	1356	187	7258	0.772822	1	1	0.997083
GOTERM_MF_DIRECT	GO:0003676~nucleic acid binding	48	2.29555	0.994534	724150, 102654585, 409379, 726178, 724352, 100577692, 724334, 726537, 724156, 102653759, 552231, 551360, 725837, 552303, 413466, 410692, 100576901, 100576307, 408936, 408915, 100578920, 100578984, 100578226, 100576110, 100578399, 100576395, 102654014, 725254, 410399, 725396, 725076, 410434, 726163, 102654975, 725053, 725279, 726547, 409780, 726768, 409283, 408371, 726586, 411091, 726819, 551446, …	824	320	4152	0.755825	1	1	0.997159
Annotation Cluster 83	Enrichment Score: 0.0278566179869019
Category	Term	Count	%	PValue	Genes	List Total	Pop Hits	Pop Total	Fold Enrichment	Bonferroni	Benjamini	FDR
UP_KEYWORDS	Serine/threonine-protein kinase	11	0.526064	0.812864	410228, 412747, 408406, 406106, 413964, 409286, 552617, 100576901, 410562, 409246, 413153	1606	65	8471	0.892624	1	1	0.971963
UP_KEYWORDS	Kinase	18	0.860832	0.900582	410228, 412747, 408406, 406106, 411576, 413964, 409286, 551282, 409261, 409246, 413071, 552007, 552617, 408818, 100576901, 724909, 410562, 413153	1606	115	8471	0.825589	1	1	0.971963
INTERPRO	IPR008271:Serine/threonine-protein kinase, active site	15	0.71736	0.92012	409965, 412747, 408406, 406106, 410732, 413964, 726790, 410489, 409286, 409246, 552617, 100576901, 410562, 409409, 413153	1356	101	7258	0.794927	1	1	0.997083
INTERPRO	IPR011009:Protein kinase-like domain	28	1.33907	0.961324	410228, 726672, 412747, 413759, 408406, 406106, 411213, 726790, 410489, 102653935, 724536, 410190, 725439, 408718, 100576901, 411201, 409409, 409965, 410732, 413964, 409286, 726965, 409246, 552617, 413596, 410562, 409937, 413153	1356	191	7258	0.784661	1	1	0.997083
INTERPRO	IPR000719:Protein kinase, catalytic domain	23	1.09995	0.966811	409965, 410228, 412747, 413759, 408406, 406106, 411213, 410732, 413964, 726790, 410489, 409286, 409246, 410190, 408718, 552617, 100576901, 411201, 413596, 410562, 409409, 409937, 413153	1356	162	7258	0.759924	1	1	0.997083
GOTERM_MF_DIRECT	GO:0004674~protein serine/threonine kinase activity	8	0.382592	0.980936	410228, 412747, 408406, 413964, 552617, 410562, 409246, 413153	824	64	4152	0.629854	1	1	0.997159
INTERPRO	IPR017441:Protein kinase, ATP binding site	14	0.669536	0.98281	409965, 412747, 408406, 406106, 410732, 413964, 410489, 409246, 408718, 552617, 413596, 410562, 409409, 413153	1356	111	7258	0.675091	1	1	0.997083
GOTERM_MF_DIRECT	GO:0004672~protein kinase activity	7	0.334768	0.991836	409965, 413759, 412747, 410732, 726790, 410489, 409409	824	63	4152	0.559871	1	1	0.997159
Annotation Cluster 84	Enrichment Score: 0.026579048933002572
Category	Term	Count	%	PValue	Genes	List Total	Pop Hits	Pop Total	Fold Enrichment	Bonferroni	Benjamini	FDR
INTERPRO	IPR013106:Immunoglobulin V-set	4	0.191296	0.807129	725619, 551168, 412858, 725460	1356	22	7258	0.973183	1	1	0.997083
INTERPRO	IPR013783:Immunoglobulin-like fold	18	0.860832	0.916218	409701, 412968, 409206, 410514, 412858, 725460, 409425, 726188, 410246, 411158, 408987, 551098, 406086, 409695, 726655, 551168, 725619, 413021	1356	119	7258	0.809623	1	1	0.997083
INTERPRO	IPR003598:Immunoglobulin subtype 2	9	0.430416	0.974389	409701, 725619, 551168, 412858, 725460, 410246, 411158, 726655, 413021	1356	73	7258	0.659898	1	1	0.997083
INTERPRO	IPR007110:Immunoglobulin-like domain	11	0.526064	0.979776	409701, 725619, 551168, 412858, 725460, 410246, 411158, 551098, 409695, 726655, 413021	1356	89	7258	0.661546	1	1	0.997083
INTERPRO	IPR003599:Immunoglobulin subtype	9	0.430416	0.988992	409701, 725619, 551168, 412858, 725460, 410246, 411158, 726655, 413021	1356	80	7258	0.602157	1	1	0.997083
INTERPRO	IPR013098:Immunoglobulin I-set	4	0.191296	0.992046	409701, 551168, 411158, 413021	1356	43	7258	0.497908	1	1	0.997083
Annotation Cluster 85	Enrichment Score: 0.002944921326727725
Category	Term	Count	%	PValue	Genes	List Total	Pop Hits	Pop Total	Fold Enrichment	Bonferroni	Benjamini	FDR
KEGG_PATHWAY	ame03010:Ribosome	13	0.621712	0.984948	409326, 725062, 408675, 409951, 409528, 724493, 552241, 552445, 551158, 551397, 725659, 413398, 413121	361	115	2113	0.661664	1	1	0.984948
UP_KEYWORDS	Ribonucleoprotein	5	0.23912	0.987863	102654312, 409326, 408675, 409951, 413121	1606	48	8471	0.549437	1	1	0.987863
UP_KEYWORDS	Ribosomal protein	4	0.191296	0.988262	409326, 408675, 409951, 413121	1606	40	8471	0.52746	1	1	0.988262
GOTERM_BP_DIRECT	GO:0006412~translation	10	0.47824	0.998838	409326, 725062, 551158, 408675, 409951, 725659, 413398, 413121, 552241, 411482	491	106	2671	0.5132	1	1	1
GOTERM_CC_DIRECT	GO:0005840~ribosome	6	0.286944	0.999771	725062, 551158, 408675, 409951, 725659, 552241	664	83	3583	0.390078	1	1	1
GOTERM_MF_DIRECT	GO:0003735~structural constituent of ribosome	9	0.430416	0.999891	409326, 725062, 551158, 408675, 409951, 725659, 724263, 413121, 552241	824	106	4152	0.427826	1	1	0.999891
Annotation Cluster 86	Enrichment Score: 8.400133084762879E-4
Category	Term	Count	%	PValue	Genes	List Total	Pop Hits	Pop Total	Fold Enrichment	Bonferroni	Benjamini	FDR
INTERPRO	IPR013026:Tetratricopeptide repeat-containing domain	6	0.286944	0.996394	411569, 411171, 412287, 408727, 100579007, 411163	1356	65	7258	0.494078	1	1	0.997083
INTERPRO	IPR019734:Tetratricopeptide repeat	5	0.23912	0.997913	411171, 412287, 408727, 100579007, 411163	1356	60	7258	0.446042	1	1	0.997913
INTERPRO	IPR011990:Tetratricopeptide-like helical	9	0.430416	0.999899	411569, 552586, 411171, 552519, 412287, 408727, 551708, 100579007, 411163	1356	114	7258	0.422566	1	1	0.999899
Annotation Cluster 87	Enrichment Score: 1.6299858257448684E-7
Category	Term	Count	%	PValue	Genes	List Total	Pop Hits	Pop Total	Fold Enrichment	Bonferroni	Benjamini	FDR
GOTERM_MF_DIRECT	GO:0005549~odorant binding	7	0.334768	0.999999	406102, 100578045, 551935, 677664, 100576714, 677674, 102656907	824	116	4152	0.304068	1	1	0.999999
INTERPRO	IPR004117:Olfactory receptor, Drosophila	3	0.143472	1	100578045, 100576714, 102656907	1356	94	7258	0.170825	1	1	1
GOTERM_MF_DIRECT	GO:0004984~olfactory receptor activity	3	0.143472	1	100578045, 100576714, 102656907	824	94	4152	0.160814	1	1	1

## Sheet: FAC_Inf.3dpi_vs_6dpi
Annotation Cluster 1	Enrichment Score: 6.280168239246374
Category	Term	Count	%	PValue	Genes	List Total	Pop Hits	Pop Total	Fold Enrichment	Bonferroni	Benjamini	FDR
GOTERM_CC_DIRECT	GO:0005576~extracellular region	41	2.39346	2.98275e-08	408864, 751098, 725380, 100577331, 726057, 410884, 411830, 408726, 727129, 552391, 406140, 102655639, 724199, 408365, 409553, 406144, 551597, 413481, 102655072, 413386, 100576248, 100577576, 413560, 413705, 410337, 726880, 102653764, 100577362, 410751, 409307, 724382, 724563, 725932, 724464, 727037, 725217, 503505, 726446, 551323, 726817, 411273	534	113	3583	2.43451	2.11775e-06	2.11775e-06	2.11775e-06
GOTERM_BP_DIRECT	GO:0006030~chitin metabolic process	16	0.934034	9.66348e-07	100577331, 100577362, 408726, 724382, 727129, 725932, 724464, 102655639, 724199, 408365, 551323, 102655072, 100576248, 100577576, 411273, 413560	349	30	2671	4.08176	0.000191319	0.000190371	0.000190371
INTERPRO	IPR002557:Chitin binding domain	18	1.05079	1.25849e-06	413705, 100577331, 100577362, 408726, 724382, 727129, 725932, 724464, 102655639, 724199, 408365, 413481, 551323, 102655072, 100576248, 100577576, 411273, 413560	1033	35	7258	3.61344	0.00165355	0.00042229	0.000418757
GOTERM_MF_DIRECT	GO:0008061~chitin binding	18	1.05079	2.08798e-06	413705, 100577331, 100577362, 408726, 724382, 727129, 725932, 724464, 102655639, 724199, 408365, 413481, 551323, 102655072, 100576248, 100577576, 411273, 413560	615	35	4152	3.47206	0.000590723	0.000295449	0.000292317
Annotation Cluster 2	Enrichment Score: 4.45630461952457
Category	Term	Count	%	PValue	Genes	List Total	Pop Hits	Pop Total	Fold Enrichment	Bonferroni	Benjamini	FDR
INTERPRO	IPR001436:Alpha crystallin/Heat shock protein	9	0.525394	1.28453e-06	408875, 410857, 724449, 724405, 724274, 724488, 724367, 410087, 412197	1033	9	7258	7.02614	0.00168773	0.00042229	0.000418757
INTERPRO	IPR002068:Alpha crystallin/Hsp20 domain	9	0.525394	5.61765e-06	408875, 410857, 724449, 724405, 724274, 724488, 724367, 410087, 412197	1033	10	7258	6.32352	0.00736002	0.00147744	0.00146508
INTERPRO	IPR008978:HSP20-like chaperone	9	0.525394	0.00592634	408875, 410857, 724449, 724405, 724274, 724488, 724367, 410087, 412197	1033	21	7258	3.0112	0.999597	0.251392	0.249289
Annotation Cluster 3	Enrichment Score: 4.015173152408077
Category	Term	Count	%	PValue	Genes	List Total	Pop Hits	Pop Total	Fold Enrichment	Bonferroni	Benjamini	FDR
KEGG_PATHWAY	ame01130:Biosynthesis of antibiotics	40	2.33508	2.89334e-06	412889, 412923, 411796, 411576, 412467, 413678, 409058, 551143, 552395, 552130, 725204, 551631, 552024, 550785, 552007, 550686, 552523, 406080, 551039, 413048, 408859, 550724, 100576646, 411140, 550804, 100577675, 409624, 408654, 408734, 408559, 409360, 409444, 727456, 412619, 725967, 551448, 725529, 410582, 408969, 551966	246	163	2113	2.10784	0.000315325	0.000315374	0.000295121
KEGG_PATHWAY	ame01230:Biosynthesis of amino acids	17	0.992411	0.000110503	408622, 412889, 412923, 412876, 411796, 411576, 409058, 725204, 725967, 551448, 550785, 552007, 552523, 406080, 408969, 408859, 550804	246	51	2113	2.86314	0.0119733	0.00401496	0.00375712
KEGG_PATHWAY	ame01200:Carbon metabolism	21	1.22592	0.00281647	409624, 411813, 408654, 412876, 411796, 411576, 408734, 413678, 409058, 551631, 725967, 551448, 550785, 552007, 552523, 406080, 551039, 413697, 412796, 100576646, 550804	246	91	2113	1.98218	0.264664	0.0511658	0.0478799
Annotation Cluster 4	Enrichment Score: 3.7148317196920564
Category	Term	Count	%	PValue	Genes	List Total	Pop Hits	Pop Total	Fold Enrichment	Bonferroni	Benjamini	FDR
GOTERM_CC_DIRECT	GO:0016021~integral component of membrane	331	19.3228	1.16835e-06	408920, 100578389, 725682, 725683, 412986, 408924, 724114, 102655859, 408363, 726412, 107964089, 409452, 552489, 724907, 100578829, 551957, 412630, 411781, 100577614, 413168, 100576522, 100577974, 412074, 413043, 100579005, 100578276, 724583, 411664, 724466, 726762, 724227, 724226, 725434, 550970, 551144, 412883, 100577748, 412763, 413739, 100576783, 725462, 102654069, 410229, 413613, 725346, 724…	534	1879	3583	1.18197	8.29494e-05	4.14764e-05	4.14764e-05
UP_KEYWORDS	Membrane	337	19.6731	0.000937685	408920, 100578389, 725682, 725683, 412986, 408924, 724114, 102655859, 408363, 726412, 107964089, 409452, 724907, 100578829, 551957, 412630, 411781, 100577614, 413168, 100576522, 100577974, 412074, 413043, 100579005, 100578276, 724583, 411664, 724466, 726762, 724227, 724226, 725434, 550970, 551144, 412883, 100577748, 412763, 413739, 100576783, 725462, 102654069, 410229, 413613, 411677, 725346, 724…	1284	1927	8471	1.15377	0.162476	0.0249234	0.0229557
UP_KEYWORDS	Transmembrane	331	19.3228	0.0010494	408920, 100578389, 725682, 725683, 412986, 408924, 724114, 102655859, 408363, 726412, 107964089, 409452, 724907, 100578829, 551957, 412630, 411781, 100577614, 413168, 100576522, 100577974, 412074, 413043, 100579005, 100578276, 724583, 411664, 724466, 726762, 724227, 724226, 725434, 550970, 551144, 412883, 100577748, 412763, 413739, 100576783, 725462, 102654069, 410229, 413613, 725346, 724378, 725…	1284	1893	8471	1.15358	0.179992	0.0249234	0.0229557
UP_KEYWORDS	Transmembrane helix	330	19.2644	0.00120254	408920, 100578389, 725682, 725683, 412986, 408924, 724114, 102655859, 408363, 726412, 107964089, 409452, 724907, 100578829, 551957, 412630, 411781, 100577614, 413168, 100576522, 100577974, 412074, 413043, 100579005, 100578276, 724583, 411664, 724466, 726762, 724227, 724226, 725434, 550970, 551144, 412883, 100577748, 412763, 413739, 100576783, 725462, 102654069, 410229, 413613, 725346, 724378, 725…	1284	1890	8471	1.15192	0.203412	0.025387	0.0233828
Annotation Cluster 5	Enrichment Score: 2.8633213265393502
Category	Term	Count	%	PValue	Genes	List Total	Pop Hits	Pop Total	Fold Enrichment	Bonferroni	Benjamini	FDR
INTERPRO	IPR001071:Cellular retinaldehyde binding/alpha-tocopherol transport	8	0.467017	0.000225102	107964020, 551761, 552447, 408361, 551703, 408596, 413056, 409740	1033	11	7258	5.10992	0.256244	0.0328898	0.0326147
GOTERM_MF_DIRECT	GO:0005215~transporter activity	19	1.10917	0.000274293	410018, 408689, 409798, 410626, 410114, 409924, 725165, 408361, 408596, 409740, 409650, 107964020, 551761, 552447, 552149, 410683, 551703, 413056, 412220	615	52	4152	2.46679	0.0746984	0.0194062	0.0192005
INTERPRO	IPR001251:CRAL-TRIO domain	10	0.583771	0.000332553	552489, 107964020, 551761, 409182, 552447, 408361, 551703, 408596, 413056, 409740	1033	18	7258	3.90341	0.354274	0.0437307	0.0433649
INTERPRO	IPR011074:CRAL/TRIO, N-terminal domain	9	0.525394	0.000412808	552489, 107964020, 551761, 552447, 408361, 551703, 408596, 413056, 409740	1033	15	7258	4.21568	0.418971	0.0493493	0.0489365
[truncated: 517 more rows]

## Sheet: FA_chart_Cont.3dpi_vs_6dpi
Category	Term	Count	%	PValue	Genes	List Total	Pop Hits	Pop Total	Fold Enrichment	Bonferroni	Benjamini	FDR
[truncated: 166 more rows]

[truncated: 1 more sheets: FA_chart_Inf.3dpi_vs_6dpi]
