# Supplementary material for: In the battle of the disease: a transcriptomic analysis of European foulbrood-diseased larvae of the Western honey bee (Apis mellifera)
Source: BMC Genomics. 2022 Dec 19;23:837. doi: 10.1186/s12864-022-09075-6 (PMC9764631; doi:10.1186/s12864-022-09075-6)
Supplement: Supplementary file 5 — Additional file 5 : Table S3. Expressional comparison of chitin-binding/cuticula-associated protein genes. [file 12864_2022_9075_MOESM5_ESM.xlsx]

## Sheet: Expression
Supplementary Table S 3: Comparison of expressional change of chitin-binding/ cuticula-associated protein genes (see FAC analysis: GOTERM_MF_DIRECT [GO:0008061~chitin binding]). Significant FDR (adjusted p < 0.05) are in bold. Significant temporal change (log2 FC > 1) of mRNA levels between controls and infected is marked by a closed circle at the end of respective rows.
	contrast	Cont 3 dpi vs. Cont 6 dpi		Inf 3 dpi vs. Inf 6 dpi
GeneID	Gene Name	FDR	log2FC	FDR	log2FC
409176	pro-resilin(LOC409176)	8.46835e-07	-8.98881	8.98929e-07	-10.0068	•			-1
409345	cuticular protein 3(CPR3)	0.00254897	-8.04679	0.201468	-3.19718	•
412202	cuticular protein 28(CPR28)	0.00514111	1.29019	0.00014851	2.59961	•
552217	uncharacterized LOC552217(LOC552217)	0.000637481	-2.35228	5.74569e-06	-4.81931	•
552627	cuticular protein 1(CPR1)	2.61371e-08	-5.40985	1.24682e-06	-3.89753	•
724556	endocuticle structural glycoprotein ABD-4(LOC726995)	7.59262e-08	-4.38216	2.7923e-06	-3.49188
724556	cuticular protein 17(CPR17)	0.00409647	-1.07901	0.00848996	-1.01241
724649	cuticular protein 21(CPR21)	0.00933031	-1.6134	0.00116534	2.27658	•
724694	cuticular protein 22(CPR22)	0.0251344	-1.99796	0.0715491	1.85573	•
724777	cuticular protein 14(CPR14)	7.0102e-05	3.45209	8.57783e-05	4.52214	•
725256	cuticular protein 12(CPR12)	0.00346746	-1.34089	0.011777	1.12922	•
725300	cuticular protein 13(CPR13)	0.118499	-0.887834	0.00369228	1.80018	•
725509	cuticular protein 27(CPR27)	0.00114255	-3.08787	0.000317087	-4.34188	•
725547	cell division protein ZipA(LOC725547)	0.00215499	-1.53071	0.000835829	-1.83663
726725	pro-resilin(LOC726725)	6.31774e-06	-3.01075	3.09155e-05	-3.88531
726950	pupal cuticle protein 20(LOC726950)	8.88916e-06	-3.22744	1.55878e-05	-2.72376
726995	endocuticle structural glycoprotein ABD-4(LOC726995)	7.59262e-08	-4.38216	2.7923e-06	-3.49188
727197	cuticular protein 2(CPR2)	4.02353e-09	-6.4296	3.70393e-08	-5.50722
727204	cuticular protein 4(CPR4)	4.45146e-05	-4.96269	0.000277747	-4.14668
727578	uncharacterized LOC727578(LOC727578)	0.0227756	-1.23842	0.015166	-1.27548
100576090	cuticular protein 11(CPR11)	0.000394196	-4.73382	0.000398166	-4.8737
100576341	cuticular protein 16(CPR16)	1.59337e-06	5.73838	0.00011012	3.9424	•
100577189	cuticular protein 6(CPR6)	0.00114039	-7.0633	0.0242529	-6.57511
100577562	probable LIM domain-containing serine/threonine-protein kinase DDB_G0286997(LOC100577562)	3.41089e-05	-2.37144	0.186285	-0.473304	•
100578244	cuticular protein 18(CPR18)	6.72872e-07	2.24131	2.57326e-06	2.00735
102653832	uncharacterized LOC102653832(LOC102653832)	4.38439e-12	9.42479	1.83236e-10	9.27816
102654371	pro-resilin-like(LOC102654371)	1.4338e-05	-5.30868	8.6136e-05	-6.21718
