# Supplementary material for: In the battle of the disease: a transcriptomic analysis of European foulbrood-diseased larvae of the Western honey bee (Apis mellifera)
Source: BMC Genomics. 2022 Dec 19;23:837. doi: 10.1186/s12864-022-09075-6 (PMC9764631; doi:10.1186/s12864-022-09075-6)
Supplement: Supplementary file 6 — Additional file 6 : Table S4. Expressional comparison of DUF1676 domian containing genes and the Osiris family. [file 12864_2022_9075_MOESM6_ESM.xlsx]

## Sheet: Annotation
tax_id	Org_name	GeneID	Status	Symbol	Aliases	description	other_designations	chromosome	genomic_nucleotide_accession.version	start_position_on_the_genomic_accession	end_position_on_the_genomic_accession	orientation	exon_count
7460	Apis mellifera	725660	live	LOC725660		uncharacterized LOC725660	uncharacterized protein LOC725660	LG15	NC_037652.1	4504154	4506673	plus	3
7460	Apis mellifera	107965608	live	LOC107965608		uncharacterized LOC107965608	uncharacterized protein LOC107965608	LG15	NC_037652.1	4530805	4532533	plus	4
7460	Apis mellifera	100577464	live	LOC100577464		uncharacterized LOC100577464	uncharacterized protein LOC100577464	LG15	NC_037652.1	4546513	4550358	minus	4
7460	Apis mellifera	726229	live	LOC726229	Osi20	uncharacterized LOC726229	uncharacterized protein LOC726229|osiris 20	LG15	NC_037652.1	4604122	4605717	plus	2
7460	Apis mellifera	726206	live	LOC726206	Osi19	uncharacterized LOC726206	uncharacterized protein LOC726206|osiris 19	LG15	NC_037652.1	4601355	4602416	plus	2
7460	Apis mellifera	726185	live	LOC726185	Osi18	uncharacterized LOC726185	uncharacterized protein LOC726185|osiris 18	LG15	NC_037652.1	4598218	4599359	plus	3
7460	Apis mellifera	726155	live	LOC726155	Osi17	uncharacterized LOC726155	uncharacterized protein LOC726155|osiris 17	LG15	NC_037652.1	4593197	4597560	plus	4
7460	Apis mellifera	726094	live	LOC726094	GB14511	uncharacterized LOC726094	uncharacterized protein LOC726094	LG15	NC_037652.1	4567733	4570343	plus	2
7460	Apis mellifera	725823	live	LOC725823	Osi9	uncharacterized LOC725823	uncharacterized protein LOC725823|osiris 9	LG15	NC_037652.1	4537810	4539797	plus	3
7460	Apis mellifera	725729	live	LOC725729	GB19629	uncharacterized LOC725729	uncharacterized protein LOC725729	LG15	NC_037652.1	4519126	4520899	plus	3
7460	Apis mellifera	725622	live	LOC725622	GB15845	uncharacterized LOC725622	uncharacterized protein LOC725622	LG15	NC_037652.1	4495728	4498705	plus	5
7460	Apis mellifera	408538	live	LOC408538	GB19255	uncharacterized LOC408538	uncharacterized protein LOC408538	LG15	NC_037652.1	4563535	4565939	plus	3
7460	Apis mellifera	726125	live	LOC726125	GB12772	uncharacterized LOC726125	uncharacterized protein LOC726125	LG15	NC_037652.1	4577647	4578541	plus	2
7460	Apis mellifera	725988	live	LOC725988	GB18845	uncharacterized LOC725988	uncharacterized protein LOC725988	LG15	NC_037652.1	4552373	4553833	plus	1
7460	Apis mellifera	724393	live	LOC724393	Osi23	uncharacterized LOC724393	uncharacterized protein LOC724393|osiris 23	LG8	NC_037645.1	2198901	2201194	minus	4
7460	Apis mellifera	102655899	live	LOC102655899		uncharacterized LOC102655899	uncharacterized protein LOC102655899	LG15	NC_037652.1	4558479	4561377	plus	4
7460	Apis mellifera	100577387	live	LOC100577387		uncharacterized LOC100577387	uncharacterized protein LOC100577387	LG14	NC_037651.1	9802135	9803656	plus	3
7460	Apis mellifera	100576740	live	LOC100576740		uncharacterized LOC100576740	uncharacterized protein LOC100576740	LG15	NC_037652.1	4539999	4546231	plus	6
7460	Apis mellifera	102656231	live	LOC102656231		uncharacterized LOC102656231	uncharacterized protein LOC102656231	LG15	NC_037652.1	4574803	4576955	plus	2
7460	Apis mellifera	102655709	live	LOC102655709		uncharacterized LOC102655709	uncharacterized protein LOC102655709	LG15	NC_037652.1	4510755	4513263	plus	3
7460	Apis mellifera	102655457	live	LOC102655457		uncharacterized LOC102655457	uncharacterized protein LOC102655457	LG15	NC_037652.1	4484407	4488451	plus	4
7460	Apis mellifera	408277	live	LOC408277	dyl	uncharacterized LOC408277	Dusky-like	LG10	NC_037647.1	11241465	11259328		6

## Sheet: Expression
Supplementary Table S 4: Expressional comparison of DUF1676 domian containing genes and the Osiris familiy, respectively. Significant FDR (adjusted p < 0.05) are in bold. Not expressed genes are marked grey.
			contrast	Cont 3 dpi vs. Inf 3 dpi		Cont 6 dpi vs. Inf 6 dpi		Cont 3 dpi vs. Con 6 dpi		Inf 3 dpi vs. Inf 6 dpi		Cont 6 dpi vs. secInf 6 dpi
GeneID	Symbol	Aliases	Description	FDR	log2FC	FDR	log2FC	FDR	log2FC	FDR	log2FC	FDR	log2FC
725660	LOC725660	Osi3	uncharacterized LOC725660	0.211447	1.52457	0.967205	-0.69712	0.142597	-8.54417	0.13204	-10.7659	0.940514	-1.06275
107965608	LOC107965608	Osi8	uncharacterized LOC107965608	0.853085	0.0756197	0.729083	1.31278	8.42833e-05	-9.88012	2.21182e-05	-8.64296	0.846118	0.706619
100577464	LOC100577464	GB50530	uncharacterized LOC100577464	0.0612912	1.20579	0.28478	0.733443	0.771769	-0.163727	0.121263	-0.636071	0.0529688	1.0892
726229	LOC726229	Osi20	uncharacterized LOC726229	0.0937595	3.21669	0.988341	-0.40134	0.265667	-9.48938	0.194569	-13.1074	0.994083	0.1214
726206	LOC726206	Osi19	uncharacterized LOC726206	0.0734065	4.95172	0.990717	-0.349207	0.40031	-8.61071	0.190335	-13.9116	0.980912	0.496384
726185	LOC726185	Osi18	uncharacterized LOC726185	0.0810772	4.51388	0.995715	-0.201399	0.502854	-7.85638	0.328351	-12.5717	0.992205	-0.242506
726155	LOC726155	Osi17	uncharacterized LOC726155	0.0400078	1.80196	0.952112	-0.725384	0.0753269	-7.99111	0.0332431	-10.5185	0.911465	-1.08466
726094	LOC726094	GB14511	uncharacterized LOC726094	0.0464152	5.29955	0.996521	-0.127534	0.545561	-6.24065	0.314361	-11.6677	0.990215	-0.277671
725823	LOC725823	Osi9	uncharacterized LOC725823	0.0487599	1.24766	0.874891	-0.242422	4.00115e-09	-8.1484	3.62081e-09	-9.63848	0.975998	0.0401797
725729	LOC725729	Osi6, GB19629	uncharacterized LOC725729	0.0860303	0.95412	0.902299	-0.264182	3.35561e-08	-8.72047	5.20299e-08	-9.93877	0.990924	-0.0205896
725622	LOC725622	Osi2, GB15845	uncharacterized LOC725622	0.25284	0.854055	0.888221	-0.30339	0.00100393	-3.43937	0.000255738	-4.59682	0.791512	-0.448985
408538	LOC408538	Osi14, GB19255	uncharacterized LOC408538	0.352041	-0.450335	0.993983	0.0636835	0.00321509	-8.98299	0.00686041	-8.46897	0.979283	0.155952
726125	LOC726125	Osi16-like, GB12772	uncharacterized LOC726125
725988	LOC725988	Osi12, GB18845	uncharacterized LOC725988	0.0155208	1.64364	0.804085	0.335582	0.0844542	-1.25325	0.00042151	-2.56131	0.977491	0.0380169
724393	LOC724393	Osi23	uncharacterized LOC724393
102655899	LOC102655899	Osi11	uncharacterized LOC102655899	0.573844	0.338245	0.970597	-0.0252231	0.0750441	0.672772	0.390373	0.309304	0.739422	0.141544
100577387	LOC100577387	GB41619	uncharacterized LOC100577387	0.0208065	1.81937	0.541467	-0.824896	0.283304	-0.760779	0.000485096	-3.40504	0.552828	-0.657631
100576740	LOC100576740	Osi10	uncharacterized LOC100576740	0.0400078	1.17838	0.925367	0.271475	0.00346754	-4.03848	0.000355372	-4.94539	0.968684	0.10006
102656231	LOC102656231	Osi16	uncharacterized LOC102656231	0.1308	2.11885	0.885649	-0.547763	0.298022	-1.83588	0.0143402	-4.50249	0.960041	0.164622
102655709	LOC102655709	GB50563	uncharacterized LOC102655709	0.104184	2.08286	0.882105	-1.2072	0.196749	-4.36813	0.0420066	-7.65819	0.967005	0.283006
102655457	LOC102655457	GB50559	uncharacterized LOC102655457	0.233726	0.946106	0.91694	0.315423	0.0211017	-3.15761	0.00569485	-3.7883	0.882554	-0.368299
