# Supplementary material for: In the battle of the disease: a transcriptomic analysis of European foulbrood-diseased larvae of the Western honey bee (Apis mellifera)
Source: BMC Genomics. 2022 Dec 19;23:837. doi: 10.1186/s12864-022-09075-6 (PMC9764631; doi:10.1186/s12864-022-09075-6)
Supplement: Supplementary file 7 — Additional file 7 : Table S5. Expressional comparison of genes related to the canonical immune pathways Toll and Imd/JNK. [file 12864_2022_9075_MOESM7_ESM.xlsx]

## Sheet: Annotation
tax_id	Org_name	GeneID	Status	Symbol	Aliases	description	other_designations	chromosome	genomic_nucleotide_accession.version	start_position_on_the_genomic_accession	end_position_on_the_genomic_accession	orientation	exon_count
7460	Apis mellifera	100302584	live	Imd		immune deficiency	immune deficiency	LG5	NC_037642.1	13679797	13682785	minus	5
7460	Apis mellifera	100576156	discontinued	LOC100576156		beta-TrCP-like
7460	Apis mellifera	100576527	live	LOC100576527		cyclic AMP-dependent transcription factor ATF-2	cyclic AMP-dependent transcription factor ATF-2	LG13	NC_037650.1	3590243	3593085	plus	7
7460	Apis mellifera	100577690	live	LOC100577690		fas-associated death domain protein	fas-associated death domain protein	LG10	NC_037647.1	399616	400556	plus	4
7460	Apis mellifera	100577844	live	LOC100577844	spz	uncharacterized LOC100577844	uncharacterized protein LOC100577844	LG10	NC_037647.1	8159836	8163671	minus	7
7460	Apis mellifera	100578156	live	LOC100578156		uncharacterized LOC100578156	uncharacterized protein LOC100578156	LG5	NC_037642.1	9818116	9820404	plus	2
7460	Apis mellifera	406086	live	Dl	GB19066, GB19537, GB30211	dorsal	dorsal protein	LG4	NC_037641.1	11095375	11108126	plus	16
7460	Apis mellifera	406139	live	LOC406139	Ank-1	ankyrin-3	ankyrin-3|ankyrin	LG4	NC_037641.1	10243142	10248080	minus	16
7460	Apis mellifera	409051	live	LOC409051	Ank	ankyrin-3	ankyrin-3|microtubule-associated protein futsch|ankyrin	LG4	NC_037641.1	9944790	10022676	plus	45
7460	Apis mellifera	409125	live	LOC409125	Mekk1	mitogen-activated protein kinase kinase kinase 4	mitogen-activated protein kinase kinase kinase 4	LG7	NC_037644.1	8577943	8585914	minus	18
7460	Apis mellifera	409226	live	LOC409226	casp	FAS-associated factor 1	FAS-associated factor 1|caspar	LG1	NC_037638.1	20590097	20594554	plus	13
7460	Apis mellifera	409286	live	LOC409286	bsk	stress-activated protein kinase JNK	stress-activated protein kinase JNK|JNK MAP kinase basket	LG3	NC_037640.1	1505655	1633745	plus	14
7460	Apis mellifera	409386	live	LOC409386	Ubc13, dUbc13	ubiquitin-conjugating enzyme E2 N	ubiquitin-conjugating enzyme E2 N|ubiquitin-conjugating enzyme 13	LG7	NC_037644.1	5875772	5879187	plus	3
7460	Apis mellifera	409920	live	LOC409920		ubiquitin-conjugating enzyme E2 variant 2	ubiquitin-conjugating enzyme E2 variant 2	LG10	NC_037647.1	3194794	3197542	plus	4
7460	Apis mellifera	411012	live	LOC411012	cact-2, cact2	NF-kappa-B inhibitor cactus	NF-kappa-B inhibitor cactus|NF-kappa-B inhibitor cactus 2	LG4	NC_037641.1	11200865	11205863	minus	3
7461	Apis mellifera	411712	live	LOC411712	Dl-2	embryonic polarity protein dorsal	embryonic polarity protein dorsal|dorsal-2	LG7	NC_037644.1	10604116	10607194	plus	10
7462	Apis mellifera	411899	live	B-gluc1	Gnbp1-2	beta-1,3-glucan recognition protein 1	gram-negative bacteria-binding protein 1-2	LG9	NC_037646.1	7483034	7488078	minus	11
7463	Apis mellifera	411915	live	LOC411915	p38b	mitogen-activated protein kinase p38b	mitogen-activated protein kinase p38a|mitogen-activated protein kinase p38b|mitogen-activated protein kinase 14B|p38 map kinase	LG8	NC_037645.1	6317172	6321552	minus	11
7464	Apis mellifera	412703	live	LOC412703	TL, TOLL, Toll-1	protein toll	protein toll|toll like receptor 1	LG4	NC_037641.1	8024206	8035902	plus	9
7465	Apis mellifera	413194	live	LOC413194	Myd88	myeloid differentiation primary response protein MyD88-A	myeloid differentiation primary response protein MyD88-A|myeloid differentiation primary response factor 88	LG3	NC_037640.1	4964887	4969488	plus	8
7466	Apis mellifera	413374	live	LOC413374	Iap2	putative inhibitor of apoptosis	putative inhibitor of apoptosis|inhibitor of apoptosis 2	LG1	NC_037638.1	14805494	14808253	plus	8
7467	Apis mellifera	413389	live	LOC413389	hem	dual specificity mitogen-activated protein kinase kinase hemipterous	dual specificity mitogen-activated protein kinase kinase hemipterous|HEM-protein	LG3	NC_037640.1	2361475	2367229	plus	8
7468	Apis mellifera	413397	live	Def2	Defensin-2, GB10036	defensin 2	defensin-2	LG16	NC_037653.1	5139659	5140578	minus	2
7469	Apis mellifera	413809	live	LOC413809	Tak1	mitogen-activated protein kinase kinase kinase 7	mitogen-activated protein kinase kinase kinase 7|TGF-beta activated kinase 1	LG5	NC_037642.1	564374	574030	plus	9
7470	Apis mellifera	551517	live	LOC551517	slmb	beta-TrCP	beta-TrCP|supernumerary limbs	LG15	NC_037652.1	5814862	5822003	plus	9
7471	Apis mellifera	551608	live	LOC551608	pelle	serine/threonine-protein kinase pelle	serine/threonine-protein kinase pelle	LG12	NC_037649.1	7790559	7792655	minus	4
7472	Apis mellifera	551970	live	LOC551970	Duox	dual oxidase	dual oxidase|predicted dual oxidase	LG3	NC_037640.1	4547770	4562135	plus	23
7473	Apis mellifera	552247	live	LOC552247	Rel	nuclear factor NF-kappa-B p100 subunit	nuclear factor NF-kappa-B p100 subunit|NF-kappaB transcription factor relish|relish	LG12	NC_037649.1	5219144	5225206	minus	19
7474	Apis mellifera	724169	live	LOC724169	Kay	transcription factor kayak	transcription factor kayak|kayak	LG5	NC_037642.1	6834234	6865775	plus	5
7475	Apis mellifera	724703	live	LOC724703	SP49	modular serine protease	modular serine protease|coagulation factor X|serine protease 49	LG6	NC_037643.1	5361607	5365983	minus	8
7476	Apis mellifera	724793	live	LOC724793		ubiquitin-conjugating enzyme E2-17 kDa	ubiquitin-conjugating enzyme E2-17 kDa	LG4	NC_037641.1	8530002	8533910	minus	7
7477	Apis mellifera	724930	live	LOC724930		caspase-8	caspase-8	LG6	NC_037643.1	16361827	16364777	plus	7
7478	Apis mellifera	725124	live	cact1	Cact, GB10655, cact-1	NF-kappa-B inhibitor cactus 1	NF-kappa-B inhibitor cactus 1|cactus	LG4	NC_037641.1	11569669	11576607	plus	6
7479	Apis mellifera	725154	live	LOC725154	PSH, SP14, cSP14	serine protease snake	serine protease snake|serine protease 14	LG1	NC_037638.1	24220597	24225506	minus	6
7480	Apis mellifera	725374	live	LOC725374		dual specificity mitogen-activated protein kinase kinase 6	dual specificity mitogen-activated protein kinase kinase 6	LG4	NC_037641.1	5889184	5891784	plus	7
7481	Apis mellifera	726289	live	LOC726289	Jra, Jun-like	transcription factor AP-1	transcription factor AP-1|Jun-related antigen	LG9	NC_037646.1	11100448	11105614	plus	1
7482	Apis mellifera	726760	live	LOC726760		inhibitor of nuclear factor kappa-B kinase subunit beta	inhibitor of nuclear factor kappa-B kinase subunit beta	LG2	NC_037639.1	2549021	2552947	plus	12
7483	Apis mellifera	726947	live	LOC726947	Tab	TGF-beta-activated kinase 1 and MAP3K7-binding protein 3	TGF-beta-activated kinase 1 and MAP3K7-binding protein 3|Tak1-binding protein	LG14	NC_037651.1	9363135	9373411	plus	11
7484	Apis mellifera	725368		LOC725368	GB51427, tube	probable_serine/threonine-protein_kinase_DDB_G0283337
7485	Apis mellifera	725832		LOC725832	GBNP1
7486	Apis mellifera	408924		LOC408924	PGRP-LC	peptidoglycan-recognition_protein_LC_(LOC408924)

## Sheet: Expression
Supplementary Table S 5: Expressional comparison of genes related to the canonical immune pathways Toll (yellow) and Imd/JNK (pink)(KEGG: ame04624). Significant FDR (adjusted p < 0.05) are in bold. Not expressed genes are marked grey.
			contrast	Cont 3 dpi vs. Inf 3 dpi		Cont 6 dpi vs. Inf 6 dpi		Cont 3 dpi vs. Cont 6 dpi		Inf 3 dpi vs. Inf 6 dpi		Cont 6 dpi vs. secInf 6 dpi
GeneID	Symbol	Aliases	Description	FDR	log2FC	FDR	log2FC	FDR	log2FC	FDR	log2FC	FDR	log2FC
100576527	LOC100576527	Atf2	cyclic AMP-dependent transcription factor ATF-2	0.41062	-0.130262	0.0846162	0.254474	0.00241973	-0.369513	0.898942	0.0152231	0.267895	0.146148
100577844	LOC100577844	spz	uncharacterized LOC100577844	0.792984	0.127107	0.0525415	0.58872	0.000879634	0.972903	1.92563e-05	1.43452	0.0922286	-0.472805
406086	Dl	GB19066, GB19537, GB30211	dorsal	0.709594	0.0471111	0.331673	0.10098	2.88592e-05	-0.413143	0.000147875	-0.359274	0.186016	-0.118195
406139	LOC406139	Ank-1	ankyrin-3
409051	LOC409051	Ank	ankyrin-3	0.157828	0.42628	0.836434	-0.0777015	0.621335	0.112685	0.0753539	-0.391296	0.000507414	0.92754
411012	LOC411012	cact-2, cact2	NF-kappa-B inhibitor cactus	0.141054	-0.327223	0.971344	0.0105414	0.623858	0.0742508	0.011591	0.412016	0.96104	0.0109965
411712	LOC411712	Dl-2	embryonic polarity protein dorsal
411899	B-gluc1	Gnbp1-2	beta-1,3-glucan recognition protein 1	0.361314	0.685695	0.897928	0.132076	0.0134597	-1.44207	0.00159898	-1.99569	0.666886	-0.348033
412703	LOC412703	TL, TOLL, Toll-1	protein toll	0.601309	0.33908	0.44688	0.519709	0.00554494	-1.39688	0.00997615	-1.21625	0.117198	0.850691
413194	LOC413194	Myd88	myeloid differentiation primary response protein MyD88-A	0.574039	0.157469	0.391122	0.197277	0.012193	0.458521	0.00757827	0.49833	0.406433	-0.168779
413397	Def2	Defensin-2, GB10036	defensin 2
551517	LOC551517	slmb	beta-TrCP	0.432732	0.140494	0.00014867	-0.731471	7.10658e-06	0.71043	0.184631	-0.161535	1.62567e-05	-0.83375
551608	LOC551608	pelle	serine/threonine-protein kinase pelle	0.703387	-0.104245	0.819462	0.0585099	0.116597	0.250158	0.0151394	0.412913	0.388662	-0.16241
724703	LOC724703	SP49, ModSP	modular serine protease	0.290824	-0.306734	0.635148	-0.115713	2.57177e-05	0.97591	8.08618e-06	1.16693	0.0255461	-0.443123
725124	cact1	Cact, GB10655, cact-1	NF-kappa-B inhibitor cactus 1	0.140298	0.700181	0.343961	0.417186	0.549025	0.205271	0.818081	-0.0777239	0.401925	-0.346635
725154	LOC725154	PSH, SP14, cSP14	serine protease snake	0.446698	-0.229175	0.741438	0.0928497	2.07401e-06	1.30408	3.2176e-07	1.62611	0.747072	0.0753858
725368	LOC725368	GB51427, tube	probable_serine/threonine-protein_kinase_DDB_G0283337	0.96813	0.00878903	0.0249912	0.290263	0.0752084	-0.176299	0.28952	0.105174	0.0655452	0.206555
725832	LOC725832	GBNP1, GB42981	beta-1-3-glucan-binding_protein_1	0.841986	-0.165957	0.164016	-0.354589	3.89675e-11	6.01818	1.53344e-10	5.82955	6.36412e-06	-1.5073
727472	LOC727472	PGRP-S3, PGRP-SA	peptidoglycan_recognition_protein_S3_(PGRP-S3)	0.673273	0.354525	0.595126	-0.289306	1.05853e-07	4.1136	5.23683e-07	3.46977	0.0208072	-1.00504
408924	LOC408924	PGRP-LC	peptidoglycan-recognition_protein_LC_(LOC408924)	0.484214	-0.435033	0.247911	0.478956	4.71607e-06	2.23705	3.37785e-07	3.15104	0.188456	-0.465936
412484	LOC412484	PGRP-S2, GB47805	peptidoglycan_recognition_protein_S2_(Pgrp-s2)	0.175383	-1.11433	0.464961	-0.344309	8.21597e-09	4.54879	2.96017e-08	5.31881	0.260718	-0.437181
725158	LOC725158	PGRP-S1; PGRP-SA	peptidoglycan-recognition_protein_1	0.847544	0.32162	0.204834	-0.747055	8.62521e-05	3.45751	0.00172838	2.38883	0.935151	0.0493055
100302584	Imd		immune deficiency	0.326649	0.170411	0.325572	-0.141566	5.35171e-07	0.879022	7.33717e-05	0.567046	0.0440249	-0.2501
100577690	LOC100577690	Fadd	fas-associated death domain protein	0.621838	0.118699	0.740516	0.0827134	0.858072	-0.0299211	0.685019	-0.0659071	0.615809	0.100193
100578156	LOC100578156	Pirk	uncharacterized LOC100578156	0.910409	-0.0968744	0.033856	1.89735	0.00526528	-1.99991	0.990872	-0.00568435	0.00428085	2.30258
409125	LOC409125	Mekk1	mitogen-activated protein kinase kinase kinase 4	0.355854	0.328706	0.768701	-0.104099	0.00667541	0.679889	0.291593	0.247084	0.219438	-0.322162
409226	LOC409226	casp, caspar	FAS-associated factor 1	0.175798	-0.161805	0.00944819	-0.281496	0.107873	0.128188	0.924844	0.00849673	0.000312339	-0.398089
409286	LOC409286	bsk	stress-activated protein kinase JNK	0.402444	0.224294	0.00281452	-0.739989	1.45921e-05	1.00214	0.844776	0.0378592	0.000637909	-0.779058
409386	LOC409386	Ubc13, dUbc13, Ben	ubiquitin-conjugating enzyme E2 N	0.0384492	-0.324773	0.678396	0.0602704	0.472964	-0.0724231	0.00424583	0.31262	0.466112	-0.0843852
409920	LOC409920	Uev1A	ubiquitin-conjugating enzyme E2 variant 2	0.0815763	-0.248842	0.252403	0.136992	0.000365368	-0.391605	0.956692	-0.00577037	0.019869	0.247994
411915	LOC411915	p38b	mitogen-activated protein kinase p38b	0.778073	-0.05613	0.273045	-0.158545	0.00899508	0.303737	0.0769258	0.201322	0.00539398	-0.372249
413374	LOC413374	Iap2	putative inhibitor of apoptosis	0.523322	-0.0899354	0.304969	-0.123033	0.0811845	0.156493	0.181082	0.123395	0.96551	-0.00585924
413389	LOC413389	hem, Jnkk	dual specificity mitogen-activated protein kinase kinase hemipterous	0.356567	0.125186	0.426309	-0.0941006	1.61989e-06	0.626537	0.000194268	0.40725	0.021241	-0.234274
413809	LOC413809	Tak1	mitogen-activated protein kinase kinase kinase 7	0.0994722	-0.33312	0.573895	0.110581	0.775783	-0.0402142	0.00716424	0.403487	0.746212	-0.0577522
551970	LOC551970	Duox	dual oxidase	0.112333	0.774447	0.837948	-0.242148	0.00131264	-1.97288	7.49538e-05	-2.98948	0.925285	0.0903699
552247	LOC552247	Rel	nuclear factor NF-kappa-B p100 subunit	0.934078	-0.0177276	0.00723372	0.351634	0.0516543	-0.190671	0.0735162	0.178691	0.376844	0.0987863
724169	LOC724169	Kay	transcription factor kayak	0.740412	-0.239797	0.509179	-0.3365	0.00614863	1.10698	0.0174236	1.01028	0.695686	-0.174123
724793	LOC724793	Effete	ubiquitin-conjugating enzyme E2-17 kDa	0.10519	-0.15311	0.439091	0.0635824	1.10803e-07	-0.55183	3.87909e-05	-0.335138	0.00133749	0.247165
724930	LOC724930	Dredd	caspase-8	0.753669	-0.0652353	0.998109	0.00049738	0.4016	0.10106	0.173051	0.166793	0.420562	0.113108
725374	LOC725374	Mkk3	dual specificity mitogen-activated protein kinase kinase 6	0.278826	-0.165544	0.634044	-0.0750176	0.000410414	-0.432322	0.00369228	-0.341796	0.747154	-0.0441124
726289	LOC726289	Jra, Jun-like	transcription factor AP-1	0.232407	0.263807	0.407398	-0.161689	4.40348e-05	0.763188	0.0275713	0.337692	0.0180381	-0.399992
726760	LOC726760	Ird5	inhibitor of nuclear factor kappa-B kinase subunit beta	0.805761	-0.0563441	0.00668097	-0.437462	7.93213e-06	0.720016	0.0115709	0.338898	4.12234e-05	-0.792654
726947	LOC726947	Tab	TGF-beta-activated kinase 1 and MAP3K7-binding protein 3	0.251748	0.365483	0.0590611	-0.478229	8.08178e-07	1.54873	0.00208099	0.705019	0.0059943	-0.652113
