# Supplementary material for: In the battle of the disease: a transcriptomic analysis of European foulbrood-diseased larvae of the Western honey bee (Apis mellifera)
Source: BMC Genomics. 2022 Dec 19;23:837. doi: 10.1186/s12864-022-09075-6 (PMC9764631; doi:10.1186/s12864-022-09075-6)
Supplement: Supplementary file 8 — Additional file 8 : Table S6. Expressional comparison of candidate genes with a function in A) silk formation, storage and/or transport of energy reserves and B) related to immune response corresponding to Fig. 4. [file 12864_2022_9075_MOESM8_ESM.xlsx]

## Sheet: Silk_Storage_Transport
Supplementary Table S 6A: Expressional comparison of protein genes with a function in silk formation, storage and/or transport of energy reserves. Significant FDR (adjusted p < 0.05) are in bold.
	contrast	Cont 3 dpi vs. Inf 3 dpi		Cont 6 dpi vs. Inf 6 dpi		Cont 3 dpi vs. Cont 6 dpi		Inf 3 dpi vs. Inf 6 dpi		Cont 6 dpi vs. secInf 6 dpi
Function	Gene Name	FDR	log2FC	FDR	log2FC	FDR	log2FC	FDR	log2FC	FDR	log2FC
Silk proteins	fibroin heavy chain (LOC726750)	0.984824	-0.01514	0.984785	-0.0129198	5.97161e-09	3.88544	1.08061e-08	3.88766	0.934371	0.039819
	silk fibroin 1 (Fibroin1)	0.969295	-0.805794	0.0343648	-5.3504	0.0383594	13.9593	0.169101	9.41466	0.0278019	-4.74195
	silk fibroin 2 (Fibroin2)	0.934584	-1.06253	0.0460198	-5.41114	0.00615217	12.4242	0.084101	8.07558	0.0333173	-4.89917
	silk fibroin 3 (Fibroin3)	0.991893	-0.242033	0.0834879	-4.74864	0.102779	13.9333	0.193498	9.42672	0.0467755	-4.69436
	silk fibroin 4 (Fibroin4)	0.982144	-0.584164	0.0969572	-4.94899	0.0921028	12.7634	0.259309	8.39857	0.0398803	-5.08261
Storage/ Transport proteins	larval-specific very high density lipoprotein (Vhdl)	0.57614	0.313434	0.0153812	-0.609734	1.88823e-16	14.2178	7.32063e-17	13.2946	0.000102028	-1.0588
	hexamerin 110 (Hex110)	0.0418928	-0.693718	0.141695	-0.461067	1.76121e-10	3.68486	1.79033e-10	3.91752	0.190732	-0.358647
	hexamerin 70a (Hex70a)	0.336786	-0.417491	0.814875	-0.125142	6.69524e-08	2.92574	3.57179e-08	3.21809	0.906618	0.0555453
	hexamerin 70b (HEX70b)	0.104135	-0.685115	0.570811	-0.22828	0.0264048	0.651765	0.000732484	1.1086	0.0778536	0.568195
	hexamerin 70c (Hex70c)	0.164726	-0.663237	0.3041	-0.538891	1.95051e-09	4.62851	2.14508e-09	4.75286	0.970631	-0.0221233
	vitellogenin (Vg)	0.195115	-0.909025	0.739212	-0.429352	0.0125193	-1.59247	0.146439	-1.1128	0.0123397	1.79061
	apolipophorin-III-like protein (A4)	0.112785	-0.549041	0.157538	0.44623	0.000223547	1.0536	2.9585e-07	2.04887	2.38068e-05	1.71006
	apolipophorins (LOC408961)	0.125439	-0.550949	0.475211	0.256604	4.3501e-06	1.62613	7.735e-08	2.43368	0.014168	0.759987
	apolipoprotein D (LOC409025)	0.656383	-0.270297	0.0595161	0.68283	0.0249452	0.757002	4.4568e-05	1.71013	0.0981027	0.530749
	apolipoprotein D (LOC409278)	0.450369	0.179902	0.0006693	-0.829322	4.02229e-10	2.34198	3.03947e-07	1.33276	0.000155981	-0.855924

## Sheet: Immune Response
Supplementary Table S 6B: Expressional comparison of protein genes related to immune response. Significant FDR (adjusted p < 0.05) are in bold.
	contrast	Cont 3 dpi vs. Inf 3 dpi		Cont 6 dpi vs. Inf 6 dpi		Cont 3 dpi vs. Cont 6 dpi		Inf 3 dpi vs. Inf 6 dpi		Cont 6 dpi vs. secInf 6 dpi
Function	Gene Name	FDR	log2FC	FDR	log2FC	FDR	log2FC	FDR	log2FC	FDR	log2FC
Cellular defence/ Melanization	phenoloxidase subunit A3 (PPO)	0.257828	-0.588228	0.728087	-0.182495	0.0497088	0.680917	0.00487144	1.08665	0.626257	-0.205401		-1
	phenoloxidase-activating factor 2 (LOC100576326)	0.0149538	0.99117	0.0342978	0.71748	2.71686e-07	2.07065	2.98536e-06	1.79696	0.0651771	0.541915
	proclotting enzyme (LOC726126)	0.840972	-0.22231	0.924407	-0.0770279	0.0835567	0.896809	0.0581193	1.04209	0.850763	-0.117141
	proclotting enzyme (LOC552672)	0.0362485	1.3482	0.394169	0.310751	6.15042e-05	2.01009	0.00247606	0.972636	0.312458	-0.347002
	aromatic-L-amino-acid decarboxylase (LOC410638)/ DDC	0.030175	-1.06098	0.0349873	0.852778	0.998304	0.000619138	1.09907e-05	1.91438	0.00183534	1.22684
	C-Type lectin 1 (LOC725273)	0.0155208	1.20243	0.0268663	-0.905662	2.35604e-06	2.11025	0.994676	0.00215927	0.00160435	-1.23582
	C-Type lectin 4 (LOC412825)	0.00914236	1.23241	0.911081	-0.0562779	0.029068	-0.628982	4.96411e-06	-1.91767	0.593072	-0.195277
	C-Type lectin 6 ((LOC413543)	0.0481367	1.24385	0.400669	-0.577487	0.00287377	-1.40464	5.66246e-06	-3.22599	0.471782	-0.415846
	C-Type lectin 12 (LOC411888)	0.0102575	2.1288	0.970134	0.0807602	0.0258503	-2.01095	0.000125687	-4.05899	0.999579	0.000848223
	Complement-like (LOC725964)	0.027296	1.3803	0.697724	0.161774	0.000129887	1.81557	0.042903	0.597043	0.251046	-0.398206
	eater-like (LOC724421)	0.0779471	0.691845	0.000381557	1.41594	0.208853	-0.314445	0.130066	0.409649	1.1219e-05	1.90047
	scavenger receptor class B member 1 (LOC413408)	0.751532	0.170623	0.00637611	2.007	7.29923e-06	-3.16544	0.000955975	-1.32906	0.000150552	2.78314
Antimicrobial peptides	abaecin (LOC406144)	0.992518	-0.121063	0.0313704	1.29307	0.0149974	11.1784	0.00835801	12.5926	0.122415	-0.777697
	apidaecin 1 (Apid1)	0.973382	0.0870384	0.955907	-0.0338794	5.73382e-10	12.356	4.6601e-10	12.235	1.71834e-06	-2.82572
	hymenoptaecin (LOC406142)	0.96924	-0.462335	0.0232017	2.82485	0.173753	4.92208	0.0450732	8.20926	0.504457	0.767907
PGRP	peptidoglycan recognition protein S2 (PGRP-S2)	0.175383	-1.11433	0.464961	-0.344309	8.21597e-09	4.54879	2.96017e-08	5.31881	0.260718	-0.437181
	peptidoglycan recognition protein S3 (PGRP-S3)	0.673273	0.354525	0.595126	-0.289306	1.05853e-07	4.1136	5.23683e-07	3.46977	0.0208072	-1.00504
	peptidoglycan-recognition protein LC (LOC408924)	0.484214	-0.435033	0.247911	0.478956	4.71607e-06	2.23705	3.37785e-07	3.15104	0.188456	-0.465936
	peptidoglycan-recognition protein 1 (LOC725158)	0.847544	0.32162	0.204834	-0.747055	8.62521e-05	3.45751	0.00172838	2.38883	0.935151	0.0493055
beta-glucan-binding	beta-1-3-glucan-binding protein 1 (LOC725832)	0.841986	-0.165957	0.164016	-0.354589	3.89675e-11	6.01818	1.53344e-10	5.82955	6.36412e-06	-1.5073
	beta-1-3-glucan recognition protein 1 (B-gluc1)	0.361314	0.685695	0.897928	0.132076	0.0134597	-1.44207	0.00159898	-1.99569	0.666886	-0.348033
Lysozyme	lysozyme (LOC409663)	0.318328	0.19956	0.129695	-0.277124	1.07426e-10	2.27073	2.8102e-09	1.79405	0.00320138	-0.511791
	lysozyme-like (LOC113218576)	0.52926	0.131433	5.6442e-07	1.82573	1.19874e-08	-1.66371	0.831833	0.0305916	6.92036e-07	1.55835
	lysozyme (LOC724899)	0.534858	0.427826	0.00370631	1.33151	0.050892	0.852668	5.07457e-05	1.75635	0.296318	0.432896
ROS	dual oxidase (LOC551970)0	0.112333	0.774447	0.837948	-0.242148	0.00131264	-1.97288	7.49538e-05	-2.98948	0.925285	0.0903699
Imd-Signaling	immune deficiency (imd)	0.326649	0.170411	0.325572	-0.141566	5.35171e-07	0.879022	7.33717e-05	0.567046	0.0440249	-0.2501
	pirk (LOC100578156)	0.910409	-0.0968744	0.033856	1.89735	0.00526528	-1.99991	0.990872	-0.00568435	0.00428085	2.30258
	stress-activated protein kinase JNK (LOC409286)	0.402444	0.224294	0.00281452	-0.739989	1.45921e-05	1.00214	0.844776	0.0378592	0.000637909	-0.779058
Toll-Signaling	toll-1 (LOC412703)	0.601309	0.33908	0.44688	0.519709	0.00554494	-1.39688	0.00997615	-1.21625	0.117198	0.850691
	beta-TrCP (LOC551517)	0.432732	0.140494	0.00014867	-0.731471	7.10658e-06	0.71043	0.184631	-0.161535	1.62567e-05	-0.83375
