# Supplementary material for: In the battle of the disease: a transcriptomic analysis of European foulbrood-diseased larvae of the Western honey bee (Apis mellifera)
Source: BMC Genomics. 2022 Dec 19;23:837. doi: 10.1186/s12864-022-09075-6 (PMC9764631; doi:10.1186/s12864-022-09075-6)
Supplement: Supplementary file 9 — Additional file 9 : Table S7. Expressional comparison of genes of enzymes involved in insect hormone biosynthesis. [file 12864_2022_9075_MOESM9_ESM.xlsx]

## Sheet: Annotation
tax_id	Org_name	GeneID	Status	Symbol	Aliases	description	other_designations	chromosome	genomic_nucleotide_accession.version	start_position_on_the_genomic_accession	end_position_on_the_genomic_accession	orientation	exon_count	OMIM
7460	Apis mellifera	107965828	live	LOC107965828	neverland	cholesterol 7-desaturase	cholesterol 7-desaturase	LG5	NC_037642.1	365826	370227	plus	6
7460	Apis mellifera	406152	live	LOC406152		juvenile hormone epoxide hydrolase 1	juvenile hormone epoxide hydrolase 1|epoxide hydrolase	LG9	NC_037646.1	7702860	7707410	plus	8
7460	Apis mellifera	408398	live	LOC408398	CYP306A1	cytochrome P450 306a1	cytochrome P450 306a1|phantom	LG13	NC_037650.1	2524150	2539984	minus	10
7460	Apis mellifera	408559	live	LOC408559		retinal dehydrogenase 1	retinal dehydrogenase 1	LG16	NC_037653.1	3185077	3188102	plus	11
7460	Apis mellifera	410405	live	LOC410405	CYP18A1	cytochrome P450 18a1	cytochrome P450 18a1	LG13	NC_037650.1	2519228	2524033	plus	5
7460	Apis mellifera	410495	live	LOC410495	CYP307B1, spookiest	cytochrome P450 307a1	cytochrome P450 307a1|cytochrome P450 307B1	LG14	NC_037651.1	7209940	7219126	minus	3
7460	Apis mellifera	411057	live	Cyp314a1	GB13998, shade	cytochrome P450 314A1	cytochrome P450 314A1|cytochrome P450 monooxygenase	LG5	NC_037642.1	13661266	13666787	minus	10
7460	Apis mellifera	411893	live	LOC411893	CYP315A1	cytochrome P450 315a1, mitochondrial	cytochrome P450 315a1, mitochondrial|shadow	LG3	NC_037640.1	8138875	8141925	plus	8
7460	Apis mellifera	550687	live	LOC550687	Aldh	aldehyde dehydrogenase, mitochondrial	aldehyde dehydrogenase, mitochondrial	LG7	NC_037644.1	3498317	3504792	plus	8
7460	Apis mellifera	551179	live	LOC551179	CYP15A1	methyl farnesoate epoxidase	methyl farnesoate epoxidase|cytochrome P450 15A1	LG7	NC_037644.1	13421090	13423725	minus	8
7460	Apis mellifera	551405	live	LOC551405		4-nitrophenylphosphatase	4-nitrophenylphosphatase	LG7	NC_037644.1	2097018	2101394	minus	6
7460	Apis mellifera	724216	live	LOC724216	jhamt	juvenile hormone acid O-methyltransferase	juvenile hormone acid O-methyltransferase|juvenile hormone acid methyltransferase|juvenile hormone methyltransferase	LG4	NC_037641.1	11486247	11487860	plus	5
7460	Apis mellifera	727118	live	LOC727118	CYP302A1	cytochrome P450 302a1, mitochondrial	cytochrome P450 302a1, mitochondrial|disembodied	LG13	NC_037650.1	1128903	1139187	plus	9
7460	Apis mellifera	412458		LOC412458		farnesol dehydrogenase	NADP+-dependent farnesol dehydrogenase	LG1
7460	Apis mellifera	725489		LOC725489		farnesol dehydrogenase isoform X1	NADP+-dependent farnesol dehydrogenase	LG1

## Sheet: Expression
Supplementary Table S 7: Expressional comparison of genes of enzymes involved in insect hormone biosynthesis (KEGG: ame00981). Significant FDR (adjusted p < 0.05) are in bold.
			contrast	Con 3 dpi vs. Inf 3 dpi		Con 6 dpi vs. Inf 6 dpi		Con 3 dpi vs. Con 6 dpi		Inf 3 dpi vs. Inf 6 dpi		Con 6 dpi vs. secInf 6 dpi
GeneID	Symbol	Aliases	Description	FDR	log2FC	FDR	log2FC	FDR	log2FC	FDR	log2FC	FDR	log2FC
107965828	LOC107965828	neverland	cholesterol 7-desaturase	0.987218	-0.0251145	0.485111	-0.221816	2.04522e-06	3.48237	6.04178e-06	3.28567	0.0139109	-0.729416
406152	LOC406152		juvenile hormone epoxide hydrolase 1	0.257607	-0.291091	0.725214	-0.0929256	0.000213594	0.772544	2.69848e-05	0.97071	0.118141	0.310025
408398	LOC408398	CYP306A1	cytochrome P450 306a1	0.963576	-0.0157516	0.849034	-0.0530512	0.190507	-0.208059	0.136961	-0.245359	0.362851	0.17366
408559	LOC408559		retinal dehydrogenase 1	0.251633	0.297132	0.741438	-0.0984867	8.48158e-11	3.09054	8.81589e-10	2.69492	0.00734208	-0.617833
410405	LOC410405	CYP18A1	cytochrome P450 18a1	0.0531452	-1.27571	0.290392	0.770131	0.00063339	-2.02314	0.967133	0.0226976	0.0743604	1.07948
410495	LOC410495	CYP307B1, spookiest	cytochrome P450 307a1	0.0464152	1.50633	0.00887975	1.95992	0.805926	-0.166632	0.437243	0.286957	0.0310291	1.41603
411057	Cyp314a1	GB13998, shade	cytochrome P450 314A1	0.43408	-0.205017	0.000132791	-1.04504	2.00648e-09	2.13249	9.69006e-07	1.29247	6.53258e-05	-0.985638
411893	LOC411893	CYP315A1	cytochrome P450 315a1, mitochondrial	0.0704002	0.529506	0.361374	0.23494	0.000439871	0.793439	0.0152437	0.498873	0.0155431	0.545957
550687	LOC550687	Aldh	aldehyde dehydrogenase, mitochondrial	0.347459	0.270727	0.921958	-0.0325518	0.00115516	0.700225	0.0462181	0.396947	0.863828	0.044606
551179	LOC551179	CYP15A1	methyl farnesoate epoxidase	0.473725	-0.247196	0.00266977	1.0046	1.66239e-06	1.5907	5.30937e-09	2.8425	2.98093e-05	1.565
551405	LOC551405		4-nitrophenylphosphatase	0.888612	-0.130833	0.995	0.00851276	0.242992	-0.633761	0.380165	-0.494415	0.194431	0.805174
724216	LOC724216	jhamt	juvenile hormone acid O-methyltransferase	0.31252	0.635237	0.0418545	-0.864848	1.08607e-09	5.38523	1.72966e-08	3.88515	0.00299606	-1.19392
727118	LOC727118	CYP302A1	cytochrome P450 302a1, mitochondrial	0.185755	0.19794	0.36377	-0.120813	0.049015	0.198306	0.23575	-0.120447	0.089455	-0.189964
412458	LOC412458		farnesol dehydrogenase	0.564022	-0.200954	3.94081e-06	-1.95795	0.0436898	0.449012	9.06698e-06	-1.30798	1.54291e-05	-1.49684
725489	LOC725489		farnesol dehydrogenase isoform X1	0.0566251	-1.6513	0.00143728	2.7618	4.12313e-06	-3.94205	0.405132	0.471058	0.000968382	2.5025
