# Supplementary material for: In the battle of the disease: a transcriptomic analysis of European foulbrood-diseased larvae of the Western honey bee (Apis mellifera)
Source: BMC Genomics. 2022 Dec 19;23:837. doi: 10.1186/s12864-022-09075-6 (PMC9764631; doi:10.1186/s12864-022-09075-6)
Supplement: Supplementary file 10 — Additional file 10 : Table S8. Expressional comparison of heme domain-containing protein genes. [file 12864_2022_9075_MOESM10_ESM.xlsx]

## Sheet: Heme_table
Supplementary Table S 8: Comparison of expressional change of heme domain-containing protein genes (see FAC analysis: UP_KEYWORDS [Heme]). Significant FDR (adjusted p < 0.05) are in bold. Significant temporal change (log2 Foldchange > 1) of mRNA levels between controls and infected is marked by a closed circle at the end of respective rows.
	contrast	Cont 3 dpi vs. Cont 6 dpi		Inf 3 dpi vs. Inf 6 dpi
GeneID	Gene Name	FDR	log2FC	FDR	log2FC
408270	mitochondrial cytochrome C(CytC)	7.28289e-10	-3.53728	2.17166e-07	-2.24672	•
408453	cytochrome P450 9e2(LOC408453)	2.75888e-07	4.49345	1.94153e-06	3.89198
411057	cytochrome P450 314A1(Cyp314a1)	2.00648e-09	2.13249	9.69006e-07	1.29247
410405	cytochrome P450 18a1(LOC410405)	0.00063339	-2.02314	0.967133	0.0226976	•
412209	probable cytochrome P450 6a17(LOC412209)	0.785248	0.0816332	6.16064e-05	1.56755	•
410828	tryptophan 2,3-dioxygenase(LOC410828)	4.15815e-06	-2.55653	0.00482081	-0.999362	•
551179	methyl farnesoate epoxidase(LOC551179)	1.66239e-06	1.5907	5.30937e-09	2.8425	•
503861	nitric oxide synthase(NOS)	0.000551188	1.22709	0.562633	0.199234	•
551632	methyl farnesoate epoxidase(LOC551632)	1.4987e-09	-2.52259	1.91164e-09	-2.5491
552418	cytochrome P450 6k1(LOC552418)	6.04185e-08	3.95034	2.1362e-06	3.20276
552679	cytochrome P450 4c3(LOC552679)	1.34652e-05	2.89816	3.15571e-06	3.05588
724175	probable cytochrome P450 304a1(LOC724175)	5.02827e-08	3.33075	2.6686e-06	2.52378
724860	probable cytochrome P450 301a1, mitochondrial(LOC724860)	1.15912e-06	-2.6841	3.34581e-06	-3.18433
725159	probable cytochrome P450 6a14(LOC725159)	1.02492e-06	-2.78998	0.0595519	-0.750892	•
726850	cytochrome b5-like(LOC726850)	0.00192066	-1.05561	4.50528e-05	-1.59141
727598	probable cytochrome P450 6a13(LOC727598)	0.013944	1.22294	0.0516522	0.972917
751098	globin 1(Glob1)	2.62331e-07	1.59552	1.36836e-08	2.21519
