# Supplementary material for: In the battle of the disease: a transcriptomic analysis of European foulbrood-diseased larvae of the Western honey bee (Apis mellifera)
Source: BMC Genomics. 2022 Dec 19;23:837. doi: 10.1186/s12864-022-09075-6 (PMC9764631; doi:10.1186/s12864-022-09075-6)
Supplement: Supplementary file 11 — Additional file 11 : Table S9. Summary of read mapping for all samples performed with mapping-based mode and a transcriptome index in Salmon. [file 12864_2022_9075_MOESM11_ESM.xlsx]

## Sheet: Sheet1
Sample	Treatment	Pathogen	Replicate	Batch	Weight [mg]	Plasmid copies per µL (15 ng/µL DNA)	Age	Total fragments	Computed rich equivalence classes	Total reads in the equivalence classes	Mapping rate %
SIER01	Control	/	1	1	18	0	Day 3 pi	14450291	104121	11452419	79.3
SIER02	Control	/	2	1	18	0	Day 3 pi	14032513	107025	11222659	80
SIER03	Control	/	3	2	19	0	Day 3 pi	14010248	116397	11341468	81
SIER04	Control	/	4	2	18	0	Day 3 pi	13743259	119769	10979220	79.9
SIER05	Infected	mp	1	2	15	548308	Day 3 pi	15635710	118120	12430710	79.5
SIER06	Infected	mp	2	2	14	409638	Day 3 pi	16564506	121548	12981184	78.4
SIER07	Infected	mp	3	2	12	386404	Day 3 pi	15831807	111737	12231890	77.3
SIER08	Infected	mp	4	2	13	346099	Day 3 pi	11705178	94097	9064060	77.4
SIER09	Control	/	1	2	120	0	Day 6 pi	14352520	92682	11989802	83.5
SIER10	Control	/	2	2	169	0	Day 6 pi	15959943	95353	13313381	83.4
SIER11	Control	/	3	2	168	0	Day 6 pi	16753666	101457	14111259	84.2
SIER12	Control	/	4	2	162	0	Day 6 pi	15773881	94999	13304925	84.3
SIER13	Infected	mp	1	2	106	478876	Day 6 pi	14941143	94019	12586865	84.2
SIER14	Infected	mp	2	2	99	927074	Day 6 pi	14320291	96026	11806008	82.4
SIER15	Infected	mp	3	1	92	608114	Day 6 pi	14755325	83461	12172970	82.5
SIER16	Infected	mp	4	1	96	606019	Day 6 pi	12795333	94361	10685764	83.5
SIER21	Infected	mp+pa	1	2	116	348822	Day 6 pi	16008064	96098	13492278	84.3
SIER22	Infected	mp+pa	2	2	67	323388	Day 6 pi	14091767	99005	11816179	83.9
SIER23	Infected	mp+pa	3	1	87	234874	Day 6 pi	15062005	102895	12747798	84.6
SIER24	Infected	mp+pa	4	1	90	149809	Day 6 pi	16901980	105417	14205267	84
							MEAN	1.48845e+07	102429	1.21968e+07	81.9
							SD	1.33364e+06	10478.9	1.2383e+06	2.5
							Range				77.3 - 84.6
pi = post infection, mp = Melissococcus plutonius, pa = Paenibacillus alvei
