# Supplementary material for: In the battle of the disease: a transcriptomic analysis of European foulbrood-diseased larvae of the Western honey bee (Apis mellifera)
Source: BMC Genomics. 2022 Dec 19;23:837. doi: 10.1186/s12864-022-09075-6 (PMC9764631; doi:10.1186/s12864-022-09075-6)
Supplement: Supplementary file 12 — Additional file 12 : Table S10. Read counts and TPM reads. Raw counts were generated from transcript quantifications from Salmon using tximport R package and TPMs with lengthScaledTPM method. [file 12864_2022_9075_MOESM12_ESM.xlsx]

## Sheet: Read Counts
target	SIER01	SIER02	SIER03	SIER04	SIER05	SIER06	SIER07	SIER08	SIER09	SIER10	SIER11	SIER12	SIER13	SIER14	SIER15	SIER16	SIER21	SIER22	SIER23	SIER24
ADP/ATP_translocase_(Ant)	26059.6	26612.7	27800.4	27705.4	29947.9	29509	25950.9	21108.6	10162.8	10862	11345.8	10221.2	13228.5	12308.8	12676.7	10431.1	12972.4	13719.6	15736	16426.2
worker-enriched_antennal_transcript_(Wat)	18.3645	6.99213	51.9797	34.9351	9.11915	12.5895	23.6013	10.1754	44.9372	57.8742	65.9621	44.0382	33.5812	30.032	55.4377	36.5589	29.448	108.029	37.3223	44.1859
juvenile_hormone_esterase_(Jhe)	3129.22	2174.75	2271.19	1610.37	2888.49	1682.36	2132.03	873.778	14488.8	12696.9	11322.9	13524.3	17244.1	5150.3	10672.4	2715.09	27716.3	14055.7	9192.04	15594
octopamine_receptor_(Oa1)	9.9775	7.98519	12.9591	9.96827	6.98028	21.9389	9.99265	8.0088	14.9092	17.8959	25.0503	18.0469	7.01716	6.01353	6.02552	17.0321	18.0148	7.99647	9.01188	15.0568
kruppel_homolog_1_(Kr-h1)	90.886	98.9048	92.4844	58.8619	116.215	97.2812	130.649	63.8321	23.5571	33.8699	23.5465	11.4746	14.987	27.3592	50.192	48.3164	6.35961	20.2666	29.4593	30.2669
dopamine_receptor_2_(DopR2)	26.7297	29.6159	33.7989	38.0507	49.3354	55.0227	40.8724	40.9235	20.2849	19.4467	17.6865	34.2897	25.4173	23.9603	14.1309	22.5916	16.0518	20.9963	15.1392	22.647
hyperpolarization-activated_ion_channel_(Amih)	174.481	388.834	206.3	182.271	297.978	389.303	370.455	247.434	162.916	213.199	210.094	205.408	146.895	173.966	113.173	173.447	190.566	237.392	215.526	191.272
vacuolar_H+_ATP_synthase_16_kDa_proteolipid_subunit_(Vha16)	4783.63	5104.25	5297.42	4655.87	4598.02	5061.67	4977.29	4075	2964.31	3007.19	3259.17	2927.88	2985.26	2888.57	2976.28	2386.72	2758.31	2976.71	3165.9	3474.29
homeotic_protein_antennapedia_(Antp)	267.824	249.702	179.888	151.848	253.768	388.302	356.791	264.823	177.796	114.849	178.361	207.696	156.259	175.724	155.86	175.822	203.351	163.637	172.664	198.014
transferrin_1_(Tsf1)	927.868	714.46	906.89	701.973	1193.58	977.128	989.314	343.327	12361.3	15994.7	15401.8	15874.1	12397.1	15284.3	16150.3	11233.9	18472	10761.5	9942.31	14079.8
NMDA_receptor_1_(Nmdar1)	55.1958	48.6523	56.6282	45.9	66.1663	53.885	65.2078	45.2682	62.8452	63.2298	85.1093	51.3049	22.4464	36.2371	36.2489	41.2289	31.7985	47.6077	36.1491	39.0133
glucose_oxidase_(LOC406081)	9.98946	12.9829	8.98246	5.98736	22.9656	18.9669	30.9813	8.0051	186.347	471.331	1867.26	195.207	5.0054	31.0449	9.0253	52.0328	11.0055	2.99927	5.00318	3.0053
nicotinic_acetylcholine_receptor_alpha8_subunit_(nAChRa8)	43.1791	43.8476	54.5018	54.1699	71.7425	99.0137	63.2099	53.5653	53.9191	65.1599	72.2664	33.949	43.5694	59.7578	65.2654	50.2893	71.608	41.4791	56.2159	65.5324
tachykinin_(Tk)	7.90671	3.94687	3.94979	8.88323	16.7986	15.797	11.8392	6.90632	2.96615	4.93851	4.92309	0	2.95565	7.89378	4.48238	8.86513	2.96027	4.93554	3.36129	3.93836
dorsal_(Dl)_transcript_variant_A	167.321	219.068	218.964	242.329	293.357	262.63	233.744	117.087	128.183	113.986	190.061	103.971	98.6071	169.94	166.52	122.014	123.191	173.446	164.061	182.377
vitellogenin_(Vg)	45.7262	19.9551	19.9196	12.9486	12.9508	12.9541	17.9851	8.01156	10.9128	3.97062	7.02142	4.01495	4.01383	5.01424	5.0266	2.0056	17.0181	34.0314	19.0346	17.0897
major_royal_jelly_protein_1_(Mrjp1)	7.00524	3.99905	5.9991	4.99776	0	0	0	2.00127	0.99979	0	4.9977	0.999892	4.00038	3.00323	0	0	3.00192	3.00142	5.00198	5.00042
major_royal_jelly_protein_2_(Mrjp2)	65.709	14.1598	44.237	41.9996	10.0391	16.0262	9.01837	8.98219	17.2441	4.98377	3.99584	9.11804	7.05005	18.7151	14.4025	16.7241	6.96946	9.97618	11.8387	11.7822
cGMP-dependent_protein_kinase_foraging_(For)	1866.37	1795.48	2000.97	1991.03	1610.93	2221.38	3127.17	1238.81	1664.13	1373.61	2139.41	1566.78	653.096	1211.06	593.261	1423.61	794.437	622.499	1588.99	752.257
apisimin_(LOC406093)	16.3338	20.0613	16.4825	8.24037	10.1372	26.521	13.0101	11.9566	732.036	1039.84	842.145	522.663	30.1142	71.1447	22.3187	56.8022	61.4495	36.9452	103.042	32.9104
serine_protease_34_(SP34)	0	0	0	0	0	0	0	0	0.998599	0	0	0	1.00007	0	0	0.999716	0	0	0	0
type_I_inositol_1-4-5-trisphosphate_5-phosphatase_(LOC406096)	248.749	203.192	210.099	181.669	253.864	277.209	282.201	188.667	334.903	243.13	310.82	263.59	175.831	286.23	213.131	268.658	112.544	139.8	233.456	211.54
translation_initiation_factor_2_(IF-2mt)	1305.57	1220.04	1217.9	1358.33	1205.94	1412.2	1199.8	1015.81	581.605	740.748	607.86	701.368	661.203	591.073	723.87	629.35	683.789	642.901	725.362	812.947
ribosomal_protein_L32_(RpL32)	9863.53	9321.4	8951.61	9336.4	11625.8	12304.2	11282.6	8837.45	5877.24	5645.14	6687.07	5510.39	6867.33	8028.68	8125.14	6187.02	7029.25	6998.65	7491.39	7516.91
odorant_binding_protein_5_(Obp5)	0	0	0	0	1.01384	0	0	0	0	0	0.998131	0	0	2.0057	0	0.999368	1.00505	0	3.00864	0.995655
odorant_binding_protein_4_(Obp4)	1.01296	0	0	0	0	1.01077	0	1.00015	4.08679	7.12954	6.93984	8.91813	6.94559	7.97846	7.9473	7.9466	10.0075	1.00465	10.9774	13.8312
odorant_binding_protein_1_(Obp1)	3.03395	2.00841	3.03212	3.02958	8.09424	3.02706	6.00707	6.97652	17.3643	8.14466	13.8079	12.812	15.7943	13.8977	12.8457	37.5689	5.98157	9.01414	16.8952	15.7173
odorant_binding_protein_2_(Obp2)	0	2.00523	0	0	0	2.01466	0	2.98583	1.01949	1.01612	0.985208	0	0	0	0.987107	0	0	0	0	0.981367
tetraspanin_6_(Tspan6)	2505.59	2574.74	3415.79	2534.17	2875.88	3118.27	3146.56	2284.61	2061.92	2135.53	1921.89	2425.1	3147.43	4043.66	4244.91	4065.27	3093.87	4074.39	4465.4	4046.89
odorant_binding_protein_6_(Obp6)	0	0	2.18907	2.18752	1.91221	0	6.39255	0.95203	0.94399	0	0	0	0	0.95165	0	1.89873	0	0	0	0
tyramine_receptor_(TyrR)	26.0173	13.9503	10.7919	17.5272	19.588	25.3421	37.6006	22.732	11.9184	15.9931	25.6258	19.9172	33.175	29.1398	48.0547	18.6352	31.0716	34.3347	33.0765	41.3464
dopamine_receptor_D1_(Dop1)	17.6118	19.2079	33.7575	22.2928	21.0814	21.174	16.4674	14.9297	23.6685	12.5613	34.1506	19.2558	22.4222	26.1972	18.3503	14.0061	14.1497	17.0082	24.5552	17.9681
period_circadian_protein_(Per)	66.5652	75.8077	85.516	44.0692	31.3009	47.2165	86.6489	66.5008	8.90467	3.86462	15.8788	10.9983	6.85592	13.9207	11.0158	5.64702	6.92486	13.2992	24.8014	9.30137
excitatory_amino_acid_transporter_2_(Eaat-2)	41.4223	56.5106	45.1587	39.3993	52.3665	39.1209	41.982	24.6087	30.2381	26.2483	39.0191	22.5266	14.0909	29.4288	18.4312	19.5674	11.7837	23.5791	17.703	19.5877
alpha-amylase_(LOC406114)	5.99785	5.99394	10.9862	12.9806	8.99344	7.99079	8.99525	2.00074	15.9678	3.99037	49.9879	33.0055	9.00255	26.0255	13.0257	12.9988	15.0046	10.9986	2.00047	5.00299
major_royal_jelly_protein_5_(Mrjp5)	0	0.825424	0	0.824781	0	0	0	0	0	0	0.827012	0	1.36249	0	0	0	0	0	0	1.36195
hexamerin_70b_(HEX70b)	676593	690285	690245	572946	677423	542568	448992	240962	730710	828611	991998	983695	1.3256e+06	490604	943991	419105	1.47096e+06	1.178e+06	1.18763e+06	1.21306e+06
major_royal_jelly_protein_3_(Mrjp3)	1.99841	0.9988	2.99492	4.9906	8.9891	4.99237	4.99713	1.00054	29.9116	17.9426	15.0041	8.00582	6.0047	4.00509	10.025	8.00288	7.94925	5.9988	4.00196	4.00533
pipsqueak_(Psq)	195.681	243.847	186.443	251.24	266.921	334.336	381.732	256.577	165.133	213.821	205.821	164.392	176.434	197.422	170.688	179.306	156.123	185.729	179.238	190.665
arginine_kinase_(Argk)	29791.9	31613.6	29690.5	32932.7	24620.9	37280.3	24675.9	24818.6	20796.8	13770.1	15933.7	13360.9	27630.5	32265.8	34340	23238.9	35738.9	28747	34388.5	37186.4
ultraviolet-sensitive_opsin_(Uvop)	101.026	85.936	136.909	115.889	107.854	132.914	129.946	133.018	174.871	100.299	150.875	150.91	167.935	123.072	154.195	158.887	151.095	133.999	111.989	160.105
blue-sensitive_opsin_(Blop)	3.99746	9.98869	7.98774	5.98958	6.99275	7.9889	11.1156	4.0019	1.99478	5.98259	2.00017	1.00053	6.00361	1.00117	4.00925	7.00137	4.00152	8.99844	4.00159	4.00426
alpha-glucosidase_(Hbg3)	1011.4	850.791	1071.52	886.582	838.062	687.947	1073.01	1131.92	246.201	93.7428	107.046	71.0639	568.731	478.661	785.039	802.492	663.992	604.295	723.395	945.04
major_royal_jelly_protein_4_(Mrjp4)	0	2.02045	0	1.00976	1.01053	0	2.93785	0.980205	2.01855	10.0196	15.9212	24.6958	1.99167	1.01221	0	3.00196	10.0709	2.93901	1.01145	2.02356
apamin_protein_(Apamin)	0	0	0	0	0	0	0	0	5.28094	3.18583	14.5591	1.94113	0	1.95407	0	0	0	0	0	0.969471
apidaecin_1_(Apid1)	11.0736	19.0773	11.0628	8.03909	13.0904	24.118	14.0041	7.98201	31006.4	57709.4	70570.4	74310	53156.3	82326.7	18601.1	74807.4	7031.29	6193.79	10773.8	6383.2
phospholipase_A2_(Pla2)	0	0	0	3.02121	0	0	2.0041	0.99927	0	0	0	0	0	0.997572	0	0.994027	0	1.0028	0	0
hymenoptaecin_(LOC406142)	5.03883	4.01035	10.0683	10.0597	6.0484	7.04108	5.00221	3.98963	74.0834	173.052	127.756	817.747	12199.1	1002.3	667.131	359.75	383.265	350.947	591.25	167.877
abaecin_(LOC406144)	0	0	0	0	0	0	0	0	643.639	805.216	1335.38	1358.01	5567.3	2318.98	911.181	2196.27	702.962	338.758	590.208	648.316
secapin_(LOC406145)	1.09872	0	0.903395	1.09892	1.80844	1.99829	3.25465	3.23383	2.02752	0	0	1.93787	5.12795	3.20693	1.06277	3.70926	1.07675	1.78771	1.77225	4.00404
hyaluronoglucosaminidase_(LOC406146)	566.401	504.031	584.37	568.443	601.816	517.465	545.057	391.848	377.481	244.788	402.893	230.037	260.943	408.959	281.233	408.525	287.52	474.465	370.631	350.833
short-chain_dehydrogenase/reductase_(LOC406147)	23074.7	7487.41	10219.1	10300.2	8024.31	2801.82	6962.06	4689.31	79748.5	70125.2	65991	60270.5	206716	47349.7	99495.5	24440.2	244224	86415.1	92076.2	119947
nicotinic_acetylcholine_receptor_alpha7_subunit_(nAChRa7)	17.2054	25.5002	12.0046	14.3386	9.63104	25.9455	25.1654	24.2533	17.373	17.1977	19.6636	28.4875	21.3571	23.9501	10.2191	26.8326	21.1633	11.5976	32.3755	44.6848
major_royal_jelly_protein_6_(Mrjp6)	3.99749	1.99715	2.99542	2.99464	1.99807	4.99272	4.99479	0	2.9941	5.98525	1.99778	0	0.999432	2.00051	5.00554	4.99539	3.99875	2.99812	0	1.99919
metabotropic_glutamate_receptor_B_(Glurb)	72.6056	32.9372	63.707	57.6228	13.6989	36.7659	85.2464	22.8056	4.05407	3.04225	19.8452	7.55673	9.03765	9.21951	6.07201	7.10927	10.9535	22.9849	6.51022	15.0084
metabotropic_glutamate_receptor_1_(mGlutR1)	668.643	628.811	720.773	565.939	501.517	680.709	530.663	487.256	665.954	679.857	822.774	631.661	694.59	840.176	589.14	671.616	738.334	879.453	647.703	758.142
phenoloxidase_subunit_A3_(PPO)	679.761	1006.16	1069.84	309.951	536.753	723.966	604.333	254.303	948.845	818.198	1252.72	799.769	312.605	1502.44	537.293	1301.46	671.503	564.792	905.974	1012.19
transcription_factor_mblk-1-like_(Mblk-1)	25.4442	20.7757	36.0578	13.016	28.2706	41.4243	57.6875	28.1278	4546.59	1051.32	6364.84	2570.64	231.309	808.275	215.519	620.287	327.016	127.374	216.464	273.537
fatty_acid_binding_protein_(Fabp)	764.596	913.397	782.437	718.499	1168.41	1098.88	1186.91	811.17	5009.29	5368.44	6035.16	4509.72	2681.65	4562.98	2559.31	4347.61	3957.67	2160.6	4587.29	2887.5
tyrosine_hydroxylase_(TyHyd)	164.73	36.1989	33.8781	91.0955	39.7085	37.8816	39.0037	28.624	6.81377	2.93562	3.86165	4.79019	1.4804	6.20885	6.63123	11.9016	1.47786	5.43981	9.61961	3.13774
yellow-f_(Y-f)	254.329	523.074	159.888	251.342	657.89	441.699	520.213	343.5	282.913	172.752	205.817	129.931	124.958	275.171	200.265	270.821	138.022	243.991	220.102	253.92
FABP-like_protein_(Fabp)	33669.2	35968.8	38396.6	40128.4	22962.7	40508.7	27581.1	32520	35671.8	56240.1	45852	50138.9	36359.7	23073.6	35290.4	11961	51031.1	26096.1	14815.3	21391
twist_(Twi)	17.4335	33.9023	26.1497	29.7341	25.0577	29.0752	33.0313	29.7596	77.5265	130.228	120.933	104.791	49.2972	84.9966	46.1759	77.4044	64.3772	50.9514	56.7794	50.2625
defensin_2_(Def2)	0	0	0	0	1.00687	0	0	0	0	0	0	0	0	0	0	0	0	0	0.990693	0
take-out-like_carrier_protein_(JHBP-1)	547.292	2739.21	230.475	379.523	5245.4	2695.27	4628.28	4050.28	13270.2	8217.98	15868.4	6287.55	6604.22	10863.2	8497.18	11383.4	8021.32	13804.3	12193.5	14307.6
heme_oxygenase_(Ho)	186.175	211.621	222.563	197.8	259.294	284.091	240.845	188.729	234.105	239.769	220.333	206.329	149.569	232.151	183.219	174.22	173.506	193.75	194.296	234.471
GABA_neurotransmitter_transporter-1B_(Gat-1B)	36.8232	56.0574	37.786	46.7293	57.6937	50.7254	52.7992	25.9415	36.8303	23.8159	45.9163	16.762	19.5451	30.9606	27.0111	26.1216	14.9631	19.9307	17.9615	29.9898
soluble_guanylyl_cyclase_alpha_1_subunit_(sGC-alpha1)	4.99241	2.99542	6.98314	1.99495	0.997999	2.99356	5.99607	4.00327	9.95511	3.9821	4.00453	8.01326	7.01127	11.0193	5.01683	6.0067	6.00374	4.99841	4.0036	8.02037
venom_protein_2_(LOC503505)	2953.02	2613.95	2351.88	2077.25	4157.45	3601.02	4704.62	2371.26	10518.5	9752.62	11621.6	10664.4	6819.78	9097.62	8081.7	8577.31	6867.37	6707.51	7104.41	8028.11
corticotropin_releasing_hormone_binding_protein_(crh-BP)	6.01146	4.99999	8.00752	2.00105	2.00355	12.0096	6.99802	2.99848	6.01713	4.00661	3.98833	7.97816	2.99312	6.99623	2.99783	5.98532	2.99906	10.0025	2.99686	2.99046
soluble_guanylyl_cyclase_beta-3_(sGCbeta-3)	17.0228	11.1984	45.576	20.2329	12.7016	13.8859	13.1692	7.89879	90.2868	54.8876	120.893	82.6283	63.9636	91.0158	54.9892	63.0893	53.7937	88.9196	64.2399	71.9465
nitric_oxide_synthase_(NOS)	33.9123	19.961	25.9098	26.9065	37.8793	33.8959	44.0441	18.0372	50.6555	32.7899	89.2137	48.1455	25.0708	30.0743	27.1255	30.0669	33.0301	25.9871	35.0528	23.0999
corazonin_(Crz)	0	0	0	0	0	0	1.0092	1.00314	0	0	0	0.987322	0	0	0	0	1.00228	1.00867	0.998611	0
Eph_receptor_tyrosine_kinase_(EphR)	9.98286	0	23.4308	24.2385	8.91675	24.6499	13.7775	10.8693	14.6737	9.16811	9.68278	56.5254	6.08158	0	6.23711	2.69903	0	34.8635	19.1305	35.1942
18-wheeler_(18-w)	36.897	60.8957	48.8199	36.8651	63.7821	79.7673	61.951	56.0733	64.5326	63.5691	81.2144	73.2407	41.1257	62.1621	50.2449	57.1394	26.0252	47.9745	45.0731	49.2299
major_royal_jelly_protein_7_(Mrjp7)	13.0034	6.99487	1.0561	14.9859	7.9996	7.99506	7.99631	7.0009	34.976	16.9778	63.9377	27.9825	23.9899	27.0153	96.1191	26.9801	42.0058	7.9998	19.0031	6.99695
troponin_C_type_I_(TpnCI)	4670.47	4475.96	4313.47	3969.21	4249.42	5115.46	4788.99	4106.66	7698.71	6578.82	8046.93	6664.34	6384.72	6971.89	5770.89	5701.55	6913.94	6505.32	5306.46	6053.21
D2-like_dopamine_receptor_(Dop3)	2.58403	0	1.72115	0	2.58232	1.72195	2.59005	2.59605	1.55128	0	0	2.60213	1.56527	1.56484	0.868703	0	0	1.56046	1.73134	1.73739
Down_syndrome_cell_adhesion_molecule_(Dscam)	70.655	13.8529	9.50172	51.6324	7.42163	11.7928	28.0834	8.7456	89.528	17.2203	48.027	24.7242	14.2054	18.0173	52.6599	20.5523	79.3024	30.3746	26.3877	27.9195
elongation_factor_1-alpha_F2_(EF1a-F2)	105972	113144	102645	103499	132592	127044	107746	84781.7	51626.6	47961.6	61004.4	49860	67078.4	54815.6	54944.1	51972	62828.2	63290.7	69760.9	71583.8
glycerol-3-phosphate_dehydrogenase_(Gpdh)	1235.9	1188.27	1177.9	1217.91	1386.46	1277.52	1616.59	828.267	992.008	1704.58	1180.44	1381.95	846.118	1243.35	1442.1	1306.25	787.7	1174.81	1428.79	1723.63
major_royal_jelly_protein_9_(Mrjp9)	1.99766	0	0.997926	0	0	0	0.999029	0	0	0.99645	0.999836	1.00028	0	0	0	0	0	0	1.00006	0
follistatin-like_5_(Fstl5)	440.346	361.273	397.149	434.361	464.601	467.822	480.093	281.502	170.084	153.952	245.42	151.04	148.564	197.764	152.842	179.124	176.063	167.34	162.328	206.309
pteropsin_(LOC408985)	15.6524	17.4478	4.36309	5.02877	18.5547	19.8532	14.5001	9.82039	5.4555	3.27093	8.7175	3.27011	2.18062	7.64075	2.3946	5.44997	5.456	3.27351	3.27249	0
GB15078_protein_(Gb15078)	17.8509	24.753	19.7436	20.5798	11.7002	28.3311	25.5715	13.142	11.7434	6.08127	19.4918	11.2086	5.36129	20.1767	10.8616	18.6372	9.34985	17.0792	18.1967	13.1017
odorant_binding_protein_10_(Obp10)	175.916	149.022	160.008	165.351	208.649	258.308	263.596	152.333	155.301	119.873	180.74	150.982	105.019	171.297	138.476	156.954	101.686	129.668	108.567	153.345
odorant_binding_protein_16_(Obp16)	1.00645	0	2.01091	2.00925	1.0067	0	1.99961	0	1.01275	1.01003	0.990807	0.990497	0.991553	0	0.99289	0	0.997792	0	1.9912	0.988298
odorant_binding_protein_21_(Obp21)	0	0	1.00789	1.00705	0	14.0982	1.00189	0	5.0776	83.0642	8.93153	1.98411	3.97267	14.9595	15.9114	8.94356	13.9961	18.0478	10.972	10.8873
odorant_binding_protein_17_(Obp17)	0	0	5.00619	2.00163	0	1.0011	1.00041	0	2.00499	1.00147	4.99216	1.99734	4.99518	4.0022	2.00126	3.99532	4.0023	3.00272	3.99995	1.99683
odorant_binding_protein_15_(Obp15)	1687.55	1798.38	4748.18	1872.24	3370.18	2309.44	3325.58	2067.81	560.681	391.012	499.03	226.641	836.598	713.94	1166.85	524.608	757.609	1341.47	690.864	698.872
odorant_binding_protein_19_(Obp19)	0	0	0	0	0	0	0	0	0	0	0	0	0	0	2.01313	0	0	0	0	0
odorant_binding_protein_7_(Obp7)	0	0	0	1.01755	0	0	0	0.99955	0	0	0	0	0	0	0.986714	0	0	0	0	0
odorant_binding_protein_3_(Obp3)	0.829931	1.84773	0	0	0.830063	0.972647	2.47657	1.93036	2.5018	1.88306	3.27855	1.79688	0	0	1.6428	0	2.89743	1.03053	1.64581	3.04908
odorant_binding_protein_14_(Obp14)	28031.6	19663.9	24080.5	28751.5	21381.6	17828.3	9380.92	10305.8	24759.7	14876.9	15178.9	20404.6	36380.4	7183.61	31698.7	2748.78	70017.9	48551.4	36026.7	37174.3
odorant_binding_protein_13_(Obp13)	29.5499	33.7839	46.0686	20.4727	45.9838	10.1918	5.02371	4.98177	6040.19	6993.04	4789.18	7035.52	2155.36	4741.2	1604.65	3896.47	3126.23	1138.14	2933.34	1334.64
odorant_binding_protein_9_(Obp9)	0	9.52735	1.38811	2.08212	0.694281	0	0.695704	0	0	0	9.1456	1.39604	1.39584	0.697782	0	18.721	0	0.695917	0	3.49415
odorant_binding_protein_11_(Obp11)	16.3034	13.1041	12.2352	15.7011	12.2292	19.1932	21.0747	11.9558	5.16046	12.3465	11.7426	11.7224	4.89542	5.91296	3.91724	7.86716	4.9711	7.01185	11.8855	5.8398
odorant_binding_protein_18_(Obp18)	0	0	0	0	0	0	0	0	2.00086	0.99786	0	0	0	0	0	0	0	0	0.984901	0
odorant_binding_protein_12_(Obp12)	1.92132	1.91044	0	1.91792	0	0.958749	0.952928	1.62036	0.879275	0	0.942245	0.858439	1.88606	2.84239	4.13579	0	1.73047	0	2.5588	0.93928
acetylcholinesterase_2_(AChE-2)	244.335	276.215	237.016	244.024	231.961	522.344	407.645	273.176	326.735	814.073	529.936	536.6	157.657	275.898	208.254	424.411	385.475	266.815	298.385	321.017
protein_nanos_(nanos)	393.428	350.033	286.634	303.537	443.259	471.636	645.224	419.149	883.625	450.726	1057.04	665.388	421.4	620.457	509.816	528.149	530.875	386.763	510.239	454.031
cytochrome_P450_4G11_(Cyp4g11)	28217.6	26743.2	26432.3	24364	38409.6	48821.1	53818	29837.3	25586.9	28561.6	26719.1	28224.6	21913.7	27528.9	27589.9	34322.2	24819.5	23675.9	26277.1	30074.9
cytochrome_P450_6AS5_(Cyp6as5)	12.8603	12.4329	11.7086	5.48815	7.20287	20.797	6.39726	11.6215	46.165	42.3466	29.6795	10.301	24.7953	43.3428	19.6805	10.8082	16.0655	17.9613	94.4996	24.1801
alpha_glucosidase_2_(AGLU2)	793.462	165.811	509.217	324.251	120.865	369.891	700.984	489.26	39.8895	1.99392	3.00051	7.00432	81.0554	38.0462	96.2348	44.0119	76.0305	179.967	140.063	136.161
nuclear_factor_related_to_kappaB_binding_protein_(NFRKB)	549.164	522.169	627.744	660.235	715.365	732.974	825.838	506.598	368.543	418.861	547.461	435.737	345.261	445.5	359.131	379.722	322.134	348.827	394.039	474.901
ATP-dependent_RNA_helicase_vasa_(vas)	231.954	171.573	192.065	224.169	305.22	260.882	277.168	143.958	67.1904	64.6581	92.3634	92.9147	77.4116	80.8828	69.0428	60.9906	80.4368	81.7987	87.51	103.096
troponin_I_(TpnI)	1290.59	1326.09	1383.38	943.492	1106.89	1095.74	799.54	540.97	2379.92	1818.29	2827.14	2184.89	1859.43	2355.76	1608.7	1761.16	1882.95	2376.91	1620.96	1686.72
cytochrome_P450_314A1_(Cyp314a1)	513.09	445.745	363.727	365.281	437.59	371.598	532.894	272.836	1559.93	1664.21	1545.91	1451.63	618.928	866.426	476.919	942.836	683.492	597.135	867.146	884.533
troponin_T_skeletal_muscle_(TpnT)	3057.85	2500.51	2574.19	2141.39	2539.82	3281.62	2878.68	1978.39	4109.79	2538.33	4322.39	3393.06	2965.62	4049.33	2386.91	3077.62	4230.21	3857.65	2961.69	4272.06
alpha-glucosidase_(Hbg2)	39674.8	46480.8	51061.7	39668.6	32044.8	35536	55472.9	37584.5	26549.2	8039.2	16289	11001.7	14708	19336.9	18265.1	10456.4	14833.5	16746	20986.7	18729.2
cystathionine_beta-synthase_(Cbs)	550.469	658.807	580.471	616.354	908.556	928.596	629.675	593.008	294.577	371.115	343.834	311.968	343.016	482.431	561.724	459.067	334.239	536.957	589.472	527.333
adipokinetic_hormone_receptor_(Akhr)	382.013	186.877	206.77	282.659	349.401	344.354	416.267	194.06	334.757	531.628	504.797	581.968	268.017	401.369	277.582	396.358	343.091	237.976	207.033	273.097
Rh-like_protein_(LOC551604)	154.654	133.896	144.456	178.783	131.787	132.772	124.345	116.918	121.879	90.4364	130.204	109.115	114.035	100.816	84.8757	81.246	113.275	96.6331	102.963	128.452
unzipped_(uzip)	104.456	365.946	66.3259	77.8422	380.889	376.941	356.342	315.669	270.686	360.173	329.293	359.29	207.769	308.075	228.417	269.783	242.344	190.98	240.276	274.523
Queen_brain-selective_protein-1_(Qbp-1)	16.3223	16.1256	10.1211	27.7276	17.0161	13.8584	14.1967	15.9754	12.1576	9.85199	12.8803	3.0047	9.02195	9.94483	8.06126	13.8376	16.9064	12.9565	14.985	14.024
venom_allergen_Api_m_6_(LOC678674)	0	0	0	0	0	0	0	0	4.11072	2.04826	22.6863	17.7467	0	2.991	0	9.89543	0	0	5.97174	0
suppressor_of_variegation_3-9_(Su(var)3-9)_transcript_variant_1	31.9223	25.0389	19.3126	24.6849	30.8168	28.7218	49.1136	21.8837	17.5852	15.7719	18.4427	21.6218	11.6093	18.3324	14.9768	21.011	15.1202	14.0529	25.5384	20.6563
telomerase_reverse_transcriptase_(Tert)	95.8259	82.0688	78.8835	103.711	151.645	107.17	91.9369	58.2631	134.441	115.42	130.249	95.2885	128.261	105.206	131.488	107.153	86.0604	81.9697	114.411	110.147
MAX_dimerization_protein_(Mad)	513.849	419.603	438.553	417.957	528.663	827.075	795.119	603.537	1069.72	485.264	1237.42	998.847	793.287	838.597	787.02	814.637	1115.39	625.666	840.469	910.017
meteorin_(Metrn)	479.137	427.874	423.233	435.98	688.263	622.282	824.804	453.425	442.438	416.112	563.652	391.236	364.288	409.571	370.755	451.631	355.745	372.949	409.945	441.865
adenylate_cyclase_3_(Ac3)	70.5064	50.572	75.8891	80.4863	76.6279	69.4256	88.2813	51.3361	134.851	59.395	126.953	94.0509	166.735	256.928	263.421	135.353	198.233	185.89	177.47	247.345
glutamate-gated_chloride_channel_(GluCl)	139.875	270.58	177.493	89.6691	113.668	220.423	416.023	288.995	241.556	157.473	105.161	158.679	246.474	115.614	139.172	93.8383	291.266	85.1945	273.072	305.102
chemosensory_protein_2_(CSP2)	2131.14	2019.59	1508.94	1853.92	1201.31	2180.52	2622.89	821.766	121.713	105.379	90.2624	89.1006	90.3207	119.151	99.9203	103.813	70.3628	101.148	78.0518	102.022
histamine-gated_chloride_channel_1_(Hiscl1)	0.926	0.926592	0	0	0.925425	0	0.927738	0	0.922041	0	0.930738	0	0	3.97852	0	0	0	1.85598	0.929888	0
ligand-gated_chloride_channel_homolog_3_(LCCH3)	3.05736	2.36076	6.15126	4.42186	4.72427	3.54133	3.54229	6.12018	2.03458	2.63191	3.05852	2.03987	3.28165	0.881634	2.04354	1.70667	0	4.07782	3.05977	3.54333
receptor_interacting_protein_kinase_5_(Ripk5)	150.658	127.344	181.724	195.231	213.996	198.766	184.385	115.139	415.841	253.512	479.398	287.31	171.86	242.4	196.34	235.371	128.223	144.283	169.318	188.436
chemosensory_protein_4_(CSP4)	4.87138	9.22411	0	13.7942	27.8658	4.59195	1.77271	9.08633	9.30913	9.5715	9.04933	4.45832	3.5528	8.9276	0	0.887774	12.859	1.77331	1.77529	17.9643
ammonium_transporter_1-like_(LOC552640)	13.0807	8.06684	9.82688	10.6888	11.5593	17.2264	12.8008	7.99918	18.0186	7.06668	25.2897	13.9109	9.14934	13.1636	9.70747	11.0664	20.0473	4.81865	10.8953	11.9588
ligand-gated_ion_channel_pHCl_(pHCl)_transcript_variant_1	0	0	0	0	0	0	0	0	0	0	0	0	0	0	0	0	0	0	0	0
stargazin_related_protein_STG-1_(Stg-1)	5.65826	4.28831	4.26401	5.9717	13.7027	5.52501	10.4835	2.5472	2.5519	0.713472	3.81342	0.691851	2.07554	3.82133	3.7185	5.72295	2.07407	2.54829	5.09222	5.08467
signal_sequence_receptor_beta_(SsRbeta)	211.338	221.679	186.642	188.934	227.886	250.727	325.039	202.871	129.219	124.106	128.585	126.782	286.73	151.185	160.64	143.464	321.471	267.646	214.526	296.303
chemosensory_protein_6_(CSP6)	705.682	211.245	889.941	738.137	70.1385	176.588	812.559	71.728	32.0656	20.803	35.6302	25.4552	30.1055	43.7113	38.8448	30.9131	17.2964	30.1374	26.6653	28.365
chemosensory_protein_1_(CSP1)	8.15177	5.04503	4.11713	3.08773	13.3336	11.2397	4.01852	6.9615	5.19277	5.19369	5.80939	0	6.78157	7.79388	5.80622	7.81797	6.92201	5.99612	7.88769	4.8183
serotonin_receptor_7_(5-ht7)	0	2.58878	0	0	2.61743	1.30857	2.6212	1.31261	0.858951	3.43704	0	2.62763	2.60091	5.20021	2.60561	2.59939	2.62464	1.86284	0.865884	2.60469
cys-loop_ligand-gated_ion_channel_subunit_8916_(Amel_8916)	0.987389	1.71638	2.03435	0	2.03548	3.05174	3.05305	1.01846	1.01671	0	0.987199	0	1.01818	0	0	0	1.01842	0	1.01828	1.01836
tyramine_beta_hydroxylase_(Tbh)	3.9943	3.99379	5.9861	5.9853	4.99054	5.98749	8.99321	5.00304	22.9045	13.5007	25.0188	26.0327	16.0198	24.2519	19.4314	14.4476	14.5476	11.9951	16.0104	14.0288
long_wavelength_sensitive_opsin_2_(Lop2)	2.00216	0	2.00036	1.99948	1.0009	1.00003	0.999235	1.99842	0	0	0.997107	0.997331	0	0.999286	0	0	0	0	1.99747	0
chemosensory_protein_5_(LOC751767)	0	0	2.51392	0	0	1.03255	1.01291	0	2.92456	1.05369	0	0.967427	0.970111	2.70209	1.93479	1.44104	0	1.59333	1.98313	0.965777
nicotinic_acetylcholine_receptor_beta1_subunit_(nAChRb1)	2.99907	0.999017	0.99879	0.99855	2.99795	1.99778	3.9979	5.00174	1.99618	5.98606	5.99821	6.00064	2.00046	2.0019	4.0077	2.99957	2.00059	0.999873	2.00043	3.00156
nicotinic_acetylcholine_receptor_alpha3_subunit_(nAChRa3)	224.357	281.77	216.093	240.827	383.627	396.135	394.812	322.81	303.201	303.681	291.395	271.826	199.467	239.025	263.369	259.197	243.454	190.576	197.809	212.731
nicotinic_acetylcholine_receptor_alpha6_subunit_(nAChRa6)	16.546	8.98437	11.963	10.3978	10.9695	29.6084	23.6822	20.7762	1.6575	4.56777	11.4249	17.4566	1.71589	9.25551	3.61219	3.00638	6.00599	1.99939	7.49499	7.02866
ecdysone-induced_protein_75_(E75)	1195.7	1672.3	535.428	874.295	1637.79	2064.83	2434.94	1382.83	1189.56	1149.85	1584.07	2006.69	1045.12	1611.95	1127.73	1473.03	1425.75	1047.03	1176.28	1414.06
Sip1/TFIP11_interacting_protein_(Stip)	538.157	481.23	709.587	642.808	485.427	567.254	566.737	383.328	217.037	258.083	245.62	194.552	204.212	169.358	178.073	149.611	195.379	193.045	220.01	278.204
cryptochrome_2_(Cry2)	1004.15	763.196	1068.97	895.62	506.385	896.022	562	513.269	373.428	1485.07	444.902	839.11	1023.57	714.369	775.898	779.759	1257.93	1057.12	1509.65	1389.86
apidermin_3_(Apd-3)	0	0	0	0	1.0273	0	0	1.00977	0	0	2.99198	0.99635	0.998133	0	3.9958	2.00054	1.00957	0	0	0.992884
apidermin_1_(Apd-1)	0	0	0	0	0	0	0	0	0	0	0	0	3.01071	0	0	0	0	1.00368	0	3.01102
apidermin_2_(Apd-2)	29.5	9.40688	66.6855	65.2627	3.16298	0	25.6874	5.17984	0	0.811951	0	2.0437	3.07101	2.05984	1.0245	1.02597	0	1.04149	0.795558	1.01824
profilin_(PRF)_transcript_variant_1	469.753	486.366	439.179	506.972	414.872	563.917	424.6	311.663	707.185	966.67	640.998	910.561	762.798	659.483	702.188	654.799	832.541	676.884	861.842	962.344
adenosine_deaminase_acting_on_RNA_(Adar)	148.779	157.129	139.247	153.026	163.068	217.883	236.039	192.463	75.9149	90.7249	154.495	130.215	155.949	135.149	179.395	101.82	76.4746	134.781	133.629	226.174
yellow-h_(Y-h)	1249.18	354.687	1485.46	867.55	296.746	450.248	738.079	190.368	6.7905	12.6129	13.6759	4.48087	16.9405	8.6448	25.7277	8.07681	8.78395	35.1635	19.5277	20.057
pyrokinin-like_receptor_2_(LOC726755)	294.131	277.398	226.824	284.689	214.412	222.395	144.921	101.599	330.731	62.7828	153.018	145.861	159.626	76.9056	103.247	93.7158	244.464	84.3618	255.268	257.4
leucine_rich_repeat_G_protein_coupled_receptor_(LOC551621)	3.4235	4.60227	1.83889	3.6775	2.28124	2.28085	2.0634	3.69168	2.75132	0.917246	2.77052	0	2.2888	1.14464	0.925566	2.98952	0	5.27857	4.19484	1.84998
nicotinic_acetylcholine_receptor_alpha1_subunit_(nAChRa1)	45.8248	42.8905	31.8497	44.7949	39.8186	70.7076	80.9406	35.0597	26.7484	27.7605	45.1745	45.2083	32.1372	36.1706	51.3132	29.1023	81.1011	32.9767	49.099	62.1177
nicotinic_acetylcholine_receptor_alpha4_subunit_(nAChRa4)	2.04212	5.69588	2.5857	5.11539	1.17598	1.17564	2.59094	2.10022	3.99639	1.27306	3.4338	2.3575	3.83328	3.43537	0.954065	0.865095	2.62652	0	2.5955	2.55679
yellow-y_(Y-y)	19.0043	12.0212	57.961	35.9651	40.9965	8.99417	27.987	10.0538	5.99543	3.99455	6.99345	4.99708	4.9981	4.00235	11.0141	0.999302	6.00088	10.9997	4.99953	13.9947
yellow-e3_(Y-e3)	94.5081	19.7744	158.231	100.431	51.9936	27.5652	27.3855	23.0801	50.7441	94.7291	91.1589	98.8619	118.057	26.3584	75.7979	43.6573	145.724	63.085	97.1743	79.7961
nicotinic_acetylcholine_receptor_beta2_subunit_(nAChRb2)	10.0085	22.9891	12.9993	11.995	22.0133	5.99934	11.9952	13.9986	31.0178	44.9889	45.9232	6.99035	7.99128	11.0019	7.00376	69.9055	8.00008	26.1063	28.9881	34.9529
capa_receptor-like_GPCR_(LOC726393)	46.1831	39.9988	72.0433	32.1315	54.5009	46.3902	54.4127	24.0707	229.228	192.63	262.734	276.768	218.263	259.836	162.52	210.715	140.423	152.638	215.131	199.655
bursicon_subunit_alpha_(Burs)	14.9486	16.8036	28.0912	23.9495	39.4755	21.4631	23.3035	18.8466	19.7772	28.591	32.3957	18.5332	17.9681	19.5003	29.4097	17.2499	14.2199	18.8114	15.238	19.4015
hexamerin_70c_(Hex70c)	27456.8	28393.2	22783.7	17818.5	29389.2	23733	13306.7	7872.05	396158	504376	508154	611691	466074	218591	419349	261806	573070	382146	429602	533492
hexamerin_110_(Hex110)	267559	182741	191388	163003	163272	148012	179235	73064.7	1.89228e+06	2.07733e+06	2.47325e+06	2.23417e+06	1.68462e+06	1.45836e+06	1.34737e+06	1.40075e+06	1.84652e+06	1.29314e+06	1.56549e+06	1.80465e+06
FoxP_protein_(Foxp)	106.904	31.8931	0	0	9.79618	8.86795	18.0616	4.16199	12.5552	0	4.43966	6.03455	9.48007	3.5205	2.30199	5.92644	5.00766	2.20827	13.0784	18.4412
hexamerin_70a_(Hex70a)	49674.4	54106.8	41145.2	31755	52385.5	38133.2	48785.8	16218	232907	283056	290201	319380	289803	229326	271629	186660	336957	240609	246010	301657
doublesex_(Dsx)_transcript_variant_M	0	0	0	0	0	0	0	0	0	0	0	0	0	0	0	0	0	0	0	0
LOC724886_(LOC724886)	385.921	422.082	624.943	340.578	374.749	549.756	350.521	299.611	268.032	399.806	365.886	337.798	186.078	380.59	234.934	276.673	222.047	305.393	279.953	328.267
trehalase_(LOC410795)	711.687	748.719	706.458	512.117	908.438	728.295	1129.13	554.765	629.457	909.821	901.719	1095.67	659.661	973.43	864.216	815.6	1044.79	970.096	1187.97	984.825
SIFamide_receptor_(SIFR)	8.46274	0	0	2.70718	0	0	1.87956	0	15.5581	0	20.725	9.13344	1.25423	3.3486	0	0	4.65934	1.35086	6.52203	3.64936
trehalose_transporter_1_(Tret1)	20369.2	19427.6	19076.5	17133.5	25373.1	22259.7	33228.4	12181	38594.1	82531.1	55530.2	47264.8	14965.8	35067.8	16127.1	39830.8	19593.1	13320.5	20412.3	18446
eyegone_(Eyg)	56.7739	69.5534	70.1001	43.8845	63.5854	80.2318	49.0068	37.3572	109.137	77.0145	152.345	66.0066	65.0051	150.615	97.6863	142.471	95.229	89.2888	101.06	104.58
apolipophorin-III-like_protein_(A4)	11191	8019.51	8734.32	8455.02	7424.98	8265.71	6964.13	4814.06	18706.6	16326.7	11615.1	18195.4	38765.1	13816.6	33603.4	10474.4	66788.3	41407	48516.2	47577.3
homeobox_protein_Msx_(Msx)	248.788	304.484	319.321	286.447	527.814	476.446	472.653	215.812	147.665	370.853	255.032	297.033	312.943	195.48	239.264	133.075	241.878	241.961	433.107	465.968
venom_carboxylesterase-6_(Est-6)	4.99796	0	0.998702	2.99543	3.99684	4.9941	1.99908	1.00051	2.99337	0	2.99998	0	1.00051	3.00345	2.00443	1.00013	2.00085	1.99987	0	2.0018
distal-less_(Dll)	188.844	189.215	215.866	176.964	135.461	168.184	184.757	103.948	324.789	213.75	325.695	259.931	192.396	234.415	205.64	236.577	217.282	221.17	250.369	257.684
hairless_(H)	229.539	218.619	194.435	203.966	279.334	287.79	250.823	184.24	142.207	172.075	189.324	161.329	153.338	150.313	174.699	187.304	171.131	168.932	200.481	182.603
apyrase_(LOC408474)	8101.68	7275.03	9082.81	8412.4	6496.27	9715.67	8226.08	9079.76	3119.62	2256.61	2382.26	2640.3	6846.39	4705.14	6640.24	4178.61	6537.43	5347.43	6213.12	5193.33
LOC100187599_(LOC100187599)	8.4638	5.63121	10.3353	10.3301	7.52406	11.2723	10.3204	7.50338	16.947	10.3434	19.16	8.44047	9.36124	7.50277	6.5631	39.6275	7.52091	23.9703	6.5617	3.74109
nicotinamide_riboside_kinase_(Nrk1)	353.519	320.258	329.008	368.113	397.797	373.234	323.81	280.21	181.39	212.311	169.925	164.674	193.987	200.788	212.805	167.124	177.696	234.336	213.617	235.339
ubiquitin_specific_protease-like_(LOC409389)	962.262	1086.36	1021.51	988.524	1185.27	1180.21	1078.01	928.645	670.839	831.319	939.843	680.455	546.09	652.464	559.103	586.864	520.483	621.605	624.683	780.082
LOC100188904_(LOC100188904)	0.999377	1.98537	0.998639	2.9935	6.99842	4.98578	3.95946	2.95695	1.00881	1.00555	0	0	0	0	0	0	0	0	0.983188	0
dolichyl-diphosphooligosaccharide--protein_glycosyltransferase_subunit_4_(LOC100188940)	831.088	786.996	678.354	807.518	832.911	784.843	647.019	806.952	801.081	910.765	926.64	965.336	1053.13	798.407	814.483	640.647	1226.29	638.533	1086.16	1026.33
feminizer_(Fem)	501.028	423.332	444.239	401.357	526.597	555.544	616.694	455.1	423.066	362.268	353.756	314.059	354.067	365.493	377.581	336.834	318.064	293.464	313.013	409.985
GABA_neurotransmitter_transporter-1A_(Gat-a)	14.5357	18.1785	27.2476	18.2291	27.2385	16.4817	19.6193	15.4995	14.863	16.2927	28.3844	14.0081	4.60917	16.7625	8.58682	12.845	6.17352	11.266	9.94803	11.3104
doublesex_(Dsx)_transcript_variant_F2	0	0	0	0	0	0	0	0	0	0	0	0	0	0	0	0	0	0	0	0
doublesex_(Dsx)_transcript_variant_B	0	0	0	0	0	0	0	0	1.98648	0	0	0	0	0	0	0	0	0	0	1.50016
polycomblike_(Pcl)	7.73441	13.6293	6.80681	7.77875	9.72745	6.80907	7.79627	9.76201	26.1856	17.4603	32.2373	7.81958	7.81867	19.5451	7.8326	17.5825	6.83169	9.7483	7.81096	9.78501
ring_finger_protein_transmembrane_2_(Rnft2)	423.35	435.093	368.451	441.73	536.749	511.612	642.921	462.16	438.576	561.221	487.864	411.018	442.061	482.458	421.345	432.203	404.714	418.165	373.262	528.304
odorant_receptor_2_(Or2)	4.06947	1.01637	1.01646	2.0323	0.917006	1.01647	0	1.01727	5.08185	1.01576	4.58558	1.83496	2.03347	4.07089	2.03685	1.0164	1.01728	1.01709	2.03406	1.01673
esterase_A2_(LOC406105)	0	0	0.996032	0	0.996522	0.997636	0.997058	0.998105	0.994879	0.994614	0	0	0	0	0	0	0	0.997419	0.998048	0
protein_kinase_C_(Pkc)	135.225	70.0849	95.6046	100.667	80.3913	135.332	133.024	76.6027	214.943	219.385	275.722	223.873	152.967	182.73	135.118	194.264	171.545	115.257	152.44	178.292
glucosamine-fructose-6-phosphate_aminotransferase_2_(Gfat2)	1970.29	2384.08	1912.78	2163.46	2355.34	2451.14	2024.59	1578.13	1423.85	1264.14	2177.57	1442.43	1301.06	1030.41	997.536	1190.11	1414.24	1370.74	1999.53	2001.33
calcium/calmodulin-dependent_protein_kinase_II_(Camkii)	16.3182	26.0406	20.6716	25.968	22.2849	34.855	27.1689	14.4132	17.1179	8.04331	13.0224	21.8911	2.95281	1.71942	1.96025	10.2358	17.2272	12.071	21.5991	32.0065
lambda_crystallin-like_protein_(Cryl1)	12095.2	12124.4	10857.8	11215.5	14856.4	13543.1	13594.9	9233.03	6673.67	4967.82	7064.58	7095.64	8994.09	6330.73	8840.82	4806.12	10935.5	8580.73	9573.65	10047.2
ribosomal_protein_L39_(Rpl39)	3515.58	3257.28	3061.44	3162.3	3412.76	3704.03	3320.81	2934.96	1880.9	2383.32	2317.17	2709.15	2834.05	3157.37	2980.23	2671.15	2810.62	2312.45	3149.14	3274.75
ribosomal_protein_L41_(Rpl41)	13887.4	12242.5	11912.7	12919.9	15038.1	17279.4	14798.2	11724.6	7303.93	7152.5	6781.67	5830.66	7450.69	7248.7	7934.31	5909.13	8725.66	7480.85	8366.37	9084.8
heat_shock_factor_binding_protein_1-like_(LOC725609)	622.381	692.386	592.391	651.421	806.028	837.914	689.604	501.609	720.134	744.279	810.121	699.134	695.681	728.713	724.676	698.318	839.313	691.21	805.743	821.086
silk_fibroin_1_(Fibroin1)	6.01586	6.00194	7.01216	8.00942	3.16965	6.00859	5.99877	6.99449	85585.2	70710.6	79521.6	78995.3	1062.91	15904.6	34.0503	26529.3	25929.1	38.0141	18251.4	3939.35
silk_fibroin_2_(Fibroin2)	25.0831	17.0106	18.0435	25.0448	14.0466	28.0564	11.9985	10.9884	90138.3	70562.7	79927	78634.9	1072.43	15810.4	30.9259	26530.2	25356.9	24.0115	19276.7	4185.67
silk_fibroin_3_(Fibroin3)	5.01296	5.0015	4.00674	6.00679	7.01767	14.0194	4.99894	2.99769	65015.2	56129.7	63340.3	61790.7	1315.92	13985.1	54.9159	24420.1	24990.2	16.0058	18232.4	4256.53
silk_fibroin_4_(Fibroin4)	9.02175	6.00134	11.0166	6.00586	5.01166	9.01114	7.99817	6.99509	45399	37108.8	42320.1	38098.6	755.137	8289.46	37.9497	14029.8	14957.2	5.00167	10491.8	2431.61
extra_macrochaetae_(Emc)	2478.64	2471.53	2517.25	1872.67	2725.87	2718.5	3592.74	1819.49	2625.73	2466.88	2861.7	2851.04	1739	2796.54	1795.71	2721.09	2177.36	1668.22	3223.28	2195.43
LOC552484_(LOC552484)	495.536	529.517	500.957	511.572	578.171	653.763	519.775	487.016	454.594	818.981	513.566	916.915	787.351	570.323	915.651	598.881	1302.56	924.78	723.172	1159.92
transmembrane_protein_98_(Tmem98)	202.141	162.21	212.955	222.691	240.406	253.791	243.891	145.823	264.266	324.85	302.15	237.523	263.801	310.273	302.804	246.714	204.786	210.17	212.45	233.404
synaptotagmin_20_(Syt20)	49.528	45.5578	49.011	62.0866	61.1155	62.481	54.7788	33.0802	69.2306	71.8973	63.6547	59.1293	39.4935	85.1034	66.4743	46.4143	47.3946	69.0514	86.9784	79.8251
ecdysis_triggering_hormone_(Eth)	73.6617	104.327	84.6945	75.5472	165.551	75.5248	175.116	77.7941	78.3291	42.598	89.9894	59.3055	51.4645	103.429	42.609	53.494	46.8909	103.14	55.7221	54.2094
carboxylesterase_(LOC726134)	4342.06	5010.09	4495.87	5342.39	3867.25	4746.44	4520.12	3917.8	790.719	523.662	828.335	730.051	1538.45	1385.12	1390.32	928.606	1092.58	1486.7	1091.63	1355.33
glycine-rich_cuticle_protein_(Grp)	2261.31	1670.13	1526.1	2346.83	1703.95	2559.97	1457.79	1331.03	2.00898	11.0332	13.9467	3.98523	4.98427	7.99166	9.98379	2.99032	4.99743	4.0015	6.98967	4.97782
LOC100217360_(LOC100217360)	0	0	1.99651	0.997949	1.99773	0.998268	9.983	0.99881	0	0.997714	0	0	0	0	0.999805	0	0	0	0	2.99415
ligand-gated_ion_channel_pHCl_(pHCl)_transcript_variant_4	0	0	0	0	0	0	0	0	0	0	0	0	0	0	0	0	0	0	0	0
ligand-gated_ion_channel_pHCl_(pHCl)_transcript_variant_2	0	4.2755	0	6.44879	0	0	0	0	5.94079	0	0	0	0	6.31414	2.18502	0	3.7306	4.26004	0	0
ligand-gated_ion_channel_pHCl_(pHCl)_transcript_variant_3	0	0	0	0	0	0	0	0	0	0	0	0	0	0	0	0	0	0	0	0
corazonin_receptor_(Crzr)	1.02258	1.02243	3.06498	1.02154	0	2.04381	2.04649	6.12427	4.07924	1.01975	2.04952	5.12638	2.05053	21.763	5.13524	8.19073	0	2.0472	8.1974	3.36678
neuroligin_3_(NLG-3)	55.4633	29.0458	32.8772	34.087	54.5507	45.4692	46.7273	38.1937	52.794	32.776	57.8562	42.1233	33.4855	37.4073	37.1476	37.6001	33.965	21.9945	17.5215	31.5791
neuroligin_4_(NLG-4)	4.34448	10.4367	4.47855	7.38538	13.2063	12.6743	8.71003	4.6413	10.1135	31.279	36.1316	18.6091	13.147	28.833	10.5181	21.6919	13.9185	7.41071	16.8852	18.1889
dopamine_transporter_(Dat)	13.5386	18.6189	23.0298	11.0319	19.8387	7.54177	10.741	10.0556	11.1731	11.393	10.7546	9.65275	3.37107	27.2836	11.2565	22.7335	15.8081	13.1063	11.8502	17.1516
neuroligin_5_(NLG-5)	9.12084	4.28893	13.9868	7.75148	4.8283	6.73235	10.6526	4.04486	5.8846	2.45072	11.5857	7.13348	4.75467	6.02351	7.26092	7.12761	1.18626	2.46746	8.51325	5.95258
neurexin_1_(Nrx-1)	122.684	82.8338	33.8817	40.8576	75.7574	73.7728	150.212	81.0999	44.6949	32.7891	35.0846	38.1158	21.0598	37.0919	18.6839	24.0538	33.0302	21.989	40.0606	22.096
venom_serine_carboxypeptidase_(LOC410451)	844.276	1861.11	1244.11	631.784	1551.03	1812.57	1387.76	1430.31	1572.06	1618.57	2277.83	1438.72	874.746	1544.46	1039.29	1082.7	1543.04	1181.1	1494.13	1162.76
ecdysone_receptor_(Ecr)_transcript_variant_B1	40.6182	57.8452	57.6626	20.351	32.1788	71.0657	55.6196	20.5614	28.6094	7.33757	21.1822	19.8908	13.7527	21.2114	19.9247	13.0408	18.6773	8.5194	21.034	18.2349
heat_shock_protein_cognate_5_(Hsc70-5)	18906.6	18248.5	18916.4	19198.3	21063.5	20074.6	14564.8	13218.6	4201.13	6089.04	5879.93	5168	5404.57	6799.05	7136.92	6085	6266.38	7722.49	7120.28	8708.05
heat_shock_protein_cognate_4_(Hsc70-4)	58194.8	73087.8	66485.6	63184	70415.2	65373.8	54491.1	55788.4	26849.2	34993.2	34069.5	32265.4	41412.7	38737.3	44914	34510.9	40722.7	49868.5	41602.7	48844.5
heat_shock_70_kDa_protein_cognate_3_(Hsc70-3)	23026.1	27820.8	20491.4	19665.1	27370.7	21461.6	14787.1	18324	8929.64	18539.3	10370.7	16024.5	27785.3	14340.2	16035.3	15458.1	27024.4	21634.3	28514.9	33981.6
heat_shock_protein_90_(Hsp90)	24333.2	29890.1	16681.9	15964.4	18355.4	11233.7	5917.57	20446.9	6656.09	21920.2	10842.6	10518.3	17627.8	11595.2	15545.8	11659	20263.5	20264.3	14344	24295.2
heat_shock_protein_Hsp70Ab-like_(LOC410620)	648.133	699.845	388.066	402.182	693.806	507.636	479.38	734.642	960.567	3215.92	1432.26	1559.63	1743.84	4441.32	1849.17	5675.51	1725.91	2353.15	1508.05	1619.83
glutathione_S-transferase_S1_(GstS1)	8018	8543.86	8263.92	8921.49	10464.7	11777.4	7081.92	8870.72	8204.42	10629.1	6626.14	13121.4	15247.4	5763.53	9272.33	4634.41	24551.4	10588.7	10869.4	12724.6
LOC100302106_(LOC100302106)_transcript_variant_1	2788.91	2695.62	2584.95	2659.7	3374.73	3115.52	3004.54	2333.54	1618.07	1537.51	1625.07	1512.7	1802.46	1879.77	2018.46	1499.65	2013.87	1947.12	2352.54	2257.33
LOC100302106_(LOC100302106)_transcript_variant_2	230.389	182.658	229.901	228.942	310.86	339.291	288.288	277.568	209.026	108.916	133.439	136.701	185.245	223.117	217.051	130.584	251.312	198.265	209.608	173.552
NADH_dehydrogenase_(ubiquinone)_Fe-S_protein_5_15kDa_(NADH-coenzyme_Q_reductase)_(Ndufs5)	2406.8	2631.71	2604.17	2754.34	2991.55	3646.39	2956.82	2131.2	2046.31	2006.84	1918.65	1951.87	2097.15	1772.61	2343.07	1382.31	2614.03	2403.02	2341.77	2536.56
translocase_of_outer_membrane_7_(Tom7)	246.511	232.14	250.446	270.043	324.57	306.228	261.164	217.01	200.379	245.353	200.274	172.133	210.324	162.093	190.232	178.796	200.202	177.427	196.381	229.248
phosphatase_and_tensin-like_(Pten)	143.665	132.683	186.695	140.1	170.368	173.95	183.31	126.602	122.51	164.847	145.024	168.468	130.548	137.424	159.07	127.649	110.748	134.49	147.505	136.469
estrogen-related_receptor_(Err)	391.836	401.451	367.909	357.868	509.527	527.305	616.719	377.65	562.671	567.105	658.323	740.002	555.197	787.773	600.051	689.326	782.395	558.449	593.508	749.83
NADH_dehydrogenase_(ubiquinone)_1_beta_subcomplex_2_8kDa_(Ndufb2)	659.558	611.74	569.138	633.007	619.818	757.304	759.013	559.085	723.605	694.504	633.808	615.159	602.26	683.846	752.243	550.272	671.893	539.422	613.275	773.219
NF-kappa-B_inhibitor_cactus_1_(cact1)	252.739	285.458	199.932	261.741	628.118	513.065	282.667	399.829	158.974	417.218	173.021	282.581	322.31	180.514	621.521	271.525	156.928	197.976	144.558	252.846
beta-1-3-glucan_recognition_protein_1_(B-gluc1)	883.711	1315.66	250.683	620.534	956.983	1788.43	1411.8	705.513	177.612	110.776	561.603	133.905	178.821	175.625	223.533	297.905	130.16	159.952	139.481	189.603
peptidoglycan_recognition_protein_S3_(PGRP-S3)	196.816	102.114	121.4	175.454	454.059	315.893	138.997	66.9066	2217.09	2274.67	2298.61	1765.25	1458.48	1804.32	1779.13	1515.28	1275.29	1174.61	942.675	745.846
peptidoglycan_recognition_protein_S2_(Pgrp-s2)	203.853	150.568	143.328	101.925	94.3603	94.3551	55.9944	56.7298	1580.68	4187.8	2425.04	4456.38	1560.28	1940.19	2376.78	2906.31	2503.69	1332.84	2462.34	2161.29
immune_deficiency_(Imd)	266.276	212.214	265.373	267.636	311.211	349.163	304.321	276.876	312.343	474.477	435.084	370.228	343.711	369.836	308.582	319.622	284.085	306.249	317.118	366.482
pyrokinin-like_receptor_1_(LOC551571)	9.98526	13.9789	15.9621	15.9603	12.9745	17.9621	18.9877	5.004	34.8462	69.6922	67.0751	63.1008	52.0831	41.0709	55.1823	54.0577	29.0177	33.9907	40.7972	41.1674
cytochrome_c_oxidase_assembly_factor-like_(Pet117)	136.341	147.93	137.183	136.625	141.744	148.445	117.885	116.258	90.6218	96.3039	112.638	106.249	103.089	79.9417	83.4186	73.3858	81.5791	92.956	102.191	118.837
lin-52_protein_(Lin-52)	792.053	838.167	845.284	927.785	831.595	941.166	734.27	686.653	559.703	642.237	775.306	703.095	546.854	523.143	530.634	562.028	553.772	566.528	605.337	708.958
cacophony_(Cac)	0	0	0	4.86426	0	1.55758	0	4.53289	0	1.31758	11.4528	0	5.27027	2.76198	1.81328	1.44431	4.44173	5.83175	6.78532	1.83456
sodium_channel_protein_paralytic_(Para)	14.1036	24.9017	50.021	19.96	82.6099	38.9783	0	10.1973	1.25384	20.2603	38.2395	17.0502	15.9732	39.8793	20.9655	0	14.8139	13.2178	14.4261	23.4616
aubergine_(aub)	937.931	1050.34	1024.74	1040.94	1047.32	1145.27	1350.87	850.63	1311.58	1298.65	1706.85	1380.11	1015.39	1309.35	1140.31	1202.64	957.019	985.346	1087.2	1148.26
allatostatin_A_(Apime-ASTA)	28.1792	31.0583	41.2157	20.0885	38.245	36.1619	27.009	18.9602	16.1897	8.20844	17.8585	25.7892	16.8797	13.9519	20.8792	17.8788	18.9718	22.0206	6.97577	19.7986
neuropeptide_F_(NPF)	267.726	212.729	212.317	408.352	277.852	424.056	466.206	510.252	64.4997	60.5601	123.238	72.2252	344.429	242.896	365.367	79.234	283.138	247.986	345.048	865.138
prohormone-2_(LOC409314)	5.0008	11.9907	9.99261	14.9846	8.42929	9.48212	17.3305	4.28484	10.99	5.99112	10.6178	9.87248	5.24708	7.00442	7.76565	11.5334	14.4897	5.99976	4.99973	5.43738
cuticular_protein_19_(CPR19)	8.01328	3.99955	3.00227	7.00213	14.8384	2.00117	8.9972	3.99836	9.02085	4.00482	11.9685	9.97588	7.98393	3.99852	1.99915	4.98906	2.01146	3.00063	0.999097	8.97509
U1_small_nuclear_ribonucleoprotein_A_(Snf)	445.42	472.066	502.665	499.808	505.192	580.889	433.902	367.73	170.107	235.523	228.522	173.387	184.773	194.854	200.259	216.847	142.213	213.064	201.219	263.027
cyclin-dependent_kinase_5_(Cdk5)	327.578	373.789	343.212	368.7	494.211	453.455	392.799	288.755	413.501	359.072	544.904	348.936	319.125	404.95	386.846	348.077	310.498	350.718	346.667	399.92
ultrabithorax_(Ubx)	330.972	434.683	458.059	361.605	320.941	374.766	447.847	275.782	220.389	331.624	328.94	271.242	273.963	239.455	190.055	206.632	294.47	331.831	270.632	306.243
adenylate_kinase_1_(Adk1)	38.3934	45.2572	54.9128	37.0128	45.0696	58.0362	31.9902	24.9893	55.1327	42.0925	42.8851	39.9013	57.8806	41.9832	76.963	47.8928	48.9875	96.8761	71.9386	72.7926
thioredoxin_peroxidase_4_(Tpx-4)	7357.31	8964.18	7893.16	6956.1	17659.1	21593	21301.4	16754.1	20936.8	13180.3	17639.6	14345.8	35180.8	23420.2	54089.9	13205.8	32918.2	41112.8	24394.2	36282
glutamine_synthetase_(GlnS)	9508.14	6762.58	6342.29	5965.58	7598.18	8046.66	12086.5	4698.56	6770.55	5202.69	8703.3	7052.88	2829.93	6373.06	4767.52	5689.69	4310.58	4895.83	5499.04	4644.45
dorsal_(Dl)_transcript_variant_B	60.3261	54.9518	63.3262	20.2728	54.9839	65.349	58.7816	29.8183	8.42932	17.4068	26.3266	14.2239	19.7596	55.5361	24.6376	27.0848	19.5445	31.106	54.8127	19.6488
DNA_methyltransferase_1a_(Dnmt1a)	84.8855	89.8104	104.026	88.2448	117.59	134.671	125.845	95.6376	72.7964	84.2221	99.0529	83.2475	84.4394	109.818	94.7465	85.7849	94.225	80.7406	96.4081	118.079
serotonin_receptor_(5-HT1)	45.8828	36.6066	25.1905	22.3442	43.9629	49.7713	54.4145	20.6311	45.5375	33.7645	48.3236	34.7481	23.5103	51.4142	34.6945	34.7201	26.5162	22.4041	59.185	51.0654
suppressor_of_variegation_3-9_(Su(var)3-9)_transcript_variant_2	1494.3	1468.26	1586.1	1630.41	2014.39	2008.89	1830.66	1294.07	614.908	565.704	734.672	515.114	533.646	734.724	850.443	539.779	651.594	735.621	627.44	767.277
cuticular_protein_analogous_to_peritrophins_3-B_(Cpap3-b)	2733.64	3540.68	1739.73	2315.91	3337.72	4605.98	4127.44	2269.21	2481.21	2145.29	2953.7	1517.39	762.231	1426.74	846.095	1672.46	970.369	1115.18	1256.99	1050.19
cuticular_protein_analogous_to_peritrophins_3-D_(Cpap3-d)	1217	1091.86	1284.79	1181.2	1061.81	1276.87	1218.17	640.454	471.019	478.313	572.936	356.017	381.191	333.557	630.314	283.897	230.541	581.921	299.379	481.31
cuticular_protein_analogous_to_peritrophins_3-C_(Cpap3-c)	10071.2	14236.6	11011.6	10615.7	15044.2	17835.2	15497.3	10472.4	1788.35	2466.94	2778.13	1743.11	423.602	1177.01	630.17	1484.83	720.159	1082.77	820.717	761.626
cytochrome_c_oxidase_subunit_VIb_polypeptide_1_(Cox6b1)	1666.59	1657.06	1588.84	1626.89	1664.63	1891.07	1692.5	1444.81	1175.96	1283.99	1429.51	1383.27	1182.19	1380.28	1292.73	1210.93	1430.97	1335.82	1517.41	1540.03
NADH_dehydrogenase_(ubiquinone)_Fe-S_protein_1_75kDa_(NADH-coenzyme_Q_reductase)_(Ndufs1)	3158.21	2975.22	3549.12	3058.51	3496.02	4132.64	4332.05	2654.26	1675.87	1844.94	2161.46	1728.8	1510.52	1995.99	1858.05	1736.5	1347.87	1971.59	1688.61	1692.38
cytochrome_c_oxidase_subunit_VIc_(Cox6c)	2311.85	1670.75	1628.55	1849.39	1929	1976.5	1714.73	1511.66	1171.65	1216.38	1173.98	1272.4	1353.74	1116.15	1477.44	1070.22	1685.85	1427.74	1618.24	1736.09
LOC725372_(LOC725372)	233.831	234.886	244.648	238.479	329.176	320.173	277.098	254.574	174.107	198.026	199.747	180.318	151.368	237.769	176.527	208.137	153.896	190.098	165.671	199.742
LOC100379261_(LOC100379261)	159.688	192.669	195.443	174.48	235.413	254.395	223.841	146.142	344.264	253.019	362.598	213.488	212.439	301.148	250.973	239.429	218.315	311.891	264.393	291.955
LOC726031_(LOC726031)	1.0039	0	0	1.0021	0	1.00216	0.997703	1.99054	0	1.00712	0	0	0	0.993839	0	0	0	0	0	0.98702
cuticular_protein_(LOC409002)	18.9758	54.5861	22.9513	29.9099	37.9649	28.9003	78.1966	29.5806	1.0074	0	0	0	0	0	0	0	0	0	0	0
cuticular_protein_(LOC724464)	450.144	5412.73	185.827	409.471	8552.35	8719.47	2005.64	7218.71	51.5081	67.1916	32.6785	40.5696	123.901	14.3419	233.424	37.5666	165.924	197.721	41.3889	423.206
cuticular_protein_(LOC725089)	1787.9	987.625	2942.26	2079.6	1049.87	1109.86	1201.26	739.525	2.02063	2.01589	0.993001	4.96423	0.993762	1.9942	7.96105	0.99401	0.998728	4.00321	4.98476	2.97334
ribosomal_protein_L35_(RpL35)	9045.82	8442.71	8056.24	9030.67	11454.1	11621.8	11507	8657.52	5305.06	4752.8	5587.48	4546.64	5786.54	6235.4	7033.04	5038.2	5420.81	5633.63	5722.63	6525.05
apidermin-like_(LOC727145)	0	0	0	1.00801	0	1.00698	0.998466	0	1.0201	0	0	0	2.94953	0	0	0.984951	0	0.998681	0.990406	0
apidermin_3_(apd-3)	187.748	122.168	70.2163	87.2083	108.703	90.2326	248.946	43.9424	3.02197	2.01082	4.09187	0.994623	1.99072	1.99615	6.97772	1.99086	0.999135	4.00237	1.99554	0.9934
mitochondrial_cytochrome_C_(CytC)	6799.14	9012.55	10008.8	10161	8739.75	10052.4	4903.98	7076.05	505.586	860.765	608.252	673.465	1180.34	1071.95	1278.99	1074.21	1031.59	1691.52	2137.73	1912.66
insulin-like_peptide_2_(ILP-2)	179.27	189.918	173.787	175.344	176.828	186.235	160.206	152.484	954.153	949.903	1723.75	1027.19	491.955	885.535	612.305	698.69	399.337	394.859	427.441	493.757
glutathione_peroxidase-like_1_(Gtpx1)_transcript_variant_1	1539.33	1541.39	1483.4	1545.51	1723.91	1750.61	2019.35	1631.7	1918.05	1820.53	1913.67	1866.13	1921.07	2411.05	2691.73	2064.36	1965.56	2066.75	2367.9	3160.28
glutathione_peroxidase-like_1_(Gtpx1)_transcript_variant_2	0	0	0	0	0	0	0	0	0	0	0	0	0	0	0	0	0	0	0	0
thioredoxin_peroxidase_3_(Tpx-3)_transcript_variant_2	0	0	5.34971	0	0	5.18132	0	2.26188	2.70203	0	0	0	0	0	0	0	2.35205	0	2.20641	0
thioredoxin_peroxidase_3_(Tpx-3)_transcript_variant_1	2800.49	2614.93	2410.83	2749.62	3053.28	3044.55	2405.94	2104.37	1217.95	1447.59	1364.14	1278.6	1671.67	1227.79	1583.62	1257.5	1762.89	1675.69	1932.09	2090.76
thioredoxin_reductase_1_(Trxr-1)_transcript_variant_1	275.177	185.19	227.718	274.005	280.813	345.534	225.217	181.379	32.6354	32.7248	7.18751	48.2227	127.079	71.8361	115.546	42.5429	90.4115	83.8985	96.9349	84.3124
thioredoxin_reductase_1_(Trxr-1)_transcript_variant_2	2578.61	3121.56	3517.87	3331.22	4638.66	6174.27	3132.25	3300.72	942.121	2004.13	1248.48	1365.23	1468.76	2465.4	2171.31	2265.6	1507.29	1890.31	1949.41	2100.18
superoxide_dismutase_1_(Sod1)	9159.34	9087.28	8391.03	8496.88	9666.42	10736.6	9531.05	7772.75	8076.41	6671.84	7226.16	7729.99	10221.8	8661.08	10506.4	8171.87	11206.7	9545.93	12224.8	13037.6
glutathione_S-transferase_D1_(GstD1)	3193.45	3565.68	3793.67	3634.13	3657.75	3527.55	2392.84	1641.76	5997.39	4511.99	4604.34	5264.04	8655.08	10604.4	8510.66	8153.01	7577.38	9152.19	9831.25	9098.49
methionine_sulphoxide_reductase_A_(MsrA)	1916.85	1693.82	3407.56	2579.13	2768.84	3686.54	1487.68	1667.03	371.595	2756.16	574.497	1938.34	1101.66	2546.43	1188.1	1533.55	765.887	1843.73	600.202	977.531
superoxide_dismutase_2_mitochondrial_(Sod2)	2139.76	1850.89	1991.17	1961.56	2449.27	2289.95	2209.78	1706	1751.89	1850.58	1703.83	1907.34	1645.72	2291.59	2254.7	2083.96	2254.34	1533.51	1491.15	1652.2
ubiquinone_biosynthesis_protein_COQ7_(Coq7)	416.568	331.802	336.066	430.892	420.997	446.09	377.482	378.838	132.004	156.609	153.249	126.466	171.914	181.219	155.787	140.72	182.301	170.168	242.158	221.122
catalase_(Cat)	8424.87	6733.3	8574.95	7933.84	13546.5	20358.7	10642.4	10195.3	8104.99	7799.53	7311.04	7997.68	9198.31	9104.07	8035.85	5920.05	12981.2	5656.42	15242.4	11201.9
LMBR1_domain-containing_protein_2_homolog_(LOC551163)	486.995	515.066	457.676	441.064	468.852	463.678	526.647	402.501	623.494	665.828	769.71	635.457	508.776	663.336	545.366	555.962	389.574	495.722	585.395	653.319
armadillo_segment_polarity_protein_(arm)	1652.92	1624.02	1614.27	1619.51	1872.55	2120.49	1920.86	1423.68	1893.78	2114.52	2436.99	1894.81	1365.07	1601.42	1353.57	1691.31	1309.18	1407.19	1469.05	1615.16
ribosomal_protein_LP1_(RpLP1)	16325.6	15684.5	15637.9	16565.8	18905.7	20990.4	20128.4	15428	9573.75	8904.58	9913.39	8630.06	10248.3	11199.4	11709.2	8874.61	11897.9	11090.2	12233.9	12348.5
actin_related_protein_1_(Arp1)_transcript_variant_1	9866.48	11600.9	11651.9	10382.8	11461.6	12163.8	9541.15	8150.04	7548.67	10449.8	9911.66	9431.05	10837	9718.92	8331.28	8476.69	8816.01	9336.76	11517.3	11799
actin_related_protein_1_(Arp1)_transcript_variant_2	11074.9	14775.7	12675.4	10699.8	13334.2	13592.9	13430.9	10528.4	13169.3	14032.4	13556.1	18349.1	17307.4	17356.2	15517.5	15655.3	17662.9	14425.7	24195.8	20554.2
DNA_methyltransferase_3_(Dnmt3)	231.404	316.884	226.421	240.407	361.17	552.183	248.991	326.542	187.621	151.548	256.22	198.046	153.226	240.257	227.358	233.557	232.039	228.799	301.49	243.938
ubiquinol-cytochrome_c_reductase_complex_III_subunit_XI_(Uqcr11)	1420.06	1234.55	1226.34	1455.68	1448.01	1589.77	1371.07	1129.85	593.876	775.749	757.891	744.476	786.586	841.767	868.914	751.188	915.931	922.449	952.367	1001.12
putative_fatty_acyl-CoA_reductase_(LOC411983)	1672.66	2392.55	1324.9	1400.34	2803.01	2315.23	1949.27	1581.27	511.784	443.955	733.531	351.297	196.995	412.805	270.199	410.559	206.868	433.378	362.708	354.141
putative_fatty_acyl-CoA_reductase_(LOC412986)	811.166	308.484	1709.28	1038.41	311.387	433.951	688.707	238.837	67.2408	55.7865	83.9591	35.1022	66.0195	69.0376	60.0334	33.3118	79.0229	61.9235	79.8295	100.053
fatty_acyl-CoA_reductase_1_(FAR1)	3998.01	1819.62	2541.85	2698.48	2920.33	2274.56	4050.84	1851.75	1297.62	2424.47	4443.01	2196.74	462.47	837.912	688.993	764.1	588.165	695.062	742.773	646.371
serotonin_receptor_(5-HT2alpha)	12.7464	17.459	22.3348	21.2328	16.9927	27.9904	24.8052	4.72928	15.6266	21.7206	18.4616	28.6679	4.44854	17.7544	7.35651	12.8535	9.16234	21.9601	20.8703	8.02006
serotonin_receptor_(5-HT2beta)	0	2.19782	0	0.839116	0	0	1.09986	0.842542	0	0	1.10172	0	0	1.10246	1.1042	0.715471	0	1.10021	1.10152	1.10325
cytochrome_P450_6AQ1_(CYP6AQ1)	551.662	146.846	231.808	144.731	51.4981	156.177	20.9071	36.2688	138.233	58.4095	59.4714	53.3175	138.293	124.838	104.994	41.0036	389.655	152.444	85.4134	53.7706
regulator_of_chromosome_condensation_1_(RCC1)	450.233	523.832	565.812	584.627	568.319	644.959	461.664	450.391	105.174	164.006	160.452	163.251	168.426	162.147	141.577	151.664	164.974	171.679	180.859	273.114
glutathione_S-transferase_C-terminal_domain_containing_(Gstcd)	580.858	559.353	596.932	584.553	720.762	647.375	586.048	511.525	405.71	405.828	399.679	345.761	383.307	417.85	377.627	357.559	331.027	373.851	388.558	521.553
zinc_finger_protein_629-like_(LOC100578482)	136.813	138.729	127.616	140.667	168.562	193.84	144.916	115.098	106.409	129.364	118.173	120.178	89.2176	117.285	104.404	124.2	94.0362	110.955	99.0756	118.383
PIH1_domain_containing_1_(PIH1D1)	216.645	215.67	214.673	235.106	256.826	286.414	199.948	159.079	107.703	165.872	148.788	117.962	136.047	125.962	130.244	113.301	148.514	151.48	163.144	168.012
acyl-CoA_synthetase_family_member_2_(ACSF2)	2961.16	2404.51	2161.69	2506.26	6272.94	3780.36	5576.62	2201.22	1940	1766.07	1834.86	1952.81	2522.57	1822.75	4571.54	1781.15	2772.81	3779.52	2639.63	2995.33
two_pore_segment_channel_1_(Tpcn1)	208.957	236.424	255.423	188.273	312.154	287.128	286.468	194.678	309.756	326.092	441.234	311.322	218.273	338.761	212.55	294.225	180.156	201.782	231.195	208.198
PRP3_pre-mRNA_processing_factor_3_homolog_(Prpf3)	358.299	392.174	411.281	408.756	439.986	479.787	397.776	333.042	194.611	274.555	297.491	239.531	197.514	248.501	185.72	199.313	181.134	210.061	216.248	254.837
peroxidase_(LOC724541)	76.8426	78.8611	55.8356	43.8686	96.749	75.8025	55.9602	70.0724	104.452	73.5994	85.1938	69.1966	94.211	124.262	100.403	94.1567	108.083	151.047	145.19	155.533
integrator_complex_subunit_8_(INTS8)	319.332	333.358	305.986	298.063	371.693	389.859	285.785	242.352	219.585	279.293	299.665	229.624	221.583	243.005	215.956	221.266	231.2	253.882	223.315	338.37
filamin-like_(LOC409697)	1660.45	1295.83	1788.7	1519.02	1108.06	1602.28	1149.22	964.05	3048.3	3530.79	3344.54	3701.82	3171.88	3886.53	4004.02	5072.27	3168.48	3265.56	4841.4	3714.46
quinone_oxidoreductase-like_protein_2-like_(LOC552665)	726.015	653.342	542.709	560.087	645.889	727.99	578.311	431.37	254.004	291.411	306.593	294.934	307.751	275.103	276.299	269.722	325.058	301.013	416.881	400.478
transglutaminase_(Tg)	149.363	75.3913	101.291	113.566	115.571	168.013	155.241	94.2772	116.165	277.42	459.15	208.288	980.208	553.223	836.6	2025.71	732.31	337.868	545.004	286.925
T-cell_immunomodulatory_protein_(LOC408324)	1246.01	1377.66	1288.06	1273.78	1345.75	1506.8	1245.03	985.063	1086.15	1166.56	1312.74	1174.72	1056.39	1082.18	1042.85	953.49	1169.47	1202.84	1311.74	1249.02
tether_containing_UBX_domain_for_GLUT4_(LOC727144)	544.74	516.949	484.954	521.291	614.985	646.99	567.299	440.87	491.275	547.348	490.78	512.408	423.001	467.977	463.931	451.789	461.879	411.784	457.075	515.956
ecdysoneless_(ecd)	390.188	371.401	454.016	446.152	550.321	495.448	402.373	334.517	289.467	318.902	360.055	278.404	210.574	565.896	296.684	500.871	213.426	284.569	248.726	282.018
STT3_subunit_of_the_oligosaccharyltransferase_complex_homolog_B_(STT3B)_transcript_variant_2	2970.62	2955.81	2787.86	2955.37	2966.83	3092.79	2803.57	2306.07	1613.81	1594.52	1591.78	1864.74	2394.93	1600.96	1943.35	1480.96	2211.38	2247.64	2779.4	2913.86
STT3_subunit_of_the_oligosaccharyltransferase_complex_homolog_B_(STT3B)_transcript_variant_1	202.037	182.091	169.175	123.244	230.82	255.45	69.785	127.469	0	176.126	157.186	97.5548	0	18.0589	112.008	119.575	24.0602	85.9266	125.417	113.514
WRN_exonuclease_(WRNexo)	488.458	432.468	507.979	509.208	484.395	505.097	426.082	358.892	198.175	242.087	196.107	212.24	271.347	213.613	273.786	194.134	271.138	248.03	266.177	303.564
ubiquitin-like_with_PHD_and_ring_finger_domains_1_(UHRF1)	175.443	198.22	193.624	196.516	246.228	251.806	203.023	171.877	95.5426	80.2393	105.898	77.3475	60.9435	94.3426	66.4919	81.566	63.5315	63.4116	65.7546	82.2698
cutA_divalent_cation_tolerance_homolog_(CUTA)	311.653	281.101	278.564	291.395	291.32	317.163	286.309	222.412	169.086	205.019	177.768	160.47	174.486	158.271	165.869	153.993	178.536	164.459	241.397	210.033
membrane-associated_ring_finger_(C3HC4)_6_(MARCH6)	1150.05	1226.03	1299.85	1032.94	1075.44	1179.58	969.573	795.28	833.19	1275.64	1179.39	1032.09	807.881	1061	764.841	872.101	776.111	948.311	1028.4	1127.05
26S_proteasome_non-ATPase_regulatory_subunit_1-like_(LOC409699)	1519.47	1561.01	1528.1	1611.12	1813.49	2173.24	1565.2	1333.02	1216.05	1246.76	1348.49	1275.29	1282.47	1205.73	1130.86	1114.7	1465.65	1316.49	1475.82	1535.14
chromatin_modifying_protein_1_(Chmp1)	657.016	711.321	621.444	821.291	786.175	927.691	808.66	668.178	763.67	1028.39	1012.43	935.565	743.804	1002.17	892.906	863.043	769.762	811.193	856.595	961.139
K(lysine)_acetyltransferase_2A_(KAT2A)	250.173	280.429	282.416	304.266	313.284	321.844	294.24	243.669	165.137	256.606	224.577	162.298	145.83	179.239	169.32	175.873	145.015	156.063	183.369	206.507
ribosomal_protein_S14_(Rps14)	12153.2	11773.6	12075.4	11774.6	13983.6	14855.6	13744.1	10407.6	6490.37	6417.19	7253.73	6784.06	7980.38	7904.73	8900.17	6188.71	8077.71	8043.66	8527.65	9147.84
pyruvate_dehydrogenase_(lipoamide)_beta_(PDHB)	2746.17	2536.61	2955.88	3217.37	2460.37	2901.84	2168.2	1924.65	354.381	395.968	452.387	442.153	817.488	411.238	669.984	349.356	721.364	704.984	790.808	791.38
cell_division_cycle_37_homolog_(Cdc37)	1442.45	1474.19	1169.08	1187.72	1360.76	1311.49	1061.15	1181.2	1033.15	1740.64	1177.46	1395.08	1429.38	1297.76	1445.7	1192.37	1479.62	1309.68	1354.86	1835.92
bromodomain_containing_7_(Brd7)_transcript_variant_1	294.143	338.1	249.528	293.745	337.785	405.778	383.108	290.6	316.041	302.677	372.79	282.033	268.804	267.386	300.145	254.642	321.298	314.178	276.405	372.669
bromodomain_containing_7_(Brd7)_transcript_variant_2	105.756	112.079	120.744	65.022	127.796	130.649	96.259	99.0397	101.292	139.34	146.783	139.495	55.9813	109.626	107.055	103.479	69.7252	59.1094	86.8015	124.334
inhibitor_of_growth_family_member_3_(Ing3)	246.518	239.03	280.158	289.985	347.364	280.608	263.928	229.806	185.868	205.357	229.875	192.993	190.661	187.429	175.448	186.488	175.815	181.543	202.069	248.495
LOC100578262_(LOC100578262)	505.831	526.854	506.239	537.857	527.993	578.838	672.171	432.867	379.641	283.909	478.582	350.424	326.482	366.75	364.32	387.246	309.462	301.365	334.517	406.827
ubiquitin-conjugating_enzyme_E2G_1_(UBC7_homolog_yeast)_(Ube2g1)	2194.2	2352.95	2387.83	2376.74	2713.77	2655.59	2472.49	2106.98	1457.23	1536.79	1675.11	1426.86	1480.09	1640.52	1394.61	1511.29	1436.18	1530.67	1523.22	1773.84
eukaryotic_translation_initiation_factor_3_subunit_H_(Eif3h)	1595.26	1651.84	1603.81	1799.52	1911.16	1999.87	1539.01	1360.63	782.948	1061.76	1027.24	891.013	1094.04	1034.17	1171.25	816.809	1064.73	1135.3	1276.93	1379.18
ribophorin_I_(Rpn1)	3290.87	3108.24	3217.65	3175.88	3346.14	3399.46	2623.42	2292.47	2151.01	2333.57	1992.35	2137.51	2944.98	1700.58	2308.75	1641.49	3084.58	2754.66	3359.39	3523.59
caskin-1-like_(LOC726770)	148.786	161.971	191.084	148.174	169.529	161.805	157.867	100.207	145.286	257.95	183.311	225.09	117.753	150.342	136.396	149.651	122.21	143.985	161.994	162.509
putative_fatty_acyl-CoA_reductase_CG8306-like_(LOC725187)	982.563	1156.98	1090.16	1006.54	1445.79	1429.28	1503.44	1201.17	1005.96	1347.84	1267.61	1096.77	883.239	1010.67	842.993	945.644	737.527	1003.34	976.938	992.771
vesicle-associated_membrane_protein_7_(Vamp7)	319.295	278.878	255.939	245.914	284.927	338.093	299.314	238.969	699.109	570.105	888.908	532.418	456.972	634.072	490.688	511.149	416.986	508.993	516.913	463.012
Ets_at_97D_ortholog_(Ets97D-like)	361.249	345.587	381.272	421.2	436.023	428.661	356.348	306.172	257.341	372.226	379.178	302.212	310.823	322.406	272.674	217.086	278.117	259.965	308.505	355.61
peptidylprolyl_isomerase_B_(cyclophilin_B)_(Ppib)	3374.43	3092.02	3167.81	2987.45	3728.96	3164.86	3005.93	2186.15	2977.32	2748.47	3143.89	2635.95	3141.24	2072.93	2285.43	2096.7	3358.31	2795.61	3391.89	3932.3
ring_finger_and_WD_repeat_domain_3_(Rfwd3)	208.652	218.18	186.751	179.606	261.526	254.494	228.363	170.112	601.948	352.709	602.701	460.226	300.631	375.852	306.156	357.151	230.767	205.79	265.736	246.389
solute_carrier_family_35_member_B1_(Slc35b1)	1241.24	1062.09	978.53	1038.31	1218.78	1000.98	1224.58	912.25	767.973	850.699	712.303	804.334	857.542	641.379	829.436	629.145	830.692	830.291	1046.71	1203.58
beta-1-4-mannosyltransferase_egh_(egh)	386.727	509.17	459.026	579.397	592.736	714.627	424.178	517.748	167.149	201.176	183.7	205.343	200.769	178.698	235.201	192.978	198.12	227.491	234.586	260.692
LOC724300_(LOC724300)	162.519	181.428	189.29	166.333	168.646	185.439	170.093	136.646	115.167	86.2897	115.672	83.2871	110.586	129.483	105.626	94.4213	103.7	136.293	83.8506	109.922
outspread_(osp)	325.86	265.266	359.693	336.081	499.787	340.301	450.926	356.053	195.371	257.278	312.076	252.295	171.744	229.585	180.628	238.755	158.029	170.683	220.335	214.31
pancreatic_lipase-related_protein_2-like_(LOC726880)	457.246	247.327	359.13	385.449	319.343	278.854	483.394	206.688	2227.93	3036.47	3077.93	3696.91	3028.09	1829.84	2679.65	1303.81	2814.9	2146.28	2264.92	3798.11
secretion_regulating_guanine_nucleotide_exchange_factor_(Sergef)	253.598	260.879	264.046	313.932	320.16	367.977	270.082	251.103	104.96	112.973	140.005	104.855	112.876	163.904	151.08	139.336	125.998	159.072	162.938	157.774
LOC411721_(LOC411721)	102.866	98.45	127.668	149.41	133.383	205.113	122.454	113.733	68.9254	67.2811	97.6205	63.7614	74.2795	74.4757	75.226	45.0533	82.4685	84.2276	81.8624	65.4835
selenium-binding_protein_1-like_(LOC551434)	2145.75	2298.22	2030.88	2093.38	2384.76	2404.33	2034.13	1632.9	3062.88	3681.37	3886.74	3470.96	2581.09	5892.57	3244.83	5869.64	2609.08	2729.59	2658.71	3264.43
ATP_synthase_H+_transporting_mitochondrial_Fo_complex_subunit_C2_(subunit_9)_(ATP5G2)_transcript_variant_1	27650.9	26042.2	25007.5	27820.5	28208	29778.2	23167.1	20094.9	11003.9	11163.7	12250.9	11411.7	13764.6	11711.9	13703.3	9959.41	16413.7	14051.9	16684.8	17441.9
ATP_synthase_H+_transporting_mitochondrial_Fo_complex_subunit_C2_(subunit_9)_(ATP5G2)_transcript_variant_2	1090.57	740.72	887.223	1070.07	1143.96	1183.31	1305.15	835.346	483.176	937.961	762.064	647.837	614.652	682.606	577.77	555.615	693.786	500.067	693.527	718.349
odorant_receptor_4_(Or4)	0	0	0	0	1.00057	1.00008	0	0	2.99855	0	1.00053	0	1.00106	0	1.00275	1.00071	0	2.0019	1.00114	1.00125
odorant_receptor_5_(Or5)	1.00103	0	0	1.99966	1.00072	1.00014	0	0	0	3.99797	0.999727	0	6.00169	1.00128	2.00387	0.999965	2.00174	0	1.0006	3.00075
odorant_receptor_9_(Or9)	0	0	0	3.98994	0	0	0	0	0	0	0	0	0	0	0	0	0.998977	0	0	0
odorant_receptor_10_(Or10)	0	0	0	1.00229	0	0	0	0	0	0	0	0	1.00232	0	0	0	0	0	0	1.00217
odorant_receptor_11_(Or11)	0.999758	0	0.998843	0	0.999392	0	0	0.625827	0.998268	0	0	0	0	2.00166	2.00349	0.999702	1.00021	1.9997	0	1.0003
odorant_receptor_12_(Or12)	0	0	0	1.00047	0	0	0	1.00115	0	0	0	0	0	0	2.00408	0	2.0024	0	0	0
odorant_receptor_13_(Or13)	0.973473	0	0.972603	2.91721	3.21571	0	1.94715	0	0	1.94251	0	1.94932	0	0.975274	3.90557	0	0.974503	0.97395	1.26884	0.975188
odorant_receptor_14_(Or14)	0	0	0	2.0186	0	0	0	0	1.00992	0	0	0	0	0	0.972881	0	0	0	0	0
odorant_receptor_19_(Or19)	0	0	0	0	0	0	0	0	0	2.00346	0	0	0	0	1.0023	0	0	0	0	1.00031
odorant_receptor_25_(Or25)	1.00019	0	0	0	0	0	0	0	0	1.07672	0	1.99732	0	0	1.00054	0	0	0	0	0
odorant_receptor_26_(Or26)	1.00036	0	0	0	0	0	0	1.00007	0	0.998889	0.998882	0	0	0	3.00327	0	0	0	0	0
odorant_receptor_27_(Or27)	0	0	0	0	0	0	0	0	0	1.00317	0	2.00282	1.00173	0	1.00335	2.00298	1.00298	1.00317	0	1.00129
odorant_receptor_30_(Or30)	1.21654	0	0	0	1.91372	1.91298	0.957162	0.543591	8.64613	15.792	10.9288	4.8588	6.075	4.86544	2.18085	1.21464	4.86387	1.21591	3.6467	4.97539
odorant_receptor_35_(Or35)	0	0.999162	0.999222	0	0	0	0	0	2.99728	2.9955	4.99518	0.999389	0	1.00055	1.00125	0	2.00017	0	1.99971	0
odorant_receptor_37_(Or37)	0	0	0	0	0	0	0	1.05422	0	0	1.05231	0	1.05293	0	0	0	1.05434	1.05458	1.57876	0
odorant_receptor_41_(Or41)	0	0	0	0	0	0	1.00253	0	0	1.00321	1.00085	1.00111	1.00145	1.00285	2.00611	0	4.01113	1.00301	3.00679	1.00095
odorant_receptor_50_(Or50)	1.93391	0.966577	3.86433	6.86878	1.53098	3.865	0.967183	0	21.0961	9.93619	13.0196	17.4326	88.612	64.0915	86.8364	7.74493	59.5047	11.1723	62.453	33.4811
odorant_receptor_51_(Or51)	0	0	0	0	0	0	0	0	32.7902	21.146	20.1613	13.0651	32.3678	36.6318	53.3552	5.02155	42.4606	10.7693	32.2401	12.2411
odorant_receptor_52_(Or52)	5.00582	2.999	3.00079	5.99918	4.00379	5.0008	0.999643	0.999776	18.0225	4.01492	8.61768	7.98576	27.9595	23.9991	45.0073	1.99665	20.0064	14.0018	22.2749	9.98057
odorant_receptor_53_(Or53)	0	0	0	2.00222	0	0	0	0	4.00952	1.00149	1.9988	0.999669	26.9997	21.0285	26.0427	0	11.0137	4.00577	15.0114	6.9968
odorant_receptor_56_(Or56)	0	0	0	0	0	1.00274	0	0	2.00759	0	4.00241	2.00173	13.0155	13.3019	12.0337	2.00193	5.01255	3.00819	5.01	5.00358
odorant_receptor_57_(Or57)	1.10193	1.10147	3.30284	0.728968	1.10147	1.10114	0	1.10338	5.29428	3.2979	2.92899	7.37675	14.6599	21.4643	29.49	3.30956	14.1479	3.65391	12.4845	6.78737
odorant_receptor_58_(Or58)	0	0	0	1.03021	0	1.03051	0	0	5.74485	0	1.02748	0	7.64037	4.98022	7.66276	1.90965	3.08944	2.06042	1.02917	3.08221
spatacsin_(SPG11)	506.788	460.89	447.984	453.378	507.227	575.718	469.413	397.452	431.332	608.145	499.492	462.661	455.642	540.301	473.702	437.752	451.338	449.879	476.295	540.611
odorant_receptor_63_(Or63)	21.9458	48.9046	8.96978	4.87743	47.2152	39.8816	41.9683	24.0284	24.8372	11.926	15.034	8.02308	8.02161	43.1032	17.0767	27.057	22.0378	51.9752	34.049	25.1038
odorant_receptor_98_(Or98)	0	0	0	0	0	0	0	1.00384	0	0	1.0023	0	0	0	0	0	0	0	0	0
odorant_receptor_105_(Or105)	0	0	0	1.87843	0	0	0	0	1.88097	0	0	0	0.938029	0	0	0	1.38143	1.87895	0.938793	0
odorant_receptor_107_(Or107)	0	0	0	0	0	0	0	0	0	0	0	0	0	0	0	0	0	0	0	0
odorant_receptor_109_(Or109)	0	0	0	0.99513	0	0	0	0	0	0	0	0	0	0	0	0	0	0	0	0
odorant_receptor_115_(Or115)	11.0085	16.9869	4.99938	9.99466	10.0057	4.99879	10.9908	6.99482	5.00487	3.00001	5.98419	1.99523	1.99593	0.999418	0.999566	0.997748	1.99876	1.99932	0.998835	0
odorant_receptor_131_(Or131)	4.88277	4.61999	5.71059	5.16527	4.89729	6.79405	14.4788	7.50577	2.71921	0	2.45057	2.45161	0.817281	4.64106	3.27469	3.00711	2.70984	0	1.35394	2.79161
odorant_receptor_130_(Or130)	2.87883	7.67174	5.2944	0	6.87987	2.87653	9.59409	2.88186	0	2.873	0	1.521	2.88048	3.84337	2.88535	8.19986	0.960211	0.959807	4.80067	1.92088
odorant_receptor_170_(Or170)	0.995842	0	0	0	0	0	0	0	0	0	0	0	0	0	0	0	0	0	0	0
gustatory_receptor_10_(Gr10)	8.29381	9.52709	2.44159	6.46441	16.8057	13.7343	4.07917	3.26932	11.3693	17.4912	37.1689	14.2791	10.0409	20.7357	14.5747	24.1142	20.4551	26.4259	8.12906	21.5407
C-type_lectin_5_(CTL5)	6096.63	8679.65	3784.6	5295.95	11082.8	10923.4	7768.6	7417.04	73.1442	117.03	104.115	90.2658	87.4117	81.9872	82.3404	70.2306	112.751	126.676	102.288	146.14
CG1567-like_(LOC411317)	1683.96	6690.44	812.076	1111.75	8049.77	5976.47	4983.93	4569.11	60.9314	84.103	98.1095	82.9721	31.9948	66.0472	33.0498	53.9728	34.0068	74.9953	36.0006	35.9985
LOC100642173_(LOC100642173)	90.8206	85.8516	124.642	88.8378	132.667	129.277	115.023	71.0704	229.743	291.452	290.512	260.583	138.504	232.479	169.666	216.145	125.12	187.256	186.261	180.596
insulin-like_receptor-like_(InR-2)	27.2538	48.9474	20.3808	12.89	72.4073	38.0327	38.6939	17.0011	18.831	6.475	29.9997	13.0784	9.6412	15.8105	17.2767	8.4609	6.75567	7.30878	11.1656	11.5881
potassium_voltage-gated_channel_protein_eag-like_(LOC100820634)	151.511	178.662	140.414	189.232	324.872	284.191	188.841	258.694	202.321	161.76	310.052	255.002	197.285	183.329	207.044	145.937	255.745	165.899	148.344	181.139
krueppel_(Kr)	13.9492	3.99016	9.9548	11.9472	13.9392	12.9484	14.9867	9.0148	3.96395	7.934	4.0147	3.01319	2.00814	8.02547	7.04151	3.00998	3.00364	2.99796	5.01052	6.03679
hunchback_(Hb)	0	0	0	0	0	1.98722	0	0	0.991849	0	0	0	0	0	0	0	0	0	0	0
segmentation_protein_even-skipped_(eve)	3.85112	3.80666	4.34074	6.18671	7.30075	12.9395	5.76829	8.27862	7.13708	2.85825	5.74985	6.47201	6.18433	12.0994	6.69833	5.41802	4.30992	10.9219	3.59268	12.9634
homeotic_protein_caudal_(cad)	15.5618	22.1111	23.7662	19.0124	21.9894	8.88683	16.8959	10.9938	39.1169	43.3931	44.7012	33.6591	33.6758	42.3875	17.7071	51.668	19.7948	28.8924	41.4317	46.7473
homeotic_protein_ocelliless_(otd2)	26.7519	39.1573	57.4547	28.956	46.5809	45.4102	40.1481	27.8972	91.2183	76.9434	96.2288	63.0222	58.9196	82.2984	78.5496	73.8659	43.4851	43.1835	71.5043	51.6778
reversion-inducing-cysteine-rich_protein_with_kazal_motifs_(Reck)	86.0376	100.992	58.4182	51.447	216.066	167.725	94.5494	173.681	198.044	242.881	294.195	214.963	126.705	224.671	138.403	202.952	168.153	182.944	178.042	165.05
nipped-B_protein_(Nipped-B)	52.382	33.9141	53.1769	73.5411	60.0386	94.8181	75.2523	73.2794	30.4785	36.2465	40.0828	45.0632	30.0005	30.209	36.1065	26.238	46.9292	23.8869	32.7953	54.6358
LOC724290_(LOC724290)	278.62	270.019	261.952	278.844	353.697	392.813	395.82	277.135	234.861	267.945	234.612	214.033	219.938	310.619	252.847	265.586	198.552	233.817	202.166	239.046
PHD_and_ring_finger_domains_1_(PHRF1)	2780.5	2980.98	2472.15	2475.12	3110.05	3824.66	3262.87	2779.54	1834.63	1942.92	2252.26	2180.82	2155.09	2118.72	2253.95	1812.05	2419.43	2138.19	2476.33	2741.08
LOC100578205_(LOC100578205)	263.554	254.684	245.087	249.48	360.387	312.864	312.813	238.168	217.621	245.023	254.298	154.298	223.319	254.087	262.803	249.233	207.128	229.84	251.702	286.533
bruchpilot_(brp)	41.2236	41.0042	37.2592	47.1431	36.1446	57.9439	55.3244	42.2226	13.9831	20.5478	25.872	20.0309	18.3783	22.9947	25.1982	14.3677	24.5333	19.6775	22.9202	19.468
LOC100859932_(LOC100859932)	165.509	154.649	140.365	186.18	136.408	277.897	281.882	184.3	40.6325	38.6796	87.3181	59.2584	67.27	74.2352	70.4135	89.2958	93.1113	102.932	92.1935	123.695
transformer-2_sex-determining_protein_(tra2)	1051.82	1540.61	1465.54	1387.9	1581.41	1605.08	1356.47	1222.08	693.23	907.998	958.872	791.667	818.149	800.877	662.214	693.321	802.548	820.264	930.318	1097.96
cuticular_protein_14_(CPR14)	489.643	249.16	913.664	479.708	62.5777	123.343	174.982	83.1043	1185.92	9213.2	4082.24	9035.42	1866.21	2947.86	1042.17	1609.75	5393.81	2511.9	1578.52	1709.74
cuticular_protein_22_(CPR22)	178.466	72.7574	532.893	248.165	21.3113	40.4714	77.6545	25.9216	85.1716	36.814	39.322	30.4416	99.5564	112.844	145.703	58.1904	113.453	456.555	102.665	181.022
cuticular_protein_21_(CPR21)	4521.63	2423.14	14027.5	5114.83	1678.38	2692.05	4293.16	1484.08	3213.92	1007.56	1554.24	914.679	8950.49	9217.04	12707.4	4540.36	8371.11	19717.8	10772.5	13637.5
cuticular_protein_1_(CPR1)	52098.8	25079.9	62118.3	54560.7	10366.1	25942.2	67646	8857.68	1320.53	670.662	1290.95	619.544	784.597	1280.65	964.38	910.698	1011.68	1062.87	876.55	1262.83
cuticular_protein_2_(CPR2)	35450.9	19984.1	33474.7	36105.5	10975	22527.2	46791.3	8137.19	472.845	223.944	444.678	171.328	253.999	383.554	307.657	201.313	321.988	410.646	185.08	434.91
cuticular_protein_3_(CPR3)	50212.9	5210.19	100549	59171.1	25.9817	1901.96	45272.8	194.08	160.684	62.8511	223.969	74.0107	67.0172	135.161	75.1418	79.9905	82.0245	112.099	49.011	104.058
cuticular_protein_4_(CPR4)	12040.9	7489.67	1149.5	9275.21	1084.6	6068	18591.2	1696.44	144.85	156.007	162.698	147.345	125.402	180.696	168.496	169.618	142.064	139.822	168.479	160.886
cuticular_protein_5_(CPR5)	37.9935	55.9482	51.9444	59.9206	106.944	67.9328	57.9705	14.0041	13.9774	48.8984	10.9949	13.999	66.0047	27.0231	39.0696	8.99741	11.0028	24.9976	27.0036	30.0086
cuticular_protein_6_(CPR6)	1429.09	1453.91	1075.21	1549.84	185.738	849.872	1986.02	238.09	11.9687	10.9636	9.00321	4.00327	3.00259	8.01055	3.00774	2.00002	10.0044	21.9954	6.00316	20.0289
cuticular_protein_11_(CPR11)	48.1658	17.9976	24.0607	39.0691	18.0645	34.0647	38.9758	17.9437	1.00777	0	1.98421	0	0.992845	0	0	0	0.99739	2.99775	2.9873	1.9809
cuticular_protein_12_(CPR12)	7799.05	4573.67	24008.6	10113.8	3496.31	4778.84	5630.76	3445.69	4829.31	2694.76	3178.61	2627.76	9268.52	5008.5	9726.46	4947.77	12255.5	16977	13944	15573
cuticular_protein_13_(CPR13)	2027.32	1014.7	7565.33	2366.93	549.858	740.157	1083.25	408.773	2288.82	746.184	1233.48	768.418	2000.78	1292.66	2266.07	1339.1	2119.73	2796.7	1872.29	2961.63
cuticular_protein_16_(CPR16)	0	0	1.0015	0	3.00663	0	1.00069	0	30.0818	31.0532	40.9484	19.9796	4.99672	20.017	8.00756	20.9819	9.00778	8.00951	12.0034	2.99622
cuticular_protein_17_(CPR17)	2447.08	1058.91	2553.4	2371.63	781.403	961.153	860.82	854.795	807.791	938.06	919.999	588.774	217.533	302.427	245.009	559	434.231	219.256	291.815	435.913
cuticular_protein_18_(CPR18)	1073.12	1275.47	2923.32	1398.94	1322.06	1162.86	1064.37	912.288	5901.09	6764.95	8887.81	4145.25	2591.73	3364.55	2879.08	4385.1	2720.61	3098.81	3270.99	3253.79
cuticular_protein_27_(CPR27)	2803.51	4428.05	374.31	1870.09	887.234	3778.7	8236.19	1434.53	199.343	161.114	281.354	90.8126	79.8644	101.981	106.989	102.804	64.9891	55.0089	77.9416	71.8338
cuticular_protein_28_(CPR28)	110.191	68.9946	296.635	120.399	48.0759	75.0489	99.9698	31.9859	302.75	193.263	467.348	175.467	197.529	300.867	291.862	294.405	307.395	458.643	321.744	400.294
cuticular_protein_CPF1_(CPF1)	4585	2660.14	9139.77	5902.55	1622.95	2990.53	4410.2	1202.85	1650.85	685.492	1178.31	645.809	706.919	889.162	781.104	990.64	712.683	732.48	675.075	1129.2
cuticular_protein_CPF2_(CPF2)_transcript_variant_1	125.09	67.8	86.7066	138.913	98.7705	134.757	93.6433	94.182	165.374	310.707	144.528	311.974	282.719	486.209	273.342	536.734	153.257	331.061	204.075	215.247
cuticular_protein_CPF2_(CPF2)_transcript_variant_2	131.528	71.5821	77.357	85.2613	94.9352	53.8738	85.4332	64.3975	155.518	146.784	232.508	162.732	176.194	169.873	251.264	228.316	150.824	88.6838	87.6623	168.275
dehydrogenase/reductase_(SDR_family)_member_4_(DHRS4)	2437.69	2243.3	2109.9	2304.77	2814.46	2617.83	2297.73	1763.88	1609.34	1760.24	1714.82	1601.3	1892.39	1442.06	1943.67	1208.15	2164.22	1955.16	1682.14	2324.54
transcription_elongation_factor_SPT6-like_(LOC410331)	494.448	529.912	478.701	517.882	611.716	627.808	502.989	465.678	355.418	559.044	531.277	397.84	372.302	443.647	419.235	377.119	408.438	403.209	454.948	560.535
2-hydroxyacyl-CoA_lyase_1-like_(LOC552738)	548.055	431.444	459.256	519.743	569.199	621.394	598.157	387.251	741.725	1269.53	1004.22	925.298	751.476	815.467	760.881	799.977	651.772	691.151	654.153	871.693
LOC408316_(LOC408316)	550.131	567.459	547.261	582.791	751.022	810.339	793.688	581.101	538.902	669.704	742.895	657.734	574.532	837.762	732.705	659.016	604.939	618.759	618.681	809.149
orcokinin_peptides_(LOC726294)	88.1256	116.35	64.4403	76.7286	109.837	141.684	185.979	119.912	65.3387	68.7702	74.5706	67.5861	67.9571	103.323	59.8463	96.9569	50.8748	56.8797	39.8417	56.4073
syntaxin_1A_(Syx1A)	485.431	446.701	514.493	485.589	672.314	491.278	705.078	446.021	804.987	749.14	973.038	770.75	396.815	627.685	478.972	571.619	568.728	444.35	592.59	637.221
LOC551635_(LOC551635)	679.849	628.606	638.229	655.268	653.72	691.02	687.862	455.775	865.256	1086.53	956.152	812.726	789.789	915.352	769.531	824.123	621.918	703.349	704.24	859.98
rho-type_guanine_exchange_factor_(rtGEF)	568.09	503.812	541.955	630.471	593.169	655.367	648.422	422.308	397.77	451.33	470.839	410.665	411.286	441.736	435.628	421.761	363.587	452.068	448.493	520.78
Rab_escort_protein_(Rep)	856.081	1026.38	717.827	910.899	1178.92	1143.73	905.642	763.66	1164.09	1923	1788.13	1429.21	1014.96	1237.72	1142.8	1115.27	881.706	881.727	954.593	1130.77
LOC412643_(LOC412643)	208.703	231.114	166.713	171.428	298.525	301.131	294.351	212.567	289.109	251.481	360.997	255.967	251.122	298.059	263.627	238.216	188.795	244.964	265.957	246.444
selenoprotein_K-like_(LOC551304)	195.645	199.195	172.167	206.318	236.333	247.024	248.462	182.577	117.923	118.53	121.283	96.2988	123.375	116.864	151.177	106.324	142.439	132.988	131.026	167.875
cytochrome_P450_4aa1-like_(LOC100577883)	31.5787	18.7574	41.2448	27.5234	19.8889	4.59825	22.7196	8.7414	149.212	123.572	186.47	164.985	90.6698	158.968	52.6535	138.518	55.4199	122.982	117.553	74.962
PI-PLC_X_domain-containing_protein_1-like_(LOC101664701)	23.6927	98.8178	28.0701	38.0922	157.393	165.242	53.7834	126.783	46.7726	32.9727	64.0128	39.5319	18.078	29.194	23.1433	26.1402	23.0834	24.0677	12.0457	27.1378
Rho-associated_coiled-coil_containing_protein_kinase_2_(ROCK2)	419.024	395.246	431.853	370.683	523.427	529.667	564.395	326.841	341.98	374.553	423.097	345.492	324.616	379.806	300.279	299.844	285.115	305.407	336.08	361.773
protein_O-mannosyltransferase_1-like_(LOC551420)	205.135	207.052	182.893	254.462	296.777	266.169	292.664	176.562	195.202	332.347	267.363	203.899	201.03	263.865	216.165	163.262	166.223	189.337	189.253	252.861
DNA_damage-regulated_autophagy_modulator_protein_2-like_(LOC100576447)	1.99656	23.9613	0.997391	3.98919	10.9755	16.9606	6.99528	13.0282	27.8622	18.8588	13.0179	21.0403	31.0571	59.9595	12.0433	20.0265	29.0196	35.9873	54.0548	16.0462
pre-mRNA-processing_factor_40_homolog_A-like_(LOC413108)	667.261	656.429	631.487	722.649	717.132	819.143	676.09	544.578	356.662	377.899	448.858	379.984	342.794	359.886	342.398	329.639	372.172	381.06	398.724	472.555
ADP-ribosylation_factor-like_protein_2-binding_protein-like_(LOC552232)	124.605	93.8069	110.363	92.3932	89.6837	137.833	88.9096	85.5883	115.518	142.989	135.701	98.9266	112.077	164.579	114.044	105.795	120.318	126.76	120.568	125.961
chascon-like_(LOC100578439)	457.854	434.15	741.547	381.849	549.394	566.655	717.895	451.136	332.045	306.146	350.819	303.326	308.851	368.436	327.406	397.894	346.213	431.384	345.049	426.274
metallophosphoesterase_1_homolog_(LOC552716)	215.173	203.87	219.637	216.832	234.367	240.892	218.136	168.971	230.931	256.749	298.661	245.861	233.614	286.822	266.256	242.775	203.651	237.183	227.951	250.814
LOC725821_(LOC725821)	31.7035	52.4185	66.8374	53.9687	50.7039	51.9124	52.0962	51.0309	37.5696	53.81	80.3641	74.0715	67.5114	103.053	55.1498	82.0167	71.8971	76.9826	89.0259	66.3842
neuroguidin-A-like_(LOC552729)	630.029	699.894	813.886	804.479	998.722	825.152	749.421	589.688	460.279	646.255	610.289	562.438	429.904	439.279	396.352	363.778	313.319	399.939	431.047	520.357
neuromedin-U_receptor_1-like_(LOC413527)	11.9036	11.2456	12.6529	16.6545	6.35882	11.6826	9.51025	5.88166	8.99645	29.167	21.8044	23.6128	19.4641	34.0344	15.0037	19.4444	25.4916	33.0299	13.1751	33.396
GABA-gated_ion_channel_(Grd)	507.523	500.855	346.766	389.058	1188.33	1050.75	3265.67	973.487	71.2713	140.403	118.563	226.552	47.2129	81.5857	99.7207	79.1552	65.5819	75.0772	87.387	95.8736
protein_unc-50_homolog_(LOC550684)	171.652	148.959	150.175	138.865	152.594	208.703	167.357	104.859	135.904	164.494	159.51	106.393	128.521	105.843	146.964	91.1122	128.661	108.837	149.278	124.486
troponin_C_type_IIIa_(TpnCIIIa)	3.00384	2.99824	1.00037	0.999904	2.00228	5.00091	18.9839	4.99483	1.00214	0	2.98985	0	5.98343	0.998954	2.99643	4.98538	0	4.99841	3.99377	0
voltage-dependent_calcium_channel_subunit_alpha-2/delta-3-like_(LOC100577376)	132.398	120.594	141.45	100.488	103.081	140.795	118.818	79.0092	123.905	122.797	183.504	127.555	94.0992	121.497	68.1625	133.817	117.03	140.266	92.0166	119.903
beta-1-3-galactosyltransferase_(LOC726419)	206.303	238.089	225.361	219.933	234.47	231.493	234.912	152.972	267.28	359.828	328.365	246.787	171.772	309.91	244.17	240.282	152.987	166.483	162.907	224.598
putative_fatty_acyl-CoA_reductase_CG5065_(LOC100576414)	2866.69	2460.36	2618.28	2731.18	3561.21	4587.64	4980.83	2767.85	1760.96	1786.38	1606.1	1568.38	1958.16	1612.63	2472.53	1616.86	1606.88	1646.71	1588.18	2416.43
LOC100577239_(LOC100577239)	3.37874	5.77346	1.68786	1.68732	0.777703	7.21027	3.89592	5.79032	1.68807	3.95734	0.724425	2.41111	0	2.34416	0	2.89734	1.68882	1.68867	0.780674	0
LOC100577273_(LOC100577273)	5.00299	3.99766	2.99908	1.99872	7.00226	1.99934	5.99746	4.99999	2.00007	1.9986	4.99315	4.99472	1.99839	1.00034	1.00083	0.998918	7.00032	4.00012	5.99819	6.99301
LOC100578724_(LOC100578724)	0	0.85693	0	0	0	0	0	0	1.11483	0	0	1.10925	2.21941	0	0	0	0.857604	0	0	0
muscle_calcium_channel_subunit_alpha-1_(LOC100578899)	349.262	320.762	312.526	282.679	258.376	393.428	367.348	287.175	192.372	256.037	300.606	272.162	249.31	241.527	271.814	249.621	238.578	320.557	219.021	297.871
protein_tipE_(LOC102654970)	15.8043	7.85028	9.80656	7.84402	12.7543	15.5859	7.85593	11.7986	10.7703	4.89488	18.5528	4.91824	8.79251	7.87214	7.88292	12.7819	5.85806	9.82344	6.88253	10.8076
poly(U)-specific_endoribonuclease_homolog_(LOC107965838)	77.1496	45.1109	58.7936	51.3474	63.4247	58.9372	66.4803	53.3256	49.9361	44.6642	41.9193	30.5252	32.6473	19.4898	34.7782	38.5416	29.6483	43.3421	26.112	38.3067
voltage-dependent_calcium_channel_subunit_alpha-2/delta-3_(LOC408841)	39.1291	41.6494	57.9964	45.2747	60.6232	53.2023	64.4933	48.6393	60.7343	76.4303	105.133	72.2869	32.8178	67.9678	50.1121	66.6069	54.2298	52.5525	55.6712	65.2479
tachykinin-like_peptides_receptor_99D_(LOC411611)	4.98669	4.98983	1.99288	4.98234	5.98041	8.97186	4.99612	4.00505	9.93079	3.97395	3.00747	4.01255	5.01461	3.00757	2.00949	5.01156	1.00091	1.999	2.0031	4.01793
UPF0769_protein_C21orf59_homolog_(LOC550899)	117.345	122.324	105.032	138.418	132.835	130.641	113.472	138.128	39.118	56.072	87.2103	86.0036	61.539	48.2889	49.5408	52.5451	67.7214	41.7084	39.6984	50.8263
voltage-dependent_calcium_channel_subunit_alpha-2/delta-3_(LOC551454)	0.997347	4.18802	6.413	2.29292	2.07723	0	9.00996	5.007	3.23124	9.44849	9.80324	4.25637	4.56378	18.201	1.10582	6.83681	0	4.11523	9.86248	7.4969
voltage-dependent_T-type_calcium_channel_subunit_alpha-1G_(LOC551883)	102.617	104.271	80.4391	59.5208	49.8789	103.243	128.264	79.8389	21.6722	88.547	0	74.7369	80.2158	129.636	48.3179	18.4503	34.3373	103.811	97.0232	130.191
beta-1-3-galactosyltransferase_1-like_(LOC552398)	71.1457	96.1765	89.5551	90.9578	100.691	93.4235	79.3117	60.1961	90.4942	102.244	118.775	96.0263	74.9591	98.9461	81.6367	96.6191	65.9731	66.8748	84.7121	88.9482
sex_peptide_receptor-like_(LOC724225)	26.0256	39.2068	26.0341	29.1441	211.738	19.9823	22.0172	11.9154	19.1049	8.96488	22.8714	16.0085	25.0278	20.043	38.0664	12.9193	28.9822	22.0192	16.0241	12.9156
FMRFamide_receptor_(LOC724602)	9.00536	4.99708	6.99788	8.99423	11.0035	8.99705	11.9949	9.99999	10.0003	4.9965	11.9836	6.99267	4.99632	11.0037	11.0092	10.988	9.00042	8.00025	16.9948	8.99102
protein_tipE_(LOC724903)	2.78478	10.1707	0	0	4.63833	2.78363	2.79098	4.70231	6.5287	2.77322	8.41372	9.34458	5.66854	7.64653	2.89236	2.80079	6.85104	14.6174	9.32722	5.61496
protein_disulfide-isomerase_TMX3_(LOC726237)	308.096	298.862	317.641	374.543	399.729	323.381	303.964	264.41	241.221	274.412	362.241	295.576	356.441	278.435	341.028	287.685	236.259	299.828	303.977	302.397
adenylate_cyclase_type_8-like_(LOC726262)	20.0482	15.7145	18.7011	25.5852	26.0359	31.022	25.0976	15.0948	36.8116	25.8156	60.4814	38.3377	22.2007	44.2779	21.1609	29.1771	26.1484	10.0541	24.1511	23.863
spidroin-2-like_(LOC727131)	7.03312	15.0016	17.0637	9.02634	11.0548	16.0472	9.98298	4.97874	1.01081	3.02443	0.989586	0.989313	0	0.994232	0.991685	1.98161	0	0	1.98852	0
methyl_farnesoate_epoxidase_(LOC551179)	849.886	685.4	617.212	682.437	738.245	770.093	606.955	502.751	1410.46	2149.67	1518.69	2294.84	4782.61	2444.19	3117.92	3672.29	4443.68	3991.38	5257.64	7478.39
juvenile_hormone_acid_O-methyltransferase_(LOC724216)	94.1089	201.932	111.028	123.966	282.265	277.559	187.417	139.966	3875.5	5959.56	4633.89	3953.98	1665.61	2012.87	2977.9	2942.46	3259.48	1457.59	1649.56	1635.08
larval-specific_very_high_density_lipoprotein_(Vhdl)	30.9078	21.9522	23.9073	34.8665	45.8338	45.8436	26.9781	35.0486	346253	503480	493552	485905	236698	326774	246803	307402	262151	159104	193160	229137
cytochrome_P450_6a14-like_(LOC724946)	1149.27	1155.32	1548.26	910.896	1249.78	683.993	1258.53	553.733	270.598	255.614	176.265	168.623	215.422	187.368	180.675	161.244	175.414	496.17	384.386	390.213
cytochrome_P450_6a14-like_(LOC112935903)	21.0215	42.9527	21.9679	27.9532	74.9282	19.8413	134.695	29.013	4.98773	10.9695	9.00002	13.0056	14.0074	4.00448	15.0334	16.0019	7.00253	12.9979	14.005	11.0104
cytochrome_P450_6a14-like_(LOC551028)	408.793	294.609	345.037	325.295	270.224	510.616	468.744	408.273	38.8619	20.9239	32.0194	15.0163	164.17	187.273	413.289	93.0606	256.214	314.838	252.246	350.63
cytochrome_P450_6a13-like_(LOC112939925)	256.503	317.382	263.206	173.367	274.381	270.606	469.441	313.607	198.312	102.34	158.595	259.274	328.205	327.907	534.753	424.957	238.838	397.375	334.883	440.485
kakusei_non-coding_nuclear_RNA_(Kakusei)_long_non-coding_RNA	0	0	0	0	0	1.99117	0	0	0	0	0	0	0	0	0	0	0	0	0	0
AncR-1_non-coding_nuclear_RNA_(Ancr-1)_long_non-coding_RNA	17607.2	15434.3	15604.2	16582.8	22627.6	23782.9	22285.4	18979.5	22086.6	8843.12	16182.9	12454.8	11391.2	16791.4	13857.6	15930.3	11462.5	11769.6	17117.4	12100.3
Ks-1_non-coding_nuclear_RNA_(Ks-1)_long_non-coding_RNA	0	0.997519	0	1.99084	0.996548	0.995943	0	1.00164	0.990472	0	0	0	1.00435	2.00659	3.01857	0	0	0	2.00457	1.00651
doublesex_(Dsx)_transcript_variant_F1_non-coding_RNA	8.13211	6.23101	7.67632	4.38915	8.36929	4.38435	11.3884	6.37953	9.72903	20.9531	10.6404	6.74527	5.6085	5.71934	7.21469	4.78207	7.6214	7.91962	8.07765	8.76377
microRNA_bantam_(bantam)_microRNA	0	0	0	0	0	0	0	0	0	0	0	0	0	0	0	0	0	0	0	0
microRNA_12_(Mir12)_microRNA	0	0	0	0	0	0	0	0	0	0	0	0	0	0	0	0	0	0	0	0
microRNA_124_(Mir124)_microRNA	0	0	0	0	0	0	0	0	0	0	0	0	0	0	0	0	0	0	0	0
microRNA_125_(Mir125)_microRNA	6.32473	9.46711	7.85942	6.92703	15.549	13.702	13.1653	5.92193	3.1833	6.58113	10.62	4.07727	5.97059	4.93264	8.66863	4.00796	6.84471	6.06289	7.04938	9.16065
microRNA_133_(Mir133)_microRNA	0	0	0	0	0	0	0	0	0	0	0	0	0	0	0	0	0	0	0	0
microRNA_184_(Mir184)_microRNA	0	0	0	0	0	0	1.0023	0	0	0	0	0	0	0.999413	0	1.00476	0	0	0	0
microRNA_210_(Mir210)_microRNA	0	0	0	0	0	0	0	0	0	0	0	0	0	0	0	0	0	0	0	0
microRNA_219_(Mir219)_microRNA	0	0	0	0	0	0	0	0	0	0	0	0	0	0	0	0	0	0	0	0
microRNA_263a_(Mir263a)_microRNA	0	0	0	0	0	0	0	0	0	0	0	0	0	0	0	0	0	0	0	0
microRNA_276_(Mir276)_microRNA	0	0	0	0	0	0	0	0	0	0	0	0	0	0	0	0	0	0	0	0
microRNA_277_(Mir277)_microRNA	0	0	0	0	0	0	0	0	0	0	0	0	0	1.00358	0	0	0	0	0	0
microRNA_278_(Mir278)_microRNA	0	0.965191	1.00513	0.98147	0.979869	0	1.0163	0	0	0	0	0	0	0	2.00305	2.0376	1.99612	0	2.06362	0
microRNA_281_(Mir281)_microRNA	0	1.88394	0.974758	0	0	0.968124	0	1.96335	0	1.26189	0	6.08778	1.97872	0.983483	2.89128	1.99401	1.94677	0	2.01083	2.02633
microRNA_282_(Mir282)_microRNA	0.930027	0	0	0	1.01554	0	0	1.05171	0	0	0	0	0	0	0	0	0	0	0	0
microRNA_2-1_(Mir2-1)_microRNA	0	0	0	0	0	0	0	0	0	0	0	0	0	0	0	0	0	0	0	0
microRNA_2-2_(Mir2-2)_microRNA	0	0	0	0	0	0	0	0	0	0	0	0	0	0	0	0	0	0	0	0
microRNA_305_(Mir305)_microRNA	0.907746	0	0	0	0	0	0	1.03085	0	0	0	0	0	0	0	1.03228	0	0	0	1.04533
microRNA_315_(Mir315)_microRNA	0	0	0	0	0	0	0	0	0	0	0	0	0	0	0	0	0	0	0	0
microRNA_317_(Mir317)_microRNA	0	0	0	0	0	0	0	0	0	0	0	0	0	0	0	0	0	0	0	0
microRNA_7_(Mir7)_microRNA	0	0	0	0	0.995115	0	0	0	0	0	0	0	0	0	0	0	0	0	0	0
microRNA_8_(Mir8)_microRNA	4.4527	0.966393	2.00402	0	1.00586	0	0	2.02487	0	0	1.00266	1.04195	1.02502	1.01827	0	1.02456	0	0	0	1.03802
microRNA_9a_(Mir9a)_microRNA	0	1.92794	0.999572	0	2.97139	1.97628	0	0	1.00687	0	0	0	1.01771	1.01554	0	0	0	0	0	0
microRNA_9b_(Mir9b)_microRNA	0	0	0	0	0	0	0	0	0	0	0	0	0	0	0	0	0	0	0	0
microRNA_iab-4_(Miriab-4)_microRNA	0	0	0	0	0	0	0	0	0	0	0	0	0	0	0	0	0	0	0	0
microRNA_1-1_(Mir1-1)_microRNA	0	0	0	0	0	0	0	0	0	0	0	0	0	0	0	0	0	0	0	0
microRNA_let-7_(Mirlet7)_microRNA	0	0	0	0	0	0.994253	0	0	0	0	0	0	0	0	0	0	1.00264	0	0	0
microRNA_10_(Mir10)_microRNA	0	0	0	0	0	0	1.01678	0	0	0	2.9604	0	0	0	0	0	0	0	0	0
microRNA_100_(Mir100)_microRNA	0.912992	0.971724	0	0	0.98896	1.99177	0	0	0	0	0	1.04427	1.01779	0	0	0	1.00429	1.03328	0	3.1247
microRNA_137_(Mir137)_microRNA	0	0	0	0	0	0	0	0	0	0	0	0	0	0	0	0	0	0	0	0
microRNA_13a_(Mir13a)_microRNA	0	0	0	0	0	0	0	0	0	0	0	0	0	0	0	0	0	0	0	0
microRNA_14_(Mir14)_microRNA	0	0	0	0	0	0	1.0074	0.993529	0	0	0	0	0	0	0	0	0	0	0	0
microRNA_2-3_(Mir2-3)_microRNA	0	0	0	0	0	0	3.05035	0	0	0	0.986799	0	0	0	0	0	0	0	0	0
microRNA_275_(Mir275)_microRNA	0	0	0	0	0	0	0	0	0	0	0	0	0	0	0	0	0	0	0	0
microRNA_279a_(Mir279a)_microRNA	0	0	0	0	0	1.95752	0	0	0	0	0	0	0	0	0	0	0	0	1.01964	0
microRNA_283_(Mir283)_microRNA	0	0	0.982319	0	0	0	0	0	0	0	0	0	0	0	0	0	0	2.02415	0	0
microRNA_29b_(Mir29b)_microRNA	0	0	0	0	0	0	0	0	0	0	0	0	0	0	0	0	0	0	0	0
microRNA_31a_(Mir31a)_microRNA	0	0	0	0	0.958419	0	0	0	1.02789	0	0	0	0	0	0	0	0	0	0	0
microRNA_33_(Mir33)_microRNA	0.917988	0.977042	0	0	3.97749	1.00133	2.06223	0	0	0	0	1.04999	0	2.03786	0	0	1.00978	0	0	0
microRNA_34_(Mir34)_microRNA	0	0	0	0.980658	0	0	0	0	2.0737	0	0	0	0	0	0.975411	0	0	0	0	0
microRNA_375_(Mir375)_microRNA	0	0	0	0	0	0	0	0	0	0	0	0	0	0	0	0	0	0	0	0
microRNA_71_(Mir71)_microRNA	0	0	0	0	0	0	0	0	0	0	0	0	0	0	0	0	0	0	0	0
microRNA_79_(Mir79)_microRNA	0	0	0.889418	0	0	0	0	0	0	2.21948	0	0	0	0	0	0	0	0	0	0
microRNA_87-1_(Mir87-1)_microRNA	0	0.937396	0	2.90317	0	0.960701	1.97856	0	0	1.20713	0	3.02215	0	0	0	0.987337	0.968807	0	2.00166	1.00477
microRNA_87-2_(Mir87-2)_microRNA	0	0	0	0	0	0	0	0	0	0	0	0	0	0	0	0	0	0	0	0
microRNA_92a_(Mir92a)_microRNA	0	0	0	0	0	0	0	0	0	0	0	0	0	0	0	0	0	0	0	0
microRNA_927a_(Mir927a)_microRNA	0	0	0	0	0	0	0	0	0	0	0	0	0	0	0	0	0	0	0	0
microRNA_928_(Mir928)_microRNA	0	0	0	0	0	0	0	0	0	0	0	0	0	0	0	0	0	0	0	0
microRNA_190_(Mir190)_microRNA	0	0	0	0	0	0	0	0	0	0	0	0	0	0	0	0	0	0	0	0
microRNA_929_(Mir929)_microRNA	0	0	0	0	0	0	0	0	0	0	0	0	0	0	0	0	0	0	0	0
microRNA_932_(Mir932)_microRNA	0	0	0	0	0	0	0	0	0	0	0	0	0	0	0	0	0	0	0	0
microRNA_252a_(Mir252a)_microRNA	0	0	0.961923	0	0	0	0	0	1.01731	3.60062	0.954599	1.00161	0	0.971978	0.957025	0.981676	0	1.98212	0.995089	0
microRNA_13b_(Mir13b)_microRNA	0	0	0	0	0	0	0	0	0	0	0	0	0	0	0	0	0	0	0	0
microRNA_996_(Mir996)_microRNA	0	0	0	0	0	0	0	0.993036	0	0	0	1.01406	0	0	0	0	0	0	0	0
microRNA_263b_(Mir263b)_microRNA	0	0	0	0	0	0	0	0	0	0	0	0	0	0	0	0	0	0	0	0
microRNA_92b-1_(Mir92b-1)_microRNA	0	0	0	0	0	0	0	0	0	0	0	0	0	0	0	0	0	0	0	0
microRNA_985_(Mir985)_microRNA	0	0	0	0	0	0	0	0	0	0	0	0	0	0	0	0	0	0	0	0
microRNA_1000_(Mir1000)_microRNA	0	0	0	0	0	0	0	1.00188	0	0	0	0	0	0	0	0	0	0	0	0
microRNA_1006_(Mir1006)_microRNA	0	0	0	0	0	0	0	0	0	0	0	0	0	0	0	0	0	0	0	0
microRNA_981_(Mir981)_microRNA	0	0	0	0	0	0	0	0	0	0	0	0	0	0	0	0	0	0	0	0
microRNA_316_(Mir316)_microRNA	0	0	0	0	0	0	0	0	0	0	0	0	0	0	0	0	0	0	0	0
microRNA_993_(Mir993)_microRNA	0	0	0	0	0	0	0	0	0	0	0	0	0	0	0	0	0	0	0	0
microRNA_11_(Mir11)_microRNA	0	0	0	0	0	0	0	0	0	0	0	0	0	0	0	0	0	0	0	0
microRNA_1175_(Mir1175)_microRNA	8.66413	8.50953	2.00628	6.14066	5.87601	13.8842	1.01763	10.747	4.41301	15.8687	2.83776	3.97296	4.87092	4.80878	11.8962	8.86202	7.90833	8.07902	4.01467	4.0125
microRNA_193_(Mir193)_microRNA	0	0	0	0	0	0	0	0	0	0	0	0	0	0	0	0	0	0	0	0
microRNA_307_(Mir307)_microRNA	0	0	0	0.913478	0	0	0	0	0	1.20146	0	0	0	0	0	0	0	0	0.904178	0
microRNA_2788_(Mir2788)_microRNA	0	0	0	0	0	0	0	0	0	0	0	0	0	0	0	0	0	0	0	0
microRNA_989_(Mir989)_microRNA	0	0	0	0	0	0	0	0	0	0	0	0	0	0	0	0	0	0	0	0
microRNA_3717_(Mir3717)_microRNA	0	0	0	0	0	0	0	0	0	0	0	0	0	0	0	0	0	0	0	0
microRNA_3745_(Mir3745)_microRNA	0	0	0	0	0	0	0	0	0	0	0	0	0	0	0	0	0	0	0	0
microRNA_3747a_(Mir3747a)_microRNA	0	0	0	0	0	0	0	0	0	0	0	0	0	0	0	0	0	0	0	0
microRNA_3747b_(Mir3747b)_microRNA	0	0	0.994964	0	0	0	0	0	0	0	0	0	0	0	0	0	0	0	0	0
microRNA_3748_(Mir3748)_microRNA	0	0	0	0	0	0	0	0	0.989882	0	0	0	0	0	0	0	0	0	0	0
microRNA_3749_(Mir3749)_microRNA	0	0	0	0	0	0	0	0	0	0	0	0	0	0	0	0	0	0	0	0
microRNA_3750_(Mir3750)_microRNA	0	0	0	0	1.99012	0	0	0	0	0	0	0	0	0	0	0	0	0	0	0
microRNA_3718a_(Mir3718a)_microRNA	0	0	0	0	0	0.993377	1.01687	0.976242	0	0	0	0	0	0	0	0	0	2.0189	1.00279	0
microRNA_3751_(Mir3751)_microRNA	0	0	0	0	0	0	0	0	0	0	0	0	0	0	0	0	0	0	0	0
microRNA_3752_(Mir3752)_microRNA	0	0	0	0	0	0	0	0	0	0	0	0	0	0	0	0	0	0	0	0
microRNA_3753_(Mir3753)_microRNA	0	0	0	0	0	0.983936	0	0	0	0	0	0	0	0	0	0	0	0	0	1.01898
microRNA_3754_(Mir3754)_microRNA	0	0.997303	0	0	0	0	0	0	0	0	0	0	0	0	0	0	0	0	0	0
microRNA_3755_(Mir3755)_microRNA	0	0	0	0	0	0	0	0	0	0	0	0	0	0	0	0	0	0	0	0
microRNA_3718b_(Mir3718b)_microRNA	0	0	0	0.995151	0	0	0	0	0	0	0	0	0	0	0	0	0	0	0	0
microRNA_3756_(Mir3756)_microRNA	0	0	0	0	0	0	0	0	0	0	0	0	0	0	0	0	0	0	0	0
microRNA_3049_(Mir3049)_microRNA	0	0	0	0	0	0	0	0	0	0	0	0	0	0	0	0	0	0	0	0
microRNA_3757_(Mir3757)_microRNA	0	0	0	0	0	0	0	0	0	0	0	0	0	0	0	0	0	0	0	0
microRNA_3758_(Mir3758)_microRNA	0	0	0	0	0	0	0	0	0	0	0	0	0	0	0	0	0	0	0	0
microRNA_3719_(Mir3719)_microRNA	0	0	0	0	0	0	0	0	0	0	0	0	0	0	1.00655	0	0	0	0	0
microRNA_3759_(Mir3759)_microRNA	56.1514	6.71063	28.9516	13.6476	12.6521	30.3941	10.0943	14.1108	8.1398	105.132	6.92756	12.3792	11.0736	10.0652	11.937	37.4406	15.8609	18.2457	12.2979	9.22561
microRNA_3764_(Mir3764)_microRNA	0	0	0	0	0	0	0	0	0	0	0	0	0	0	0	0	0	0	0	0
microRNA_3720_(Mir3720)_microRNA	2.88331	7.52073	10.9988	1.02107	6.83341	2.96657	6.07348	6.80261	0	5.24461	0.939832	6.89951	0	0	0	4.89139	9.83737	6.02915	7.98585	4.97983
microRNA_3766_(Mir3766)_microRNA	0	0	0	0	0	0	0	0	0	0	0	0	0	0	0	0	0	0	0	0
microRNA_3767_(Mir3767)_microRNA	0	0	0	0	0	0	0	0	0	0	0	0	0	0	0	0	0	0	0	0
microRNA_3768_(Mir3768)_microRNA	0	0	0	0	0	0	0	0	0	0	0	0	0	0	0	0	0	0	0	0
microRNA_3769_(Mir3769)_microRNA	0	0	0	0	0	0	0	0	0	0	0	0	0	0	0	0	0	0	0	0
microRNA_971_(Mir971)_microRNA	0	0	0	0	0	0	0	0	0	0	0	0	0	0	0	0	0	0	0	0
microRNA_3770_(Mir3770)_microRNA	0	0	0	0	0	0	0	0	0	0	0	0	0	0	0	0	0	0	0	0
microRNA_3721_(Mir3721)_microRNA	0	0	0	0	0	0	0	0	0	0	0	0	0	0	0	0	0	0	0	0
microRNA_3771_(Mir3771)_microRNA	0	0	0	0	0	0	0	0	0	0	0	0	0	0	0	0	0	0	0	0
microRNA_3772_(Mir3772)_microRNA	0.943287	0	0	0	0	0	0	0	0	0	0	0	0	1.05975	0	0	0	0	0	0
microRNA_3773_(Mir3773)_microRNA	0	0	0	0	0.98699	0	0	0	0.992886	0	0	0	1.00979	0	0	0	0	0	0	0
microRNA_3722_(Mir3722)_microRNA	0	0	0	0	0	0	0	0	0	0	0	0	0	0	0	0	0	0	0	0
microRNA_3774_(Mir3774)_microRNA	0	0	0	0	0	0	0	0	0	0	0	0	0	0	0	0	0	0	0	0
microRNA_3775_(Mir3775)_microRNA	0	0	1.02839	0	1.00601	0	0	0	0	0	0	0	0	0	1.92696	0	0	0	0	0
microRNA_3776_(Mir3776)_microRNA	0	0	0	0	0	0	0	0	0	0	0	0	0	0	0	0	0	0	0	0
microRNA_3777_(Mir3777)_microRNA	0	0	0	0	0	0	0	0	0	0	0	0	0	0	0	0	0	0	0	0
microRNA_3779_(Mir3779)_microRNA	0	0	0	0	0	0	0	0	0	0	0	0	0	0	0	0	0	0	0	0
microRNA_965_(Mir965)_microRNA	0	0	0	0	0	0	0	0	0	0	0	0	0	0	0	0	0	0	0	0
microRNA_3780_(Mir3780)_microRNA	0	0	0	0	0	0	0	0	0	0	0	0	0	0	0	0	0	0	0	0
microRNA_3781_(Mir3781)_microRNA	0	0	0	0	0	0	0	0	0	0	0	0	0	0	0	0	0	0	0	0
microRNA_3782_(Mir3782)_microRNA	0	0	0	0	0	0.860457	0	0	0	0	0	0	0	0	0	0	0	0	0	0
microRNA_3783_(Mir3783)_microRNA	0	0	0	0	0	0	0	0	0	0	0	0	0	0	0	0	0	0	0	0
microRNA_3784_(Mir3784)_microRNA	0	0	0	0	0.995052	0	0	0	0	0	0	0	0	0	0	0	0	0	0	0
microRNA_3785_(Mir3785)_microRNA	0	0	0	0	0	0	0.999058	0	0	0	0	0	0	0	0	0	0	0	0	0
microRNA_3786_(Mir3786)_microRNA	0	0	0	0	0	0	0	0	0	0	0	0	0	0	0	0	0	0	0	0
microRNA_3787_(Mir3787)_microRNA	0	0	0	0	0	0	0	0	0	0	0	0	0	0	0	0	0	0	0	0
microRNA_3788_(Mir3788)_microRNA	0	0	0	0	0	0	0	0	0	0	0	0	0	0	0	0	0	0	0	0
microRNA_3789_(Mir3789)_microRNA	0	0	0	0	0	0	0	0	0	0	0	0	0	0	0	0	0	0	0	0
microRNA_3790_(Mir3790)_microRNA	0	0	0	0	0	0	0	0	0	0	0	0	0	0	0	0	0	0	0	0
microRNA_3791_(Mir3791)_microRNA	0.884216	0	0	0	0	0	0	0	0	2.23839	0	2.04761	0.996976	0	0	0	0.982569	0	0	1.01679
microRNA_279b_(Mir279b)_microRNA	0.945757	0.941887	0	2.0164	1.94316	0	0	0	0	5.4146	0.952604	2.01259	1.96937	0	0.928304	0	1.97325	0	0	1.01109
microRNA_9c_(Mir9c)_microRNA	1.95506	0	2.03533	2.07722	0	0	1.03125	0	0	0	0	0	2.96065	0	0.926601	0	0	1.0237	0	0
microRNA_2944_(Mir2944)_microRNA	0	0.909166	0.958219	0.970157	1.87449	0	0	0	1.05745	5.236	0	0	1.9053	0	0	0	0	0.975679	0.971937	0
microRNA_318_(Mir318)_microRNA	0	0.948458	0.997559	2.00885	0	0.987666	1.01742	0	1.09396	0	1.92843	0	0.997008	0.982101	0	0	0.988214	1.01482	0	0
microRNA_3792_(Mir3792)_microRNA	0	0	0	0	0	0	0	0	0	0	0	0	0	0	0	0	0	0	0	1.00704
microRNA_927b_(Mir927b)_microRNA	0	0	0	0	0	0	0	0	0	0	0	0	0	0	0	0	0	0	0	0
microRNA_3793_(Mir3793)_microRNA	0	0	0	0	0	0	0	0	0	0	0	0	0	0	0	0	0	0	0	0
microRNA_3794_(Mir3794)_microRNA	0	0	0	0	0	0	0	0	0	0	0	0	0	0	0	0	0	0	0	0
microRNA_306_(Mir306)_microRNA	0	0	0	0	0	0	0	0	0	0	0	0	0	0	0	0	0	0	0	0
microRNA_3795_(Mir3795)_microRNA	0	0	0	0	0	0	0	0	0	0	0	0	0	0	0	0	0	0	0	0
microRNA_3796_(Mir3796)_microRNA	0	0	0	0	0	0	0	0	0	0	0	0	0	0	0	0	0	0	0	0
microRNA_3797_(Mir3797)_microRNA	0	0	0	0	0	0	0	0	0	0	0	0	0	0	0	0	0	0	0	0
microRNA_3477_(Mir3477)_microRNA	0	0	0	0	0	0	0	0	0	0	0	0	0	0	0	0	0	0.999232	0	0
microRNA_3798_(Mir3798)_microRNA	0	0	0	0	0	0	0	0	0	0	0	0	0	0	0	0	0	0	0	0
microRNA_3799_(Mir3799)_microRNA	0	0	0	0	0	0	0	0	0	0	0	0	0	0	0	0	0	0	0	0
microRNA_279c_(Mir279c)_microRNA	0	0	0	0.962178	0	0	0	1.00342	0	0	1.98011	1.03089	1.009	1.00681	0	0	0	0	0	1.02113
microRNA_3800_(Mir3800)_microRNA	0	0	0	0	0	0	0	0	0	0	0	0	0	0	0	0	0	0	0	0
microRNA_3801_(Mir3801)_microRNA	0	0	0	0	0	1.00194	0	0	0	0	0	0.998685	0	0	0	0	0	0	0	0
microRNA_3723_(Mir3723)_microRNA	0	0	0	0	0	0	0	0	0	0	0	0	0	0	0	0	0	0	0	0
microRNA_3724_(Mir3724)_microRNA	0	0	0	0	0	0	0	0	0	0	0	0	0	0	0	0	0	0	0	0
microRNA_2796_(Mir2796)_microRNA	0	0	0	0	0	0	0	0	0	0	0	0	0	0	0	0	0	0	0	0
microRNA_3726_(Mir3726)_microRNA	1.88401	0	0	2.00668	1.93348	0.980256	3.01944	3.88623	1.0925	1.33988	4.72243	1.99315	0.975484	0	2.75485	1.96697	0.979744	0	0.999115	2.00652
microRNA_3727_(Mir3727)_microRNA	0	0	0	0	0	0	0	0	0	0	0	0	0	0	0	0	0	0	0	0
microRNA_3728_(Mir3728)_microRNA	0	0	0	0	0	0	0	0	0	0	0	0	0	0	0	0	0	0	0	0
microRNA_3729_(Mir3729)_microRNA	0	0	0	0	0	0	0	0	0	0	0	0	0	0	0	0	0	0	0	0
microRNA_3715_(Mir3715)_microRNA	0	0	0	0	0	0	0	0	2.04968	0	1.95008	1.02485	0	1.99056	0.983401	1.00038	1.96344	3.02578	1.01289	1.01845
microRNA_3730_(Mir3730)_microRNA	0.891121	0.95814	0	0	0	0.978007	4.03103	1.00215	0	2.27322	0	0	0	2.0049	1.98638	2.01953	0.989267	2.03128	1.0228	1.02555
microRNA_3731_(Mir3731)_microRNA	0	0	0	0	0	0	0	0	0	0	0	0	0	0	0	0	0	0	0	0
microRNA_3716a_(Mir3716a)_microRNA	0	0	0	0	0	0	0	1.00185	0	0	0	0	0	0	0	0	0	0	0	0
microRNA_3733_(Mir3733)_microRNA	0	0	0	0	0	0	0	0	0	0	0	0	0	0	0	0	0	0	0	0
microRNA_3734_(Mir3734)_microRNA	0	0	0	0	0	0	0	0	0	0	0	0	0	0	0	0	0	0	0	0
microRNA_3735_(Mir3735)_microRNA	0	0	0.992749	0.977185	0	0	0	0	0	0	0.982007	1.03129	0	0	0	0	0	0	1.01993	0
microRNA_3736_(Mir3736)_microRNA	0	0	0	0	0	0	0	0	0	0	0	0	0	0	0	0	0	0	0	0
microRNA_3739_(Mir3739)_microRNA	0	0	0	0	0	0	0	0	0	0	0	0	0	0	0	0	0	0	0	0
microRNA_3741_(Mir3741)_microRNA	0	0	0	0	0	0	0	0	0	0	0	0	0	0	0	0	0	0	0	0
microRNA_3743_(Mir3743)_microRNA	0	0	0	0	0	0	0	0	0	0	0	0	0	0	0	0	0	0	0	0
microRNA_3744_(Mir3744)_microRNA	0	0	0	0	0	0	0	0	0	0	0	0	0	0	0	0	0	0	0	0
microRNA_980_(Mir980)_microRNA	0	0.997267	0	0	0	0	0	0	0	0	0	0	0	0	0	0	0	0	0	0
microRNA_750_(Mir750)_microRNA	7.67219	5.66966	4.00393	4.0829	3.91053	1.97958	4.06832	9.77353	3.30433	9.28813	0.947158	2.98693	10.7293	1.92672	12.8336	1.9707	5.92639	2.01857	1.00502	4.02354
microRNA_3762_(Mir3762)_microRNA	0	0	0	0	0	0	0	0	0	0	0	0	0	0	0	0	0	0	0	0
microRNA_6000a_(Mir6000a)_microRNA	0.902211	0.964655	0.998242	0	0.979896	0	1.01716	1.00294	4.18018	0	0	2.07516	2.02301	2.01357	2.98264	0	0.997517	1.02419	1.02929	0
microRNA_6001_(Mir6001)_microRNA	0	0	0	0	0	0	0	0	0	0	0	0	0	0	0	0.982362	0	1.02127	0	0
microRNA_6002_(Mir6002)_microRNA	0	0	0	0	0	0	0	0	0	0	0	0	0	0	0	0	0	0	0	0
microRNA_6003_(Mir6003)_microRNA	0	0	0	0	0	0	0	0	0	0	0	0	0	0	0	0	0	0	0	0
microRNA_6004_(Mir6004)_microRNA	0	0	0	0	0	0	0	0	0	0	0	0	0	0	0	0	0	0	0	0
microRNA_6005_(Mir6005)_microRNA	1.99279	1.92241	5.14204	3.17244	2.00732	2.15782	6.2047	3.93917	3.30616	1.22858	7.46201	2.90558	3.83991	7.58826	0.905706	6.49885	2.96975	4.03267	8.97629	3.45955
microRNA_2765_(Mir2765)_microRNA	0	0	0	0	0	0	0	0	0	0	1.99046	0	0	1.01268	0	0	0	0	0	0
microRNA_6006_(Mir6006)_microRNA	0	0	0	0	0	0	0	0	0	0	0	0	0	0	0	0	0	0	0	0
microRNA_6037_(Mir6037)_microRNA	0	0	0	0.985072	1.00531	0	0	0	0	0	0	0	0	0	0	0	0	0	0	0
microRNA_6038_(Mir6038)_microRNA	0	0	0	0	0	0	0	0	0	0	0	0	0	0	0	0	0	0	0	0
microRNA_6039_(Mir6039)_microRNA	0	0	0	0	0.995096	0	0	0	0	0	0	0	0	0	0	0	0	0	0	0
microRNA_6040_(Mir6040)_microRNA	0	0	0	0	0	0	0	0	0	0	0	0	0	0	0	0	0	0	0	0
microRNA_6000b_(Mir6000b)_microRNA	0	0	0	0	0	0	0	0	0	0	0	0	0	0	0	0	0	0	0	0
microRNA_252b_(Mir252b)_microRNA	0	0	0	0	0	0	0	0	0	0	0	0	0	0	0	0	0	0	0	0
microRNA_6042_(Mir6042)_microRNA	0	0	0	0	0	0	0	0	0	0	0	0	0	0	0	0	0	0	0	0
microRNA_6043_(Mir6043)_microRNA	0	0	0	0	0	0	0	0	0	0	0	0	0	0	0	0	0	0	0	0
microRNA_6044_(Mir6044)_microRNA	0	0	0	0	0	0	0	0	0	0	0	0	0	0	0	0	0	0	0	0
microRNA_6045_(Mir6045)_microRNA	0	0	0	0	0	0	0	0	0	0	0	0	0	0	0	0	0	0	0	0
microRNA_92c_(Mir92c)_microRNA	0	0	0	0	0	0	0	0	0	0	0	0	0	0	0	0	0	0	0	0
microRNA_6046_(Mir6046)_microRNA	0	0	0	0	0	0	0	0	0	0	0	0	0	0	0	0	0	0	0	0
microRNA_6012_(Mir6012)_microRNA	0	0	0	0	0	0	0	0	0	0	0	0	0	0	0	0	0	0	0	0
microRNA_6047a_(Mir6047a)_microRNA	0	0	0	0	0	0	0	0	0	0	0	0	0	0	0	0	0	0	0	0
microRNA_6048_(Mir6048)_microRNA	0	0	0	0	0	0	0	0	0	0	0	0	0	0	0	0	0	0	0	0
microRNA_6049_(Mir6049)_microRNA	0	0	0	0	0	0	0	0	0	0	0	0	0	0	0	0	0	0	0	0
microRNA_6051_(Mir6051)_microRNA	0	0	0	0	0	0	0	0	0	0	0	0	0	0	0	0	0	0	0	0
microRNA_6053_(Mir6053)_microRNA	2.66304	4.80987	7.98344	4.83667	2.94847	4.91908	4.00977	2.0212	4.0345	5.34667	3.98114	6.21525	4.05637	6.07241	2.00259	2.03457	4.99097	7.09525	3.09952	2.05037
microRNA_6054_(Mir6054)_microRNA	0	0	0	0	0	0	0	0	0	0	0	0	0	1.00353	0	0	0	0	0	0
microRNA_6055_(Mir6055)_microRNA	0	0	0	0	0	0	0	0	0	0	0	0	0	0	0	0	0	0	0	0
microRNA_6056_(Mir6056)_microRNA	0	0	0	0	0	0	0	0	0	0	0	0	0	0	0	0	0	0	0	0
microRNA_6057_(Mir6057)_microRNA	0	0	0	0	0	0	0	0	0	0	0	0	0	0	0	0	0	0	0	0
microRNA_6058_(Mir6058)_microRNA	0	0	0	0	0	0	0	0	0	0	0	0	0	0	0	0	0	0	0	0
microRNA_6059_(Mir6059)_microRNA	0	0	0	0	0	0	0	0	0	0	0	0	0	0	0	0	0	0	0	0
microRNA_6060_(Mir6060)_microRNA	0.911101	0	4.06598	0.982666	0	0	2.04489	1.03485	0	0	0	0	0	0	0	0	0	0	0	1.03383
microRNA_6061_(Mir6061)_microRNA	0	0	0	0	0	0	0	0	0	0	0	0	0	0	0	0	0	0	0	0
microRNA_6063_(Mir6063)_microRNA	0	0	0	0	0	0	0	0	0	0	0	0	0	0	0	0	0	0	0	0
microRNA_6047b_(Mir6047b)_microRNA	0	0	0	0	0	0	0	0	0	0	0	0	0	0	0	0	0	0	0	0
microRNA_6064_(Mir6064)_microRNA	0	0	0	0	0	0	0	0	0	0	0	0	0	0	0	0	0	0	0	0
microRNA_6065_(Mir6065)_microRNA	0.957742	1.03712	0	0	0	0	0	0	0	0	0	0	0	0	0	0	0	0	0	0
microRNA_6066_(Mir6066)_microRNA	0	0	0	0	0	0	0	0	0	0	0	0	0	0	0	0	0	0	0	0
microRNA_6067_(Mir6067)_microRNA	0	0	0	0	0	0	0	0	0	0	0	0	0	0	0	0	0	0	0	0
microRNA_9864_(Mir9864)_microRNA	0	0	0	0	0	0	0	0	0	0	0	0	0	0	0	0	0	0	0	0
microRNA_279d_(Mir279d)_microRNA	0	0	0	0	0	0	0	0	0	0	0	0	0	0	0	0	0	0	0	0
microRNA_3718c_(Mir3718c)_microRNA	0	0	0	0	0	0	0	0	0	0	0	0	0	0	0	0	0	0	0	0
microRNA_9865_(Mir9865)_microRNA	13.3707	17.2516	18.8994	23.4716	32.1147	30.3271	34.2738	18.9561	11.2878	17.0542	9.85077	16.5246	9.03956	9.0247	8.94133	10.1006	1.97911	14.2231	11.254	14.3619
microRNA_9866_(Mir9866)_microRNA	0	0	0	0	0	0	0	0	0	0	0	0	0	0	0	0	0	0	0	0
microRNA_9867_(Mir9867)_microRNA	0	0	0	0	0	0	0	0	0	0	0	0	0	0	0	0	0	0	0	0
microRNA_9868_(Mir9868)_microRNA	0	0	0	0	0	0	0	0	0	0	0	0	0	0	0	0	0	0	0	0
microRNA_9869_(Mir9869)_microRNA	0	0	0	0	0	0	0	0	0	0	0	0	0	0	0	0	0	0	0	0
microRNA_9870_(Mir9870)_microRNA	0	0	0	0	0	0	0	0	0	0	0	0	0	0	0	0	0	0	0	0
microRNA_9871_(Mir9871)_microRNA	0	0	0	0	0	0	0	0	0	0	0	0	0	0	0	0	0	0	0	0
microRNA_9872_(Mir9872)_microRNA	0	0	0	0	0	0	0	0	0	0	0	0	0	0	0	0	0	0	0	0
microRNA_9873_(Mir9873)_microRNA	0	0	0	0	0	0	0	0	0	0	0	0	0	0	0	0	0	0	0	0
microRNA_9874_(Mir9874)_microRNA	0	0	0	0	0	0	0	0	0	0	0	0	0	0	0	0	0	0	0	0
microRNA_9875_(Mir9875)_microRNA	0	0	0	0	0	0	0	0	0	0	0	0	0	0	0	0	0	0	0	0
microRNA_9876_(Mir9876)_microRNA	0	0	0	0	0	0	0	0	0	0	0	0	0	0	0	0	0	0	0	0
microRNA_9877_(Mir9877)_microRNA	0	0	0	0	0	0	0	0	0	0	0	0	0	0	0	0	0	0	0	0
microRNA_9878_(Mir9878)_microRNA	0	0	0	0	0	0	0	0	0	0	0	0	0	0	0	0	0	0	0	0
microRNA_9879_(Mir9879)_microRNA	0	0	0	0	0	0	0	0	0	0	0	0	0	0	0	0	0	0	0	0
microRNA_9880_(Mir9880)_microRNA	0	0	0	0	0	0	0	0	0	0	0	1.00509	0	0	0	0	0	0	0	0
microRNA_9881_(Mir9881)_microRNA	0	0	0	0	0	0	0	0	0	0	0	0	0	0	0	0	0	0	0	0
microRNA_9882_(Mir9882)_microRNA	0	0	0	0	0	0	0	0	0	0	0	0	0	0	0	0	0	0	0	0
microRNA_9883_(Mir9883)_microRNA	0	0	0	0	0	0	0	0	0	0	0	0	0	0	0	0	0	0	0	0
microRNA_9884_(Mir9884)_microRNA	0.912211	0	0	0	0	0	0	0	0	0	0	0	1.04996	0	0	1.04949	0	0	0	0
microRNA_9885_(Mir9885)_microRNA	0	0	0	0	0	0	0	0	0	0	0	0	0	0	0	0	0	0	0	0
microRNA_9886_(Mir9886)_microRNA	0	0	0	0	0	0	0	0	0	0	0	0	0	0	0	0	0	0	0	0
microRNA_9887_(Mir9887)_microRNA	0	0	0	0	0	0	0	0	0	0	0	0	0	0	0	0	0	0	0	0
microRNA_2b_(Mir2b)_microRNA	0	0	0	0	0	0	0	0	0	0	0	0	0	0	0	0	0	0	0	0
microRNA_9888_(Mir9888)_microRNA	0	0	0	0	0	0	0	0	0	0	0	0	0	0	1.00656	0	0	0	0	0
microRNA_9889_(Mir9889)_microRNA	0	0	0	0	0	0	0	0	0	0	0	0	0	1.01072	0.999493	0	0	0	0	0
microRNA_9892_(Mir9892)_microRNA	0	0	0	0	0	0	0	0	0	0	0	0	0	0	0	0	0	0	0	0
microRNA_9894_(Mir9894)_microRNA	0	0	0	0	0	0	0	0	0	0	0	0	0	0	0	0	0	0	0	0
microRNA_9895_(Mir9895)_microRNA	0	0	0	0	0	0	0	0	0	0	0	0	0	0	0	0	0	0	0	0
microRNA_9896_(Mir9896)_microRNA	0	0	0	0	0	0	0	0	0	0	0	0	0	0	0	0	0	0	0	0
microRNA_3478_(Mir3478)_microRNA	0	0	0	0	0	0	0	0	0	0	0	0	0	0	0	0	0	0	0	0
microRNA_3760_(Mir3760)_microRNA	0	0	0	0	0	0	0	0	0	0	0	0	0	0	0	0	0	0	0	0
microRNA_6041_(Mir6041)_microRNA	0	0	0	0	0	0	0	0	0	0	0	0	0	0	0	0	0	0	0	0
microRNA_6052_(Mir6052)_microRNA	0	0	0	0	0	0	0	0	0	0	0	0	0	0	0	0	0	0	0	0
microRNA_6062_(Mir6062)_microRNA	0	0	0	0	0	0	0	0	0	0	0	0	0	0	0	0	0	0	0	0
microRNA_9890_(Mir9890)_microRNA	0	0	0	0	0	0	0	0	0	0	0	0	0	0	0	0	0	0	0	0
microRNA_9891_(Mir9891)_microRNA	0	0	0	0	0	0	0	0	0	0	0	0	0	0	0	0	0	0	0	0
LOC724626_(LOC724626)	97.931	85.9	120.806	123.777	68.9826	74.8915	58.9666	66.5798	6.98073	29.9093	10.2665	16.0098	31.0211	37.0448	36.0861	41.0109	28.0112	42.992	22.0096	51.0601
LOC724756_(LOC724756)	654.817	698.953	776.86	649.814	859.297	1034.05	742.156	823.894	421.165	1291.96	539.794	898.501	801.078	2048.53	1152.41	1851.61	967.401	1099.65	1450.09	805.052
60S_ribosomal_protein_L24_(LOC724142)	10682.4	9856.3	9845.97	10820.3	10884.5	12213.6	10324	8496.61	4823.97	4956.16	4825.13	5330.13	6541.17	4746.07	5998.13	4352.21	7758.33	6415.32	7829.68	7987.69
LOC724113_(LOC724113)	3.02112	3.00849	3.01824	2.01052	3.02178	1.00535	0	0.999028	1.01245	0	1.98691	1.98646	3.97689	1.99557	0.995557	2.9836	1.99928	2.0039	2.99312	0.991333
toll-like_receptor_4_(LOC724187)	21.0651	25.9852	16.6483	13.7007	21.5627	26.748	19.6529	18.1969	10084	17862.3	13466.3	12602.3	7670.39	9828.62	3141.75	8743.92	9133.29	1763.7	5179.23	4670.14
LOC724450_(LOC724450)	207.172	275.447	87.4405	228.136	101.351	273.006	294.628	96.3372	111.673	178.264	109.095	152.982	105.49	92.8482	233.982	93.7641	105.244	166.71	192.506	113.608
phospholipase_DDHD1_(LOC724115)	61.5732	53.5716	54.9539	64.4586	46.6033	67.5104	59.306	32.8161	62.3101	77.8236	93.5089	63.6992	43.7908	82.5621	77.0468	67.6431	43.7464	36.7511	57.8057	51.5524
translation_initiation_factor_eIF-2B_subunit_delta_(LOC724123)	956.871	1009.78	1073.76	1022.75	1010.57	1114.03	854.553	715.841	629.956	911.859	782.145	700.039	730.001	815.042	644.238	785.205	603.759	668.435	678.359	798.901
LOC724126_(LOC724126)	295.294	180.736	171.325	254.24	156.32	149.289	292.899	154.799	46.1562	34.0715	22.9262	34.8889	90.7657	81.3674	66.9316	47.8702	50.9807	118.967	88.8942	100.649
igLON_family_member_5_(LOC724138)	14.1744	11.7895	25.5068	13.4649	15.5413	20.3943	9.13763	12.4856	8.8006	10.7603	23.6815	7.2955	1.97431	12.8287	6.73611	10.5598	12.4818	5.90357	5.20367	6.92036
LOC724580_(LOC724580)	290.658	254.756	354.424	252.816	145.954	233.45	302.118	61.7088	107.463	127.749	183.025	101.853	51.4867	97.4915	58.4889	98.7281	74.8341	108.136	134.357	100.59
LOC725033_(LOC725033)	16.6517	10.1068	22.5087	5.04565	18.5993	21.2004	12.1437	9.12662	32.5432	14.0849	67.3235	40.4031	14.7783	61.0567	15.2648	41.6591	12.1647	18.2203	19.2732	16.2786
28_kDa_heat-_and_acid-stable_phosphoprotein_(LOC724487)	1038.35	996.717	996.759	1188.84	1142.86	1305.71	1208.38	912.467	710.296	722.472	866.04	736.853	855.223	769.14	771.45	683.568	720.398	665.395	768.146	910.158
protein_lethal(2)essential_for_life_(LOC724274)	676.94	694.788	581.057	459.432	951.291	762.424	576.154	656.517	697.402	1143.96	750.718	1000.77	897.769	1527.67	1168.91	1388.6	1045.71	1397.38	1188.74	1061.36
protein_transport_protein_Sec61_subunit_beta_(LOC724188)	4037.69	4384.19	3785.69	4143.55	3786.57	3492.88	2433.61	2854.65	1624.99	2120.32	1706.08	2574.39	3341.75	1643.94	2443.1	1722.92	3622.98	3179.08	4141.22	4204.31
multifunctional_methyltransferase_subunit_TRM112-like_protein_(LOC724794)	380.441	470.505	431.674	367.779	570.99	535.268	442.725	347.019	210.735	247.581	227.102	289.598	274.832	223.847	246.39	267.927	249.583	261.338	343.465	417.001
peptidyl-prolyl_cis-trans_isomerase_(LOC724326)	69.2706	63.1716	68.4342	89.4939	107.818	74.4074	69.0518	67.0637	48.6956	54.9881	60.4424	47.5728	47.5984	37.8395	48.6534	50.6022	37.9316	39.2892	55.7803	50.399
ras-related_GTP-binding_protein_A_(LOC724408)	289.977	267.672	242.251	295.634	302.535	298.533	238.928	201.111	359.21	352.844	403.132	375.654	304.078	317.413	286.73	262.119	273.131	274.03	279.145	280.395
histone_H2A_(LOC724678)	122.017	100.15	122.825	88.5794	146.269	147.982	141.208	103.713	79.2523	66.8656	72.2542	58.3636	47.5413	65.6705	61.4841	63.4379	39.9155	61.0779	82.9568	91.755
enhancer_of_rudimentary_homolog_(LOC724144)	927.742	948.587	818.936	827.374	1024.94	1016.03	838.509	723.608	725.61	826.991	873.55	702.21	730.101	699.809	696.279	592.425	685.074	684.601	708.229	833.279
homeobox_protein_MSX-2_(LOC724148)	3.99285	1.99664	8.97584	7.97786	3.99078	5.98567	3.99709	0	23.8796	10.9458	18.0243	6.01139	4.00726	4.00744	9.03228	5.0065	6.00379	4.99796	4.00715	6.01724
B-cell_lymphoma/leukemia_11B_(LOC724150)	139.095	144.626	135.395	106.893	141.516	147.691	190.037	95.7929	208.201	206.457	294.745	224.195	133.195	231.509	150.426	230.472	198.083	149.301	205.324	188.148
programmed_cell_death_protein_2_(LOC724151)	499.847	529.838	487.102	570.669	586.809	520.921	521.267	457.026	164.697	199.902	188.712	170.791	235.502	187.049	223.952	165.201	232.537	259.36	224.916	323.606
LOC724152_(LOC724152)	74.9672	84.913	53.9279	84.8674	133.235	85.2146	87.4611	79.0314	31.9906	39.0871	71.9893	40.0107	15.0056	38.0381	27.056	38.0004	25.0084	24.9965	24.0068	37.027
protein_nessun_dorma_(LOC724154)	99.8886	114.515	99.7991	85.3149	137.784	122.779	117.941	84.07	101.63	128.515	161.115	124.141	78.09	106.409	65.1875	108.173	93.0476	71.982	82.055	94.1784
transcription_factor_Sp8-like_(LOC724156)	17.9436	12.9708	8.96371	8.96435	10.9582	11.9575	17.9851	7.01011	16.8648	26.7723	33.1015	23.0865	8.02783	19.0543	13.0693	12.0339	25.0266	5.99643	7.01283	12.0641
mitotic_spindle_assembly_checkpoint_protein_MAD2B_(LOC724158)	46.264	41.0686	36.1725	34.1349	39.2329	49.7185	39.0194	32.2849	22.2299	28.2366	26.8025	23.3957	27.8164	32.9137	38.8004	22.8558	21.9705	24.021	34.8878	28.7294
LOC724160_(LOC724160)	668.358	622.194	586.381	626.966	823.809	750.221	671.576	551.923	775.737	600.537	922.766	585.867	554.34	624.866	631.511	433.325	501.394	644.236	388.853	706.69
guanine_nucleotide-binding_protein-like_3_homolog_(LOC724161)	1577.29	1622.08	1579.35	1649.91	2075.52	2154.01	1945.83	1445.58	651.744	690.408	700.106	584.924	731.833	701.604	704.969	658.131	672.136	800.437	872.937	1034.26
39S_ribosomal_protein_L30_mitochondrial_(LOC724164)	744.873	757.939	679.665	775.086	948.691	917.393	771.41	643.031	294.472	367.174	304.396	321.094	368.066	347.209	389.509	311.449	350.171	365.029	445.833	458.318
intraflagellar_transport_protein_20_homolog_(LOC724166)	244.671	225.356	240.815	234.894	277.159	273.864	245.826	228.884	213.111	226.351	235.847	148.757	219.712	234.45	158.015	222.723	184.47	169.211	211.213	203.236
probable_cytochrome_P450_304a1_(LOC724175)	331.854	208.786	269.597	287.923	345.693	215.714	226.875	99.0442	2309.99	2044.86	2481.19	2455.8	706.273	1509.6	715.836	761.753	1281.22	1178.41	620.699	1049.24
LOC724176_(LOC724176)	155.683	140.087	157.49	156.459	192.642	169.282	194.32	118.491	102.145	114.443	144.834	115.878	111.535	145.621	147.617	125.852	106.049	108.274	105.01	123.089
LOC724178_(LOC724178)	147.902	105.766	122.438	90.6469	222.176	208.284	242.801	134.189	217.347	259.597	287.072	265.96	148.756	172.521	220.143	189.515	246.293	148.763	146.259	188.828
DNA-directed_RNA_polymerases_I_II_and_III_subunit_RPABC5_(LOC724625)	617.058	666.622	494.944	592.645	672.713	736.189	637.044	506.909	580.597	626.543	566.601	582.572	622.181	667.613	655.759	628.416	698.135	599.998	717.749	753.576
ragulator_complex_protein_LAMTOR4_homolog_(LOC724365)	275.849	262.328	220.385	236.535	260.047	309.504	272.843	224.727	211.408	276.908	257.021	220.217	212.452	241.837	212.859	246.575	201.059	195.338	200.591	236.5
putative_E3_ubiquitin-protein_ligase_protein_PFF1365c_(LOC724717)	1.00399	0.999096	0	0	0	1.00218	1.99425	0	0	1.00782	0.987762	0	0	0	0	0.989077	0	0	0	0
CCHC-type_zinc_finger_protein_CG3800_(LOC725076)	10686.2	10490.9	11076.7	11580.4	11303.5	11996.2	9527.37	7998.77	3386.56	3693.02	4086.13	3892.11	4180.55	3505.26	3696.6	3303.73	4176.54	4295.02	4497.03	5889.25
serine/threonine-protein_kinase_PAK_3_(LOC724453)	415.814	461.088	456.237	398.432	498.208	518.855	506.677	389.563	445.519	601.899	589.536	487.223	353.649	521.381	440.296	408.133	345.371	342.816	413.809	426.134
bleomycin_hydrolase_(LOC724901)	2123.5	2105.94	1972.97	1902.79	2307.46	2345.82	2112.93	1743.62	1068.38	1185.56	1244.69	1129.8	1304.31	1146.4	1266.45	905.021	1100.27	1367.1	1371.29	1656.32
LOC725315_(LOC725315)	921.712	788.365	721.073	728.722	907.598	868.828	704.184	549.664	432.663	527.358	470.165	497.745	485.6	564.978	601.787	410.409	580.824	453.31	435.741	601.54
titin_(LOC724192)	3712.32	4018.2	3323.64	3227.41	4713.71	4998.45	4326.87	3681.86	4590.14	5738.3	5434.63	5634.4	4418.08	5113.24	4355.07	4608.44	5486.85	4108.95	4821.55	5636.22
kinesin_8_(LOC724193)	100.789	144.742	125.623	190.265	164.563	159.576	178.872	125.15	104.371	140.173	139.255	118.285	61.1391	86.1854	65.2647	103.285	71.0689	86.9637	93.1148	78.2757
B-cell_receptor_CD22_(LOC724195)	61.8432	67.7835	59.1913	71.7315	144.132	94.0461	107.851	65.418	60.1337	76.9885	97.483	67.6731	51.5396	79.959	59.7561	71.2488	47.2961	63.6184	58.6772	69.7731
retinal_homeobox_protein_Rx1_(LOC724196)	6.97998	3.9915	3.98501	6.97402	4.98257	13.9538	5.9952	5.00667	3.97061	2.97939	4.01096	6.02036	5.01575	4.01063	2.01	9.02272	7.0069	5.99675	2.00332	4.01924
LOC724197_(LOC724197)	79.0066	144.895	91.9461	90.9165	129.997	172.897	154.934	111.505	119.139	162.795	204.279	106.93	72.9673	95.8724	98.1185	120.908	63.0244	101.998	96.9878	98.5301
LOC724201_(LOC724201)	385.005	343.542	396.566	383.578	479.36	500.483	442.051	381.754	318.215	362.77	376.312	270.503	320.687	461.275	378.898	408.637	267.389	295.709	282.36	346.08
ribosome_biogenesis_protein_BRX1_homolog_(LOC724203)	914.535	806.023	896.627	917.853	888.094	968.329	812.161	759.5	349.404	389.553	382.379	385.269	457.811	401.684	372.015	309.443	425.409	429.124	508.775	578.108
protein_AF-9_(LOC724205)	519.68	501.125	493.721	455.462	494.14	602.311	522.518	435.028	245.64	202.656	327.178	264.809	254.318	252.113	278.241	228.507	286.527	248.113	267.046	309.376
cytochrome_P450_9e2_(LOC724211)	7083.41	4352.64	4876.87	4301.78	7781.1	7652.9	10806.9	4107.02	7549.32	1698.83	4581.62	1084.86	3446.41	3586.96	6184.79	1617.57	2734.1	5702.51	2206.27	4754.08
60_kDa_SS-A/Ro_ribonucleoprotein_(LOC724212)	51.9261	41.9378	65.867	62.8466	77.8516	70.8534	48.9685	48.0374	57.7514	75.6727	82.0837	73.1121	71.1066	82.1479	73.2378	67.0683	39.0232	52.9839	75.0635	51.1217
hamartin_(LOC724223)	468.146	480.588	507.257	477.178	637.956	587.75	652.492	471.616	432.51	534.768	596.7	513.221	461.052	586.303	506.59	534.153	468.31	402.753	445.998	503.227
synaptic_vesicle_glycoprotein_2B_(LOC724227)	28.9315	33.9354	35.8829	17.9411	56.8401	42.8764	56.9575	38.0891	76.5154	29.8205	109.234	34.1272	12.031	25.0582	8.03511	28.0561	14.012	26.9875	39.0896	20.0796
probable_N-acetyltransferase_san_(LOC724486)	631.753	588.523	596.02	595.647	667.47	717.096	531.816	477.921	300.342	367.932	325.132	293.296	300.525	324.158	249.175	263.935	319.713	297.199	320.227	386.042
vitamin_K_epoxide_reductase_complex_subunit_1-like_protein_1_(LOC724791)	360.871	364.466	338.605	340.28	414.39	412.514	387.852	323.187	136.894	140.521	147.454	110.088	177.749	182.634	197.309	190.561	176.415	177.684	148.471	208.24
protein_lethal(2)essential_for_life_(LOC724367)	63.2269	313.147	160.271	57.0828	266.876	197.339	32.9945	80.9265	9460.76	14618.7	17389.7	15319.8	7655.89	51047.4	16122.4	42046.4	4561.81	16905.2	7551.07	13748.7
LOC725101_(LOC725101)	197.386	188.995	167.085	174.867	281.344	227.136	259.422	165.948	111.294	102.097	132.782	111.765	94.8359	174.964	110.985	146.743	109.035	105.022	117.91	127.861
ubiquitin-like_protein_5_(LOC724489)	306.487	278.878	230.484	306.906	314.823	374.162	268.647	229.699	135.842	179.443	155.985	123.271	167.783	152.672	140.169	143.558	200.496	168.229	182.371	188.713
eukaryotic_translation_initiation_factor_1A_X-chromosomal_(LOC724532)	1430.6	1291.88	1355.64	1393.67	1370.23	1499.15	1289.89	1030.5	646.417	627.94	657.124	665.943	734.851	599.291	661.778	554.705	674.851	654.346	774.887	819.839
protein_dpy-30_homolog_(LOC725102)	333.99	355.175	320.594	328.526	362.264	373.584	303.23	279.149	265.64	323.785	307.392	292.906	301.8	268.792	295.141	250.602	267.512	248.473	318.458	342.696
histone_H2B_(LOC724869)	63.8112	98.4925	89.1076	88.0271	107.801	128.343	110.192	88.6863	74.7641	116.357	99.5737	74.7484	54.1964	174.429	83.8178	184.628	68.7483	87.1503	108.667	83.3113
FAD-linked_sulfhydryl_oxidase_ALR_(LOC724451)	159.182	182.639	239.967	206.264	232.977	225.903	142.692	155.313	68.3351	124.368	80.867	144.333	90.2996	210.031	74.3433	146.277	86.5847	110.835	101.053	87.5265
50S_ribosomal_protein_L1_(LOC724493)	1342.4	1306.38	1298.4	1365.76	1277.61	1484.63	1145.09	1074.75	461.308	567.338	527.588	599.471	708.118	580.323	617.528	471.673	678.578	687.707	865.617	830.146
LOC725573_(LOC725573)	0	0	0	0	4.01831	0	0.997928	0	1.01035	0	0	0	0.990039	0	0	2.97145	0	0.998657	0	0
methionine-R-sulfoxide_reductase_B1_(LOC724494)	3262.61	2693.79	3410.83	2991.07	2979.66	2607.49	3067.53	2020.39	470.647	601.668	512.378	574.421	1465.18	607.856	1254.02	534.997	1300.4	1746.37	1546.08	2017.26
ras-related_protein_Rab-7a_(LOC724873)	1093.67	1100.93	1099.22	1056.98	1298.1	1095.57	1121.07	867.149	1028.66	1238.3	1374.83	1080.47	816.723	1045.8	969.369	975.669	643.171	795.033	861.794	899.918
chymotrypsin-like_protease_CTRL-1_(LOC724236)	0	0	0	0	0	0	0.999067	0	0	0	0	0	0	0	0	0	0	0	0	0
prostaglandin_E2_receptor_EP3_subtype_(LOC724237)	959.393	948.051	898.617	798.241	1479.14	973.674	1435.66	611.254	412.104	1079.08	596.292	698.958	855.06	922.072	869.272	603.116	633.877	795.712	420.429	870.958
kynurenine/alpha-aminoadipate_aminotransferase_mitochondrial_(LOC724239)	1577.42	817.144	3978.8	2874.02	4629.08	6197.67	1421.2	1193.85	111.6	1947.59	324.202	2331.31	51.057	15003.2	1635.21	13922.4	30.1505	526.993	44.0288	33.0602
N-alpha-acetyltransferase_38-B_NatC_auxiliary_subunit_(LOC724241)	208.318	162.87	168.176	219.481	232.206	223.279	184.285	190.331	102.37	130.718	129.766	99.3017	146.857	146.611	140.073	130.312	139.386	144.334	154.059	163.656
protein_neuralized_(LOC724242)	1092.02	1068.77	983.519	874.93	1185.48	1495.38	1451.09	956.434	839.153	1080.34	1192.41	1125.08	755.111	925.795	825.317	824.348	954.689	865.398	912.297	1069.78
structural_maintenance_of_chromosomes_protein_5_(LOC724244)	358.115	255.114	258.357	277.16	355.945	448.649	440.665	349.549	232.481	235.536	250.178	231.933	231.102	262.65	250.137	222.479	180.675	217.887	219.818	271.159
growth/differentiation_factor_2_(LOC724246)	44.0965	52.5903	29.3947	56.6161	49.6704	56.5572	52.8902	39.239	46.1203	50.4089	62.108	62.8472	44.0954	49.5068	56.2952	57.0594	41.8565	44.6159	39.0164	55.402
rRNA_methyltransferase_3_mitochondrial_(LOC724247)	655.428	569.567	559.616	593.73	716.49	713.966	555.39	466.374	252.732	387.939	299.992	327.255	336.569	319.069	371.611	252.021	397.144	362.971	368.005	443.643
serine_protease_snake_(LOC724250)	28.0021	12.99	14.9876	23.0803	18.9952	21.9845	19.9903	31.0062	11.987	12.2743	12.9902	19.9922	32.9931	20.0082	27.407	19.9447	25.9675	12.9992	18.9999	28.2866
homeotic_protein_deformed_(LOC724252)	5.98064	3.99088	10.9547	9.9596	9.96101	3.98556	7.99328	4.00593	23.8047	30.7667	27.0859	26.1007	20.0717	25.0729	30.1631	32.0933	20.0218	21.9867	26.0489	29.1581
NAD_kinase_2_mitochondrial-like_(LOC724260)	0	0	0	0	0	0	0	0	0	0	0	0	0	0	0	0	0	0	0	0
putative_peroxisomal_biogenesis_factor_10_(LOC724262)	136.327	124.065	143.247	129.951	182.421	154.711	134.208	96.9325	143.78	147.345	140.508	104.514	127.772	140.878	134.824	143.553	103.554	117.561	120.84	138.666
NADH_dehydrogenase_[ubiquinone]_1_alpha_subcomplex_subunit_7_(LOC724264)	902.711	701.222	821.043	920.929	925.67	845.848	757.51	669.238	355.569	387.213	310.983	318.284	538.749	411.4	530.606	341.662	459.619	446.63	551.113	681.503
ribosomal_RNA-processing_protein_7_homolog_A_(LOC724267)	244.849	249.098	290.814	300.158	288.399	285.421	237.031	227.406	109.211	121.307	138.66	124.046	169.72	116.2	151.855	122.711	143.353	117.19	155.685	185.381
connectin_(LOC724269)	50.0377	54.109	54.9924	56.4621	65.0051	60.3877	66.2128	38.2131	45.8039	39.8552	58.4269	38.3066	19.1474	39.2751	46.2063	54.3827	38.1973	49.1692	39.2343	48.4646
immediate_early_response_3-interacting_protein_1_(LOC724829)	388.565	390.01	391.64	364.53	470.306	460.544	371.522	366.087	376.54	449.238	339.762	428.14	463.304	450.345	390.272	407.204	414.45	350.872	431.543	467.72
gamma-aminobutyric_acid_receptor-associated_protein_(LOC725184)	2044.94	1985.95	2048.23	2018.61	2387.93	2634.31	2800.88	1820.45	3453.7	3533.26	3768.14	2749.87	2226.82	3112.75	2642.97	2669.89	2167.42	2276.89	2409.37	2619.23
LOC725144_(LOC725144)	10.1535	12.2237	10.0261	3.14008	30.8326	22.6218	21.9382	20.2561	19.3216	22.3848	20.5616	21.2323	6.32946	13.9437	12.631	26.6481	14.4982	15.0581	18.1095	12.4395
LOC724872_(LOC724872)	0	3.86974	2.44651	3.17737	3.99345	6.47102	4.97282	1.28313	2.61185	0	0.73525	1.47066	0.735736	3.5189	3.14211	2.20704	1.14282	3.86419	1.47398	2.40271
UPF0545_protein_C22orf39_homolog_(LOC724280)	384.209	322.872	346.265	407.831	398.888	448.666	346.05	316.275	144.835	172.63	143.766	150.451	164.398	172.777	204.565	156.415	185.368	189.084	196.661	213.691
NPC_intracellular_cholesterol_transporter_1_(LOC724283)	229.819	201.383	243.189	235.593	229.32	305.858	251.19	190.29	165.868	209.066	281.668	218.754	160.377	235.849	185.473	183.961	176.311	197.677	226.552	212.963
gem-associated_protein_5_(LOC724288)	366.503	373.633	302.551	364.655	404.363	404.849	360.4	297.994	251.127	305.965	287.883	271.02	228.238	254.587	300.737	196.149	275.803	265.945	271.732	292.475
DNA_mismatch_repair_protein_Mlh1_(LOC724296)	160.872	176.473	157.661	187.598	197.986	227.91	154.578	125.592	136.025	177.666	175.054	140.739	107.968	201.183	151.997	165.204	137.474	117.883	119.194	156.458
paired_mesoderm_homeobox_protein_2-like_(LOC724301)	3.48105	4.49008	4.8691	4.59426	7.77331	7.00638	4.59907	9.5375	8.39282	6.17081	11.3566	2.09678	2.09659	9.21653	6.41382	4.48617	5.98948	4.49254	2.79296	2.79855
protein_C15orf41_homolog_(LOC724306)	357.865	362.155	336.509	387.605	404.086	465.501	397.509	308.372	187.291	168.213	216.088	143.075	205.675	164.222	207.178	166.59	183.88	187.869	200.702	257.517
paired_mesoderm_homeobox_protein_2-like_(LOC724307)	1.99494	2.99392	2.98974	2.98971	2.99069	4.98485	3.99655	1.00107	0.993475	0.993821	1.00209	1.00272	1.00252	2.0045	0	1.00196	1.00076	1.99882	2.0026	2.00791
serine_protease_53_(LOC724308)	88.9554	58.9251	86.5326	69.6734	63.9613	116.807	79.1165	58.154	51.8302	61.9837	34.0154	73.0216	74.0706	76.1044	64.1715	30.0155	113.053	91.9793	73.0418	98.155
LOC724310_(LOC724310)	6.98487	32.9403	20.9359	15.9505	49.8641	51.8596	20.9848	31.1839	34.1267	30.7717	27.0514	20.0498	12.0282	25.0548	9.0373	21.0376	13.0104	16.9927	12.0152	19.0691
vanin-like_protein_1_(LOC724312)	561.066	515.343	822.133	528.081	188.042	6263.1	1009.87	786.261	2175.06	1626.33	1537.98	1860.68	1756.07	478.503	266.012	681.361	1562.76	1150.88	1178.3	1698.81
histone_H3_(LOC725272)	264.031	325.304	286.853	273.549	178.417	240.069	173.133	116.119	231.63	188.926	238.223	289.224	177.673	256.248	157.85	268.116	180.284	141.345	447.455	238.468
nitric_oxide_synthase-interacting_protein_homolog_(LOC725565)	294.602	291.946	272.238	306.748	374.956	408.255	331.883	231.902	167.398	246.017	236.513	195.521	175.64	176.031	222.862	165.204	182.144	226.222	191.823	217.273
protein_lethal(2)essential_for_life_(LOC724449)	665.441	679.524	729.522	781.26	1757.53	1348.38	441.861	944.996	240.039	482.341	159.695	333.211	1317.82	2899.73	4248.35	2765.57	1074.3	2003.26	1986.67	1085.2
NPC_intracellular_cholesterol_transporter_2_homolog_a_(LOC725038)	4884.73	4979.32	4527.55	4145.73	7864.06	5824.93	7123.31	4351.09	10366.4	9984.41	10079.7	8532.1	5874.83	5997.29	6541.57	7312.91	6682.37	7967.94	9719.17	10888.4
ADP-ribosylation_factor-like_protein_1_(LOC724676)	514.581	616.055	531.743	548.541	603.307	632.061	522.671	461.09	464.993	479.96	604.507	563.046	540.088	476.716	476.176	452.877	515.528	501.174	589.218	594.999
transmembrane_protein_208_(LOC725316)	155.493	187.105	173.456	161.058	218.67	225.409	185.048	154.921	128.903	133.504	138.998	123.475	133.514	117.844	125.733	123.931	133.057	146.063	136.731	190.363
C-factor_(LOC724327)	196.777	233.532	241.795	223.399	325.145	314.836	232.182	230.586	133.942	140.633	158.823	121.592	183.832	262.546	227.009	227.417	139.931	184.712	207.715	227.963
arrestin_domain-containing_protein_17_(LOC724328)	363.889	267.268	331.66	345.459	424.72	385.392	393.942	295.102	354.985	522.922	434.73	432.63	469.249	524.588	558.766	527.32	361.244	470.988	508.135	635.415
protein_FAM45A_(LOC724330)	266.141	271.978	254.92	275.403	291.117	314.366	317.862	285.002	192.087	222.838	222.72	216.904	239.813	234.083	223.689	255.727	258.016	232.995	271.002	257.736
rho_guanine_nucleotide_exchange_factor_3_(LOC724332)	226.838	187.028	181.138	160.352	214.014	246.109	246.022	158.765	231.634	175.864	225.757	144.993	143.678	186.388	172.908	149.382	90.7131	152.118	119.628	185.988
beta-1-syntrophin_(LOC724333)	365.134	286.065	401.467	339.796	376.936	428.836	490.941	280.287	259.763	321.454	378.427	245.601	217.244	383.115	314.561	393.192	252.86	278.919	264.216	326.581
tRNA_dimethylallyltransferase_(LOC724336)	303.466	335.295	336.953	310.512	422.255	395.236	449.61	299.106	260.974	185.997	271.388	245.616	259.195	313.374	258.226	237.637	277.43	245.762	262.385	364.18
OTU_domain-containing_protein_5-B_(LOC724338)	231.645	295.857	274.507	291.119	332.07	285.379	268.824	240.19	243.792	262.456	327.377	251.42	194.315	280.453	196.671	233.537	183.932	209.148	177.23	223.575
phosphatidylinositol_N-acetylglucosaminyltransferase_subunit_Q_(LOC724339)	128.938	131.876	151.813	146.805	140.901	152.878	118.861	102.036	109.785	125.703	106.052	86.0114	102.88	88.0846	87.1692	85.1463	106.123	113.986	146.033	121.067
DNA-directed_RNA_polymerase_III_subunit_RPC9-like_(LOC724343)	309.995	315.401	249.688	286.255	397.756	400.391	371.439	290.873	146.761	154.303	169.346	148.909	162.918	198.42	209.09	170.081	179.221	196.169	223.352	237.191
probable_Ras_GTPase-activating_protein_(LOC724344)7	0	0	0	0	0	0	0	0	0	0	0	0	0	0	0	0	0	0	0	0
zinc_finger_protein_593_homolog_(LOC724352)	296.802	345.941	372.333	365.914	326.906	352.806	264.628	226.558	93.6146	131.691	100.806	113.185	157.556	110.098	144.085	96.1295	136.702	155.789	167.607	187.607
prion-like-(Q/N-rich)_domain-bearing_protein_25_(LOC724353)	32.0302	35.9582	32.9473	24.0193	20.9768	32.9524	40.1308	24.012	25.2761	20.9367	19.0169	17.0103	18.043	18.0218	13.031	26.0068	11.0044	24.9954	25.0109	18.0211
RING_finger_protein_17_(LOC724356)	331.424	296.237	197.604	287.466	220.539	289.553	317.476	171.662	160.427	136.188	156.568	122.14	91.347	151.529	154.638	174.733	98.4969	118.059	120.113	149.204
LOC724357_(LOC724357)	268.42	282.643	353.823	312.453	378.024	409.397	278.336	271.873	231.823	417.853	356.328	347.105	255.6	510.766	263.71	413.358	190.95	241.654	243.998	314.685
GPI_inositol-deacylase_(LOC724361)	305.787	331.838	316.688	345.49	347.437	362.643	317.931	225.266	228.779	311.314	234.03	201.616	242.202	261.146	247.667	220.658	244.083	226.587	225.642	304.587
activator_of_basal_transcription_1_(LOC724363)	427.843	425.724	375.556	387.313	566.339	508.77	447.058	394.515	449.296	502.104	519.29	507.541	465.761	428.693	492.615	374.033	482.809	483.136	450.664	542.058
histone_H2A_(LOC725308)	121.643	165.1	121.759	96.3227	87.8986	145.763	89.2015	44.8375	93.4452	98.2361	117.907	109.917	51.1283	80.1433	44.278	97.6225	76.6685	44.0817	194.529	98.7688
U6_snRNA-associated_Sm-like_protein_LSm2_(LOC725142)	328.746	282.062	271.607	323.024	302.14	343.722	216.283	213.8	237.765	323.628	260.35	271.985	275.389	253.373	339.536	197.928	255.262	239.73	286.554	312.747
protein_C3orf18_homolog_(LOC725379)	121.121	111.892	128.082	85.9827	106.763	119.19	136.454	76.2694	82.3813	73.8799	99.7808	92.3061	63.9418	96.8779	93.5393	76.9024	71.1842	88.2476	88.3504	82.9605
protein_lethal(2)essential_for_life_(LOC724488)	1070.16	927.868	676.703	664.04	697.254	781.145	312.056	557.222	6872.01	11082	6475.3	11803	9658.14	9314.3	8139.69	8290.33	13613.1	13028.7	12603.9	13088.5
U7_snRNA-associated_Sm-like_protein_LSm11_(LOC725036)	109.981	128.218	137.486	128.767	155.872	124.632	175.655	141.744	95.5437	79.6933	81.2245	96.5223	128.897	105.874	110.444	110.373	116.339	106.486	111.222	117.009
longitudinals_lacking_protein-like_(LOC725311)	1985.49	1885.13	2003.9	1983.98	2386.89	2407.03	2597.53	1993.09	1739.78	1811.97	2015.68	1761.88	1380.88	1928.92	1699.81	1684.17	1368.95	1576.08	1694.66	1863.23
serine/threonine-protein_phosphatase_2A_65_kDa_regulatory_subunit_A_alpha_isoform_(LOC726088)	2711.16	2759.07	2881.11	2856.49	2961.73	3059.44	2866.83	2110.58	2163.8	2585.42	2710.09	2320.52	1823.49	1942.28	1784.71	1844.51	1863.17	1928.26	2202.08	2389.64
homeobox_protein_Nkx-2.5-like_(LOC724373)	3.00143	3.00252	3.9983	1.9991	2.99974	7.99949	7.01363	3.01127	1.99346	4.85468	6.02772	7.03649	3.91583	4.01956	3.02061	6.36165	1.00347	4.00895	2.00791	1.00639
BMP_and_activin_membrane-bound_inhibitor_homolog_(LOC724378)	952.736	1132.45	885.859	993.445	1328.94	1193.84	1026.38	736.126	1569	3470.13	2512.87	1559.72	2232.2	2097.07	1300.83	1648.62	1914.8	1186.12	2797.39	2083.93
protein_phosphatase_1_regulatory_subunit_21_(LOC724380)	155.932	184.853	201.734	205.726	192.842	222.746	184.684	159.072	270.45	279.287	331.957	278.075	191.072	271.385	218.461	250.149	185.061	208.963	207.41	229.066
cuticular_protein_analogous_to_peritrophins_3-A_(LOC724382)	3833.06	3013.73	4384.59	3767.37	2796.71	3813.27	3284.47	2606.47	108.463	79.2247	108.573	78.4101	65.7993	90.9108	97.852	77.7558	116.948	253.11	124.157	115.415
NPC_intracellular_cholesterol_transporter_2_(LOC724386)	105167	120701	127834	124714	68999.3	97532.9	73168.8	82468.7	70085.1	61975.7	26776.9	62246.9	118469	83787.3	108407	110635	113251	118403	144666	154353
solute_carrier_family_35_member_G1_(LOC724388)	111.95	141.851	104.869	99.8359	172.155	130.861	158.914	98.0542	110.755	88.7715	129.988	49.0138	69.0267	101.157	45.0938	98.9999	44.6729	59.0043	63.0183	57.0427
LOC724390_(LOC724390)	38.9371	54.9138	56.8571	87.7725	71.9763	72.8373	45.9695	36.0307	20.9134	25.8792	28.0349	19.0339	27.0464	10.0182	23.0801	19.0231	23.8751	27.9906	23.0261	49.1328
LOC724393_(LOC724393)	0	2.00079	2.00281	3.00277	1.00217	2.0024	1.00011	1.99976	4.01305	7.0144	1.99492	1.9953	0.998088	2.99955	4.99829	7.98349	8.00063	0	6.99537	2.99158
tweedle_motif_cuticular_protein_2_(LOC724398)	13322.6	17713.7	5513.63	11626	11723.8	21535.2	25991.3	9522.42	67.1154	65.0462	111.743	67.86	42.9271	59.9888	35.9964	89.8288	60.9898	63.0102	58.9558	58.8639
lethal(2)neighbour_of_Tid_protein_(LOC724399)	262.049	259.8	209.884	247.75	362.419	294.566	240.918	221.143	152.2	136.808	159.323	111.941	129.957	153.064	159.729	130.071	178.028	164.87	181.987	177.97
G_patch_domain_and_ankyrin_repeat-containing_protein_1_homolog_(LOC726034)	178.932	204.79	211.829	243.685	238.553	215.746	231.877	189.424	166.23	179.556	168.066	169.405	176.801	168.168	189.381	183.989	166.052	167.978	171.058	194.186
synaptobrevin-1_(LOC725310)	1011.37	1061.49	877.394	1015.25	1063.6	1299.85	1101.59	1013.92	1025.05	1263.26	1423.09	1090.48	937.158	1053.57	1321.64	1004.65	1261.43	1020.6	1271.75	1296.05
vacuolar_ATPase_assembly_integral_membrane_protein_VMA21_homolog_(LOC725742)	449.53	567.808	513.585	573.724	530.593	690.015	502.03	428.398	326.979	399.556	321.926	330.373	394.839	371.441	360.208	330.172	445.448	423.586	482.884	484.552
probable_U3_small_nucleolar_RNA-associated_protein_11_(LOC725143)	264.139	307.401	301.543	308.521	332.006	347.9	309.446	283.591	175.863	213.029	239.483	214.649	226.919	230.554	220.807	200.188	205.217	204.569	217.678	272.399
probable_RNA-binding_protein_EIF1AD_(LOC726428)	567.786	547.082	577.571	834.588	560.213	712.952	476.719	545.31	184.187	236.916	191.727	205.961	265.347	189.599	230.876	190.411	249.278	252.109	279.116	353.182
N-acetylneuraminate_lyase_(LOC725646)	2624.52	3009.03	3040.93	3106.27	2443.45	1849.76	2580.46	1355.59	11570.1	15986.7	14489.9	14091	8111.73	12208.5	14829.7	7920.23	11003.1	7081.39	12394.9	6127.68
U1_small_nuclear_ribonucleoprotein_C_(LOC725416)	294.804	322.685	293.113	327.021	370.829	357.156	331.452	249.597	160.462	166.132	214	184.807	161.099	151.896	156.347	147.203	122.868	154.757	170.54	208.812
FACT_complex_subunit_Ssrp1_(LOC726058)	2333.38	2410	2154.81	2409.48	2493.67	2728.66	2069.74	1768.18	1017.95	1193.88	1213.49	1187.07	1258.65	1149.51	1284.21	1098.22	1380.1	1302.02	1453.37	1600.85
muscle_segmentation_homeobox_(LOC724412)	433.998	450.664	437.353	436.489	624.957	632.148	710.987	334.895	192.695	574.697	295.807	556.588	450.264	359.752	332.558	263.582	397.36	348.925	603.345	601.586
venom_acid_phosphatase_Acph-1-like_(LOC724418)	848.335	355.491	1435.49	912.636	223.89	290.737	421.775	198.061	409.068	316.361	350.305	275.004	311.063	165.138	285.49	226.928	506.156	612.647	450.052	531.34
transcription_factor_stalky_(LOC724420)	488.023	509.97	456.405	467.194	566.435	852.171	643.465	581.702	531.883	491.74	672.509	601.566	442.016	507.674	545.197	376.221	635.295	529.696	593.333	607.699
homeobox_protein_Hox-B1a_(LOC724422)	185.265	137.781	152.141	137.619	71.8232	166.439	144.869	108.103	99.2754	119.386	96.1145	170.997	131.091	122.187	122.274	112.129	116.205	111.694	90.8801	151.263
kell_blood_group_glycoprotein_homolog_(LOC724433)	3.00418	2.0042	4.00201	2.00106	2.00157	2.00187	5.01709	2.01105	9.73226	3.98968	12.7793	7.97048	4.02926	15.1027	3.02743	4.02674	7.03631	3.01101	6.03514	4.92526
ribosomal_RNA-processing_protein_8_(LOC724435)	617.211	548.277	565.376	662.274	610.104	763.653	573.963	507.116	308.937	377.483	312.211	354.097	424.496	420.327	421.053	314.233	437.41	432.869	473.304	540.163
gamma-aminobutyric_acid_receptor_subunit_beta_(LOC406124)	0	0	0	10.9465	0	0	0	0	0	0	0	0	0	0	0	0	0	0	0	0
phospholipase_A2-like_(LOC724436)	0	1.0013	1.00397	1.0032	1.00502	0	0	0	5.04611	0	0.993527	1.98681	1.98854	0	1.99134	0	1.99765	1.00069	2.99159	0
LOC724439_(LOC724439)	536.576	972.988	956.47	334.868	322.916	557.407	1171.22	672.911	1081.46	375.491	585.608	607.008	313.237	808.288	337.623	555.323	931.178	1119.08	1431.86	614.909
calcium-transporting_ATPase_type_2C_member_1_(LOC724440)	946.709	1135.93	872.554	896.798	995.922	1236.5	1291.36	802.229	454.746	652.671	697.642	544.826	408.7	559.481	476.665	510.631	422.486	470.107	555.84	521.99
spermidine_synthase_(LOC725099)	1986.04	2043.49	1842.8	2016.62	2604.46	1922.87	2048.28	1217.95	8059.74	8161.47	10839.2	6616.36	9895.41	5156.38	9592.81	3780.61	7028.75	5883.76	5567.47	7001.67
very-long-chain_enoyl-CoA_reductase_(LOC725146)	3850.82	3470.89	3392.26	3806.41	3872.61	4204.42	3176.2	2572.1	1780.73	2445.13	2072.81	1914.94	1795.41	2558.07	2415.73	2009.69	1800.64	2129.89	1913.35	2240.38
LOC724457_(LOC724457)	62.0652	49.98	58.0223	68.9814	79.0619	66.002	52.9799	54.9911	39.0362	72.0034	64.8789	51.9174	30.9604	48.0029	38.0129	49.924	29.998	43.009	51.9719	34.9407
PI-PLC_X_domain-containing_protein_3_(LOC724463)	65.275	102.924	63.2964	60.942	116.689	109.5	118.945	93.0124	94.9322	145.807	155.788	155.905	147.94	122.09	126.158	189.862	117.122	81.1884	143.992	134.745
enhancer_of_split_mbeta_protein_(LOC724465)	44.8502	48.9529	38.9594	29.9611	188.911	98.9046	90.8504	103.028	93.8544	98.8	137.829	105.988	47.0018	100.083	55.0945	127.964	76.0187	72.9933	76.0088	64.0151
LOC724466_(LOC724466)	51.5383	71.7327	31.017	40.4403	94.5481	84.7942	103.388	33.366	22.0401	20.7655	28.0707	25.8602	25.8946	33.3281	13.9292	35.2944	39.4279	34.1747	28.3306	39.8267
iron-sulfur_cluster_assembly_2_homolog_mitochondrial_(LOC724467)	160.517	151.88	161.816	120.675	198.526	190.426	162.241	125.78	129.304	234.862	149.563	162.205	150.357	231.645	189.16	176.26	157.614	168.286	119.335	196.322
la-related_protein_7_(LOC724474)	663.081	607.259	682.406	753.101	829.685	919.756	856.982	689.161	426.723	403.045	504.552	383.384	355.487	377.348	382.354	368.387	301.186	346.596	320.473	408.983
histone_H2A_(LOC725450)	6.07065	8.03562	7.07872	11.1144	8.09809	5.04734	4.00518	4.98285	9.20044	6.11319	3.943	1.96993	1.97322	0.992293	1.97508	4.9412	4.98373	3.00477	7.94891	1.9633
LOC725273_(LOC725273)	1533.63	3683.63	1689.33	1497.84	7954.87	3915.31	4113.16	4252.85	5792.77	7547.9	9166.51	6419.36	2552.77	4532.46	2401.66	5531.16	2634.31	3194.73	2864.12	2800.09
zinc_finger_protein_706_(LOC726408)	1367.59	1376.73	1160.63	1194.17	1464.24	1422.4	1230.29	1116.81	679.353	912.259	932.841	784.237	705.291	736.634	644.198	678.913	624.905	656.086	713.611	802.277
keratin-associated_protein_19-2_(LOC725309)	2.01153	0	8.03859	1.004	1.00596	1.00412	0	0.998256	5.05399	8.06704	8.93679	4.96402	2.98119	2.99141	2.98526	3.97602	0	2.00195	0.997013	7.92834
polycomb_group_RING_finger_protein_3_(LOC725717)	152.84	150.778	141.674	158.625	156.723	169.636	164.902	145.112	94.5976	102.561	112.111	98.1474	70.1032	90.1511	57.1842	69.2578	65.1683	60.9817	87.0725	87.2041
actin-related_protein_2/3_complex_subunit_3_(LOC725678)	749.475	811.635	751.158	771.095	892.029	960.923	838.386	673.45	656.219	774.682	730.833	627.185	658.662	654.257	746.601	676.377	610.383	629.199	726.154	832.339
chromatin_modification-related_protein_MEAF6_(LOC725186)	232.024	241.806	251.795	234.06	274.33	285.778	228.007	193.23	193.336	211.64	249.803	232.901	222.946	196.003	228.325	178.897	188.017	219.989	211.194	215.983
60S_ribosomal_protein_L21_(LOC726056)	9981.23	9319.71	9543.57	9582.77	11440.5	12181.8	10836.2	8605.33	5502.92	5156.45	6049.19	5086.27	6189.83	7089.04	7315.72	5603.85	6762.41	6672.54	6621.7	7116.37
ubiquitin-fold_modifier_1_(LOC726196)	213.192	247.08	263.404	245.489	261.041	243.5	213.727	171.133	224.871	268.343	235.412	237.633	234.108	209.709	231.041	155.251	166.815	203.711	212.734	246.173
60S_acidic_ribosomal_protein_P2_(LOC725884)	19179.4	17881	17489.4	18733.2	22273.8	23666	20611.9	16542.3	10973.7	11281.3	11341.6	9414.77	11743.6	10631.6	11686.3	8331.27	13795	12178	14310.5	14296.8
mitochondrial_pyruvate_carrier_2-like_(LOC724499)	3.11105	1.00677	5.08283	5.07908	4.06738	2.02745	4.01095	1.99257	3.08718	4.10276	0.98097	2.00093	2.01578	4.04047	3.02442	4.92447	1.99025	2.00358	1.00873	1.99369
PAN2-PAN3_deadenylation_complex_catalytic_subunit_PAN2_(LOC724505)	350.054	304.183	291.783	324.221	395.991	457.033	360.027	326.231	195.545	164.56	268.444	163.829	147.578	239.636	181.043	165.481	215.767	158.705	185.553	232.947
RIB43A-like_with_coiled-coils_protein_1_(LOC724507)	19.4102	13.1336	28.043	34.0477	21.3927	37.9341	30.5635	20.8781	30.102	17.9398	34.584	31.5419	33.4842	50.3315	27.9545	38.2574	17.2561	22.0459	38.0508	11.4446
neuropathy_target_esterase_sws_(LOC724510)	1337.7	1343.75	1401.26	1414.5	1711.48	1590.8	1714.79	1273.64	1050.49	1339.21	1391.63	1129.57	951.412	1256.83	1003.66	1110.61	1011.87	1041.21	1170.68	1262.88
zinc_finger_protein_665_(LOC724511)	210.31	235.02	210.35	267.365	264.063	313.265	276.45	184.286	107.597	157.143	144.255	145.348	116.258	101.214	90.361	86.2669	142.808	123.955	146.832	184.635
zinc_finger_protein_816_(LOC724513)	164.646	176.681	175.69	177.476	233.368	210.647	212.885	159.057	152.111	187.807	183.345	148.365	151.352	155.932	179.747	137.243	125.099	141.94	175.1	177.639
39S_ribosomal_protein_L50_mitochondrial_(LOC724516)	622.406	672.705	635.404	695.122	659.739	652.306	554.207	479.559	311.482	345.093	325.525	386.755	391.956	318.821	319.775	278.407	370.653	338.646	402.395	433.076
la-related_protein_1B_(LOC724517)	803.415	754.098	822.201	938.303	935.273	1069.16	1120.12	856.798	195.655	573.809	219.307	374.32	401.152	415.353	566.744	360.231	482.484	547.413	479.927	637.995
vacuolar_protein_sorting-associated_protein_72_homolog_(LOC724519)	267.905	276.261	308.726	307.061	293.939	387.726	336.09	249.924	383.523	591.771	445.064	444.043	354.275	428.291	427.426	426.639	348.155	343.938	331.904	479.482
coiled-coil_domain-containing_protein_28A_(LOC724527)	103.417	112.293	116.84	119.72	136.908	126.313	147.908	97.1103	166.117	145.296	199.112	130.371	109.498	159.355	124.679	143.398	91.02	93.9473	119.381	144.608
dynein_light_chain_A_(LOC724529)	10.072	5.87937	10.9937	8.86044	11.8383	10.8242	10.7497	7.78732	16.897	15.8683	13.5046	7.71274	9.65431	10.675	10.6323	8.69914	8.76554	9.77852	18.452	9.66067
transmembrane_protein_14C_(LOC726221)	959.026	1008.03	959.835	977.369	1135.72	1249.69	1079.35	922.103	849.394	846.093	859.754	818.423	881.887	825.671	896.956	786.518	843.128	834.501	948.712	1035.08
E3_ubiquitin-protein_ligase_RNF181_(LOC725811)	193.386	176.532	168.345	198.09	182.759	179.86	165.932	131.285	128.692	135.352	118.355	128.761	122.448	107.747	124.409	94.2791	104.259	104.98	122.643	134.561
succinate_dehydrogenase_[ubiquinone]_cytochrome_b_small_subunit_mitochondrial_(LOC725566)	2133.5	1990.13	1915.95	2039.38	2264.48	2407.68	1947	1591.71	1367.36	1559.03	1339.18	1563.52	1836.24	1778.26	1818.16	1576.06	1813.5	1702.18	2046.68	2243.64
malignant_T-cell-amplified_sequence_1_homolog_(LOC726009)	624.343	672.748	669.202	609.374	614.163	695.233	511.903	469.789	365.844	436.345	445.701	417.464	468.934	434.728	470.391	391.367	537.215	486.226	557.114	566.648
DNA-directed_RNA_polymerase_I_subunit_RPA2_(LOC725719)	936.449	1037.77	1118.97	1041.98	1147.79	1149.09	905.668	785.11	386.465	518.776	543.452	471.523	487.945	494.305	479.158	497.311	497.969	506.113	568.055	736.179
40S_ribosomal_protein_S6_(LOC725647)	24161.5	24570.7	24358.4	25197.3	31991	32847.5	28831.8	22015	11962	11284.6	16242	12155.9	15706.6	17747.4	19164.9	11990.2	13693.5	15598.6	16509.8	17976.3
LOC724536_(LOC724536)	6931.53	6911.91	6385.83	7836.04	4627.2	7621.89	6997.86	7396.96	237.706	244.839	181.239	199.244	803.458	498.65	1044.86	464.665	544.701	900.79	465.184	703.089
ubiquitin_carboxyl-terminal_hydrolase_36_(LOC724537)	394.822	424.664	476.827	476.668	490.243	466.13	437.718	327.435	154.781	242.23	224.453	176.817	168.448	199.588	162.063	169.513	115.197	176.834	196.404	188.022
cytochrome_c_testis-specific-like_(LOC724543)	6.01729	5.00214	5.00987	3.0043	7.01991	7.01149	9.99824	4.00295	13.0643	12.0408	9.9594	6.09026	5.97965	9.98816	7.98501	6.98372	6.99601	11.0045	8.98566	1.99042
integrin_alpha-PS2_(LOC724548)	276.288	207.359	272.468	215.612	223.857	255.989	212.413	128.993	311.287	525.513	448.392	435.845	204.876	368.19	193.823	320.855	223.568	228.35	540.059	276.623
iduronate_2-sulfatase_(LOC724550)	110.264	81.5531	86.4423	98.1065	101.075	107.304	121.193	91.1815	101.025	92.8302	108.965	87.1644	103.276	118.397	114.512	131.965	88.0227	84.5146	106.686	111.435
BRCA1-associated_RING_domain_protein_1_(LOC724551)	211.82	264.672	273.514	279.231	286.627	337.666	269.307	218.124	132.585	221.824	209.075	195.162	201.176	184.244	223.578	194.491	154.074	171.325	223.19	218.323
elongation_of_very_long_chain_fatty_acids_protein_AAEL008004_(LOC724552)	325.355	282.806	173.75	233.629	500.532	618.846	830.649	428.277	362.914	441.006	607.78	283.212	171.137	315.954	256.646	170.707	98.0421	161.967	117.058	155.211
LOC724558_(LOC724558)	533.695	479.413	499.985	476.306	482.397	586.771	928.979	544.919	3626.39	2636.26	3703.25	1711.2	1782.66	3498.74	2067.57	3860.55	1331.24	963.881	1211.46	1515.4
cell_cycle_checkpoint_protein_RAD17_(LOC724559)	76.948	88.8977	83.8728	116.793	99.8956	91.8506	91.3785	67.1052	69.9319	64.8068	90.8909	52.9851	87.682	72.2528	87.0932	73.1599	61.0239	64.9022	71.5974	98.9054
fatty_acyl-CoA_reductase_1_(LOC724560)	1691.97	1552.15	1495.75	1603.52	2393.87	2698.51	3407.72	1900.18	512.643	600.573	562.113	600.035	677.332	415.454	705.799	449.132	626.376	665.932	568.761	835.734
E3_ubiquitin-protein_ligase_DCST1_(LOC724561)	193.3	97.8034	195.521	210.347	104.665	64.7999	164.883	93.115	148.003	119.48	143.597	114.351	87.671	119.318	119.535	109.245	154.783	153.923	113.178	135.591
LOC724563_(LOC724563)	803.895	2997.31	502.99	623.157	4070.36	2847.99	2253.03	2125.7	348.26	291.083	406.43	331.205	164.558	275.858	179.939	296.839	192.201	251.854	207.415	215.946
atrial_natriuretic_peptide_receptor_1_(LOC724571)	2.11024	3.16708	9.21679	3.16252	3.16345	3.15306	4.74434	1.05904	7.3553	4.20458	16.9641	7.42676	1.06072	4.24147	6.3758	11.6609	8.46987	4.74295	9.53398	6.37369
3-hydroxyacyl-CoA_dehydrogenase_type-2_(LOC725274)	22369.7	20864.9	18528.8	23864.3	30968.5	26468.6	20309.5	15352.1	10378.2	11679.2	12037.6	9597.34	9949.97	9622.83	10330.2	7850.64	11629.9	10672.5	10517.7	12798.3
probable_palmitoyltransferase_ZDHHC24_(LOC725183)	245.889	224.286	240.907	271.298	274.201	279.421	212.064	222.144	148.276	161.931	149.135	140.573	159.307	151.621	138.599	138.926	153.421	159.82	165.025	181.734
GPI_mannosyltransferase_1_(LOC725491)	1828.34	1542.13	1535.57	1849.83	1548.34	1705.63	1149.16	1150.38	777.29	879.39	792.632	761.258	774.831	887.019	895.589	779.936	867.819	837.016	850.473	1362.95
LOC725813_(LOC725813)	1373.01	1047.35	1517.62	1417.46	1038.88	1013.21	1333.96	689.275	831.132	845.63	1021.87	587.196	351.657	700.564	552.975	780.192	418.088	772.221	593.81	628.598
ribonuclease_kappa-B_(LOC725572)	790.805	744.467	722.523	770.582	813.778	844.035	783.954	736.418	387.768	408.554	374.705	433.816	540.761	479.265	571.733	449.667	558.972	510.733	572.335	582.101
LOC724585_(LOC724585)	549.395	379.391	452.916	471.655	592.52	620.781	545.659	372.868	427.982	504.563	494.677	438.448	529.768	720.392	621.348	489.803	431.282	548.6	437.117	490.514
nucleotide_exchange_factor_SIL1_(LOC724587)	283.595	369.593	260.08	251.644	336.663	315.596	281.683	245.952	312.601	397.505	351.33	400.781	414.19	516.333	339.758	366.621	317.461	364.348	372.292	436.84
Hermansky-Pudlak_syndrome_3_protein_(LOC724591)	132.47	119.979	97.6514	114.591	155.487	161.49	159.876	104.132	164.842	202.709	186.47	168.186	138.58	188.476	161.769	147.348	130.143	125.935	161.252	142.642
transducin_beta-like_protein_3_(LOC724596)	546.49	542.33	623.641	604.335	603.373	650.644	587.602	418.02	417.287	514.447	493.879	404.934	390.739	394.673	437.507	380.639	315.218	374.664	487.71	518.235
mitochondrial_fission_process_protein_1_(LOC724600)	75.5062	64.1365	67.4066	63.3149	68.4825	76.3812	65.0254	56.799	42.5445	48.493	69.4077	44.6044	47.3196	43.8316	50.673	46.8198	52.9125	74.0773	61.7646	52.412
transient_receptor_potential_(LOC724608)	6.81314	1.94779	5.06817	3.04095	4.86422	11.6741	9.14728	7.12873	3.03093	1.01068	2.93477	3.06063	3.91471	1.01963	0.980462	2.0388	0	1.01664	0	0
neprilysin-1_(LOC724616)	12.5676	13.9942	5.09383	16.5883	28.7398	44.626	21.8032	27.1541	7.11253	8.13012	4.09388	6.79797	8.73908	8.19082	11.0002	4.85236	6.13496	8.17047	9.00177	8.20128
cysteine-rich_motor_neuron_1_protein_(LOC724618)	500.067	362.756	490.391	520.52	647.493	536.446	517.875	424.737	2276.33	1911.92	3039.64	2279.15	695.975	1420.6	576.468	1553.61	865.601	685.373	1242.38	915.232
multiple_inositol_polyphosphate_phosphatase_1_(LOC724619)	19.6669	27.4017	38.9075	21.7056	40.3854	41.3682	26.6074	26.4751	47.1351	27.4055	61.6422	34.6318	30.675	33.6882	31.0359	24.0254	40.5509	35.5627	40.9191	41.5854
endocuticle_structural_glycoprotein_SgAbd-1_(LOC724624)	1.00705	3.00753	1.00606	0	1.00729	3.01585	14.0108	3.99323	16.2074	5.05159	6.94599	4.96008	8.93747	1.99369	16.9044	19.8694	7.99139	4.006	11.9623	17.819
LOC725452_(LOC725452)	1190.86	1194.61	1159	1128.94	1359.43	1402.54	1394.12	990.746	1095.25	1151.47	1077.11	1078.32	1114.91	1128.24	1164.02	1107.86	985.461	1019.88	1153.53	1253.94
signal_recognition_particle_9_kDa_protein_(LOC725743)	552.22	609.783	473.824	534.874	643.552	695.063	546.111	509.305	380.799	398.044	396.547	365.529	408.227	398.805	384.148	357.532	431.549	439.612	417.46	497.157
ubiquitin-60S_ribosomal_protein_L40_(LOC725943)	12662.7	11940.9	11551	12070.9	13859.3	15066	13223	9834.33	5822.4	5743.67	6275.1	5739.88	6870.66	6594.25	7079.3	5521.18	7333.15	7345.69	8633.46	8994.95
40S_ribosomal_protein_S20_(LOC726013)	8382.41	7922.6	7876.24	8265.93	10885.5	10966.7	11209.4	7988.18	5038.94	4925.32	5468.6	4182.85	5101.1	6004.33	6448.85	4901.74	5317.01	5803.78	5321.84	5958.54
tRNA_m(4)X_modification_enzyme_TRM13_homolog_(LOC724635)	137.135	133.003	155.427	156.973	159.063	158.957	151.237	126.997	59.0206	85.9496	77.8936	59.9317	83.9265	83.0246	83.0632	83.9031	91.0026	84.0084	69.9762	101.887
H/ACA_ribonucleoprotein_complex_subunit_3_(LOC724638)	632.984	477.739	501.076	634.73	686.142	652.801	588.215	454.666	174.068	162.316	136.499	157.59	178.484	212.746	205.777	204.71	230.327	191.352	288.793	273.606
COP9_signalosome_complex_subunit_9_(LOC724639)	240.956	268.757	202.402	238.124	283.63	299.833	270.814	213.274	180.587	217.646	209.376	144.179	163.665	179.279	204.007	154.949	193.477	188.348	183.832	208.463
LOC724644_(LOC724644)	1539.2	933.83	1326.35	983.816	3201.68	2220.8	4503.83	1213.31	6347.24	3416.82	5531.28	2972.23	1664.49	4122.49	2216.78	4742.88	1225.52	1660.87	1809.84	1441.78
LOC724646_(LOC724646)	332.649	365.692	397.259	401.937	393.766	426.42	329.993	353.051	504.357	371.805	733.459	480.504	328.193	362.967	364.609	341.069	363.23	285.726	340.018	324.4
N-acetylglucosaminyl-phosphatidylinositol_de-N-acetylase_(LOC724648)	127.113	113.944	133.972	118.952	131.074	131.009	130.947	102.991	85.0753	97.97	108.819	90.8919	74.0098	116.022	92.2461	77.8974	83.9989	119.008	91.8957	98.867
intraflagellar_transport_protein_43_homolog_(LOC724653)	39.235	44.7373	28.1709	23.5765	61.4459	57.5889	52.5417	44.9857	97.8406	96.9414	101.546	83.3403	53.6116	67.5233	54.5572	76.5859	46.633	45.2196	62.7721	62.676
ribonuclease_P_protein_subunit_rpr2_(LOC724659)	107.382	72.1696	76.4419	101.771	113.308	121.181	113.203	78.4893	67.9302	79.5258	67.1215	61.1973	67.6787	65.3279	53.6227	59.5355	58.8035	55.062	75.693	57.0143
A-agglutinin_anchorage_subunit_(LOC724664)	523.665	756.548	787.806	495.508	1126.5	848.496	773.101	686.18	27597.2	29817.3	37278.4	16920.7	14799.8	26934.1	19091.8	25879	20636.5	32807.5	25434.6	29067.5
protein_SET_(LOC724665)	447.163	420.135	450.471	488.439	460.212	549.014	431.564	315.052	300.981	320.108	356.944	317.553	318.844	319.676	326.406	284.482	317.786	310.306	351.853	406.804
2-aminoethanethiol_dioxygenase_(LOC724666)	259.362	282.272	264.445	319.602	287.84	286.968	295.705	240.515	230.122	254.099	278.004	217.024	197.921	261.429	217.314	169.4	189.754	184.495	199.333	230.119
LOC726446_(LOC726446)	441.27	355.083	398.278	357.5	324.819	508.111	469.586	284.833	1234.9	1322.71	492.278	1216.37	2570.86	401.8	2415.92	678.884	1366.16	904.649	1549.9	3177.58
cytochrome_c_oxidase_subunit_7C_mitochondrial_(LOC726297)	1581.25	1367.68	1249.66	1455.64	1843.64	1802.63	1793.32	1324.12	1441.9	1356.5	1441.23	1331.04	1438.72	1347.08	1780.34	1181.3	1444.55	1440.36	1341.22	1499.86
bis(5'-nucleosyl)-tetraphosphatase_[asymmetrical]_(LOC724681)	458.22	339.951	373.366	491.808	586.437	568.457	523.638	417.209	250.398	256.61	213.729	241.195	212.881	265.764	350.172	176.912	288.814	277.362	283.387	319.235
oxidative_stress-responsive_serine-rich_protein_1_(LOC724683)	346.588	335.238	373.249	317.672	417.281	409.839	358.692	278.184	290.556	300.761	333.368	260.231	218.709	303.932	249.152	267.846	184.131	283.311	270.234	308.462
protein-L-isoaspartate_O-methyltransferase_domain-containing_protein_1_(LOC724685)	373.353	376.896	419.58	321.252	459.923	474.402	493.984	323.679	738.076	706.222	901.104	650.266	406.587	605.553	552.755	550.533	457.167	426.973	400.608	458.094
disks_large-associated_protein_5_(LOC724687)	114.207	101.672	95.2054	113.792	166.59	175.844	160.808	153.438	84.0388	198.179	126.123	117.725	67.83	103.305	75.4357	103.978	108.085	71.5886	96.6423	106.881
biogenesis_of_lysosome-related_organelles_complex_1_subunit_6_(LOC724688)	225.787	222.668	206.413	217.962	251.728	220.056	202.517	198.907	173.336	190.016	224.716	174.867	163.527	191.9	185.511	167.136	189.893	167.909	176.9	167.017
RING_finger_protein_37_(LOC724690)	114.939	148.892	151.846	156.74	185.826	182.91	171.038	117.052	101.754	119.672	120.997	80.0323	100.05	116.181	112.246	106.985	97.0345	114.616	94.0324	115.104
protein_AAR2_homolog_(LOC724692)	181.078	192.187	165.423	205.282	226.911	223.147	207.69	151.999	116.008	147.176	144.859	130.861	123.898	144.289	144.118	120.866	128.005	159.005	168.841	179.849
isthmin-1_(LOC724698)	25.8872	16.1541	13.9698	19.105	25.8761	17.963	20.9666	12.9627	18.8746	16.8843	21.933	19.0073	11.0156	8.98104	4.07296	8.97322	10.9671	9.9634	4.02704	8.98252
modular_serine_protease_(LOC724703)	270.552	182.709	182.395	307.225	202.428	205.533	236.66	171.579	312.702	404.082	425.615	403.919	279.476	384.157	359.267	314.397	236.157	259.282	235.007	367.634
39S_ribosomal_protein_L23_mitochondrial_(LOC724708)	637.458	598.168	603.09	648.576	673.859	673.598	557.229	455.833	448.541	386.509	475.024	407.867	441.832	367.669	450.246	295.952	521.52	478.327	513.132	486.516
transmembrane_protein_59-like_(LOC724710)	141.072	165.902	138.946	164.894	189.066	187.925	171.925	101.196	223.007	290.745	267.659	274.71	164.434	226.089	200.187	219.843	132.015	169.015	184.978	167.901
lisH_domain-containing_protein_FOPNL_(LOC724715)	206.844	247.928	248.815	226.438	294.432	297.442	265.698	226.248	150.626	136.275	149.605	144.071	109.674	114.545	151.091	99.7292	141.119	128.074	141.268	162.494
U6_snRNA-associated_Sm-like_protein_LSm5_(LOC725641)	491.418	447.347	434.868	502.843	521.91	547.983	443.975	393.678	230.034	254.817	278.839	277.779	290.152	254.321	266.702	224.574	295.264	265.228	325.025	318.213
LOC726323_(LOC726323)	142.413	145.529	206.537	166.551	173.614	293.949	302.318	203.305	608.353	764.725	320.184	548.968	568.794	680.416	395.108	837.345	531.392	518.347	1000.98	351.776
immunoglobulin_domain-containing_protein_oig-4_(LOC726411)	3.01412	2.0025	3.01135	1.00304	6.02897	2.00637	6.00022	3.99373	4.03519	1.00665	5.96298	0.993728	3.97829	1.99528	2.98794	4.97365	3.99576	3.00211	2.99214	4.96642
vacuolar_protein_sorting-associated_protein_37B_(LOC724720)	342.539	347.472	390.269	335.458	414.162	417.654	342.941	263.73	314.53	444.64	431.365	368.547	312.943	398.487	330.295	309.985	263.343	302.183	320.063	354.17
farnesol_dehydrogenase_(LOC724721)	11057.5	14841.1	12538.3	14886.8	18657.3	20306	20992	20671.6	3036.72	2868.5	2640.54	2142.4	6304.58	4848.06	5955.38	1930.27	3326.8	5746.09	3946.27	4330.06
homeobox_protein_PKNOX2_(LOC724727)	941.676	818.532	803.888	856.683	914.792	1041.94	842.726	698.663	672.344	820.671	874.572	854.278	738.574	839.905	708.851	789.913	708.366	661.712	843.926	896.002
NF-kappa-B_essential_modulator_(LOC724728)	700.464	729.056	710.492	773.181	786.283	874.973	781.039	662.868	600.028	872.707	721.073	726.615	621.901	827.068	678.728	743.479	626.892	622.523	676.588	733.295
kinesin_6B_(LOC724731)	245.956	253.457	270.619	279.541	335.507	277.191	284.79	203.962	185.395	197.47	219.432	150.264	146.224	203.27	158.683	166.152	176.145	142.505	163.331	169.741
hemicentin-1_(LOC724734)	164.972	196.975	192.346	186.783	177.027	231.828	186.804	167.05	159.481	203.029	151.096	174.256	239.084	229.376	184.309	194.879	239.896	234.727	171.663	213.084
lipase_maturation_factor_2_(LOC724741)	1041.13	1030.99	996.322	922.821	1211.44	1208.34	996.667	768.893	902.222	1028.28	1171.1	848.118	861.893	1047.96	800.615	825.185	794.504	897.702	907.928	1015.02
PRKC_apoptosis_WT1_regulator_protein_(LOC724743)	560.426	537.308	472.817	477.524	671.694	647.157	702.145	494.108	1454.32	1359.18	1565.54	1205.71	855.582	1282.66	1030.13	1056.46	752.035	780.277	826.502	875.507
28S_ribosomal_protein_S14_mitochondrial_(LOC724744)	1529.15	1498.65	1489.52	1569.32	1698.1	1719.38	1415.1	1182.93	747.71	765.253	764.533	767.612	846.662	667.257	825.863	609.184	1107.98	873.046	1095.83	1074.2
E3_ubiquitin-protein_ligase_TRIM71_(LOC724752)	10.0894	9.91486	7.92273	5.9417	6.04663	12.0206	6.94758	6.06775	0	2.00996	1.01197	4.05018	4.04973	1.99056	3.04271	1.01189	1.01106	2.01979	2.02293	1.01363
protein_SYS1_homolog_(LOC725977)	741.726	700.56	639.811	777.755	864.209	909.908	703.041	585.391	358.567	325.995	308.906	328.624	484.382	375.127	454.026	343.7	458.499	461.244	519.852	544.084
gem-associated_protein_8_(LOC726086)	449.813	507.25	509.245	487.11	488.903	567.702	445.706	396.91	273.89	360.612	306.216	334.73	374.782	309.525	380.406	298.735	357.975	335.842	385.438	449.096
LOC725568_(LOC725568)	210.296	188.727	191.863	211.916	220.364	210.677	212.214	138.546	169.414	272.069	235.017	214.416	178.813	204.903	182.958	162.239	150.003	179.021	171.007	253.736
G-protein_coupled_receptor_Mth2_(LOC724760)	258.618	168.153	257.474	150.296	296.04	177.911	170.285	49.5446	1278.96	950.986	1250.93	1378.43	808.868	747.298	941.474	759.557	1254.8	1388.04	724.765	1005.82
LOC724761_(LOC724761)	47.8634	35.9238	43.8357	40.8483	36.8463	49.8356	41.9665	41.0713	18.8609	22.8427	45.1224	25.0844	29.091	42.1116	41.2038	45.1129	17.0167	35.9805	37.0614	36.1726
ras-related_protein_Rab-28_(LOC724762)	152.036	42.7364	50.6756	147.421	44.604	186.346	66.1859	147.575	94.0203	276.874	100.23	359.511	51.787	108.923	242.276	132.705	297.253	270.972	380.064	417.342
odorant_receptor_9a_(LOC724763)	125.79	114.817	115.703	136.731	111.899	163.627	173.896	135.178	109.481	107.488	153.403	104.192	112.21	137.258	126.447	135.173	116.077	122.655	140.144	158.442
sodium_channel_protein_Nach_(LOC724767)	4.85098	2.98845	5.81596	0	2.90915	0	1.94205	1.02357	2.0371	2.90201	1.94547	1.02427	1.02425	0	3.07812	1.02377	1.02337	0	0	2.05025
LOC724768_(LOC724768)	384.774	369.027	371.6	428.099	420.439	465.938	397.634	360.366	237.063	265.154	198.832	297.228	272.413	385.22	366.617	353.738	308.476	301.877	435.192	374.748
protein_C10_(LOC724769)	66.5372	92.5092	78.5635	77.4897	97.8296	118.733	100.048	89.757	110.698	98.2192	103.943	75.2044	79.2621	94.5457	102.176	81.3003	81.7715	98.122	97.513	101.659
LOC724770_(LOC724770)	478.735	551.575	517.644	504.034	644.375	517.255	480.647	390.253	128.216	240.604	153.309	162.589	180.444	157.247	178.759	123.236	169.162	195.913	188.25	236.898
leucine-rich_repeat_neuronal_protein_1_(LOC724772)	2276.36	2580.33	2448.54	2085.57	2362.98	3324.15	2768.23	2478.15	2162.67	2502.16	1790.47	2745.08	3235.83	3932.34	3787.58	3397.72	3397.09	3123.07	3450.66	3786.41
LOC724773_(LOC724773)	15.0059	14.9899	11.9939	8.99261	17.0017	13.993	24.9888	10.0008	5.9976	11.9873	5.9932	0.999204	3.99771	4.0019	6.00647	8.99211	5.0005	0.999999	0.999805	6.99537
tudor_domain-containing_protein_3_(LOC724775)	609.708	560.015	680.855	666.639	791.715	747.24	723.813	481.338	620.41	619.853	748.655	601.875	414.27	597.391	540.286	494.886	413.322	445.351	464.659	523.837
LIM/homeobox_protein_LMX-1.2_(LOC724778)	8.66024	6.65225	4.56636	2.35969	7.6131	11.9289	1.66359	9.93521	3.92197	8.04323	13.3045	19.0168	3.16326	8.5747	14.3884	13.2981	2.36882	16.8705	6.85989	3.95911
G-protein_coupled_receptor_Mth2_(LOC724780)	44.7932	81.8223	74.7032	67.8205	106.632	123.366	65.9559	137.058	16.9188	29.8585	16.0207	27.0495	35.0618	23.0425	71.2507	22.0277	33.9781	56.8546	37.0362	41.1134
LOC724781_(LOC724781)	615.52	528.032	632.676	485.172	878.214	1134.11	1101.74	1026.3	827.316	978.288	621.342	867.754	1223.44	1633.42	1397.6	1323.87	868.258	980.674	1479.19	1190.79
ran-binding_protein_3_(LOC724785)	1839.76	1852.27	1796.78	1850.77	2004.73	2163.09	2110.29	1456.22	959.575	1083.3	1294.35	1173.6	975.095	1007.7	1023.42	853.934	1105.38	1053.45	1111.05	1359.52
zinc_finger_HIT_domain-containing_protein_3_(LOC724786)	160.369	182.594	175.307	198.783	209.295	219	156.454	139.772	96.5628	92.3367	91.0219	96.9188	114.876	93.5172	113.024	87.2163	99.5648	102.134	144.307	146.737
STAM-binding_protein_(LOC724789)	281.37	289.676	276.544	299.485	353.339	354.925	307.963	268.763	227.625	342.48	320.025	281.712	279.133	248.377	259.411	216.643	200.495	232.076	228.62	262.073
39S_ribosomal_protein_L41_mitochondrial_(LOC724790)	535.798	519.488	453.227	619.66	623.982	623.351	523.644	405.392	308.399	288.852	333.934	244.489	305.357	273.606	360.532	278.567	352.67	307.112	357.119	366.211
LOC726407_(LOC726407)	843.005	737.028	690.634	733.785	749.327	842.011	1177.96	678.852	3177.42	2248.92	3216.05	2841.66	2101.42	1840.88	2489.21	1553.86	2165.4	1554.18	1977.82	1994.63
LOC726118_(LOC726118)	2458.39	2178.97	2143.82	2368.06	2573.82	2621.96	2285.64	1851.05	1623.99	1675.22	1566.5	1576.15	1614.81	1492.82	1860.39	1260.34	2050.86	1655.49	1705.91	1854.62
WASH_complex_subunit_1_(LOC724795)	123.893	130.835	107.803	123.752	134.812	142.765	109.935	93.0548	64.7896	86.7016	104.045	69.0619	58.0545	94.1343	57.1518	58.0763	53.0245	78.9824	83.0469	71.1107
homeobox_protein_SIX6_(LOC724796)	0.997377	0.997675	2.98947	0.996446	0.996845	0.996823	2.99622	0	0	0.993989	0	1.00185	1.00172	0	0	2.00234	0	0	1.00067	0
(E3-independent)_E2_ubiquitin-conjugating_enzyme_UBE2O_(LOC724799)	218.525	236.601	224.813	195.37	269.873	258.589	267.3	207.863	699.387	711.911	730.481	494.237	350.074	607.543	529.968	478.339	444.86	329.276	397.155	454.358
brain-specific_homeobox_protein_homolog_(LOC724801)	0	1.99868	0	0	0	1.99712	0	2.00397	0	0.995904	2.00519	2.00631	1.00306	1.00303	1.00485	5.01262	0	2.00127	0	1.00419
neprilysin-4_(LOC724803)	7.63556	1.35176	3.73882	3.73871	4.49406	1.34851	5.21515	4.57507	34.0385	16.4055	36.4583	13.6227	8.83106	43.0471	5.25899	107.568	4.95354	4.42793	12.1652	7.03355
lactoylglutathione_lyase_(LOC724808)	2323.17	2311.19	2239.57	2343.46	2351.12	2792.27	2281.35	2126.89	616.869	868.675	669.03	817.113	1513.68	1110.66	1689.31	1044.88	1316.02	1685.57	1660.68	1933.49
probable_serine/threonine-protein_kinase_dyrk2_(LOC724810)	76.8317	51.9053	70.7815	46.8537	76.7887	78.785	76.9441	46.0495	66.6036	72.5863	86.1661	82.2068	49.1165	95.21	52.2171	105.191	43.0346	58.3619	63.0808	53.1949
mitotic_spindle_assembly_checkpoint_protein_MAD1_(LOC724819)	255.456	244.663	296.208	268.18	312.194	358.041	298.785	248.643	143.154	209.832	270.499	181.364	137.794	196.298	154.517	145.255	137.109	159.933	169.525	192.836
protein_EFR3_homolog_cmp44E_(LOC724826)	232.64	260.311	251.696	305.655	291.548	269.069	303.655	257.149	222.6	229.897	292.18	233.52	163.195	202.042	186.666	196.452	135.114	147.939	233.139	213.747
NADH_dehydrogenase_[ubiquinone]_1_beta_subcomplex_subunit_7_(LOC724827)	844.865	796.394	824.939	942.129	884.856	990.498	832.103	736.042	382.375	423.597	407.495	439.031	517.859	424.988	587.802	408.045	599.315	486.96	562.429	631.714
LOC726322_(LOC726322)	125.943	278.777	85.2994	125.522	326.353	332.591	216.409	211.723	11.5609	6.73947	11.6488	15.3901	5.4957	14.5635	12.6478	8.51404	13.5724	22.1187	8.78368	13.6153
LOC726629_(LOC726629)	889.915	707.33	703.277	865.584	957.701	931.572	822.526	739.32	1091.72	1133.34	1291.53	984.644	939.069	1092.58	988.655	1082.24	860.338	909.969	863.221	1138.36
elongator_complex_protein_5_(LOC724842)	157.792	155.984	161.665	155.184	195.34	198.458	168.204	115.207	114.588	115.006	111.589	73.4795	83.8128	122.019	103.742	86.5501	96.8097	93.2305	107.049	115.207
LOC724847_(LOC724847)	20.4899	13.4151	25.7658	13.7158	25.7738	58.356	26.5979	29.3927	23.6553	46.2559	29.0042	17.4166	19.2119	41.6356	28.5941	25.4428	22.7627	15.5892	37.2662	24.9093
BRO1_domain-containing_protein_BROX_(LOC724850)	91.1786	88.9149	108.356	81.8891	123.931	79.9314	116.933	83.3582	79.8654	119.444	100.102	102.026	105.664	107.874	114.928	82.9788	69.0942	97.0177	90.0137	96.24
LIM_domain_only_protein_3_(LOC724851)	108.658	88.6645	98.7415	109.143	104.444	113.293	120.398	96.7945	110.945	138.742	148.705	123.418	78.9881	131.451	71.5086	106.69	105.847	78.6339	135.065	91.4869
probable_G-protein_coupled_receptor_Mth-like_1_(LOC724853)	190.353	322.239	195.126	180.235	343.565	314.8	247.912	194.303	70.3912	61.5108	90.3331	69.4007	40.1528	73.223	77.4378	60.1878	45.0515	51.9636	47.094	69.4001
LOC724856_(LOC724856)	188.874	193.768	169.78	190.56	213.004	213.335	131.926	143.07	121.674	173.487	128.016	128.072	134.267	148.221	116.272	142.366	160.302	121.978	158.998	153.17
nuclear_envelope_integral_membrane_protein_1_(LOC724862)	92.285	82.9904	116.221	93.564	117.482	131.842	80.4902	81.5311	38.0939	43.7839	32.1712	34.8081	53.1107	34.5244	39.0516	37.2647	32.5338	38.7097	44.6056	45.3751
elongation_of_very_long_chain_fatty_acids_protein_AAEL008004_(LOC724867)	57.9456	192.238	164.697	56.8857	171.813	214.614	212.575	95.0597	5.00475	11.9587	13.0058	9.35978	17.0205	11.0151	26.0695	15.0077	13.006	36.9917	30.0171	23.6284
peptidyl-prolyl_cis-trans_isomerase_H_(LOC726409)	157	142.878	160.855	153.819	167.246	181.78	148.927	147.43	65.9176	64.885	72.9515	51.9849	68.2192	79.0586	82.1272	66.1657	69.0144	85.9943	84.064	124
cytochrome_b5_(LOC726850)	181.235	206.272	128.114	161.316	300.856	319.868	290.869	170.319	41.3808	91.1643	66.3771	83.8689	57.8716	40.6491	78.4515	95.4574	96.2838	73.0122	124.525	104.017
methionine_aminopeptidase_1D_mitochondrial_(LOC724879)	442.985	429.311	425.05	475.969	540.055	507.417	476.449	365.874	421.487	450.856	516.214	392.389	410.77	426.534	442.607	377.419	350.953	356.886	393.873	449.155
zinc_finger_protein_395_(LOC724885)	800.003	796.257	658.172	630.229	703.577	770.858	1179.13	539.392	564.104	614.114	818.117	988.106	302.532	415.715	342.107	409.292	491.123	249.183	620.233	482.571
ras_association_domain-containing_protein_2_(LOC724888)	114.766	129.465	122.276	125.568	140.2	144.624	133.905	87.1478	116.346	194.942	228.495	138.553	129.284	119.251	128.511	111.203	97.0741	118.952	92.11	114.39
histidine-rich_glycoprotein-like_(LOC724892)	0.996026	0	0	0	0	0.995409	0	0	0	0	0	0	0	0	0	0	0	0	0	0
arginine-glutamic_acid_dipeptide_repeats_protein_(LOC724895)	52.107	63.5492	53.1603	43.7741	56.9981	103.591	92.7877	75.8953	21.1893	29.2469	14.9554	28.5704	45.6344	33.6582	55.1981	24.3661	35.0957	44.4424	23.168	39.2081
transmembrane_protein_170A_(LOC724896)	113.732	101.576	124.757	130.228	157.113	135.169	117.344	113.36	83.8777	100.572	74.4359	81.4418	80.7528	105.846	97.4416	94.5267	101.245	79.5564	86.0168	108.546
transmembrane_protein_203_(LOC726521)	111.811	90.7566	71.6158	91.3618	106.458	117.851	76.5872	68.2026	57.0109	68.5779	54.4993	49.3766	64.2377	71.8684	55.4034	69.18	63.4174	61.3885	76.7389	69.406
cytochrome_b5_(LOC726860)	10048.3	10098.9	11463.5	10882.5	13117.5	13014.9	12470.1	9637.99	3952.53	6197.64	2822.3	6347.24	11584.4	4522.14	10681.3	3517.04	13001.1	11754.2	11537.7	13584.6
acylphosphatase-2_(LOC724904)	18.6544	14.2045	16.8971	22.9091	6.06393	6.1952	20.3833	5.24401	18.6879	5.64227	2.81888	16.5792	2.8205	21.9367	5.80101	23.0107	11.8024	13.2545	21.1667	25.7433
Krueppel-like_factor_11_(LOC724908)	14.7367	5.99959	6.98653	4.99075	9.98293	7.98865	10.014	6.02242	12.8346	3.97852	17.7232	4.02468	4.02352	8.04156	12.0928	10.0548	8.02675	5.00815	3.01241	6.04658
LOC724909_(LOC724909)	464.995	425.118	473.001	419.647	483.919	479.126	401.664	347.777	1542.82	1303.58	1675.33	1508.44	479.715	661.029	532.167	867.086	684.41	427.387	705.244	588.977
protein_hairy_(LOC724914)	6.98603	11.9792	11.9979	12.9617	15.9594	9.96926	10.9922	7.00701	18.9329	12.9307	18.1232	13.0296	9.01944	15.0312	6.02368	15.9631	10.0075	11.9952	5.00586	10.0335
Usher_syndrome_type-1G_protein_homolog_(LOC724915)	63.4986	48.8006	47.9031	52.9682	51.689	50.8045	61.0875	42.0619	101.438	154.671	101.45	112.44	71.0332	113.506	67.8447	92.0057	98.576	82.5627	83.7821	72.1355
inactive_serine_protease_scarface_(LOC724917)	8912.42	6579.44	10266	8072.66	5939.5	7409.24	6613.72	4530.62	4266.42	2983.27	5407.48	2691.58	1538.22	2375.03	1447.5	2274.75	2047.27	2783.78	1909.51	2438.34
anaphase-promoting_complex_subunit_15_(LOC724920)	110.002	105.483	81.8261	103.473	133.475	130.306	89.1947	70.7676	47.963	31.551	51.3174	53.255	64.2699	39.7255	56.3615	32.6451	51.8507	44.0669	54.6767	72.7495
LOC724921_(LOC724921)	102.173	105.674	64.187	76.5902	117.584	125.09	134.74	80.6046	288.281	390.062	342.077	258.021	426.215	479.104	387.739	346.087	399.25	366.997	454.298	499.261
protein_FAM117B_(LOC724924)	150.971	157.374	158.671	121.287	190.369	157.668	152.155	114.634	147.737	166.434	196.43	135.626	118.608	167.557	109.986	111.556	73.2682	130.12	122.671	153.016
serine/threonine-protein_kinase_tricorner_(LOC724929)	1098.09	957.292	798.745	929.625	1329.65	1267.89	1583.84	942.096	1252.76	1212.04	1574.91	1347.47	846.776	1259.4	915.039	1433.02	1010.53	888.212	915.103	1104.29
C3_and_PZP-like_alpha-2-macroglobulin_domain-containing_protein_8_(LOC724931)	263.91	343.926	365.415	327.922	379.782	415.828	326.022	315.1	136.902	170.644	145.102	156.707	175.399	178.686	180.47	169.697	161.706	188.588	214.085	256.805
xyloside_xylosyltransferase_1_(LOC724932)	196.935	163.831	162.8	156.657	180.774	183.793	176.294	125.045	232.547	247.417	264.927	192.97	159.04	190.185	174.352	171.961	147.335	145.36	139.107	163.09
zinc_finger_CCCH_domain-containing_protein_14_(LOC724937)	246.896	215.496	252.027	247.254	284.263	281.345	284.347	181.827	216.12	212.997	310.883	237.504	172.052	234.28	177.534	225.732	181.384	154.137	202.796	215.139
phosphatidylinositol_glycan_anchor_biosynthesis_class_U_protein_(LOC724943)	585.699	600.982	593.924	627.902	637.923	670.33	554.856	467.131	353.698	434.722	372.679	365.159	405.865	424.798	418.556	381.774	374.757	437.18	478.197	519.142
peptidyl-tRNA_hydrolase_2_mitochondrial_(LOC726369)	287.271	289.419	262.618	280.504	304.854	320.863	281.079	255.579	147.45	184.643	156.496	159.056	196.489	157.276	191.28	162.878	200.591	201.686	214.41	233.894
LOC726486_(LOC726486)	380.27	455.373	375.46	386.323	463.527	470.809	443.872	421.474	404.449	509.614	506.287	439.655	346.071	456.23	406.433	399.835	424.227	390.178	424.502	469.443
LOC726429_(LOC726429)	42.1848	54.0597	37.1285	37.0385	57.2299	43.1198	18	11.9825	68.5539	55.3353	119.285	67.6003	40.7919	80.4532	63.89	36.8271	95.3789	79.0516	89.7788	102.408
1-acyl-sn-glycerol-3-phosphate_acyltransferase_beta_(LOC724951)	199.892	182.048	155.895	183.868	294.767	274.76	258.566	272.593	47.9951	69.4993	33.7496	39.0323	180.998	39.1545	214.997	21.8461	117.26	159.048	63.2734	239.299
sodium-independent_sulfate_anion_transporter_(LOC724952)	290.129	204.897	197.342	220.221	179.724	238.374	302.604	227.778	506.735	235.866	416.546	261.991	359.366	213.573	216.759	171.972	339.413	478.189	239.158	572.616
U6_snRNA_phosphodiesterase_(LOC724953)	103.506	69.4274	95.0498	87.9374	103.244	108.313	95.871	93.8694	59.3077	53.1818	54.754	38.7616	40.7769	66.9224	69.992	36.8978	47.9032	66.5838	55.818	56.5898
rhodanese_domain-containing_protein_CG4456_(LOC724954)	99.3242	97.6874	118.984	126.678	112.572	135.381	113.564	111.813	64.8293	60.8062	64.6205	63.0562	75.5501	65.814	80.2091	47.0622	75.3149	85.7878	78.7389	86.3008
LOC724971_(LOC724971)	1575.24	1461.75	1574.65	1271.06	2071.13	1780.89	2239.84	1070.01	2216.89	1812.91	2956.33	2121.81	1509.39	5101.17	1953.79	2558.1	1498.81	2039.87	1486.11	2015.2
tubulin_polyglutamylase_TTLL7_(LOC724974)	144.937	180.659	79.892	117.814	200.831	252.521	138.925	145.063	101.772	134.651	141.983	103.031	97.0399	95.0996	83.1743	124.002	90.2498	59.9862	107.06	109.084
partitioning_defective_protein_6_(LOC724977)	224.112	253.837	298.094	228.873	249.071	215.93	175.059	166.019	154.172	425.146	246.756	303.769	164.844	492.423	197.124	344.801	97.9645	169.23	132.336	144.925
forkhead_box_protein_A2-A-like_(LOC724979)	17.0776	11.0571	6.02222	9.03313	8.42484	16.0654	17.1097	6.05101	23.0063	32.0221	25.2436	30.3116	16.1628	20.1956	21.708	19.1817	16.1308	24.1362	15.132	22.2583
retinal_homeobox_protein_Rx1_(LOC724983)	0	1.99372	0	2.01066	0	0	2.00784	3.00997	0	2.0143	3.001	1.00042	2.00193	1.00308	4.00998	2.00176	1.00361	0	4.01057	5.95331
torsin-1A_(LOC724985)	195.047	213.967	209.124	233.809	234.254	252.873	228.17	213.525	118.057	143.479	134.337	144.418	136.101	164.353	134.082	122.052	131.466	144.722	152.898	178.916
LOC724988_(LOC724988)	393.271	342.408	295.219	312.378	400.253	384.457	345.181	302.13	230.334	194.944	233.916	219.433	238.697	240.594	259.82	240.944	212.348	194.311	232.168	255.891
histone_H2B_(LOC726447)	167.367	283.849	218.475	177.363	173.727	236.566	222.14	114.672	107.806	105.461	116.074	83.0403	99.9746	118.358	78.2927	105.019	104.76	78.1052	173.861	138.667
protein_transport_protein_Sec61_subunit_gamma_(LOC726721)	2851.99	2713.02	2606.06	2871.36	2613.29	2681.63	2042.39	2049.74	1815.31	1707.46	1709.05	2042.46	2930.1	1137.21	2054.53	1480.79	3294.92	2238.38	3205.99	3400.09
phosphatidylinositol_4-phosphate_5-kinase_type-1_alpha_(LOC724991)	347.39	301.807	261.09	266.695	441.925	584.707	441.06	410.59	464.339	422.954	549.768	555.803	363.548	627.295	452.893	427.569	316.107	264.599	547.124	391.27
1-acyl-sn-glycerol-3-phosphate_acyltransferase_alpha_(LOC724995)	340.694	290.765	246.8	275.262	213.986	205.598	133.936	132.079	1858.37	1453.39	2027.95	1636.48	973.004	1541.88	798.019	1857.07	893.493	569.592	858.874	906.871
protein_naked_cuticle_homolog_2-like_(LOC724997)	43.8751	30.9346	56.7875	61.7709	73.7436	57.8095	71.9427	34.0452	34.7443	50.6522	42.114	45.1516	29.0908	36.0955	42.2085	40.1001	16.0157	48.9735	30.0497	41.1962
sodium/bile_acid_cotransporter_7_(LOC724999)	135.867	163.296	111.268	134.713	197.333	182.881	158.032	129.425	161.967	154.831	202.763	119.218	139.3	167.269	166.992	151.646	111.744	128.368	125.009	138.061
protein_trapped_in_endoderm-1_(LOC725008)	474.091	559.854	587.186	634.594	609.554	562.101	627.401	480.901	1304.04	1611.3	1872.16	1572.54	668.501	1208.66	806.479	853.934	745.164	702.059	771.06	1173.8
putative_protein_DDB_G0282133_(LOC725009)	326.437	308.427	265.187	268.256	345.299	373.974	351.571	278.252	255.355	260.968	277.787	265.026	197.411	254.507	231.895	233.551	241.159	219.902	213.026	248.958
cytochrome_c_oxidase_assembly_protein_COX18_mitochondrial_(LOC725011)	165.297	128.097	167.918	139.75	164.643	163.237	133.767	123.175	59.4505	74.363	54.5577	66.181	99.0149	80.3457	72.277	80.6631	89.014	86.4876	127.203	105.903
zinc_finger_protein_25_(LOC725012)	103.659	89.8556	104.811	125.666	112.751	102.774	128.03	92.0816	127.376	163.718	181.353	135.255	85.1877	106.203	107.384	95.124	66.0443	88.9688	90.0904	101.288
sister_chromatid_cohesion_protein_DCC1_(LOC725013)	75.7069	91.6952	91.1159	94.5229	99.1581	76.8486	102.905	94.6859	75.6419	80.0503	83.1773	58.3289	70.2948	90.5081	63.9518	71.8677	47.9832	50.9543	61.5436	75.7255
phosphomevalonate_kinase_(LOC725018)	94.6661	101.229	92.5596	81.3815	92.6751	92.4843	78.0268	79.8102	104.934	94.0012	83.2593	69.3607	84.7156	71.7122	77.4718	56.5702	76.9222	70.0764	95.6219	93.1973
mediator_of_RNA_polymerase_II_transcription_subunit_26_(LOC725023)	189.715	199.177	227.005	241.189	267.876	281.354	236.875	243.686	116.351	131.958	137.984	136.52	154.801	147.203	146.634	144.173	148.645	148.253	167.573	178.394
peroxisome_biogenesis_factor_10_(LOC725025)	284.6	316.341	288.475	316.355	313.472	285.396	223.912	240.636	181.825	276.261	224.831	222.014	262.901	221.574	228.637	206.691	248.742	238.791	275.39	306.992
F-box_only_protein_6_(LOC725028)	251.096	269.879	242.17	264.807	340.31	334.016	347.121	289.855	233.41	237.688	221.658	192.144	227.773	201.848	244.52	207.213	182.223	238.632	234.219	296.621
leucine-rich_repeat-containing_protein_15_(LOC725041)	5.99112	37.9427	5.98578	10.9727	61.8782	85.8183	20.9864	73.0585	38.8281	55.7532	52.0566	23.037	21.1586	32.0728	19.0632	34.0366	14.0086	47.9849	9.0079	19.0471
protein_DPCD_(LOC725045)	280.956	253.195	277.941	308.605	255.771	285.084	224.064	217.512	150.905	183.051	187.566	177.593	213.343	159.06	189.794	132.043	190.689	179.189	187.412	207.752
nucleolin_1_(LOC725047)	5010.12	5247.7	5133.55	5650.12	5509.95	6240.81	4734.9	4460.5	857.016	1192.23	930.188	1115.37	1468.08	879.436	1021.72	884.17	1491.48	1414.5	1626.2	2240.41
UPF0193_protein_EVG1_(LOC725050)	2.00685	0	0	4.00756	2.00688	1.00211	2.99983	1.99798	3.01812	1.00434	1.99086	0	0.996124	0.998561	2.99285	0.996127	1.99871	2.0011	2.99456	0.994476
odorant_receptor_13a_(LOC725052)	1.999	0	0	0	0	0	0	0	0	0	0	0	0	0	0	0	0	0	0	1.00335
protein_odd-skipped_(LOC725053)	13.7507	13.9754	20.1465	15.9524	13.9639	27.9275	36.9602	19.0193	57.6758	72.6062	55.0962	72.1673	21.0462	44.0927	19.0768	33.0546	19.0149	21.9911	139.174	31.1059
nuclear_envelope_phosphatase-regulatory_subunit_1_(LOC725054)	129.519	135.56	170.073	161.418	158.293	166.118	130.794	106.761	124.45	112.364	121.007	91.321	102.559	102.765	104.955	82.8206	83.5378	94.7963	126.7	115.294
glyoxylate/hydroxypyruvate_reductase_A_(LOC725056)	280.462	260.404	313.07	344.473	293.457	325.619	301.769	253.784	135.948	166.253	178.752	164.01	164.169	154.922	143.972	132.899	157.081	192.538	173.298	224.298
GS_homeobox_1_(LOC725058)	0	0.999274	1.99867	0.999035	0.999918	0	0.999558	2.00036	0	1.99726	1.99824	0.999473	0	2.00127	1.00134	0	1.00019	0.999997	1.9999	0
protein_kish-A_(LOC725059)	194.587	204.827	170.24	192.236	203.921	257.706	202.931	167.453	244.318	318.888	198.77	236.86	240.161	182.812	223.585	184.565	187.719	163.279	195.903	234.522
coenzyme_Q-binding_protein_COQ10_homolog_B_mitochondrial_(LOC725060)	85.5728	81.0514	67.3853	89.4917	89.9141	93.4609	52.0152	56.8842	30.385	29.2946	46.6036	26.7648	29.7699	33.8714	31.7973	29.7835	20.9493	39.0402	41.8423	47.4792
LOC725061_(LOC725061)	774.527	798.674	826.588	854.86	902.374	1044.98	922.102	681.944	505.122	658.509	612.734	475.694	459.481	447.237	444.288	395.047	395.428	447.748	476.931	555.898
39S_ribosomal_protein_L4_mitochondrial_(LOC725062)	673.873	682.618	684.113	744.831	655.346	739.947	578.546	515.523	207.514	349.022	285.47	278.396	330.489	223.15	310.835	203.494	332.046	342.651	388.648	410.555
DNA_fragmentation_factor_subunit_alpha_(LOC725070)	325.925	352.406	316.152	277.138	469.29	385.096	377.891	310.481	291.506	282.648	350.492	231.499	309.63	304.683	275.154	327.464	282.197	278.898	299.331	326.9
GATA_zinc_finger_domain-containing_protein_14_(LOC725079)	251.223	261.361	209.296	244.999	251.01	300.971	268.786	238.355	254.892	284.825	306.695	280.092	242.875	300.465	265.445	215.634	293.427	249.942	259.388	281.511
LOC725082_(LOC725082)	96.3565	1785.27	39.4898	93.7303	3454.75	2027.91	1617.39	2096.02	24.7801	28.9511	24.981	21.3181	16.1434	21.341	22.8811	31.6203	21.7062	28.6102	19.0632	24.4173
LOC725084_(LOC725084)	35.6249	30.069	32.9323	34.499	34.9617	39.0645	42.1417	29.0143	29.9884	50.8427	44.4608	37.0218	33.4931	26.0406	47.1285	25.1505	34.2141	40.1505	31.3529	42.0527
basic_helix-loop-helix_neural_transcription_factor_TAP_(LOC725085)	249.024	145.629	175.362	187.994	165.386	267.923	369.749	174.114	56.9001	45.7421	72.0501	51.9746	45.6699	93.7428	62.2143	92.5876	88.1819	90.0397	96.6677	78.09
phosphatidylinositol_N-acetylglucosaminyltransferase_subunit_P_(LOC725086)	550.096	531.326	495.087	527.699	567.68	607.645	492.355	453.236	381.671	495.475	402.982	434.569	501.795	519.115	523.398	409.948	465.254	464.862	504.231	623.536
lachesin_(LOC725091)	187.759	150.533	148.409	169.893	198.583	132.153	185.086	132.904	89.6934	81.8017	149.287	120.392	91.2774	105.161	81.5318	79.9878	84.2989	73.5669	76.8983	117.695
E3_ubiquitin-protein_ligase_RNF220_(LOC725092)	408.327	424.086	393.3	368.391	438.859	487.548	481.945	244.448	217.918	339.454	431.44	291.124	230.651	273.516	296.454	261.929	359.728	288.326	290.049	286.471
phosphofurin_acidic_cluster_sorting_protein_2_(LOC725093)	207.259	258.604	140.61	158.592	286.922	342.119	365.739	222.574	138.46	171.726	162.338	209.351	146.708	99.4322	129.274	135.51	216.311	123.005	227.735	238.71
UDP-glucuronosyltransferase_1-8_(LOC725106)	253.441	152.72	200.378	93.7254	193.483	125.655	152.889	79.3461	179.923	83.5215	64.1248	87.2212	97.2324	115.255	133.599	46.0843	126.102	197.927	126.156	182.674
early_nodulin-75_(LOC725108)	39.0575	502.239	16.724	46.4554	749.805	577.061	365.504	652.15	15.7443	22.2353	18.6883	8.31882	13.0874	13.0833	9.36509	6.48201	25.1936	15.8409	19.6062	6.55329
chymotrypsin_inhibitor_(LOC725114)	168.953	180.073	180.21	145.616	298.203	318.695	500.221	117.334	4309.86	4439.38	5096.86	3696.08	1910.15	2163.07	2769.82	3214.72	3115.22	2125.16	2719.67	3489.53
poly(U)-binding-splicing_factor_half_pint_(LOC725115)	2186.13	2014.1	2314.61	2162.81	2294.2	2614.21	2958.47	2016.82	1184.4	1121.07	1297.71	1354.96	1180.34	1233.98	1167.22	1115.76	1279.17	1162.99	1416.11	1526.77
LOC725122_(LOC725122)	1072	905.901	973.617	821.882	1124.74	1140.72	1291.93	813.65	2097.54	1949.86	2683.39	2429.77	2459.29	4100.66	3082.65	4262.77	2412.55	2444.37	3347.81	2860.32
coiled-coil_domain-containing_protein_85C_(LOC725125)	361.551	528.213	290.318	282.385	557.82	551.88	651.568	473.403	222.949	170.286	187.234	181.322	416.732	446.151	413.081	357.879	597.56	367.27	642.656	620.192
LOC725127_(LOC725127)	104.428	97.4697	69.9806	70.7894	81.12	115.317	181.295	70.5135	51.9202	64.6186	58.5849	86.8961	34.2464	33.4187	39.8096	37.5661	42.706	51.3086	52.7712	64.5486
LOC725130_(LOC725130)	236.467	239.894	239.5	206.443	287.315	247.93	275.044	181.615	214.161	259.457	257.066	278.291	154.852	218.199	123.029	158.232	157.494	136.955	285.195	160.726
phosphatidylinositol-glycan_biosynthesis_class_X_protein_(LOC725135)	107.472	124.252	106.164	106.416	120.7	129.404	101.103	83.5649	77.227	86.512	85.1596	76.1699	82.037	108.069	78.8733	78.5083	75.5836	67.3918	65.6819	70.7475
copper_transport_protein_ATOX1_(LOC725138)	340.569	373.029	332.757	342.241	431.949	409.763	339.859	323.805	240.546	257.548	257.254	208.992	279.953	259.351	239.646	231.013	292.743	279.792	302.057	315.432
MICOS_complex_subunit_Mic10_(LOC726902)	1421.43	1272.75	1313.21	1485.15	1448.63	1523.94	1335.1	1107.39	752.31	788.457	705.092	775.49	921.426	683.164	862.119	613.084	940.64	886.492	1007.9	1222.66
serine_protease_snake_(LOC725154)	375.273	379.046	387.681	457.03	371.432	537.452	400.645	228.187	671.603	1137.19	754.194	852.806	1033.89	805.769	886.016	676.183	709.928	677.845	973.047	1106.59
LOC725157_(LOC725157)	122.013	11.8449	141.847	227.919	170.755	160.687	126.148	100.213	111.887	131.748	13.0209	21.0426	101.215	117.159	172.593	10.0174	75.9037	10.0157	14.9265	101.132
peptidoglycan-recognition_protein_1_(LOC725158)	66.3129	33.0417	111.111	28.086	88.4277	123.395	77.3047	22.9637	399.851	423.489	416.565	773.067	125.312	420.983	132.46	588.134	214.77	358.729	859.457	707.549
aquaporin_AQPAe.a_(LOC725165)	494.863	437.236	424.849	569.317	444.354	605.948	326.371	536.862	53.06	19.3378	15.1625	24.8922	102.302	53.9741	107.721	56.7494	76.1288	56.9211	52.8327	72.5866
G_patch_domain-containing_protein_11_(LOC725173)	129.598	123.007	121.152	133.271	149.285	144.131	145.961	86.9517	52.1626	65.1293	67.7948	53.9437	59.8539	39.9751	49.9563	49.8711	77.6923	63.017	71.929	82.8427
zinc_finger_protein_470_(LOC725174)	44.9312	54.9159	54.8667	53.8634	75.8464	70.8469	64.9575	41.0337	36.3939	38.8246	55.0632	56.0937	41.0666	28.2336	27.0914	36.0406	11.0215	29.9903	27.0884	40.1027
LOC107963970_(LOC107963970)	647.467	426.833	306.942	195.264	325.149	677.851	1149.83	325.206	2638.88	414.295	2005.1	924.72	801.306	1461.25	1393.85	774.349	424.286	1077.06	1808.13	719.073
homeodomain-only_protein_(LOC726978)	226.878	142.817	200.319	174.737	136.288	141.991	157.949	68.9762	290.831	388.667	324.262	391.562	283.559	426.039	351.58	437.056	431.242	385.787	383.04	507.81
protein_snail_(LOC725190)	27.583	15.0272	14.1056	9.05013	16.7459	26.4838	28.5895	24.7127	25.4128	16.6903	29.0197	24.9612	21.0537	23.499	29.0589	26.5903	25.0703	24.2639	21.0505	27.0012
protein_giant_(LOC725191)	1.08444	4.33332	0	1.8559	0	2.16694	2.16721	3.87411	5.41731	3.24835	1.08298	0	3.25076	4.65259	0	2.1665	0	4.37416	3.25185	3.97686
major_facilitator_superfamily_domain-containing_protein_6-A_(LOC725192)	32.1883	79.5785	56.3222	40.3721	136.539	69.2695	67.9464	80.7322	69.7753	115.933	56.1465	43.1403	22.0668	27.1072	28.5756	12.0344	47.0452	13.9926	12.0193	13.0396
IQ_and_AAA_domain-containing_protein_1-like_(LOC725200)	1.99504	1.9959	6.97637	2.98982	1.99391	3.98802	4.99547	7.00673	4.96821	1.98786	1.00191	1.00254	1.00237	4.02041	2.00835	2.00359	3.00204	4.99692	1.00121	0
39S_ribosomal_protein_L21_mitochondrial_(LOC725201)	673.78	630.614	623.05	709.755	712.054	729.677	601.15	552.862	276.079	335.893	305.733	240.8	330.218	279.436	268.104	260.804	337.685	288.811	333.226	353.58
chymotrypsin_inhibitor_(LOC725202)	1666.17	1484.12	1448.23	1548.87	2667.09	2781.32	2066.92	1356.93	4722.93	6122.44	5069.02	5348.79	2719.19	2884.85	1517.83	2560.32	2397.34	2905.93	4103.32	1770.87
tyrosine_aminotransferase_(LOC725204)	78.931	72.9268	416.238	107.763	177.849	88.4537	117.795	106.043	379.088	238.388	352.959	222.676	188.805	320.198	289.466	317.37	277.093	515.31	531.951	311.92
protein_UXT_homolog_(LOC725210)	97.3747	97.0842	101.817	79.1798	93.3669	125.309	94.9937	91.8838	56.3945	85.4393	69.6359	84.054	76.6563	77.8331	82.7494	65.7072	73.9383	91.9053	86.8128	90.4188
lysM_and_putative_peptidoglycan-binding_domain-containing_protein_3_(LOC725212)	105.233	111.019	105.138	99.0795	123.235	108.147	86.9782	81.9486	132.467	145.011	159.475	109.657	112.738	137.897	118.988	86.7608	118.953	102.12	111.864	112.587
DNA-directed_RNA_polymerase_I_subunit_RPA1_(LOC725216)	723.356	729.587	729.666	764.26	837.053	935.958	893.219	694.459	279.106	432.965	376.176	326.219	352.892	339.954	392.455	341.974	358.564	390.845	348.803	428.587
protein_PFB0145c_(LOC725217)	1464.77	2437.74	2248.12	4225.33	773.793	2734.63	521.707	334.846	18420.1	34858	31402.8	26119	15388.5	24173.3	25669	37782.9	15404.4	24162.9	39548.1	36052.2
growth_arrest-specific_protein_2_(LOC725218)	62.9781	59.7623	68.7874	54.653	41.5305	68.0262	65.1206	31.9526	65.0212	72.6858	69.7983	73.0427	40.9881	69.3934	48.7002	59.2049	38.9829	63.0438	89.5889	56.3499
TWiK_family_of_potassium_channels_protein_7-like_(LOC725219)	19.0006	23.0031	30.9732	14.9829	21.9935	26.9781	31.9845	25.0054	21.9742	30.9471	31.9774	20.9929	15.9974	33.0236	21.0317	32.9834	30.006	30.9981	21.0003	27.9983
ninjurin-2_(LOC725225)	334.873	176.843	79.9214	135.928	327.986	185.83	523.942	129.064	953.53	161.69	1519.69	371.338	46.9987	53.0421	71.1171	43.9833	34.0079	45.9962	61.0051	55.0076
gem-associated_protein_6_(LOC725227)	65.5329	63.1752	46.3352	51.3272	60.4305	53.3318	55.0271	56.8452	37.5799	38.4858	36.6253	21.7682	27.7387	38.8108	36.701	28.751	24.9484	29.0364	32.8507	31.5807
protein_scabrous_(LOC725237)	95.7687	88.7139	80.7335	97.6754	100.698	103.61	93.9295	61.0709	217.107	307.146	243.744	197.554	123.324	183.511	142.638	166.341	105.091	139.34	184.292	162.352
RNA-binding_protein_33_(LOC725239)	4348.26	4090.75	4985.58	4400.83	3932.84	4181.45	3678.04	2445.22	174.223	160.964	206.959	124.379	87.649	145.169	135.983	174.678	97.6253	183.312	112.16	165.323
mitochondrial_import_inner_membrane_translocase_subunit_Tim9_(LOC725240)	437.928	380.001	418.119	427.159	403.776	471.271	333.672	290.053	131.188	166.389	135.8	146.986	264.141	189.019	203.675	122.457	231.645	216.02	306.761	306.55
protein_eiger_(LOC725245)	283.374	397.44	255.125	225.767	478.647	401.441	406.254	254.037	1370.67	637.444	1204.86	731.289	353.407	497.299	644.228	545.461	273.03	351.742	259.702	302.941
GATA_zinc_finger_domain-containing_protein_8_(LOC725252)	397.88	407.066	407.213	412.129	477.914	473.259	513.744	356.621	263.93	386.927	362.617	349.795	313.645	295.187	298.177	261.407	257.293	310.876	363.702	363.217
endothelial_zinc_finger_protein_induced_by_tumor_necrosis_factor_alpha_(LOC725254)	16.9711	12.9791	22.9404	28.9222	19.9558	21.9493	17.9879	15.0133	249.863	224.915	360.598	215.361	100.182	214.978	87.3122	184.24	50.0336	54.9807	63.0633	99.2829
very-long-chain_3-oxoacyl-CoA_reductase_(LOC725258)	1783.6	1784.58	1447.34	1992.19	2424.24	2623.31	2514.53	2176.9	1395.95	1536.95	1762.38	1735.16	1089.34	1528.51	1201.62	1521.81	1212.91	1027.26	1559.61	1451.34
LOC725260_(LOC725260)	81.8151	101.811	84.7326	91.7079	98.7209	116.675	112.65	92.1014	25.8424	40.764	39.0785	73.2069	84.2064	57.1286	62.2639	37.0699	86.0708	88.2173	321.424	109.413
carbonic_anhydrase_6_(LOC725261)	1.00668	0	2.01155	2.01048	5.03299	4.02199	2.90227	2.0071	3.02466	0.969731	6.00438	1.00087	1.00138	4.01351	2.00585	1.00127	0	1.00459	1.00292	4.00087
tumor_protein_p53-inducible_nuclear_protein_2_(LOC725263)	1901.43	1679.61	1588.25	1383.5	2634.15	2752.84	2335.76	1685.36	1206.58	954.128	1104.36	1151.03	1182.76	1581.96	1280.29	1683.41	1155.82	1253.08	1294.73	1469.06
LOC725264_(LOC725264)	15.3011	14.3534	11.4656	12.5544	16.2476	23.9116	3.8323	10.23	12.3796	12.3846	36.7951	15.3883	8.41914	12.6617	12.5231	15.1497	4.79854	11.5001	10.6883	8.66735
membrane_magnesium_transporter_1_(LOC726894)	243.162	244.315	210.731	251.112	260.275	271.34	254.978	228.453	260.318	310.408	282.444	257.349	252.596	274.361	242.993	246.671	209.772	221.321	266.574	325.164
zinc_finger_protein_271_(LOC725279)	9.00046	6.99421	4.99576	5.99325	13.9961	4.99602	10.9947	7.00147	9.98862	12.9782	20.9847	11.9957	2.99946	14.0099	12.0179	12.9932	11.0021	9.9994	21.0001	9.99914
LOC725283_(LOC725283)	691.39	779.463	530.953	553.83	1017.34	876.161	1116.61	639.786	145.296	125.713	163.761	94.8472	83.9382	152.008	111.054	140.796	113.935	164.065	144.091	193.381
sulfhydryl_oxidase_1_(LOC725287)	267.413	241.604	247.952	259.257	280.276	256.57	248.827	200.193	346.686	468.817	389.614	348.317	334.482	323.115	345.587	288.516	217.159	268.916	221.931	265.788
probable_28S_ribosomal_protein_S16_mitochondrial_(LOC725291)	607.925	510.547	561.49	630.272	580.132	653.294	439.434	471.941	242.112	305.131	275.791	299.903	393.141	279.08	340.467	260.194	447.63	316.463	476.262	463.247
nucleoside-triphosphatase_THEP1_(LOC725299)	207.666	243.425	282.388	213.335	253.36	297.729	266.232	224.556	202.695	227.14	186.336	221.622	185.998	206.884	204.253	164.08	236.143	188.673	244.503	220.332
zinc_finger_protein_888_(LOC725301)	54.017	64.9539	65.112	64.9422	64.0008	83.9869	64.9704	47.0051	44.9743	72.5281	65.9315	57.9839	54.9735	56.0874	44.0516	61.9626	56.0069	46.9993	62.991	57.2816
histone_H4_transcription_factor_(LOC725303)	202.176	212.523	199.684	205.707	290.056	227.224	318.251	208.855	193.395	163.416	268.454	179.226	175.897	176.071	150.978	179.564	151.644	129.101	156.5	152.368
60S_ribosomal_protein_L34_(LOC727128)	10465.1	9115.04	8922.5	9742.88	11885.6	13114.5	12691.5	9262.31	5519.52	5063.65	5748.18	4793.54	6206.64	6861.12	7200.59	5583.36	6641.51	6394.25	6580.37	7550.42
PHD_finger_protein_12_(LOC725317)	333.302	347.193	334.618	333.864	394.378	424.752	377.287	332.173	209.156	276.443	243.099	213.528	218.913	212.811	236.09	207.634	215.428	217.215	226.046	303.063
N-alpha-acetyltransferase_35_NatC_auxiliary_subunit_(LOC725320)	434.046	388.508	483.891	451.54	525.777	490.353	451.794	380.484	386.801	442.861	494.993	348.705	387.946	418.167	381.605	304.622	293.005	359.853	336.053	411.564
LOC725324_(LOC725324)	471.215	409.686	430.858	369.605	512.959	425.38	516.037	308.265	435.604	311.953	519.735	330.839	245.321	369.088	304.945	359.594	258.979	325.488	350.592	306.888
tRNA_pseudouridine_synthase-like_1_(LOC725326)	293.815	308.596	255.955	300.139	336.299	362.929	257.684	250.997	115.498	223.664	168.693	135.528	181.276	127.696	145.268	131.886	155.365	165.326	185.172	214.235
nuclear_receptor_subfamily_2_group_E_member_1_(LOC725327)	4.9927	2.9955	5.9859	1.99507	10.9786	7.98322	10.9929	3.00237	2.9869	1.99127	6.00639	5.0079	4.00616	9.01546	5.01648	5.00526	3.00182	3.99876	4.00346	1.00245
protein_bud22_(LOC725328)	526.963	482.891	406.526	430.255	573.798	611.164	462.758	427.181	451.188	697.648	549.173	478.195	435.183	507.322	461.882	467.929	421.773	474.015	397.173	547.412
UPF0489_protein_C5orf22_homolog_(LOC725329)	163.59	184.4	216.026	179.811	206.985	245.942	240.581	155.533	118.769	106.072	127.118	121.761	94.1536	140.348	122.384	88.5706	115.447	122.855	132.404	132.192
DNA_polymerase_delta_small_subunit_(LOC725330)	420.381	401.463	420.746	371.431	505.56	563.703	514.669	381.316	331.648	336.64	384.727	297.407	245.135	326.72	277.859	307.254	224.124	234.52	265.203	239.519
probable_cytochrome_P450_12a5_mitochondrial_(LOC725335)	10.0037	5.00079	4.9974	2.99799	6.99948	5.99828	5.00449	2.00436	0	1.99543	2.00438	5.01342	2.00538	3.00906	1.00442	3.00671	3.0061	3.91754	1.0022	1.00341
GATA-binding_factor_A_(LOC725350)	91.7575	97.8206	56.8247	67.7883	63.8244	89.7551	89.9347	51.0548	95.4323	114.349	133.257	79.1991	25.0594	56.1237	25.1043	62.1125	51.041	45.9802	42.0756	31.1139
U6_snRNA-associated_Sm-like_protein_LSm7_(LOC725352)	341.5	342.92	325.397	378.751	430.94	433.447	374.237	294.036	275.225	311.811	278.6	274.43	246.418	262.158	281.604	216.354	214.336	204.05	267.368	296.634
LOC725357_(LOC725357)	391.54	359.42	315.208	399.999	425.647	425.537	303.109	261.119	146.063	140.827	139.629	110.566	171.554	146.024	174.595	117.061	199.287	172.427	217.572	191.875
protein_YIPF1_(LOC725358)	658.642	652.647	616.643	630.159	708.316	810.47	825.646	560.147	793.048	1095.54	962.892	802.293	1016.05	1064.93	989.008	778.182	844.766	796.443	817.922	967.092
radial_spoke_head_protein_9_homolog_(LOC725360)	7.01972	6.00241	5.03146	4.00534	4.0111	5.00793	3.99926	5.99486	3.01442	3.00986	3.98406	4.98057	2.99004	0.998857	6.98742	5.97971	1.9989	6.00241	10.9829	3.98127
isopentenyl-diphosphate_Delta-isomerase_1_(LOC725363)	358.46	411.795	405.562	427.506	478.709	479.364	447.472	336.937	533.707	666.479	637.611	519.136	423.004	585.5	415.014	454.552	608.918	360.322	619.853	552.308
probable_serine/threonine-protein_kinase_DDB_G0283337_(LOC725368)	470.52	497.944	507.095	439.35	568.122	569.278	569.951	405.303	359.407	402.52	328.333	353.695	361.163	423.311	430.662	434.584	371.547	378.044	411.623	430.197
protein_DDB_G0283357_(LOC725387)	11277.9	8235.15	7534.1	6984.37	8802.1	9817.43	12288.4	5387.66	29709.7	42643.3	27526.7	36793.9	45138	40258.5	56404.8	39933.8	40464	45283.9	53128.9	57614.8
box_A-binding_factor_(LOC725389)	995.888	1066.97	1154.08	950.656	1094.52	1192.69	1620.05	1083.54	621.36	605.538	871.582	617.649	689.348	826.212	753.436	618.597	545.748	650.952	494.908	751.736
protein_TIS11_(LOC725393)	995.531	654.168	534.316	622.898	591.435	1093.4	1397.51	694.369	512.38	671.996	734.945	858.51	446.645	631.96	554.953	584.31	600.227	507.527	768.873	600.107
THO_complex_subunit_4_(LOC725396)	2023.02	2019.45	2294.23	2298.29	2342.95	2367.33	2063.26	1602	738.696	847.368	993.932	877.17	811.87	776.773	717.396	735.739	784.393	851.796	837.019	1073.92
probable_E3_ubiquitin-protein_ligase_makorin-1_(LOC725397)	225.391	261.211	224.841	232.697	298.863	315.777	330.114	274.164	206.968	389.961	266.893	251.946	177.844	242.92	213.705	209.77	152.64	201.236	200.698	217.315
4-hydroxyphenylpyruvate_dioxygenase_(LOC725400)	276.848	646.66	202.101	296.82	1411.04	520.059	916.58	582.573	567.43	241.12	500.876	158.479	291.194	869.803	941.625	675.257	389.815	924.23	475.241	372.855
U6_snRNA-associated_Sm-like_protein_LSm3_(LOC725401)	532.599	476.812	494.465	516.28	533.384	597.497	593.127	416.709	191.966	217.615	239.38	198.699	201.519	191.152	200.76	168.777	215.292	209.088	286.672	269.356
trafficking_protein_particle_complex_subunit_1_(LOC726962)	157.888	159.259	131.9	132.51	147.186	143.56	120.027	93.8413	218.307	240.319	248.001	209.3	156.905	187.431	164.161	123.236	173.772	185.153	188.104	228.888
replication_protein_A_32_kDa_subunit_(LOC725418)	101.3	131.079	124.294	130.993	117.384	132.261	98.9874	118.876	55.3191	87.3592	75.708	61.7218	59.7697	63.9075	80.8105	79.6917	56.9614	72.0343	75.9565	74.5898
ADP-ribosylation_factor-like_protein_6-interacting_protein_4_(LOC725419)	707.346	717.314	708.515	805.334	733.338	893.99	667.043	592.471	235.473	331.435	323.149	309.503	399.524	307.778	346.508	266.941	455.481	358.642	439.705	581.753
sodium-dependent_nutrient_amino_acid_transporter_1_(LOC725420)	8.01095	6.00694	4.00189	8.0026	4.98216	3.00206	4.00763	7.02235	29.8297	24.8553	14.9813	18.9855	15.925	39.9824	23.1254	53.9344	55.1087	31.9291	42.9459	65.7296
LOC725426_(LOC725426)	1622.09	1481.92	1709.12	1298.05	871.289	1184.1	998.57	1268.05	541.812	405.316	366.497	610.705	1166.82	616.737	822.987	743.261	2341.63	1431.23	1952.99	1798.07
glucose_dehydrogenase_[FAD_quinone]_(LOC725427)	196.762	221.61	209.114	220.504	223.508	222.872	183.342	139.097	194.252	189.254	219.026	195.554	160.201	203.315	194.613	166.132	167.09	179.952	161.379	185.649
ADP-ribosylation_factor-like_protein_6-interacting_protein_1_(LOC725429)	90.2158	91.3099	90.4157	61.2317	105.603	115.387	100.654	68.892	68.2829	82.667	75.634	66.4107	66.574	84.5734	67.6652	53.6718	56.9279	68.7721	59.8134	93.1485
60S_ribosomal_protein_L37a_(LOC725432)	8256.93	7616.97	7643.68	8006.85	9739.85	10804.6	10737.5	7385.39	4904.63	4420.66	5646.39	4499.64	5387.75	6145.84	6723.26	4666.67	5807.08	5620.59	5765.29	6304.91
protein_artichoke_(LOC725434)	389.003	758.773	332.16	324.635	1060.64	686.067	782.325	598.995	202.13	186.633	321.45	175.183	116.733	247.082	156.124	242.401	135.708	259.529	159.207	213.217
hemicentin-1_(LOC725460)	255.111	143.44	180.422	178.394	159.509	159.273	161.586	97.8689	41.0577	24.0414	50.2971	23.1293	116.769	56.7037	160.502	13.9517	137.148	138.533	101.251	154.549
vesicular_glutamate_transporter_2.1_(LOC725462)	348.344	754.172	241.671	242.01	1109.02	743.056	598.169	510.677	6512.2	4975.67	8641.84	5714.66	2846.24	3187.64	1593.63	1949.1	2909.76	2069.28	2629.9	1493.77
polycomb_group_protein_Pc_(LOC725474)	44.9212	53.9121	62.8335	35.9018	57.8686	56.153	67.9519	37.0335	52.7357	52.7407	76.1076	64.1254	38.0714	48.092	50.1189	45.0612	27.691	39.9856	34.1644	36.1062
transmembrane_protein_245_(LOC725477)	425.022	443.066	432.374	397.203	445.459	400.82	425.392	330.638	499.82	523.85	554.972	473.956	484.055	548.4	520.392	441.922	447.152	386.47	445.159	397.878
N-acetyltransferase_6_(LOC725478)	98.7084	126.312	104.554	131.949	122.86	120.403	117.497	110.752	113.224	161.336	116.348	138.905	134.943	135.202	119.582	105.536	109.946	128.183	151.295	143.079
innexin_inx1_(LOC725480)	821.757	840.186	965.325	980.975	895.348	757.983	691.556	535.936	326.93	753.018	447.832	471.935	541.182	540.689	570.676	602.937	570.863	780.833	577.85	764.831
L-lactate_dehydrogenase_A-like_6A_(LOC725482)	2.26862	0	1.1333	2.26609	4.33702	2.26685	1.08475	2.36437	3.24776	2.26382	1.77485	0	3.2579	2.272	1.13719	2.72907	2.1715	0	1.13515	1.08646
myoneurin_(LOC725494)	825.396	908.784	798.975	804.366	922.504	1061.14	940.584	780.334	445.867	522.361	596.297	524.473	434.846	497.165	461.803	447.327	498.687	503.546	543.138	626.743
homeobox_protein_GBX-2_(LOC725495)	16.9581	32.9358	25.8643	17.9395	73.7741	34.8963	37.9713	25.0298	15.8958	13.9137	16.0363	19.0548	12.0324	22.0526	16.0722	25.8027	9.00795	15.9923	16.0231	11.0457
dimethyladenosine_transferase_1_mitochondrial_(LOC725496)	2504.78	2416.12	2362.42	2639.19	2736.76	2881.84	2494.98	2111.18	1271.02	1668.57	1481.33	1641.82	1538.55	1537.8	1631.69	1418.74	1697.3	1538.51	1794.23	1889.11
homeobox_protein_ARX_(LOC725502)	27.9904	46.962	47.9483	44.9413	42.9193	40.9533	42.9773	19.0069	33.3001	24.9636	34.991	21.0031	45.0121	39.0635	35.4046	48.2024	22.0066	31.4115	26.0534	36.0207
mitotic_apparatus_protein_p62_(LOC100578144)	1479.7	4918.29	677.373	915.193	8126.31	4313.57	2833.14	3903.13	12.9145	7.95026	13.0299	7.02045	22.0601	11.0266	9.04093	4.00856	7.00624	7.99612	4.00583	50.2113
arrestin_domain-containing_protein_17_(LOC725510)	364.208	464.491	436.784	278.197	361.885	474.316	696.162	385.171	278.48	284.533	474.258	494.164	439.789	1088.46	655.037	711.076	423.306	581.258	776.514	532.894
DNA_replication_ATP-dependent_helicase/nuclease_DNA2_(LOC725518)	336.415	355.146	345.819	411.516	459.536	498.269	413.51	363.485	370.551	486.891	440.453	330.277	308.008	474.452	327.573	345.817	255.456	310.848	271.477	332.51
cytochrome_b-c1_complex_subunit_Rieske_mitochondrial_(LOC725527)	72.7051	81.5244	66.0642	67.1461	78.6463	101.701	58.8537	58.3401	93.7645	45.8243	79.2904	50.8989	58.8409	56.5815	74.6972	46.0608	44.2425	55.1204	71.7416	67.9088
CLK4-associating_serine/arginine_rich_protein_(LOC725528)	685.757	684.538	824.513	793.956	893.09	964.226	855.578	726.214	592.066	632.469	690.583	609.478	628.095	674.406	668.344	661.378	601.861	597.564	649.119	716.033
LIM/homeobox_protein_Awh_(LOC725532)	6.98739	13.9652	5.9968	9.97253	10.9762	11.9688	6.00076	7.96252	14.9819	11.9545	10.0032	9.00648	3.00255	13.0205	5.0127	2.00096	4.00373	5.00267	7.00592	8.01074
Sjoegren_syndrome_nuclear_autoantigen_1_homolog_(LOC725536)	45.3076	34.1295	31.7545	40.2509	50.461	42.2322	46.0785	36.7652	33.4742	36.406	50.5393	29.7441	24.8172	22.9329	21.7679	21.8274	26.9396	21.8793	31.8724	29.6719
28S_ribosomal_protein_S28_mitochondrial_(LOC725538)	680.737	642.722	604.958	677.038	720.926	749.563	545.542	508.489	426.277	412.564	386.922	423.619	432.013	362.172	380.212	327.44	416.413	396.144	492.337	501.01
LOC725540_(LOC725540)	107.716	97.062	206.851	170.481	202.298	192.713	216.885	128.309	4007.9	802.805	1931.13	937.384	1983.31	4830.56	5468.2	2744.87	343.352	1481.57	450.646	866.986
arrestin_domain-containing_protein_17_(LOC725542)	1.08964	2.8927	1.92667	0	2.89116	1.90528	1.09032	0	0	1.08665	0.966921	0.967435	1.09244	0.967486	0.960815	1.9173	0.966359	1.09072	0.966654	0
chaoptin_(LOC725543)	5.93377	7.91652	3.95232	5.92852	11.8603	6.91941	9.90798	5.95685	6.89333	9.8516	9.94012	7.95712	0.994414	8.0729	8.96616	1.07644	2.97747	6.93747	7.52986	4.9798
proteasome_activator_complex_subunit_4A_(LOC725550)	2109.43	2101.46	2261.51	2217.34	2107.96	2525.53	2299.74	1844.93	1831.42	2167.86	1963.69	1993.06	1754.59	1978.95	1847.41	1969.01	1903.06	1691.74	2215.75	2325.86
protein_GPR107_(LOC725576)	1001.12	900.093	847.621	944.052	960.31	1050.24	909.28	691.38	682.579	863.042	798.628	744.242	709.991	946.948	754.97	727.24	621.309	674.236	691.324	792.783
bridging_integrator_3_(LOC725583)	184.623	230.163	212.449	205.325	237.531	277.061	254.973	189.935	158.985	164.061	171.181	172.243	175.299	189.531	162.579	164.346	167.876	185.368	174.162	189.899
exonuclease_3'-5'_domain-containing_protein_2_(LOC725586)	443.326	440.168	437.684	438.562	512.595	556.875	435.806	388.014	341.126	481.862	410.813	419.526	445.664	458.724	477.869	447.075	388.159	406.209	427.34	461.644
homeobox_protein_B-H2-like_(LOC725590)	21.9321	11.9733	17.9284	17.9295	25.9028	26.9654	34.9712	17.0243	19.8433	16.8763	20.0602	26.096	21.0718	17.0479	28.1474	15.0415	28.0294	13.9918	14.0252	23.1198
protein_prenyltransferase_alpha_subunit_repeat-containing_protein_1_(LOC725592)	442.836	453.645	475.938	506.978	536.196	518.116	506.954	396.489	296.126	325.427	318.618	300.956	255.665	350.699	293.114	328.538	243.174	256.855	295.131	409.282
PDZ_and_LIM_domain_protein_Zasp_(LOC725594)	703.78	509.019	756.985	517.14	456.861	563.644	526.986	295.846	525.881	515.1	652.35	487.93	433.613	590.607	447.703	617.272	493.811	641.865	493.378	527.465
leukocyte_receptor_cluster_member_8_homolog_(LOC725596)	1336.91	1224.87	1246.02	1106.99	1940.26	1694.55	1823.84	1321.98	1382.7	954.791	1307.97	994.433	1134.42	1414.06	1166.43	1373.13	1039.61	1114.56	1179.1	1157.98
protein_zer-1_homolog_(LOC725599)	380.287	372.653	320.939	315.937	392.201	374.065	324.587	266.344	579.745	750.757	742.331	613.952	438.006	651.589	459.966	517.164	382.543	424.924	441.275	453.095
protein_cycle_(LOC725614)	352.653	165.109	252.927	280.863	395.283	553.299	450.111	208.75	344.325	363.371	745.186	421.521	363.052	534.59	327.421	496.818	323.729	292.169	370.217	256.754
serine/threonine-protein_kinase_RIO3_(LOC725615)	332.596	333.675	357.016	388.231	363.376	427.169	360.333	339.91	419.516	527.585	460.162	406.983	421.508	460.201	443.329	377.655	415.262	362.645	429.505	470.454
LOC725622_(LOC725622)	982.433	1186.57	163.144	472.523	1683.83	1227.39	842.058	775.109	38.8974	35.8948	55.0055	42.0226	35.0215	33.0387	26.0604	36.0075	19.0073	44.9921	28.0113	32.0347
LOC725625_(LOC725625)	184.387	196.532	598.183	263.923	241.032	295.859	299.754	216.304	118.973	125.007	97.3324	122.565	90.3428	110.852	116.658	92.2872	112.634	127.918	153.308	121.7
probable_DNA-directed_RNA_polymerases_I_and_III_subunit_RPAC2_(LOC725633)	320.638	302.428	319.172	373.393	364.951	320.891	291.546	250.178	97.9641	120.034	132.171	114.397	147.867	115.204	171.047	160.562	128.628	164.297	201.802	188.686
LOC725634_(LOC725634)	986.108	953.539	937.02	1067.43	1192.44	1124.87	1170.55	789.501	722.73	780.98	828.216	614.061	687.349	693.534	690.838	605.146	564.913	628.047	605.86	776.138
protein_F58A4.6_(LOC725638)	269.492	316.173	293.976	270.892	340.835	336.001	265.31	223.673	153.522	182.923	178.721	189.761	170.859	216.051	189.123	167.16	160.001	182.528	193.924	189.753
synaptonemal_complex_protein_1_(LOC725649)	17.9803	17.0205	33.9323	33.9538	26.9767	14.9735	14.0026	22.0349	1.99282	3.98515	10.0302	6.00669	12.0135	3.0112	11.0537	11.0325	14.0421	12.9967	13.0086	21.0386
LOC725651_(LOC725651)	164.532	240.491	169.391	140.479	285.009	230.851	246.085	150.664	119.126	70.5151	151.641	113.38	65.2034	169.448	50.2481	63.1574	89.5075	110.934	136.225	103.493
cell_growth_regulator_with_RING_finger_domain_protein_1_(LOC725654)	345.989	366.604	529.336	340.166	465.157	314.629	341.45	232.264	421.69	540.243	485.888	436.287	730.876	808.057	784.128	528.641	633.886	580.706	562.417	765.628
39S_ribosomal_protein_L35_mitochondrial_(LOC725659)	887.428	855.455	823.168	940.739	919.441	962.43	779.939	640.968	319.46	359.264	350.254	329.335	371.644	368.747	386.788	324.822	446.399	431.488	511.309	469.273
LOC725660_(LOC725660)	1389.15	5158.1	112.319	747.371	2666.98	3513.35	4067.29	1436.3	3.0722	2.04711	0.969098	1.02527	0	1.02628	2.05431	1.02507	1.02572	1.0254	0	0
LOC725661_(LOC725661)	1417.7	1416.25	1334.04	1410.62	1398.57	1553.86	1270.81	1194.54	1010.62	1152.66	1093.71	883.384	1139.09	1138.23	1115.53	1032.24	990.511	1032.01	1123.54	1316.92
DNA_ligase_1_(LOC725669)	1027.23	927.559	918.957	970.995	964.83	1116.63	908.674	833.432	412.667	410.058	413.833	439.581	477.247	401.019	523.371	415.032	554.126	452.96	568.885	603.703
homeobox_protein_Nkx-2.8_(LOC725671)	245.39	284.828	261.777	283.638	336.236	355.43	321.892	331.235	36.7829	110.76	7.97925	35.9486	113.1	94.8476	168.096	50.9131	70.8252	99.3295	47.724	112.868
LOC725682_(LOC725682)	1095.24	985.687	781.357	764.595	1564.77	1339.12	1274.8	905.611	301.345	297.615	350.814	303.394	444.309	526.756	520.831	298.292	363.575	450.202	445.639	626.036
LOC725683_(LOC725683)	748.05	661.352	1202.27	856.656	473.74	633.061	747.835	397.519	16.2558	6.09597	14.3032	6.13313	21.465	10.6898	10.2394	16.3462	9.75251	23.6575	17.5599	19.4386
COMM_domain-containing_protein_10_(LOC725684)	406.944	367.213	334.53	344.034	460.777	468.55	366.78	399.271	403.065	886.426	883.358	1404.05	262.025	326.265	245.416	338.933	376.089	262.752	332.341	366.169
CDC42_small_effector_protein_homolog_(LOC725686)	222.762	203.732	213.58	207.56	243.562	254.068	191.884	191.59	238.128	231.148	281.027	209.225	189.207	201.293	171.483	157.099	148.074	146.964	188.119	176.315
lipopolysaccharide-induced_tumor_necrosis_factor-alpha_factor_homolog_(LOC725688)	1069.27	889.413	923.413	853.819	774.669	1152.88	809.083	777.485	306.568	612.587	334.4	525.203	735.596	734.39	642.044	772.072	707.445	780.165	1142.04	834.184
tetraspanin-3_(LOC725690)	28.0402	28.9938	34.039	36.0038	40.0499	28.011	25.9913	25.9916	42.077	52.0417	48.8844	49.8937	43.9228	69.9412	38.9937	50.9003	34.9937	35.006	55.9564	36.9217
RNA_polymerase-associated_protein_Rtf1_(LOC725696)	661.246	703.498	692.903	631.313	780.348	816.121	744.74	631.781	426.953	483.371	505.266	562.248	420.68	432.884	385.414	371.494	413.638	389.486	506.217	506.587
LOC725703_(LOC725703)	84.1792	35.1605	251.693	91.1298	40.5584	33.9985	70.3124	30.996	80.2983	102.55	86.8639	88.8686	77.5633	108.327	89.0496	136.767	114.988	106.023	107.947	129.69
mitochondrial_import_inner_membrane_translocase_subunit_Tim13_(LOC725705)	1058.77	1028.23	1042.13	1225.32	861.126	936.912	676.233	700.228	210.483	272.56	214.644	237.437	360.384	221.918	244.929	199.664	381.882	343.536	499.132	442.478
LOC725708_(LOC725708)	1463.27	1533.9	1740.99	1739.84	1594.56	1879.53	2452.93	1585.54	787.055	721.798	890.254	804.92	910.284	1005.02	1094.89	899.331	1089.51	919.223	1073.49	1229.55
LOC725724_(LOC725724)	75.7086	46.311	54.4432	55.0524	45.1311	49.9013	81.0874	68.2432	92.6354	43.7755	50.8004	40.7285	71.1469	77.9127	55.6376	40.1446	108.677	61.4826	55.991	108.354
LOC725727_(LOC725727)	21.9818	26.9671	36.9363	36.9296	26.9663	29.9534	28.9832	26.0143	17.9457	30.8994	44.0138	30.023	25.0205	23.0298	36.0914	32.0126	22.0095	30.9936	29.0147	37.0512
LOC725729_(LOC725729)	10736.5	18806.3	3527.85	6774.75	21207.6	19187.7	17568.4	12866.9	16.9743	17.9642	18.9901	12.9982	9.00015	17.014	9.01527	20.9929	17.0045	9.99912	19.002	16.0033
RNA-binding_protein_pno1_(LOC725734)	526.272	520.949	554.335	519.554	574.728	586.004	531.802	418.629	251.486	383.906	303.753	255.111	281.323	253.349	269.451	228.961	258.481	247.638	286.886	347.746
LOC725740_(LOC725740)	730.387	658.468	688.773	709.62	777.893	709.886	562.756	447.011	215.976	290.764	226.724	212.794	308.299	287.11	363.333	289.074	280.666	327.002	378.532	387.223
GPN-loop_GTPase_1_(LOC725745)	567.625	521.938	559.719	525.438	569.112	578.6	553.471	466.512	366.413	388.837	483.053	448.337	374.386	411.096	359.282	359.899	320.53	351.707	406.843	459.376
SNAPIN_protein_homolog_(LOC725747)	75.7675	102.832	96.416	98.0083	112.73	114.93	92.3727	66.9606	51.9069	75.2239	64.6911	54.2344	60.6634	67.0114	59.1621	46.7473	72.4044	71.0839	87.9244	93.8184
LOC725750_(LOC725750)	10.0318	20.765	18.3064	9.20568	23.7301	21.4048	22.0879	13.8219	14.2844	24.9611	28.292	23.7333	14.2437	38.4468	9.86766	25.6256	17.222	10.1447	15.2531	27.1521
beta-galactosidase_(LOC725756)	4200.9	4117.69	3959.13	4190.95	4266.9	4012.71	3698.25	3358.41	5491.9	4615.47	3973.58	4236.91	3964.51	7087.65	5328.16	9569	4060.8	4024.2	8356.99	5422.75
nuclear_transcription_factor_Y_subunit_alpha_(LOC725757)	252.891	257.597	255.714	246.539	341.406	295.213	258.293	250.548	74.2713	129.599	114.15	122.827	141.796	126.743	129.569	114.881	84.3128	117.617	139.566	167.647
regulator_of_G-protein_signaling_7-binding_protein_A_(LOC725758)	1.99901	0	2.99584	0.998366	0.99916	0.998703	0.999218	0	5.98802	13.9659	0	8.99761	7.99896	13.0081	4.00622	9.99505	22.0001	29.9889	3.99959	9.00102
tetraspanin-2A_(LOC725760)	384.728	201.766	233.027	198.875	203.065	261.734	302.104	179.098	97.7284	149.847	98.0174	169.105	110.112	104.127	110.399	128.035	78.0314	108.981	77.0352	163.19
abhydrolase_domain-containing_protein_DDB_G0269086_(LOC725761)	618.269	715.796	628.275	714.861	827.716	1016.32	899.671	753.804	484.658	516.343	520.537	478.968	407.635	474.606	406.155	455.093	445.614	431.63	485.086	511.79
dynein_light_chain_1_axonemal-like_(LOC725762)	0	0	0	0	0	0	0	0	0	0	0	0	0	0	0	0	0	0	0	0
peroxisomal_membrane_protein_PEX16_(LOC725764)	229.317	205.189	197.091	193.394	237.37	226.258	215.964	176.923	142.403	189.661	167.591	154.615	152.683	211.898	172.916	159.64	179.016	173.038	193.822	179.487
LOC725765_(LOC725765)	11.8877	8.40482	16.2064	14.2134	12.5927	12.8722	15.6271	8.43169	13.8101	8.50233	16.9268	12.6698	10.5561	14.7736	13.3771	25.736	16.1814	4.20869	19.049	14.9647
NF-kappa-B_inhibitor_cactus_(LOC725766)	5.98894	25.9374	0.997263	0	76.8282	38.8981	51.9025	31.9711	0	0	0	0	0	0	0	0	0.999024	0	0.99899	0
syndetin_(LOC725781)	266.38	256.519	285.566	262.969	315.64	275.219	280.371	222.46	193.789	254.391	259.634	198.538	185.469	241.555	189.823	185.363	121.102	154.93	183.192	166.647
LOC725784_(LOC725784)	9889.29	7791.73	7975.52	8758.23	7629.09	6681.06	9969.75	3583.24	2446.66	4752.67	3948.49	3176	1913.02	2160.18	2049.84	1592.24	2521.75	2582.92	2524.51	3200.94
ubiquitin-like_domain-containing_CTD_phosphatase_1_(LOC725786)	562.605	451.661	480.505	518.239	596.842	602.277	572.494	435.536	398.592	386.784	479.789	335.95	329.387	417.224	379.183	341.649	330.132	323.393	346.746	390.509
ragulator_complex_protein_LAMTOR1_(LOC725789)	313.484	313.137	313.577	272.567	356.34	376.302	285.078	234.411	419.613	364.027	515.552	366.307	269.98	456.617	358.894	452.061	256.206	289.052	315.959	311.437
LOC725791_(LOC725791)	9.01432	9.99856	11.0076	14.0034	15.0213	14.0074	19.9936	9.99616	17.0369	26.0281	29.9237	24.9419	10.9788	14.9951	15.9945	7.98306	11.9973	9.00176	11.9896	6.98143
centromere/kinetochore_protein_zw10_homolog_(LOC725793)	500.323	527.003	521.082	561.062	621.199	638.726	509.718	418.698	278.198	450.332	371.822	344.695	357.696	392.763	323.194	340.736	303.328	350.578	377.102	421.246
INO80_complex_subunit_D_(LOC725795)	104.951	105.537	110.475	91.0727	140.184	156.702	156.112	116.985	139.394	151.595	187.89	117.848	110.506	137.125	107.038	116.726	86.3048	90.9225	113.082	115.887
LOC725799_(LOC725799)	62.594	69.1016	71.4339	69.4932	64.5962	80.4922	94.9325	59.1527	88.1634	95.4454	99.6759	99.8068	52.348	85.7301	100.389	115.158	31.9047	62.4923	62.7728	58.5646
protein_artichoke_(LOC725803)	2.99257	6.98942	10.963	7.97378	6.97799	9.97147	15.7477	6.01377	7.94061	6.95245	15.0604	4.0189	4.01771	10.0374	7.04402	9.03875	3.00571	7.00133	7.01924	11.0694
diphosphomevalonate_decarboxylase_(LOC725817)	305.288	345.705	257.205	306.695	364.81	381.527	296.118	285.667	248.246	323.224	266.524	206.689	330.592	346.298	367.155	270.707	259.987	215.019	269.867	282.953
LOC725823_(LOC725823)	12582.7	31642.5	6657.08	8603.9	46427.5	30193.2	22463	30539.9	27.9283	37.8911	53.0033	29.0144	25.0144	41.0472	17.0388	40.0069	23.0086	38.9934	59.0227	27.0278
LOC725828_(LOC725828)	620.671	488.019	514.361	592.203	668.632	720.409	753.415	557.242	666.621	557.673	687.593	596.467	661.301	621.864	614.778	616.373	749.861	618.791	636.652	801.079
beta-1-3-glucan-binding_protein_1_(LOC725832)	81.0074	46.962	36.9701	40.9553	41.9902	38.9702	72.814	45.0087	2714.55	2761.96	2553.46	2900.65	1821.14	2264.58	1687.88	2286.34	1169	789.759	752.988	1021.96
septin-7_(LOC725834)	260.964	263.687	254.532	240.336	321.974	324.07	260.576	191.677	202.896	322.858	293.505	300.292	159.084	217.809	172.123	225.1	174.997	161.333	229.209	218.237
DNA_polymerase_epsilon_subunit_4_(LOC725835)	297.277	283.531	240.479	261.847	288.167	366.277	225.29	223.31	191.363	173.574	172.689	192.094	213.909	161.66	154.167	159.57	228.85	206.657	241.933	235.461
hyaluronan_mediated_motility_receptor_(LOC725841)	111.96	160.882	167.766	188.804	258.792	284.835	253.697	203.231	191.909	240.112	240.144	209.2	118.93	186.029	159.818	157.829	166.367	147.792	170.264	173.73
LOC725844_(LOC725844)	46.9289	62.8931	64.8182	43.874	67.8345	77.8066	64.9548	52.0317	49.741	78.5919	78.1245	77.1662	69.1418	86.1737	115.441	83.1263	49.0356	100.995	101.112	76.2433
39S_ribosomal_protein_L37_mitochondrial_(LOC725854)	475.109	491.127	451.616	478.168	613.019	504.514	458.791	346.878	257.68	279.759	251.832	224.934	238.321	253.077	250.387	181.042	207.057	221.985	221.017	256.04
ragulator_complex_protein_LAMTOR3-A_(LOC725855)	278.338	273.136	275.186	240.243	272.007	329.737	291.53	235.192	275.392	354.63	369.82	317.756	251.414	327.902	280.38	255.717	295.924	263.589	316.882	294.765
cell_division_cycle-associated_protein_7_(LOC725859)	293.203	298.753	259.36	270.193	361.686	359.342	287.405	265.905	204.898	207.752	224.188	185.599	230.131	235.271	207.829	184.725	194.192	197.351	195.005	231.345
odorant_receptor_22_(LOC725861)	1.00113	0	0	0	0	0	0	0	0	0	0	0	1.00219	0	1.00391	3.00538	0	3.00457	1.00203	0
39S_ribosomal_protein_L9_mitochondrial_(LOC725866)	930.148	890.565	755.464	912.74	1061.96	1020.71	760.817	673.267	401.128	416.901	411.146	354.506	473.516	461.399	467.487	304.909	528.638	490.119	477.767	637.902
chaoptin_(LOC725870)	84.9639	70.725	70.4973	73.5968	65.4839	62.1187	122.95	61.4122	111.493	110.942	141.783	118.238	85.5196	84.4104	56.4909	122.344	89.4175	71.8432	78.221	84.6213
ARL14_effector_protein_(LOC725871)	97.4659	108.13	64.5847	93.2907	109.537	110.363	90.0046	76.8766	46.4134	88.5404	82.4858	72.5345	70.6075	84.7911	64.7317	67.6356	80.5206	62.0443	76.4342	73.4186
F-box/LRR-repeat_protein_2_(LOC725886)	73.8361	85.8547	103.711	108.236	94.7702	77.8075	104.927	75.0721	83.556	100.625	114.785	104.219	97.1977	69.1387	82.313	93.1369	73.0528	75.9709	100.258	100.226
LOC725889_(LOC725889)	167.94	181.203	205.798	186.517	197.894	215.087	143.003	170.14	83.6922	101.621	102.399	96.4264	102.498	103.771	120.555	115.421	99.9014	82.054	112.721	103.243
synaptotagmin_12_(LOC725891)	0	1.03359	2.06417	0	1.03236	0	2.0697	0.907178	0	0	1.03807	0.937461	0	1.03817	1.04044	0	0	1.03515	0	1.82041
nucleoporin_p58/p45_(LOC725896)	463.892	472.302	475.524	489.754	563.145	565.849	458.319	372.051	340.493	421.664	435.445	324.96	384.788	378.376	327.914	349.927	274.981	315.681	354.817	425.34
GTP-binding_protein_Di-Ras2_(LOC725901)	26.6649	21.1028	17.3855	13.0542	36.55	17.6266	23.8243	26.8957	35.8657	16.2684	39.2109	26.7646	10.0428	39.9926	26.3427	20.1099	36.9714	20.5163	30.5137	37.6922
zinc_finger_protein_512B_(LOC725903)	764.236	1309.69	388.684	355.515	2573.29	1407.19	842.655	1858.42	28.1257	23.0226	30.882	17.9347	39.8741	30.9677	30.9497	16.9451	35.9815	80.0299	36.9454	57.7427
trafficking_protein_particle_complex_subunit_6B_(LOC725904)	277.552	255.458	250.899	286.011	303.336	312.175	249.028	199.027	148.501	192.546	160.129	130.846	209.719	155.567	211.944	156.083	214.735	226.158	202.486	233.985
mitochondrial_basic_amino_acids_transporter_(LOC725922)	147.102	95.8586	139.678	126.693	95.8194	78.8382	113.998	98.0756	2490.82	1687.12	2784.88	2090.81	1284.51	1592.54	1602.98	996.07	1265.06	919.494	566.257	968.784
collagen_alpha-1(IV)_chain_(LOC725926)	1777.73	1622.88	1898.31	1631.55	2147.86	2013.47	2878.34	1451.39	3608.5	3361.16	3526.88	3170.77	3450.13	3452.72	3345.8	3734.44	3917.92	3707	4416.15	4720.4
dedicator_of_cytokinesis_protein_3_(LOC725928)	471.488	409.031	466.271	473.602	515.187	549.942	1038.52	458.034	624.995	413.89	615.18	444.709	341.778	510.204	393.531	477.119	302.769	430.491	352.511	390.995
retinol_dehydrogenase_12_(LOC725930)	176.128	231.154	169.021	216.175	299.38	176.98	195.921	144.363	73.1028	73.9786	100.834	68.9069	69.9255	81.015	64.0362	72.9033	45.0073	94.167	77.9662	78.8909
multiple_inositol_polyphosphate_phosphatase_1_(LOC725931)	139.855	151.151	153.609	165.969	186.556	201.925	185.546	138.449	137.183	119.49	161.62	125.138	164.096	156.68	147.634	159.116	130.063	116.942	131.096	147.387
U6_snRNA-associated_Sm-like_protein_LSm6_(LOC725947)	332.377	341.451	308.089	351.642	343.397	373.137	354.42	272.166	181.08	201.076	158.132	219.454	218.283	180.763	254.192	163.52	285.979	218.071	286.523	297.02
H/ACA_ribonucleoprotein_complex_non-core_subunit_NAF1_(LOC725948)	261.817	267.037	268.373	279.673	278.296	337.792	283.844	248.258	134.353	206.799	164.535	160.308	180.677	196.553	176.205	183.234	204.201	166.078	172.043	237.587
PHD_finger_protein_20_(LOC725950)	553.489	552.716	558.178	520.929	708.916	694.724	827.728	607.29	469.778	530.963	585.231	437.282	403.796	558.142	505.844	433.622	410.08	420.114	408.935	522.667
copper_homeostasis_protein_cutC_homolog_(LOC725954)	52.1645	57.0316	55.1239	60.0988	47.1481	31.0581	54.9867	45.9544	41.2271	41.1603	52.7674	61.6317	54.7962	50.9303	59.8681	66.7561	69.9547	64.0296	66.8902	70.6276
serine/arginine_repetitive_matrix_protein_2_(LOC725959)	1341.89	1500.43	1278.25	1300.56	1542.3	1638.87	1399.07	1150.49	633.123	664.306	881.146	778.322	671.216	741.656	635.294	641.899	735.773	715.313	810.664	828.932
neurofilament_heavy_polypeptide_(LOC725960)	4254.03	11725.1	3000.73	3585.64	15600	14344.6	13274.4	11397.3	11862.3	16065.4	17721.2	14135.6	6853.7	8561.24	6815.72	12217.9	6688.09	6871.83	7183.94	7343.01
coiled-coil_domain-containing_protein_58_(LOC725961)	1174.88	1090.99	1075.52	1202.72	1125.17	1115.7	889.128	766.195	318.938	372.553	368.671	358.258	474.889	340.034	363.389	305.053	515.671	433.52	546.356	616.071
insulinoma-associated_protein_1-like_(LOC725965)	0.998454	5.99043	4.98777	3.98976	3.99185	5.98686	4.99628	0	3.98222	8.95987	6.00573	5.00737	2.00287	7.01129	3.00956	6.00568	0	5.99754	5.00381	2.00466
MAGE-like_protein_2_(LOC725969)	10.0317	19.0016	7.01577	8.01249	150.491	25.0437	11.9892	71.8473	3.01955	3.01378	1.98752	5.96247	1.98896	0	0	0.994549	1.99654	1.99948	3.98762	3.97004
LOC725973_(LOC725973)	326.044	291.811	141.565	276.012	82.7745	263.397	533.485	85.774	26.3707	11.395	33.6363	39.34	56.1908	42.6996	37.6377	13.7701	43.2498	87.5885	29.9381	31.1569
28S_ribosomal_protein_S36_mitochondrial_(LOC725980)	282.899	289.86	292.922	342.896	316.735	389.475	299.608	253.382	95.5023	88.1369	98.9688	89.0329	145.599	120.399	159.666	114.984	148.602	147.187	177.182	169.705
vacuolar_protein_sorting-associated_protein_54_(LOC725982)	192.173	164.674	113.806	189.797	202.807	155.567	204.74	159.197	178.099	128.673	126.392	128.682	97.6735	172.423	184.679	155.342	134.157	77.2568	155.256	202.865
LOC725992_(LOC725992)	57.3235	65.2385	79.3878	67.5552	68.5738	64.9539	98.9729	67.84	77.2711	65.4001	82.8762	71.2969	80.9152	107.868	115.086	68.8934	58.8451	69.7297	66.8907	60.0152
multidrug_resistance-associated_protein_7_(LOC725993)	310.1	277.808	279.537	270.661	344.773	354.199	347.212	264.761	343.796	333.253	441.391	313.676	315.856	409.711	342.295	345.654	260.29	323.655	353.202	376.913
28S_ribosomal_protein_S22_mitochondrial_(LOC726000)	1650.16	1810.06	1678.52	1766.33	1913.03	2227.56	1937.54	1482.51	772.468	856.623	1006.9	893.166	922.393	978.526	973.087	861.24	1061.62	944.24	1088.83	1228.5
mantle_protein-like_(LOC726001)	7.03733	31.0136	0	2.00705	53.4848	54.1898	11.9817	31.8617	0	1.00915	0.989126	0	0.98989	0	0	0	0	0	0	0.986522
tyrosine-protein_kinase_hopscotch_(LOC726002)	411.944	409.052	399.106	356.907	484.886	487.925	494.12	329.113	397.68	379.381	477.813	362.82	277.938	329.565	327.621	321.167	237.932	294.094	283.337	332.402
polycomb_protein_Scm_(LOC726007)	133.749	100.242	131.287	135.178	172.823	133.718	140.018	95.0171	105.503	127.077	168.713	114.148	89.9316	118.581	77.4528	77.9308	59.2864	83.7823	89.2048	88.6985
protein_OSCP1_(LOC726020)	72.0639	64.1079	60.1129	76.9693	80.175	92.9912	63.9747	58.9937	74.0457	63.9863	75.9006	59.9158	52.9411	101.016	100.051	100.884	58.9984	46.0035	95.9561	79.8839
LOC726025_(LOC726025)	145.986	129.884	111.889	191.759	198.69	209.801	192.146	188.051	219.685	225.053	164.399	164.975	276.996	222.178	304.506	243.894	168.039	176.985	181.87	266.042
ADP-ribosylation_factor-like_protein_1_(LOC726027)	211.39	222.913	203.789	212.08	289.816	274.761	219.926	194.939	188.334	220.182	225.566	177.153	185.147	207.926	201.015	172.697	145.975	167.234	161.837	186.623
probable_rRNA-processing_protein_EBP2_homolog_(LOC726028)	743.152	704.084	804.115	921.111	751.661	846.934	696.493	633.698	151.437	213.502	191.006	196.95	294.138	181.358	213.756	179.468	260.381	236.914	325.416	357.341
probable_RNA-binding_protein_18_(LOC726029)	167.169	133.48	149.204	157.862	169.522	190.736	160.897	140.226	102.654	158.598	162.241	167.174	142.282	162.006	129.357	129.149	108.43	135.837	112.581	148.519
RPA-interacting_protein_(LOC726033)	137.592	134.144	129.508	139.99	171.752	149.424	148.244	93.8662	68.5426	104.606	84.5139	72.5784	78.6062	87.8126	89.6802	88.9012	56.8797	94.0607	94.7712	107.248
4-coumarate--CoA_ligase_1_(LOC726040)	4048.53	3374.85	3525.96	3688.12	5935.38	3888.66	6449.64	3397.02	3125.79	3579.99	3598.12	2506.19	3709.6	2504.02	5226.91	2054.28	3230.06	5100.77	2605.91	5317.49
DNA-directed_primase/polymerase_protein_(LOC726041)	258.827	266.526	279.232	285.331	296.821	310.444	287.044	198.234	212.151	220.315	197.688	188.393	170.857	255.124	216.318	210.659	167.408	165.264	183.638	197.364
cytochrome_c_oxidase_subunit_6A1_mitochondrial_(LOC726042)	3654.51	3362.43	3100.62	3599.5	3844.87	4245.32	3532.26	2833.76	1593.6	1781.89	1552.21	1665.35	2132.76	1433.01	1970.53	1428.72	2764.17	2211.76	2653.59	2769.82
leucine-rich_repeat-containing_protein_57_(LOC726043)	289.019	284.851	257.806	254.109	334.913	301.81	326.801	191.039	535.409	577.048	648.612	493.637	394.921	479.332	411.51	468.841	371.974	394.138	367.154	485.952
zinc_finger_protein_569_(LOC726063)	357.873	344.706	320.368	306.75	409.836	424.644	387.379	306.292	281.839	308.952	337.81	266.421	237.493	332.175	261.08	314.893	265.621	288.316	274.707	317.522
facilitated_trehalose_transporter_Tret1_(LOC726066)	7.9891	3.9935	4.98872	3.99034	1.9964	3.99177	0.999088	1.00033	0.996202	1.00023	4.00108	0	1.00076	3.00339	3.00748	1.00032	1.00017	0	0	2.00289
LOC726068_(LOC726068)	136.561	147.663	143.817	183.114	151.412	163.415	175.853	117.173	78.3612	50.6184	85.2679	63.2422	89.4051	69.2001	84.4542	61.1762	98.1061	82.9451	87.1625	110.595
gamma-tubulin_complex_component_3_(LOC726073)	448.77	433.047	435.706	510.728	571.48	572.946	499.622	399.382	383.997	415.001	526.015	371.833	349.7	458.823	354.243	401.281	296.199	327.255	320.003	430.196
centrosomal_protein_of_131_kDa_(LOC726076)	4.99159	18.9951	11.9691	12.9654	38.9148	39.9086	30.9792	38.0334	7.96133	4.99149	2.00265	7.01306	12.0215	13.0247	8.0285	13.0167	13.0086	6.99756	12.0119	11.031
mitochondrial_import_receptor_subunit_TOM70_(LOC726081)	1140.8	1129.9	1144.05	1198.31	1271.11	1224.47	875.683	879.502	359.295	723.834	532.878	546.959	575.856	631.087	675.415	578.186	450.009	591.925	526.519	682.694
LOC726092_(LOC726092)	100.719	77.3011	73.3119	78.7912	60.6452	61.1988	117.426	67.0404	82.1491	92.313	103.591	97.8615	87.1899	112.603	77.6763	77.0095	79.4749	97.6654	99.3152	94.2495
LOC726094_(LOC726094)	185.736	9371.05	22.0654	60.1376	42111.5	19689.8	490.683	22823.7	5.03517	0	4.97433	1.98973	0.995578	2.99465	0.99704	0.995628	6.99448	4.00242	0.9979	0
galactoside_2-alpha-L-fucosyltransferase_2_(LOC726095)	37.9832	23.9749	38.9427	27.9562	58.9724	51.9375	46.9748	35.014	51.8859	44.8846	55.992	57.0157	68.0259	62.1959	64.133	61.9996	48.0207	58.9916	61.0175	70.0518
LOC726097_(LOC726097)	0	0	0	0	0	1.00765	0	0	21.845	15.0573	15.0445	8.88177	7.0639	2.01965	3.03251	1.97317	3.94762	0	1.00908	1.00945
UPF0454_protein_C12orf49_homolog_(LOC726099)	139.625	102.107	159.014	135.88	149.494	163.529	154.061	120.309	106.683	113.855	103.105	85.9745	107.376	96.7086	117.634	99.5961	95.2134	101.03	90.9253	128.826
protein_cramped_(LOC726103)	281.148	239.022	303.866	363.89	330.505	369.652	417.197	256.643	217.117	177.486	252.127	166.786	157.008	220.175	182.557	208.602	125.695	179.679	177.115	217.637
zwei_Ig_domain_protein_zig-8_(LOC726106)	26.7445	18.67	9.30828	8.37763	33.4593	32.0088	44.5502	16.4416	22.5353	10.1403	33.0318	14.2993	10.1352	23.8606	13.996	20.7234	17.7443	20.4786	34.7604	20.9797
probable_glutamate_carboxypeptidase_LAMP1_(LOC726107)	137.597	119.784	137.12	99.4634	138.609	180.109	118.963	125.181	258.519	331.736	365.962	303.704	181.329	349.646	272.666	306.595	207.449	256.667	190.333	195.931
protein-serine_O-palmitoleoyltransferase_porcupine_(LOC726113)	140.915	144.552	159.76	164.718	167.832	190.03	165.908	115.054	117.7	139.604	160.289	118.057	120.068	121.139	158.359	128.021	98.0365	144.363	123.047	161.163
ATP_synthase-coupling_factor_6_mitochondrial_(LOC726120)	1268.21	1145.91	1128.07	1317.26	1251.11	1351.48	1109.29	1030.82	677.72	720.077	735.727	676.536	808.333	709.355	844.337	698.503	1108.35	786.011	992.792	993.913
segmentation_protein_Runt_(LOC726124)	22.6664	20.1766	18.5612	29.9186	15.964	32.9063	33.977	15.0135	37.8115	18.9075	34.0475	23.0447	11.4791	17.6594	23.0836	26.035	18.0123	24.9911	21.0386	24.3647
proclotting_enzyme_(LOC726126)	25.9804	47.978	23.1363	17.9669	33.9604	8.98699	55.9681	23.9996	35.8972	30.9036	67.0151	44.0296	29.0213	47.0585	40.9289	40.0126	59.2353	31.18	26.0279	47.0592
UPF0547_protein_C16orf87_(LOC726129)	94.6885	101.095	103.205	88.8047	97.7354	112.112	91.3555	111.192	124.957	186.351	181.565	164.509	121.483	177.669	131.242	179.281	123.07	132.977	220.43	150.956
mitochondrial_import_inner_membrane_translocase_subunit_Tim10B_(LOC726131)	77.9551	64.2969	78.9128	86.9871	73.9278	63.6202	72.0993	70.7524	27.6192	34.6629	32.5144	32.4868	46.3503	35.709	37.5079	28.6498	32.889	50.0813	35.7955	42.1877
exportin-6_(LOC726133)	347.202	405.722	352.788	338.534	456.871	458.6	472.303	296.288	341.69	386.079	468.208	351.014	326.986	365.901	297.369	346.768	308.409	312.845	295.908	387.677
male-specific_lethal_3_homolog_(LOC726137)	170.532	188.187	182.817	201.672	221.894	224.921	177.405	157.657	139.17	176.199	193.222	162.712	115.651	168.4	119.171	147.024	100.109	111.48	131.687	131.846
transcription_factor_Sox-21-B_(LOC726150)	23.9353	17.9631	12.9534	16.9394	10.9636	15.9495	14.9883	11.014	10.923	3.9737	8.02031	9.02863	12.0356	10.0255	9.04311	8.0188	11.0104	5.9969	2.00315	11.0499
probable_39S_ribosomal_protein_L49_mitochondrial_(LOC726151)	842.844	884.518	792.543	869.781	887.773	938.862	770.836	644.463	418.463	520.047	460.826	442.709	640.996	583.105	555.679	527.929	538.203	645.377	742.167	767.288
LOC726153_(LOC726153)	9.84841	6.30523	12.9138	7.78655	5.143	11.436	7.8594	5.26143	15.8143	17.6424	28.0999	24.1661	6.11952	10.1178	6.71314	5.84743	9.29555	7.3625	5.2607	9.14989
LOC726155_(LOC726155)	322.959	2404.98	168.333	317.54	2052.66	2043.53	2040.98	983.431	2.97826	0.993075	2.00303	0	0	2.00327	0	1.00134	0	0.998763	0	0
LOC726160_(LOC726160)	56.9962	61.7468	37.7637	48.6387	62.7278	56.1905	51.1159	42.1902	33.183	21.3236	20.9188	20.9373	25.9554	31.2454	37.9016	25.7271	28.8828	41.1441	24.5929	36.8974
homeobox_protein_goosecoid_(LOC726162)	7.98504	7.98656	6.98067	7.97733	2.99281	5.98531	2.99794	1.00094	8.95284	3.9796	9.01398	5.01055	6.01208	5.02061	6.02275	1.00149	4.00288	4.99809	3.0033	10.0314
protein_CG1161_(LOC726164)	607.2	573.108	556.468	634.926	619.362	673.182	582.086	501.117	439.323	500.782	433.04	481.523	563.671	424.383	567.339	417.031	598.276	468.396	643.281	691.781
protein_sister_of_odd_and_bowel-like_(LOC726179)	10.7266	5.17031	3.8971	12.6666	8.77198	12.672	10.7525	12.7372	0.970301	3.88368	6.87022	4.91071	2.94553	3.92475	3.93464	7.84959	4.89699	7.82186	5.88107	7.86954
transcription_factor_Sox-19b-like_(LOC726180)	11.5003	12.766	10.8522	14.6246	15.8448	32.3965	27.1463	17.0203	40.9591	36.635	46.3494	34.9008	9.99878	52.582	19.2446	29.475	24.1452	20.9618	25.5473	23.2259
LOC726184_(LOC726184)	2795.39	3031.95	2684.21	2721.57	3522.18	3240.11	2836.44	2218.47	1149.94	1639.19	1430.37	1530.27	1955.9	2218.99	1877.31	1560.41	2003.57	2182.38	2108.18	2690.54
LOC726185_(LOC726185)	787.547	19689.6	28.0612	245.39	43045.1	26638.5	1714.54	20600.5	2.01067	1.00374	2.98746	0.9959	1.99301	0.998781	0.998007	0.996464	3.9978	0	1.99675	0.995023
LOC726188_(LOC726188)	173.181	173.611	140.165	156.085	243.916	214.671	179.521	164.967	300.349	258.534	363.522	236.573	175.824	206.801	177.703	178.991	159.917	149.394	159.257	185.167
arginine/serine-rich_protein_PNISR_(LOC726190)	656.423	696.632	708.067	662.46	817.081	791.566	718.337	640.167	411.203	468.996	446.061	453.416	504.078	498.247	518.4	476.686	540.854	541.152	606.928	601.639
transcription_factor_cwo_(LOC726204)	967.161	862.737	713.813	689.755	1918.72	1706.87	2480.61	1196.64	617.15	804.693	828.87	700.702	865.529	1030.35	904.559	846.336	759.739	719.389	803.447	918.662
LOC726206_(LOC726206)	2035.24	53929.2	36.0758	829.329	88957.5	76939.5	9902.63	53178.5	2.01046	4.01457	3.98313	0.995867	1.99292	1.99746	0.997975	4.9821	18.9885	1.00043	2.99497	1.98999
glycosylated_lysosomal_membrane_protein_(LOC726213)	205.336	187.223	251.134	233.705	234.591	266.819	255.094	206.249	201.591	234.531	271.153	210.651	210.474	255.08	255.475	223.699	200.336	196.258	318.882	257.262
pyroglutamyl-peptidase_1_(LOC726220)	338.594	321.73	284.462	338.117	275.879	322.849	238.068	238.427	117.468	210.081	136.85	150.691	200.487	195.27	191.803	141.98	246.603	237.014	230.5	247.981
LOC726229_(LOC726229)	1887.92	21521	148.806	1099.98	44514	23193.7	3873.35	19113.5	4.99098	0	1.99799	1.99875	1.99906	0	2.00241	0	7.99846	1.99901	1.99931	0
cAMP-responsive_element-binding_protein-like_2_(LOC726230)	434.635	347.624	463.266	348.751	688.373	509.865	848.416	425.082	1459.51	503.93	1755.64	699.012	403.548	1011.94	983.02	752.562	253.674	528.313	316.01	446.398
COMM_domain-containing_protein_5_(LOC726232)	115.419	148.142	131.356	147.339	149.187	171.575	114.944	111.799	74.5221	76.389	90.6325	72.6923	77.7527	83.913	91.6567	62.7653	71.9039	69.0111	74.2237	90.3456
globin-1_(LOC726240)	8.7558	3.88554	7.30024	2.43277	3.88363	4.86712	8.75141	2.43628	6.44919	8.41875	12.7947	4.87018	4.35969	10.5408	7.31872	14.9115	6.37353	4.84957	5.22884	9.00042
tudor_domain-containing_protein_7_(LOC726241)	400.49	468.798	392.125	357.722	489.698	488.216	419.432	341.229	579.979	537.576	724.865	491.288	419.535	808.131	648.118	580.939	437.499	434.4	530.641	502.863
protein_vestigial_(LOC726247)	35.141	45.0729	59.0364	65.9276	27.8249	70.1942	59.9377	39.3239	168.98	156.669	173.781	143.599	78.4756	111.505	119.457	68.533	104.362	75.017	91.555	139.599
UDP-N-acetylglucosamine_transferase_subunit_ALG13_homolog_(LOC726253)	93.9931	82.1667	81.4537	78.3725	71.4855	92.443	83.0228	65.8544	127.579	137.358	122.962	93.198	132.996	135.499	109.432	107.237	150.763	91.0915	116.572	132.582
mitochondrial_carrier_homolog_2_(LOC726264)	1011.04	1021.68	954.859	962.983	1155.54	1217.06	1004.16	835.648	535.028	677.493	708.548	606.65	649.936	721.99	651.665	664.301	645.041	626.073	732.24	775.238
ralBP1-associated_Eps_domain-containing_protein_1_(LOC726273)	209.422	186.484	185.824	197.673	213.28	220.429	217.616	133.173	177.29	200.214	261.088	154.136	138.172	186.894	150.443	156.045	99.8683	124.818	130.005	149.303
LOC726276_(LOC726276)	97.98	109.897	64.9284	79.7317	186.97	256.75	130.935	215.066	54.9075	52.887	76.2342	52.9806	40.0043	45.0394	36.0646	40.7142	47.0124	50.9948	28.0043	46.0156
M-phase_phosphoprotein_6_(LOC726279)	89.2109	95.225	114.657	96.5279	116.787	117.273	102.038	83.8518	74.017	76.9841	69.364	74.9169	84.2932	64.7274	76.4603	58.5424	49.9108	85.7756	65.3299	87.9576
regulator_of_G-protein_signaling_17_(LOC726284)	206.229	215.432	223.085	161.31	142.413	231.052	203.84	152.283	213.318	278.102	375.34	319.335	168.735	254.74	152.066	267.093	285.343	179.929	173.319	198.418
LOC726288_(LOC726288)	318.35	495.133	175.801	285.524	627.671	547.884	643.306	486.508	19.888	10.9406	127.223	92.2142	22.0485	74.1561	13.0519	59.4322	64.0489	109.955	60.3827	12.0411
rabankyrin-5_(LOC726291)	428.614	438.415	416.377	394.579	511.592	518.902	442.218	341.32	423.958	538.886	494.051	409.006	338.92	490.857	391.02	447.964	343.573	309.441	338.75	423.271
actin-related_protein_2/3_complex_subunit_4_(LOC726301)	1682.02	1847.66	1876.99	1700.75	1952.41	2177.11	1788.57	1491.45	910.29	1111.88	1048.6	960.655	1087.2	1076.48	951.368	908.803	1038.18	1091.87	1232.22	1355.27
N-acetyltransferase_family_8_member_3_(LOC726303)	87.8609	89.0641	95.933	83.3759	139.574	106.444	78.6804	70.2854	75.5563	80.3985	81.9786	82.1185	71.7839	70.4495	52.2304	75.7441	68.4008	60.1792	84.8337	91.4089
BLOC-1-related_complex_subunit_6_(LOC726304)	118.428	114.261	130.856	135.507	155.864	151.284	162.673	124.586	118.904	124.817	150.563	117.291	134.847	143.66	140.526	137.518	97.9534	87.416	99.6454	136.285
M-phase_inducer_phosphatase_(LOC726305)	334.429	332.454	304.128	383.692	456.318	442.709	443.767	282.296	412.554	381.097	496.284	392.848	270.559	392.85	333.462	364.584	256.183	274.98	271.274	348.205
serine-rich_adhesin_for_platelets_(LOC726307)	549.822	638.91	455.192	478.613	842.948	813.036	792.976	591.818	281.896	326.849	330.593	263.572	242.481	396.265	321.972	368.524	265.458	248.318	257.081	383.166
kxDL_motif-containing_protein_CG10681_(LOC726308)	221.447	275.014	290.322	285.194	302.167	331.295	259.933	277.859	197.607	232.343	219.482	225.339	228.459	231.198	242.067	219.438	232.94	251.875	240.947	274.13
receptor-binding_cancer_antigen_expressed_on_SiSo_cells_(LOC726312)	184.937	167.832	198.754	205.701	178.898	187.789	170.326	135.919	89.8225	144.656	143.957	108.019	107.028	128.763	122.239	134.019	117.036	92.6142	116.993	151.086
protein_SCO2_homolog_mitochondrial_(LOC726314)	285.644	319.618	350.746	352.964	320.594	349.664	316.088	231.911	134.644	178.266	190.463	129.66	169.627	161.928	138.914	130.019	135.975	164.038	157.871	169.484
cytochrome_b-c1_complex_subunit_6_mitochondrial_(LOC726316)	1401.75	1281.19	1232.91	1411.17	1601.69	1542.63	1275.08	1014.67	601.428	607.603	606.793	590.701	732.932	675.815	739.384	551.687	833.602	757.411	849.282	878.236
serine_protease_inhibitor_27A_(LOC726320)	29.3449	30.3215	36.3954	48.8915	23.273	36.3947	35.736	28.3174	60.8253	63.9713	70.9147	59.9993	79.2157	87.349	89.3885	72.7388	41.4666	49.9314	84.333	111.553
golgin_subfamily_A_member_7_(LOC726330)	147.628	136.982	146.887	133.096	215.317	208.144	166.689	158.157	121.819	137.805	194.465	155.888	112.071	127.402	154.714	172.381	155.329	129.365	112.252	131.313
alpha-2A_adrenergic_receptor_(LOC726331)	21.9186	16.9576	11.945	19.9107	26.9558	32.8671	41.9628	14.0265	32.6983	40.657	44.1648	41.1841	19.0783	37.1198	16.0962	29.0989	35.0427	19.9864	19.0409	28.1751
splicing_factor_3B_subunit_2_(LOC726336)	846.071	940.164	867.229	920.262	992.516	1045.92	979.369	794.409	418.09	553.719	540.82	499.957	496.316	443.816	490.863	394.484	490.561	481.848	542.649	649.094
nuclear_pore_complex_protein_Nup88_(LOC726338)	366.494	384.996	435.836	457.721	456.116	454.959	375.252	254.968	159.746	214.066	203.213	161.576	172.664	193.381	178.584	186.194	163.1	187.942	228.197	230.558
protein_ELYS_(LOC726339)	470.569	457.184	497.55	442.124	504.189	567.63	589.189	434.259	337.725	360.901	410.173	291.516	250.339	310.662	276.636	269.8	192.395	278.654	261.798	311.885
actin-binding_LIM_protein_2_(LOC726349)	1060.3	1075.52	1136.06	1073.8	1065.27	1305.59	1157.96	1092.14	557.11	615.656	626.035	546.737	743.203	995.739	974.308	1287.09	655.193	830.803	1141.84	872.04
ATP-dependent_RNA_helicase_DHX33_(LOC726350)	462.259	417.332	485.797	395.19	646.512	603.311	647.93	308.272	234.574	213.973	330.441	259.486	140.296	162.416	145.518	179.46	170.114	184.936	221.281	237.676
LOC726353_(LOC726353)	3.84347	5.13221	11.5201	2.05047	2.88103	2.07173	4.81079	1.02917	3.06813	8.85324	9.65694	6.98396	6.70242	10.3027	5.16067	12.5976	2.05786	18.5002	8.23474	6.18892
serine-rich_adhesin_for_platelets_(LOC726354)	883.327	979.678	1119.81	1000.9	1225.05	1129.48	956.974	726.07	353.009	502.21	566.013	382.743	414.015	456.332	331.816	351.265	336.365	411.396	392.237	596.881
huntingtin_(LOC726358)	598.767	567.922	609.002	593.728	772.359	795.813	786.694	542.797	627.824	640.4	728.565	642.384	513.473	603.505	498.187	601.783	534.794	508.394	578.894	714.133
protein_SMG8_(LOC726359)	207.518	201.622	203.355	213.309	249.222	252.283	235.836	159.207	172.922	153.091	183.382	143.385	144.402	185.425	188.814	170.547	135.488	137.937	153.851	189.733
dynactin_subunit_3_(LOC102656311)	492.107	477.682	455.501	510.261	442.268	525.551	395.191	372.499	213.774	310.299	264.58	303.983	289.014	269.932	303.458	295.494	293.621	298.439	332.68	322.538
ufm1-specific_protease_1_(LOC726361)	146.354	109.484	103.045	104.257	159.096	115.709	117.605	106.015	328.885	179.599	258.769	235.233	237.889	263.693	238.59	232.642	263.773	204.598	194.618	281.338
4-coumarate--CoA_ligase_1_(LOC726362)	52.2611	33.2465	37.0247	39.866	160.134	39.8452	78.9002	18.0819	1.03357	1.03327	0	1.03692	1.03701	0	2.07765	1.03658	1.03674	1.03615	1.03678	1.0375
metaxin-2_(LOC726364)	311.346	299.49	295.538	293.008	347.296	329.312	303.765	209.778	129.873	172.434	180.002	127.956	183.674	160.817	164.332	139.244	124.2	162.931	180.881	180.602
glycerate_kinase-like_(LOC726367)	0	0	0	0.996848	0	0	0	0	0.994821	0.99484	0	0	0	2.00245	0	0	2.00013	0.999108	1.00037	1.00207
LOC726370_(LOC726370)	125.081	265.11	264.38	347.143	231.108	241.725	201.682	229.801	15.2683	14.3206	13.4915	18.3217	78.2982	26.9822	67.953	20.012	48.0866	49.7524	3.30915	101.302
SET_and_MYND_domain-containing_protein_4_(LOC726373)	290.022	286.878	332.023	324.769	357.426	383.65	318.192	232.571	236.63	323.485	283.379	261.834	248.256	254.151	248.779	253.308	231.906	284.487	296.535	292.948
bone_morphogenetic_protein_2-B_(LOC726375)	834.37	842.51	615.917	669.74	912.454	737.751	759.018	493.872	560.409	715.502	763.228	416.048	456.114	678.879	539.788	427.807	471.659	580.545	352.076	779.072
carboxypeptidase_B_(LOC726391)	43.9492	140.064	41.9584	40.0048	396.348	204.63	220.217	232.178	24.575	19.467	20.5879	25.5045	16.674	29.4216	21.6166	26.4677	11.597	31.304	21.5562	28.4785
MAD2L1-binding_protein_(LOC726397)	55.2132	46.0244	40.4033	66.7453	66.2596	57.1412	52.9966	43.9579	61.2641	60.3113	54.7132	43.1478	49.7748	37.9298	52.8389	42.8087	41.9649	45.0258	40.9115	51.6669
forkhead_box_protein_I1-ema_(LOC726400)	42.9313	38.1058	45.1926	25.1098	28.0236	22.0761	30.0983	13.011	30.9555	19.954	15.0358	29.0511	24.0412	25.0453	24.433	7.0325	54.1174	28.0861	21.0919	24.0962
LOC726417_(LOC726417)	246.803	204.753	219.626	235.551	332.706	325.543	294.648	220.422	204.429	248.284	275.115	197.145	104.082	305.402	139.349	280.104	94.0401	134.973	113.056	99.1317
flavin-containing_monooxygenase_FMO_GS-OX-like_4_(LOC726418)	926.312	372.3	922.851	745.392	937.443	1385.54	777.989	657.518	486.798	3950.5	838.417	3617.21	869.213	22793.2	3597	16354.5	591.538	1539.61	369.766	667.455
vacuolar_protein_sorting-associated_protein_37A_(LOC726422)	502.969	493.172	518.411	512.567	620.007	654.223	548.646	453.484	480.164	603.751	634.182	522.351	519.56	587.043	470.984	485.87	441.963	392.381	462.769	555.771
transient_receptor_potential_cation_channel_protein_painless_(LOC726423)	69.3787	73.3672	97.913	49.769	85.0832	86.5678	63.9757	45.6898	110.444	123.58	137.53	86.5449	81.0891	173.216	94.6581	263.411	70.5015	108.097	121.204	105.598
metallo-beta-lactamase_domain-containing_protein_1_(LOC726427)	202.487	228.617	205.314	207.153	219.675	205.132	219.517	155.608	162.259	202.152	180.333	176.326	162.864	153.705	171.767	142.798	115.79	158.216	161.336	141.306
tctex1_domain-containing_protein_2_(LOC726437)	93.3004	73.3123	77.9925	80.0082	87.3008	117.474	81.4953	49.6161	55.2116	113.505	85.7631	88.4235	85.9884	198.291	95.0501	197.198	69.3544	57.4162	135.304	93.9703
40S_ribosomal_protein_S16_(LOC726439)	12859.5	12367.5	12220.3	12617.4	15832.4	16408.7	16281	11351.5	8224.51	7277.36	8833.85	6669.7	8115.69	10180.1	9806.37	7798.87	8234.8	9080.09	8493.48	9549.05
LOC726441_(LOC726441)	2.00364	1.0001	5.00458	0	4.00658	1.00076	1.99989	0.999896	6.01415	3.00384	3.99106	6.98591	5.99026	3.99986	1.99993	1.99637	6.00032	2.00091	4.9971	4.98836
PQ-loop_repeat-containing_protein_3_(LOC726443)	57.0258	72.3384	78.509	71.4224	74.4159	74.4365	85.8085	79.1641	39.681	54.1269	28.835	24.9942	33.6625	54.9269	50.2995	56.7754	32.7671	49.9174	60.4948	43.2339
cuticle_protein_16.8_(LOC726451)	436.444	282.54	602.571	479.379	164.404	277.986	454.374	156.562	272.281	217.689	279.49	151.837	85.1096	176.066	136.861	187.855	139.069	167.656	148.189	160.687
ATP_synthase_subunit_s_mitochondrial_(LOC726453)	88.4255	70.1107	67.3169	95.5961	73.3619	99.3633	75.4887	59.2691	83.7573	63.4321	82.4768	83.4612	86.1013	58.8533	76.6795	58.8269	81.2679	73.0564	82.7784	86.3115
flocculation_protein_FLO11_(LOC726457)	15.9811	36.9771	19.8649	12.9732	39.3838	50.9148	37.0221	36.9825	30.6606	20.8961	42.1564	34.1479	11.0457	23.0878	5.02986	19.0676	15.034	14.0122	24.0684	20.113
spermatogenesis-associated_protein_6_(LOC726460)	394.708	463.581	478.59	427.568	421.094	418.698	400.47	360.387	257.35	267.741	319.877	298.704	369.925	253.847	252.852	223.779	360.477	418.477	454.359	465.774
inositol_monophosphatase_2_(LOC726463)	8.02162	3.00104	17.0305	10.0123	3.00794	6.00891	2.9994	3.99676	14.0639	12.0369	11.9538	5.97758	16.9458	16.9819	22.9618	17.9413	27.9853	31.0118	44.9327	35.8382
prohormone-3_(LOC726472)	20.0605	31.0153	10.0212	8.01217	15.045	41.0722	28.9954	30.9711	6.03152	36.1318	55.3343	28.8817	2.98935	7.98979	7.98369	8.96769	1.99878	4.98584	2.99496	5.96987
inhibin_beta_C_chain_(LOC726478)	785.848	464.064	548.066	657.601	579.537	931.761	809.374	397.831	1282.6	1251.92	1380.53	1103.41	807.932	1281.26	537.769	1220.95	739.686	504.89	326.503	571.959
39S_ribosomal_protein_L54_mitochondrial_(LOC726480)	510.498	566.235	468.88	509.098	494.592	551.784	487.419	401.628	415.405	441.558	411.528	456.217	414.838	365.499	411.423	331.297	506.539	394.798	492.73	512.139
inositol_monophosphatase_2_(LOC726481)	586.447	695.514	624.692	705.108	341.888	460.592	432.399	507.351	422.747	350.933	497.217	524.675	642.319	482.56	491.315	330.995	577.817	712.733	723.809	677.278
histone_H2B_(LOC726487)	12.0869	11.0253	9.05654	12.0654	15.5672	15.0811	12.939	7.97951	1.0139	2.02228	0.99081	0.990473	0.991584	3.98285	1.98576	3.96858	0	0	1.99172	0.988177
protein_D2_(LOC726495)	3362.53	3223.55	3493.34	2855.55	3355.48	3606.08	4457.77	2306.86	1431.98	1120.92	1554.58	1106.08	912.263	1876.16	1157.52	1666.95	927.204	1700.34	1314.79	1242.05
mitochondrial_import_inner_membrane_translocase_subunit_Tim8_(LOC726498)	1313.94	1204.61	1118.65	1367.07	1417.26	1436.67	1110.13	877.214	239.996	314.647	226.185	267.212	412.985	259.432	331.773	244.714	488.614	431.464	596.493	641.197
LOC726505_(LOC726505)	8.06729	18.9649	12.9593	8.97153	18.0501	21.43	13.9905	16.0176	9.93963	33.8039	24.0381	8.02075	34.3221	9.02022	32.1346	13.0244	20.2603	10.9951	26.0342	34.5581
kinesin_14_(LOC726506)	173.613	186.093	207.016	209.091	234.488	212.411	192.423	150.177	134.859	208.633	223.333	185.075	145.459	164.252	145.964	192.214	135.521	149.943	164.224	153.18
protein_FRA10AC1_(LOC726509)	144.06	145.778	137.926	132.888	176.681	169.911	171.923	114.025	184.002	231.977	231.257	239.789	155.95	235.116	163.185	198.693	164.089	135.999	155.019	188.885
M-phase_inducer_phosphatase_1_(LOC726510)	175.217	222.339	263.897	258.113	290.63	284.565	196.89	243.839	318.371	248.667	452.644	266.459	126.247	200.268	102.098	151.243	106.226	177.554	108.268	173.996
ATP-binding_cassette_sub-family_G_member_5_(LOC726513)	145.69	202.068	105.68	118.682	277.649	201.442	189.748	125.086	199.444	170.034	207.374	154.4	86.9219	155.158	127.486	158.186	208.509	148.757	177.292	176.326
cilia-_and_flagella-associated_protein_300_(LOC726515)	143.123	113.781	142.906	128.434	140.228	174.648	110.982	109.592	147.819	170.33	156.15	130.043	147.803	153.358	134.623	112.636	149.887	136.159	155.336	183.149
serine/threonine-protein_kinase_fused_(LOC726525)	271.917	291.146	303.139	317.347	428.512	381.445	366.927	271.103	240.154	222.013	342.539	206.282	173.591	360.239	213.123	370.567	168.688	224.381	222.224	263.375
protein_FAM136A_(LOC726527)	2041.31	1870.15	1966.88	2215.71	2166.46	2478.02	2275.32	1802.79	1437.48	1663.18	1840.31	1778.59	1821.48	1713.87	1712.2	1505.05	2020.86	1592.47	1777.17	2076.14
serine/threonine-protein_phosphatase_4_regulatory_subunit_1_(LOC726544)	198.705	329.75	227.159	252.952	332.795	251.184	259.066	213.847	126.928	111.811	172.424	94.989	120.866	136.915	186.525	147.192	59.3468	163.725	129.009	197.607
sialin-like_(LOC726545)	0	1.99728	0	0	0	0	0.999095	0	0.997776	0	0	0	0	0	0	0	0	0.999493	2.99942	1.00007
regulator_of_G-protein_signaling_loco_(LOC726548)	595.345	522.273	594.696	556.869	703.284	811.514	705.593	611.223	517.069	484.046	548.674	498.984	521.012	577.134	514.715	546.044	468.225	485.972	515.386	539.02
CCAAT/enhancer-binding_protein_gamma_(LOC726550)	109.248	87.3774	85.9336	116.169	111.327	104.48	111.156	96.6697	89.9259	158.885	110.743	128.079	76.9758	147.879	85.9386	138.366	69.7785	75.1185	81.4858	73.6473
putative_inorganic_phosphate_cotransporter_(LOC726560)	0	0	0	0	0	0	0	0	0	0	0	0	0	0	0	0	0	0	0	0
LOC726564_(LOC726564)	140.897	129.627	142.733	140.562	144.872	140.899	133.703	110.675	164.645	172.029	168.545	131.054	164.736	126.983	145.15	147.116	145.376	162.663	165.095	192.598
venom_acid_phosphatase_Acph-1_(LOC726571)	1174.11	602.867	858.648	770.3	832.911	1547.55	2179.78	1168.41	262.302	222.805	162.317	268.835	314.71	295.371	383.598	275.716	350.973	339.598	299.991	666.162
putative_inorganic_phosphate_cotransporter_(LOC726578)	3.99456	2.99516	2.99325	2.99276	5.98916	4.98976	4.99553	2.00072	0	1.99207	0	0	1.00081	2.00235	0	1.00037	1.00021	0	3.00108	1.0015
cleft_lip_and_palate_transmembrane_protein_1-like_protein_(LOC726579)	440.275	457.672	447.412	432.74	538.456	529.473	511.791	407.018	433.712	538.021	482.424	396.82	370.757	408.986	374.345	382.646	330.273	375.159	340.95	421.808
prominin-like_protein_(LOC726582)	33.4536	18.7882	48.2175	34.5791	33.703	81.3439	42.5803	57.8855	104.434	129.177	212.258	180.305	15.0697	87.8662	43.4913	52.4738	23.5296	19.7415	68.1601	36.5509
dentin_matrix_acidic_phosphoprotein_1_(LOC726589)	650.448	693.34	638.595	725.034	876.692	945.034	784.61	720.17	331.135	334.488	399.93	325.084	317.162	360.449	312.975	330.904	327.5	305.597	367.048	383.122
class_E_basic_helix-loop-helix_protein_23_(LOC726594)	1.99608	10.9811	11.9658	15.9534	18.9526	15.9596	21.9846	18.0178	9.94569	20.8895	17.0282	19.0423	9.01904	17.0349	16.0624	16.0252	6.00446	15.9937	16.0184	19.0625
exocyst_complex_component_2_(LOC726595)	299.006	284.302	294.742	261.92	353.471	336.429	273.847	238.038	255.749	371.428	347.308	303.225	284.572	270.748	309.624	248.622	253.232	237.759	229.827	313.345
transferrin_(LOC726601)	666.883	536.767	480.006	541.861	724.729	814.125	795.72	532.597	718.155	524.282	727.311	706.111	1081.86	689.513	1086.91	560.712	840.876	910.904	913.325	1052.64
sentrin-specific_protease_8_(LOC726605)	42.0227	35.8198	45.1063	43.196	42.0166	58.7452	39.4605	42.1711	24.1616	33.6565	31.2512	16.9066	23.4368	22.5339	28.3588	33.2096	26.5772	29.0961	32.1939	33.4877
LOC726611_(LOC726611)	39.1	23.0069	449.266	31.0351	21.031	28.0301	16.9964	9.99231	15.0648	18.0518	11.9554	15.9425	15.951	24.997	26.8697	14.9528	27.9862	51.0184	36.9472	37.8363
coiled-coil_domain-containing_protein_113_(LOC726613)	1.00381	1.0004	0	1.00215	0	1.00231	0	0.997656	3.02341	1.00568	0	0.993038	0	1.99373	0	0.994013	1.99631	0	1.99325	1.98322
LOC726616_(LOC726616)	941.076	855.572	930.926	862.639	1189.89	1212.86	1215.16	783.566	920.687	1022.58	1248.75	965.948	798.713	1007.99	907.353	1094.63	641.989	765.189	769.982	894.108
chromatin_accessibility_complex_protein_1_(LOC726619)	65.5232	71.393	61.038	63.7212	64.3574	76.4665	71.5245	61.9534	45.4895	44.5514	45.4328	43.5435	35.273	43.729	46.6466	37.54	36.9255	26.0319	49.7778	38.4537
F-box/WD_repeat-containing_protein_4_(LOC726631)	153.446	149.157	183.897	163.343	182.868	182.201	162.946	142.407	145.709	164.549	176.996	173.982	197.21	192.749	184.114	166.016	200.899	167.339	142.208	211.138
ubiquitin-like_modifier-activating_enzyme_atg7_(LOC726637)	395.348	366.47	389.046	350.546	413.198	459.806	459.842	341.158	373.806	328.264	467.999	325.716	265.152	313.36	289.902	351.622	253.471	292.478	290.634	336.594
oxidized_low-density_lipoprotein_receptor_1_(LOC726639)	261.559	325.219	129.877	232.074	273.437	270.816	240.362	197.568	17.155	18.149	19.1284	8.05638	22.3178	18.1553	25.6138	33.0946	18.8953	17.1454	29.2323	22.3124
formin-like_protein_14_(LOC726643)	99.3784	98.1177	99.802	99.8164	98.8945	113.694	122.93	73.0383	58.8302	82.7625	87.8155	80.0549	59.0441	65.0813	87.2143	52.017	77.2237	66.9869	76.0357	85.1086
fas_apoptotic_inhibitory_molecule_1_(LOC726648)	3.00212	0.999473	2.99941	1.99892	5.0022	3.99908	0	1.99998	5.00117	2.99841	4.9928	3.99547	6.99392	9.00281	6.00461	8.98969	7.00035	6.00043	7.99742	4.99446
mitochondrial_import_inner_membrane_translocase_subunit_TIM14_(LOC726653)	256.995	227.922	282.204	281.212	315.827	326.211	285.355	244.314	165.11	203.537	192.208	175.168	159.228	182.779	186.346	150.847	148.027	185.026	174.836	229.156
calcium-independent_phospholipase_A2-gamma_(LOC726656)	477.537	455.269	407.862	436.821	580.279	599.132	678.976	508.725	497.678	410.899	371.855	405.41	561.862	527.371	683.262	631.575	502.36	559.531	594.75	458.028
LOC726658_(LOC726658)	474.98	283.063	333.62	446.328	409.506	262.256	258.461	178.489	3821.67	4524.98	5019.16	5235.51	2824.44	2524.57	2279.19	2000.75	3813.89	2217.61	2450.27	2723.74
alpha-tubulin_N-acetyltransferase_(LOC726664)	266.272	184.884	232.487	208.784	299.009	295.626	355.621	210.307	213.47	255.664	276.156	213.831	245.35	417	324.912	363.155	185.962	208.059	197.835	226.5
mediator_of_RNA_polymerase_II_transcription_subunit_28_(LOC726666)	293.611	290.03	275.539	351.306	336.776	354.384	295.78	268.26	225.079	254.844	270.158	252.354	228.316	193.332	195.615	175.162	253.051	228.005	224.182	297.697
PDZ_and_LIM_domain_protein_3_(LOC726668)	494.794	448.869	559.97	412.705	473.594	521.897	490.993	373.831	850.877	650.64	905.496	630.311	759.16	870.748	564.03	754.399	845.76	955.488	634.674	816.563
LOC726669_(LOC726669)	118.965	136.991	112.712	104.912	218.562	214.09	163.973	119.722	112.464	339.955	171.507	274.529	228.22	265.959	182.272	308.703	204.656	164.176	300.855	308.868
protein_singles_bar_(LOC726677)	38.7991	46.2272	32.2677	32.4489	41.9845	27.5305	27.0373	39.9712	62.8174	117.361	114.845	101.933	42.5665	71.2426	54.8665	111.824	81.7687	35.8907	94.7722	51.0435
protein_FAM98B_(LOC726679)	30.9524	29.954	16.9587	45.8834	38.9209	31.9309	20.9862	15.0123	7.96377	15.9279	15.0173	18.0302	16.0261	17.0301	12.0407	20.0227	17.0106	16.9945	24.0218	32.0825
A-kinase_anchor_protein_10_mitochondrial_(LOC726682)	211.631	149.28	104.481	122.085	167.987	177.568	300.21	102.656	84.3663	82.3541	94.246	96.0367	87.1872	99.1483	118.486	75.6938	71.1448	93.8643	87.8787	117.684
LOC726694_(LOC726694)	231.861	271.582	265.269	248.744	308.947	234.838	220.317	149.445	145.707	232.927	196.761	175.893	143.455	203.001	133.82	138.71	99.6014	136.604	159.401	184.778
LOC726696_(LOC726696)	488.213	448.529	589.271	450.787	433.607	578.761	492.008	363.45	427.646	565.911	515.815	666.863	655.755	669.593	742.18	577.963	482.588	554.91	724.967	724.539
LOC726699_(LOC726699)	44.8736	68.0011	48.8188	39.8533	72.7496	63.7915	79.9366	39.0514	17.8696	12.9119	45.1204	36.1198	12.0371	14.0368	12.0591	9.02222	16.0156	18.9898	14.023	10.0473
ribonuclease_H2_subunit_C_(LOC726711)	375.807	301.426	304.758	337.609	379.411	331.099	352.445	286.981	151.6	162.309	175.149	178.967	176.346	161.684	195.223	158.262	176.372	196.341	225.2	171.767
rhomboid-related_protein_4_(LOC726718)	57.1028	66.9979	74.0665	52.0224	76.1257	77.1843	73.9781	53.9882	54.1434	46.1561	44.8744	51.8652	51.8872	65.9692	54.9672	45.8926	28.9919	41.0095	46.6066	43.8682
neogenin_(LOC726723)	123.344	128.493	126.833	122.275	143.404	155.061	173.203	130.71	127.655	114.987	163.628	91.3751	109.25	138.986	97.5386	101.639	62.4106	100.883	103.103	89.522
transient_receptor_potential_channel_pyrexia_(LOC726724)	253.479	212.516	187.646	191.425	249.354	244.29	390.722	272.286	168.048	188.924	116.206	140.882	223.496	143.303	169.708	195.355	119.13	142.941	84.1013	204.978
helix-loop-helix_protein_11_(LOC726729)	206.655	209.666	205.472	169.171	251.452	293.484	305.739	169.148	91.5878	150.078	140.184	159.317	169.725	184.924	190.674	177.225	175.122	174.034	225.222	194.543
probable_28S_ribosomal_protein_S26_mitochondrial_(LOC726731)	597.093	614.02	607.294	596.828	652.726	773.249	605.387	530.217	310.672	370.522	288.573	321.665	332.064	392.372	429.873	341.593	380.744	331.176	394.934	386.626
cysteine-rich_protein_1_(LOC726733)	289.697	334.08	549.885	308.507	548.194	371.346	521.948	424.716	388.19	497.312	407.948	433.745	278.188	393.293	337.585	440.378	412.846	473.272	471.924	398.366
laminin_subunit_beta-1_(LOC726736)	1773.07	1718.98	1750.63	1633.64	1896.77	1484.06	1375.56	1163.42	781.74	855.14	923.391	639.392	792.173	637.401	593.373	503.584	605.943	799.911	738.771	769.45
venom_acid_phosphatase_Acph-1_(LOC726737)	81.4232	69.5595	92.792	62.2104	24.8753	37.5954	82.452	18.2143	1179.37	1498.76	1482.69	1225.23	115.268	239.543	58.1821	548.275	157.357	148.421	109.535	108.227
chromosome_transmission_fidelity_protein_18_homolog_(LOC726742)	139.676	165.866	128.584	159.569	172.496	168.518	147.896	136.837	104.381	153.043	128.341	95.2581	94.4749	149.344	116.505	114.225	85.0719	90.9662	101.138	117.486
histone_RNA_hairpin-binding_protein_(LOC726745)	162.754	147.896	191.278	183.872	190.079	236.87	174.926	157.016	90.9652	94.8894	74.9201	92.9988	83.9574	95.0488	85.0976	100.965	76.0089	86.999	95.985	93.9469
HIG1_domain_family_member_2A_mitochondrial_(LOC726746)	185.723	227.423	185.025	178.28	198.97	182.091	170.407	128.532	141.621	184.204	152.154	140.203	146.398	146.469	166.187	120.176	191.14	182.896	204.324	174.906
cytochrome_b-c1_complex_subunit_8_(LOC726747)	1090.06	975.736	920.974	1139.09	1179.99	1315.64	904.371	817.903	658.033	659.07	636.587	630.276	734.797	572.18	773.079	587.887	867.915	749.714	861.433	1003.83
fibroin_heavy_chain_(LOC726750)	212.221	215.057	483.058	278.843	408.541	243.921	381.27	209.106	5064.42	2145.96	5199.27	2679.77	2252.37	3986.23	2846.2	4218.95	2782.81	3300.36	3750.76	4010.34
kynurenine_formamidase_(LOC726754)	109.842	128.478	128.853	122.413	131.047	123.95	132.61	91.5987	97.5344	85.146	102.323	112.455	102.526	106.861	94.8491	125.673	106.823	108.866	125.144	110.458
craniofacial_development_protein_1_(LOC726756)	253.158	251.502	224.666	208.436	246.743	276.619	218.428	225.684	162.784	137.057	172.011	164.26	163.304	147.819	164.191	102	168.076	150.787	163.385	188.358
replication_protein_A_14_kDa_subunit_(LOC726757)	469.736	503.259	485.982	457.401	554.824	555.56	524.542	437.782	407.982	392.096	348.902	326.809	392.193	414.058	456.586	338.842	408.745	420.614	476.615	501.809
facilitated_trehalose_transporter_Tret1_(LOC726762)	215.674	97.8488	138.666	110.721	132.734	157.662	356.767	153.124	132.681	110.943	115.126	179.318	381.609	539.666	422.646	438.612	297.551	276.939	246.221	371.942
PEST_proteolytic_signal-containing_nuclear_protein_(LOC726782)	218.647	254.665	256.7	275.622	241.983	267.548	231.1	197.489	107.562	113.335	130.157	124.749	132.711	120.456	102.225	98.194	132.75	130.156	148.363	186.665
vitellogenin_(LOC726783)	0	0	0	0	0	0	0	0	0	0	0	1.00509	0	0	0	0	0	0	0	0
sphingosine-1-phosphate_phosphatase_1_(LOC726784)	422.483	480.327	454.062	479.122	514.133	467.168	437.417	363.262	199.356	250.009	228.178	196.25	207.313	201.315	246.741	210.169	191.157	234.618	246.506	313.654
protein_TSSC4_(LOC726788)	316.36	321.857	305.196	358.125	374.333	402.612	345.872	286.22	193.219	258.057	251.513	181.689	220.694	243.999	236.503	199.858	227.054	224.991	252.85	281.477
40S_ribosomal_protein_S26_(LOC726789)	9712.14	9223.4	9339.92	9359.03	11450.9	12117.6	11590.3	8680.37	6178.47	5639.99	6968.4	5427.09	6451.36	7296.67	7441.76	5301.22	6953.67	6969.86	6840.82	7372.52
LOC726790_(LOC726790)	214.609	231.154	155.508	158.982	308.253	283.246	321.358	222.314	430.197	342.901	532.055	319.52	194.674	283.885	191.474	304.6	240.549	199.346	253.117	210.009
intraflagellar_transport_protein_140_homolog_(LOC726791)	77.7678	66.1663	62.7553	64.8054	82.1369	73.7526	81.661	46.4162	86.3063	83.4379	120.354	87.3874	59.2268	78.1814	60.3091	69.1945	52.2469	67.9957	41.0716	81.4089
LOC726793_(LOC726793)	37.3806	76.3563	33.7402	41.1211	64.0204	68.0518	53.9651	41.4931	38.2233	33.2211	36.6736	34.1166	37.7474	48.9735	29.7809	39.4605	16.4949	32.1699	29.5112	24.7246
sn1-specific_diacylglycerol_lipase_beta_(LOC726798)	145.586	118.565	355.278	192.344	229.08	163.772	261.067	151.885	482.68	201.105	483.017	266.583	467.798	660.265	532.462	565.642	461.473	558.641	437.187	620.032
peroxisomal_N(1)-acetyl-spermine/spermidine_oxidase_(LOC726801)	125.783	132.39	141.61	142.636	160.709	145.526	140.907	124.103	107.508	150.288	180.211	125.213	85.1441	126.224	109.372	104.12	90.0567	87.9873	110.101	115.3
protein_aveugle_(LOC726802)	67.9375	43.6053	52.6143	58.7418	90.2705	64.1089	42.3212	46.7517	47.0108	59.2254	54.527	59.6109	58.4053	43.6184	46.0921	52.5154	54.5111	49.987	56.1982	65.2918
protein-lysine_N-methyltransferase_EEF2KMT_(LOC726811)	93.9021	69.6512	71.7338	75.9691	79.5914	91.3451	64.7382	54.3628	106.331	110.412	119.401	107.374	73.1034	93.9517	91.2375	61.8821	74.2832	65.4768	67.8485	84.4902
RNA_polymerase_I-specific_transcription_initiation_factor_RRN3_(LOC726812)	769.135	931.781	951.081	1016.23	1060.07	861.543	549.974	600.539	191.346	414.965	220.642	286.347	398.169	240.34	280.653	213.127	385.393	367.913	450.736	576.824
protein_At4g17910_(LOC726815)	315.776	305.644	294.266	287.482	345.614	330.523	307.826	246.118	161.74	168.488	141.024	162.182	157.085	168.204	149.357	170.046	171.242	156.988	244.497	238.282
coiled-coil_domain-containing_protein_170_(LOC726827)	9.97765	9.98487	5.98126	29.9073	22.9343	42.6482	26.8249	20.0384	1.98663	13.913	6.01972	9.03549	10.0371	8.02589	23.1275	13.0401	7.01099	7.0004	7.01568	8.04284
TOM1-like_protein_2_(LOC726833)	243.403	272.967	243.524	262.916	276.822	273.487	275.698	219.064	389.712	606.054	661.664	458.161	344.179	446.113	422.08	359.493	272.984	334.869	349.542	310.814
probable_malate_dehydrogenase_mitochondrial_(LOC726838)	78.0432	50.9692	49.9827	60.9586	103.029	93.9657	82.9643	32.0005	38.004	39.969	60.9194	47.0712	76.3852	44.0162	67.0595	37.9604	76.0044	47.0011	44.9874	69.935
BET1_homolog_(LOC726840)	258.213	256.383	200.74	249.507	313.403	276.563	213	192.72	145.494	174.058	152.11	184.907	235.797	132.71	190.304	142.53	208.85	257.187	269.383	308.529
vegetative_cell_wall_protein_gp1_(LOC726855)	8857.77	18768.3	12920	18599	14182.5	18625	20559.3	19698.5	2026.4	2419.09	2440.96	3834.39	8379.7	6888.44	9549.49	8331.45	6365.71	8042.72	6286.76	6121.85
MORN_repeat-containing_protein_3_(LOC726857)	67.5468	135.302	140.04	91.09	102.754	93.2438	54.9437	71.1628	59.5277	74.9615	104.351	113.986	67.9026	154.152	76.8748	89.23	90.4608	99.5565	112.509	95.857
farnesyl_pyrophosphate_synthase-like_(LOC726859)	2.22925	5.76478	1.09344	6.42334	7.35406	8.08721	7.96623	6.93797	72.8557	76.3438	44.2268	67.4556	1.99986	1.00161	2.59455	4.55011	3.00173	0	4.00315	1.12175
ATP-binding_cassette_sub-family_B_member_6_mitochondrial_(LOC726867)	516.826	489.077	504.257	555.137	559.646	625.328	589.693	478.697	320.079	382.525	384.756	384.981	374.966	344.235	376.63	288.798	315.199	402.256	401.537	473.409
transmembrane_protein_209_(LOC726869)	475.391	465.439	477.461	418.468	439.11	581.084	439.605	359.737	308.86	333.645	367.006	315.426	264.353	364.582	346.061	244.284	270.166	325.054	304.246	313.757
zinc_finger_CCHC_domain-containing_protein_8_homolog_(LOC726870)	176.033	174.77	188.638	177.625	208.86	183.679	177.893	145.092	184.354	192.513	267.849	191.202	142.153	218.72	169.475	169.742	112.136	141.967	119.102	148.356
protein_C1orf112_homolog_(LOC726895)	65.0071	68.8696	73.8232	67.779	87.7404	69.8002	62.9532	53.769	67.5755	64.6421	74.1565	52.1347	59.1507	57.1319	42.1831	53.1198	45.0381	52.985	56.0768	66.2238
zinc_finger_and_BTB_domain-containing_protein_47_(LOC726896)	25.9186	28.9349	23.9035	41.8339	30.8235	44.1935	57.952	24.0346	31.7462	37.7207	39.1194	31.1162	20.0694	28.0798	31.1648	28.0994	28.0305	28.9829	30.0547	32.169
carbonic_anhydrase_3_(LOC726898)	170.716	93.7423	112.294	101.949	123.474	138.21	175.358	132.031	84.0248	46.0449	99.0076	83.5007	52.2189	63.51	38.3918	51.4343	59.5109	47.1769	64.8072	67.2979
death-associated_inhibitor_of_apoptosis_1_(LOC726899)	220.924	219.799	212.994	183.824	247.856	276.817	207.467	233.073	171.774	207.55	243.902	186.998	116.015	152.594	156.283	125.97	142.632	141.941	139.06	163.06
proteasome_assembly_chaperone_2_(LOC726900)	397.498	366.528	379.16	362.992	384.536	465.317	346.411	271.469	267.31	333.477	263.553	228.784	285.789	290.62	323.156	271.136	335.418	341.623	343.729	372.428
LOC726903_(LOC726903)	0	4.0484	2.21749	12.6634	1.15677	6.13881	3.91899	2.35685	2.64867	0	2.78397	1.60035	8.0506	1.23688	12.1005	4.27056	0	3.69854	1.00166	2.70113
LOC726906_(LOC726906)	553.795	577.012	551.125	603.236	662.77	637.842	739.818	494.373	375.666	366.869	487.061	309.886	307.795	370.863	309.354	311.67	270.231	311.857	323.592	398.583
leucine-rich_repeat_and_death_domain-containing_protein_1_(LOC726915)	78.7103	68.2701	71.1867	83.7472	101.216	128.672	102.196	82.216	94.1589	79.7752	87.4005	70.328	66.251	66.4439	52.3164	74.5701	77.2046	73.7854	75.1204	75.9942
DNA_polymerase_epsilon_subunit_3_(LOC726923)	284.417	269.832	289.618	346.563	289.09	354.468	238.795	286.742	84.8269	137.56	65.132	103.626	83.2807	104.698	108.514	96.8284	103.313	105.836	142.322	164.184
synapse-associated_protein_1_(LOC726924)	2129.51	2351.74	2161.05	1996.55	2215.58	2885.22	2657.09	2065.32	2144.76	2125.44	2782.67	2254.62	1951.57	2027.45	1823.35	1722.7	2414.09	2012.68	2054.68	2475.91
PI-PLC_X_domain-containing_protein_1_(LOC726934)	237.346	163.948	85.8935	99.8257	310.71	343.419	242.834	125.039	73.7681	20.9233	19.0099	19.0183	342.938	244.375	282.692	135.969	138.108	350.966	116.114	173.383
cardioacceleratory_peptide_receptor_(LOC726935)	21.0915	23.8593	13.743	19.3114	27.1107	19.2124	24.8088	30.1797	23.5288	26.6268	27.9788	30.5863	31.3065	30.3222	23.7928	19.3579	20.7791	22.6276	31.2661	14.0548
TGF-beta-activated_kinase_1_and_MAP3K7-binding_protein_3_(LOC726947)	385.222	271.167	243.774	257.081	411.76	385.818	624.51	247.681	712.639	571.727	930.587	663.003	390.05	513.781	463.585	543.782	443.42	448.038	413.396	418.569
suppressor_of_lurcher_protein_1_(LOC726948)	17.3669	17.157	27.5797	19.3209	31.2115	30.8853	21.6916	22.2081	2.91487	38.0141	45.5844	42.5444	0	28.0201	7.95457	7.72015	13.5833	13.4768	12.1254	11.0673
pupal_cuticle_protein_20_(LOC726950)	26.9815	24.9345	22.9635	21.9545	20.9829	33.7987	40.9003	29.9049	2.00758	1.00256	2.24793	1.99587	0.998392	4.00071	1.99991	5.98946	0	0	0	0
ER_degradation-enhancing_alpha-mannosidase-like_protein_2_(LOC726952)	209.67	232.936	224.443	223.422	254.022	299.748	227.849	175.137	234.918	308.826	272.33	239.48	260.047	309.557	255.88	250.296	211.441	243.768	293.275	295.122
Golgi_membrane_protein_1_(LOC726956)	262.616	235.158	267.655	275.914	331.408	370.388	282.413	216.534	352.293	503.725	422.764	440.384	425.082	452.023	465.906	390.469	381.759	379.089	374.579	488.146
tumor_necrosis_factor_receptor_superfamily_member_wengen_(LOC726958)	440.396	490.197	486.992	431.465	484.307	594.282	476.701	353.124	203.57	269.096	228.952	268.041	299.31	398.901	360.689	363.997	334.575	456.464	338.579	409.587
testis-expressed_protein_10_homolog_(LOC726961)	293.35	328.729	329.007	332.297	366.727	310.099	252.301	209.131	187.369	271.041	230.113	176.176	188.188	191.269	169.462	147.083	165.078	183.087	198.558	221.431
LOC726972_(LOC726972)	327.095	394.104	339.488	317.862	399.024	475.974	524.817	323.544	1022.97	840.759	1180.06	1008.63	471.603	697.113	570.159	652.756	553.24	404.739	461.52	460.542
circadian_clock-controlled_protein_(LOC726981)	55.2005	109.768	118.34	83.1912	420.535	160.196	274.975	174.803	2401.92	565.719	798.039	371.162	1898.18	2547.94	2974.13	2472.08	1108.32	3545.62	2133.52	3414.32
LOC726990_(LOC726990)	328.5	531.625	348.766	327.027	1946.69	942.164	326.303	915.46	23.3359	28.5917	41.8146	37.9231	13.0855	28.0711	6.46857	12.8087	21.0406	23.3914	13.0996	18.5662
kinesin_light_chain_(LOC726991)	647.753	747.137	769.827	658.25	850.455	808.85	698.258	580.812	789.066	1010.92	1268.03	978.47	633.053	786.65	586.061	592.181	585.358	565.924	673.498	703.193
endocuticle_structural_glycoprotein_ABD-4_(LOC726995)	2879.86	1602.27	5182.49	3084.65	1197.32	1767.24	2323.62	1125.07	116.091	118.588	170.399	84.9222	112.451	107.215	109.818	74.3647	141.447	276.251	69.4257	148.603
iroquois-class_homeodomain_protein_IRX-6_(LOC726999)	182.764	158.512	202.26	229.63	208.966	175.279	164.284	128.716	14.3514	34.4311	16.6661	18.6419	39.6943	32.4851	59.895	22.6111	30.8736	30.6097	26.6308	54.9045
solute_carrier_family_35_member_C2_(LOC727001)	155.661	156.191	175.194	173.651	171.265	165.197	172.776	120.466	240.252	267.233	276.876	221.403	186.275	219.726	193.015	193.155	151.052	185.52	196.814	194.643
alpha-tocopherol_transfer_protein_(LOC727007)	4650.98	4721.66	4470.31	4177.5	4673.91	5704.42	6973.73	4129.81	3113.48	2666.77	2939.92	2695.79	2487.66	3333.05	2607.58	3085.69	2937.65	3476.79	3153.99	3338.96
probable_ATP-dependent_RNA_helicase_DDX46_(LOC727008)	508.492	449.14	465.665	505.418	556.028	621.074	489.986	356.955	226.472	262.525	343.743	257.387	239.515	226.1	238.54	209.951	275.122	260.257	252.703	302.709
circadian_clock-controlled_protein_(LOC727010)	1236.63	1496.93	1478.4	1172.53	1714.9	1847.49	1882.4	1255.34	165.003	140.899	193.457	199.77	78.9761	112.039	72.0614	128.862	161.963	106.008	140.959	121.881
39S_ribosomal_protein_L40_mitochondrial_(LOC727014)	581.476	604.561	517.653	616.207	593.651	680.776	580.922	458.878	281.944	362.952	336.439	363.458	335.567	322.034	348.774	266.299	394.542	363.92	358.067	372.419
protein_takeout_(LOC727021)	8.00811	1.9992	7.00078	22.9938	11.0086	4.00012	8.9966	0.999839	19.0177	1.00005	4.99069	1.99682	3.99489	3.00018	5.0017	0.998611	1.99987	3.0003	1.99892	1.99661
DNA-directed_RNA_polymerases_I_II_and_III_subunit_RPABC4_(LOC727025)	847.191	764.24	753.461	831.291	807.498	949.724	833.239	672.819	621.566	714.455	557.057	634.003	542.684	589.679	637.283	505.269	573.594	528.475	663.673	693.755
cytochrome_c_oxidase_copper_chaperone_(LOC727026)	434.876	396.134	431.303	329.159	360.197	475.405	323.193	318.342	189.052	254.38	274.068	248.974	207.619	185.064	227.075	191.294	306.978	215.569	303.097	295.121
cleft_lip_and_palate_transmembrane_protein_1_homolog_(LOC727027)	2585.33	2468.41	2487.94	2539.77	2621.27	2727.95	2339.64	1813.4	1498.23	1817.69	1658.97	1378.14	1561.63	1439.07	1448.89	1362.05	1467.16	1480.16	1808.43	1948.96
LOC727028_(LOC727028)	1142.84	648.947	1331.42	1376.28	335.006	522.172	1290.68	297.267	1066.08	717.249	1084.46	605.504	1834.49	1817.54	1347.76	1143.66	1892.76	2023.83	2342.76	2643.92
myotubularin-related_protein_8_(LOC727030)	279.664	259.265	282.033	276.87	286.565	287.404	266.716	190.343	331.413	359.027	418.782	322.403	260.008	302.194	274.708	271.942	205.733	241.062	284.19	297.544
phosphatidylserine_decarboxylase_proenzyme_mitochondrial_(LOC727050)	298.132	264.251	305.222	236.414	324.058	295.922	275.889	206.026	178.911	250.889	276.701	181.866	172.91	210.107	173.661	157.402	190.022	179.998	187.057	211.893
signal_peptidase_complex_subunit_3_(LOC727074)	1249.67	1342.58	1108.37	1248.31	1440.54	1548.74	1213.68	980.793	913.857	786.701	883.337	860.943	1046.73	737.124	926.712	760.747	1152.33	1118.45	1230.19	1356.03
fibroblast_growth_factor_receptor_substrate_2_(LOC727079)	55.9563	51.9378	61.9003	56.8937	73.9113	84.8715	64.9627	38.0215	44.8688	64.7946	59.0152	55.039	37.0283	51.1212	37.0919	60.0207	42.0177	43.9913	61.0293	47.8442
LOC727081_(LOC727081)	547.535	453.078	906.268	545.274	629.078	568.096	546.191	404.505	734.695	907.379	1093.71	736.707	374.414	598.089	399.289	636.43	515.917	543.714	644.168	539.332
yellow-x2_(LOC727110)	2536.65	1537.21	2409.53	999.469	578.802	887.864	1573.09	1266.61	1736.14	4000.16	1852.66	3167.42	5685.75	7683.68	7518.15	6515.79	5353.06	7524.97	4527.53	9441.01
probable_ATP-dependent_RNA_helicase_spindle-E_(LOC727113)	337.188	348.573	363.439	271.648	465.134	408.981	368.655	229.519	303.385	325.205	430.336	308.148	285.89	350.238	280.961	283.159	250.114	348.11	359.202	448.819
LOC727116_(LOC727116)	513.639	564.039	517.794	465.581	536.959	532.452	478.708	398.244	338.819	435.083	354.061	379.332	454.201	327.337	476.629	334.986	188.327	509.95	438.179	570.714
LOC727121_(LOC727121)	1255.99	1331.65	1226.26	1096.78	1289.22	1510.36	1715.53	1181.27	843.313	820.884	1279.7	1063.85	583.891	734.405	543.099	556.658	593.657	614.373	621.045	808.299
methyltransferase-like_protein_17_mitochondrial_(LOC727122)	496.645	499.639	514.386	529.575	546.33	596.416	516.106	379.355	249.735	280.546	251.737	240.909	275.852	260.251	272.401	218.267	281.054	259.001	334.127	331.955
LOC727126_(LOC727126)	19.0895	29.0362	28.1059	26.0791	35.169	23.0733	29.0034	15.9749	24.2112	19.1262	32.015	17.8873	11.9349	16.9594	14.9397	15.9157	8.99046	9.00634	10.9712	15.8764
LOC727129_(LOC727129)	24.0364	23.9958	23.0142	36.0064	43.0576	34.0159	31.99	26.9904	7.01409	12.0114	4.98772	3.99107	6.98706	4.99861	3.99896	3.99184	5.99877	7.00129	4.99587	4.98734
LOC727135_(LOC727135)	935.866	1138.55	1087.76	1035.77	1303.29	1192.61	1407.31	972.858	502.753	591.708	607.581	654.501	614.858	711.408	666.391	485.199	675.855	720.652	645.541	802.569
IST1_homolog_(LOC727141)	418.446	468.429	428.583	494.358	503.465	450.62	466.945	379.86	317.957	499.64	423.037	396.823	368.103	345.317	398.151	324.801	315.856	335.641	377.838	449.305
protein_C9orf85_homolog_(LOC727142)	233.497	256.523	220.342	238.102	280.725	301.417	251.078	201.56	195.376	199.915	195.401	193.366	152.868	173.374	163.173	146.973	151.77	180.515	207.253	207.815
tetratricopeptide_repeat_protein_12-like_(LOC727151)	3.96601	3.95993	4.95644	2.97042	1.98408	7.92534	3.95763	2.9887	0.996227	4.18155	4.9375	3.11053	1.97505	1.99092	0	3.94946	3.95766	2.99071	2.96781	2.1666
pro-resilin_(LOC727157)	4.39784	13.7678	5.15814	6.14481	9.32875	21.8716	10.7173	7.94392	2.62771	6.25928	3.07417	7.89393	5.5127	5.61246	5.31328	9.69806	2.66441	6.8633	10.5866	4.84803
eukaryotic_translation_initiation_factor_3_subunit_F-like_(LOC727164)	42417.5	24814.2	54457.3	42956.5	12136.2	32760	63792.5	10751.3	481.793	538.483	914.453	469.445	418.186	363.56	315.751	446.597	369.714	276.541	186.113	337.375
flocculation_protein_FLO11_(LOC727165)	0	0	0	0	1.00233	0	0	2.00574	0	0	1.00197	0	3.00753	1.00339	11.0461	3.0065	1.00285	2.00517	0	2.00525
nucleolar_protein_11_(LOC727174)	436.28	436.547	428.075	431.053	490.606	465.001	432.512	339.264	225.919	254.558	291.166	204.373	229.462	268.352	217.765	181.233	194.563	245.482	252.327	298.085
Fanconi_anemia_group_D2_protein_(LOC727180)	455.411	506.149	444.244	497.911	610.016	568.33	580.534	409.103	709.927	854.336	699.381	704.464	568.952	740.659	700.264	663.521	535.333	524.712	614.503	616.78
dolichol-phosphate_mannosyltransferase_subunit_3_(LOC727186)	160.401	154.84	136.531	141.358	184.071	174.378	169.96	121.762	142.137	150.668	120.64	87.5261	98.2938	123.644	153.218	91.1458	132.633	135.985	115.25	114.634
geranylgeranyl_pyrophosphate_synthase_(LOC727189)	134.258	115.84	103.245	137.765	142.834	163.187	137.82	85.2158	93.8009	126.547	131.561	102.327	116.953	117.987	139.643	102.272	110.503	96.1584	96.1713	103.873
LOC727223_(LOC727223)	1253.55	1050.19	1020.54	1046.64	1327.33	1610.29	1738.35	1175.86	997.899	785.045	1211.19	973.128	593.315	962.957	685.618	602.316	741.04	631.491	656.669	938.968
protein_HIRA_homolog_(LOC727229)	319.307	339.497	359.452	356.85	352.305	365.896	364.727	252.611	225.554	276.311	315.278	261.748	231.24	301.715	244.107	243.502	186.28	239.361	241.398	285.619
cytidine_deaminase_(LOC727234)	264.471	265.779	275.976	209.958	246.859	262.132	247.15	192.238	271.413	346.255	302.438	254.868	254.098	252.527	291.359	204.589	270.849	270.47	273.127	281.668
LOC727243_(LOC727243)	187.785	186.929	189.532	287.498	91.3892	38.1044	96.9972	91.8727	135.036	49.2818	13.9218	142.197	57.7186	137.717	484.828	211.432	376.653	76.0475	254.399	210.443
non-structural_maintenance_of_chromosomes_element_1_homolog_(LOC727247)	316.999	290.397	278.979	307.471	372.889	330.583	320.418	229.537	275.622	308.323	223.16	259.238	300.026	274.861	315.912	248.766	325.047	336.196	325.05	388.927
calcium/calmodulin-dependent_protein_kinase_type_1_(LOC727249)	468.237	360.595	412.722	459.746	635.505	411.256	507.527	294.304	258.628	397.775	371.193	302.117	400.422	290.679	413.059	255.028	342.234	338.221	337.2	514.538
DNA_polymerase_delta_small_subunit_(LOC727251)	200.187	225.819	208.921	183.861	240.616	213.305	193.912	187.023	180.113	295.697	223.924	230.78	228.77	217.105	224.227	189.842	188.019	201.038	272.033	276.941
protein_odr-4_homolog_(LOC727261)	814.699	839.791	805.99	882.201	996.483	1054.53	1047.24	818.521	600.93	704.456	649.656	627.648	657.347	637.405	672.368	626.693	561.461	595.828	710.511	711.506
derlin-1_(LOC727262)	1218.09	1239.09	1202.95	1285.27	1295.44	1376.34	1171.97	920.476	937.18	1069.83	925.733	998.472	1098.86	674.499	941.325	679.703	1158.72	1019.13	1307.11	1480.61
chromobox_protein_homolog_5_(LOC727263)	1336.92	1371.47	1332.24	1339.16	1558.55	1768.97	1687.34	1363.65	719.756	899.976	851.364	843.33	818.431	829.376	861.181	705.066	866.542	949.106	954.26	1096.04
LOC727266_(LOC727266)	155.457	209.564	166.341	150.218	206.526	214.232	146.417	165.849	133.082	107.377	181.248	115.53	78.7263	102.949	97.8089	90.6809	101.112	98.0413	129.788	120.407
tektin-B1_(LOC727267)	71.2751	72.3447	68.1651	76.5674	81.5894	82.635	56.2038	66.2998	66.1507	104.668	83.4086	83.722	60.7719	84.2006	88.316	66.208	61.7935	65.085	55.6108	79.9976
zinc_finger_protein_271_(LOC727269)	22.33	13.5894	18.43	17.4575	18.4382	27.1409	32.3973	8.37974	20.336	35.4285	28.2434	23.0238	14.5974	37.9903	17.5473	41.6293	17.7834	18.4631	17.5081	28.2426
proliferating_cell_nuclear_antigen_(LOC727275)	876.276	1030.03	897.696	888.745	1080.96	1170.56	1075.46	848.387	660.812	725.19	845.605	662.689	609.688	762.993	687.111	701.751	622.369	629.12	740.956	807.184
LETM1_domain-containing_protein_1_(LOC727277)	300.159	271.005	266.533	287.827	316.059	333.898	256.891	246.252	160.014	197.315	194.727	161.824	173.855	201.146	180.145	177.773	168.485	173.712	200.121	202.797
transcription_factor_Sox-10_(LOC727284)	95.6952	87.7794	67.7047	76.6293	96.6278	115.628	137.211	62.0616	67.4334	66.5138	74.2218	57.1886	44.0716	67.2177	41.2529	60.2172	49.0822	60.9623	54.1357	42.2627
zinc_finger_protein_227_(LOC727285)	20.1555	22.4901	30.7781	19.0679	21.7628	30.7689	22.7254	21.213	15.9449	24.6836	22.4257	27.952	21.3893	24.5843	20.7094	18.5609	20.2486	19.3528	17.0565	24.8091
transcription_factor_Sox-7_(LOC727287)	7.7302	14.1398	11.6749	17.6658	16.3675	14.8159	12.9938	9.48913	14.6061	15.9335	11.6142	13.1712	5.46974	10.7403	8.67842	15.2102	14.433	3.07174	10.4756	9.71256
protein_chibby_homolog_1_(LOC727294)	275.22	261.735	275.138	255.756	304.608	288.582	370.344	283.319	505.153	454.831	469.255	434.934	397.09	448.684	474.942	361.729	401.067	347.455	385.775	444.828
low_molecular_weight_phosphotyrosine_protein_phosphatase_(LOC727300)	416.537	449.766	406.894	494.254	449.634	501.232	328.33	298.524	211.697	272.979	314.128	259.073	338.154	312.423	318.057	207.844	356.315	341.889	432.982	335.796
S-adenosylmethionine_sensor_upstream_of_mTORC1_(LOC727303)	185.556	171.475	182.542	187.262	224.669	201.133	159.123	114.984	168.154	235.39	181.03	240.563	203.938	163.138	179.67	175.704	245.133	203.342	244.488	265.839
bolA-like_protein_3_(LOC727306)	490.978	448.553	416.151	437.818	498.476	511.843	477.833	377.902	200.064	153.586	163.21	144.427	229.502	198.704	220.52	195.277	242.853	220.16	246.552	268.167
glutaredoxin-C4_(LOC727309)	881.415	870.947	911.304	888.26	827.306	950.174	754.692	705.263	538.131	587.736	523.607	677.556	815.328	576.689	614.205	605.899	929.511	735.003	1051.4	1045.49
putative_sodium-coupled_neutral_amino_acid_transporter_7_(LOC727310)	268.968	260.712	256.297	284.567	281.776	295.976	268.032	195.105	575.176	654.632	637.878	566.568	409.467	475.658	408.879	422.253	371.741	382.04	339.166	362.484
beta-1-4-glucuronyltransferase_1_(LOC727358)	10.2844	9.99429	3.99343	6.49605	12.1188	11.4755	12.7744	4.34316	10.7647	4.13236	11.4839	5.24159	4.23578	7.83303	5.01221	9.34203	11.5859	10.6286	11.7031	8.49571
endocuticle_structural_glycoprotein_SgAbd-2_(LOC727392)	0	0	0	0	0	1.00215	0	0	0	2.01308	0.990696	0	0	0.994928	0	0	0	0	0	0
slit_homolog_1_protein_(LOC727408)	1.05524	1.05568	1.0543	2.10856	6.63417	2.10938	0	4.23502	3.15385	4.95952	4.23878	3.18097	5.30081	1.05997	5.23488	6.67092	7.4093	6.34287	2.11796	4.17829
protein-associating_with_the_carboxyl-terminal_domain_of_ezrin_(LOC727415)	996.744	975.511	1034.57	1035.7	1032.89	1112.62	919.603	630.521	641.328	821.322	696.899	689.979	681.736	724.393	745.766	724.971	655.599	769.136	789.955	875.381
LOC727418_(LOC727418)	0.981758	2.68384	0	1.0774	2.94477	1.07768	0.979823	1.07585	4.91195	4.9065	4.88784	11.7333	2.14733	0	3.91888	4.88996	4.89947	2.94099	2.93774	5.86457
ribonuclease_P_protein_subunit_p29_(LOC727419)	157.958	141.258	156.129	159.901	184.358	175.769	145.701	110.772	82.9529	104.942	99.2284	71.4273	83.4059	98.6697	102.403	82.586	77.888	101.096	102.881	123.088
transmembrane_protein_192_(LOC727420)	192.49	186.06	181.556	200.686	201.257	204.216	194.902	169.087	197.68	223.731	205.743	194.572	176.528	193.122	174.642	156.452	135.748	162.954	198.399	201.26
LOC727423_(LOC727423)	96.0123	70.9437	93.9276	82.9192	60.9882	44.9671	56.9729	44.0079	394.614	425.345	499.356	485.842	157.959	267.175	179.26	175.706	191.033	144.993	1117.79	169.965
nuclear_receptor_2C2-associated_protein_(LOC727436)	62.4944	69.185	64.4509	46.2846	78.6475	90.5452	62.0286	53.857	67.0073	112.376	72.2783	67.302	64.4099	100.435	89.2958	57.5139	70.8593	64.0779	63.7353	70.094
nuclear_pore_complex_protein_Nup153_(LOC727447)	354.517	430.681	439.785	412.539	462.755	426.003	403.96	287.241	200.168	298.6	264.582	204.596	193.503	270.525	240.264	252.691	169.532	200.687	269.27	254.933
NAD(P)H-hydrate_epimerase_(LOC727471)	252.12	245.144	241.555	267.452	319.024	278.545	268.963	211.795	171.978	179.832	156.302	157.307	177.331	181.745	201.547	173.169	191.14	201.332	199.664	240.167
zinc_transporter_1_(LOC727479)	435.799	431.81	299.496	313.666	327.785	362.862	449.699	389.867	914.724	889.365	954.898	1073.43	1908.19	1261.34	1898.45	882.915	1415.45	1143.12	1118.25	1758.26
protein_stunted_(LOC727483)	1476.82	1370.02	1329.85	1472.81	1594.9	1677.58	1147.79	1041.04	570.458	772.961	680.34	738.139	919.979	791.094	953.848	680.858	1015.53	991.203	1025.11	1058.46
BAG_domain-containing_protein_Samui_(LOC727486)	582.812	689.077	521.234	506.22	717.319	725.435	659.803	593.354	551.286	991.921	939.919	742.094	804.006	789.115	1009.93	812.983	1039.1	1056.63	890.557	991.557
LOC727502_(LOC727502)	60.9893	127.878	72.0859	61.9178	150.92	123.879	91.9532	88.0261	45.9255	107.775	97.9549	63.9956	62.0047	117.1	56.0985	95.9726	41.0105	53.9948	69.0093	66.0192
mitochondrial_import_inner_membrane_translocase_subunit_Tim29_(LOC727515)	358.839	317.429	344.516	424.847	441.922	449.183	341.334	259.319	59.952	100.243	87.6985	72.6606	112.687	88.9264	94.8825	66.1442	106.954	118.015	170.779	164.356
LOC727522_(LOC727522)	81718.1	95731.9	111215	88843.8	60681.8	56358.6	69640.9	64604.1	35871.1	27001.3	13904.2	33791.2	56975	79958.5	72542.8	65235.6	107748	60533	76016.9	58195.2
regulator_of_microtubule_dynamics_protein_2_(LOC727538)	126.609	136.878	117.579	139.217	184.131	170.494	170.911	130.941	102.667	158.643	130.066	123.087	67.9216	107.428	104.837	101.247	96.3495	96.8143	99.3119	107.582
lysocardiolipin_acyltransferase_1_(LOC727539)	30.0047	29.9766	20.9844	38.9789	49.9919	34.9753	41.9802	25.0042	22.983	40.939	23.9796	36.1409	45.9861	42.0492	50.0912	28.9817	44.0073	44.9984	23.0069	40.9918
dolichyl-diphosphooligosaccharide--protein_glycosyltransferase_subunit_DAD1_(LOC727568)	628.028	642.491	600.904	608.802	688.518	686.049	581.634	442.352	544.742	588.418	578.398	577.094	656.974	497.934	625.694	442.482	746.281	617.547	785.603	744.887
LOC727578_(LOC727578)	35.7225	59.8507	50.8076	28.1533	99.5285	77.3191	38.9782	31.7008	14.1011	13.9924	21.0627	11.0354	10.036	24.1303	15.3591	18.0611	6.9355	25.1385	11.0504	7.0239
LOC727592_(LOC727592)	235.219	221.856	229.984	249	307.815	360.887	246.081	238.368	165.122	168.953	174.304	141.872	186.503	208.844	189.105	183.32	156.131	170.093	187.146	204.956
NADH_dehydrogenase_[ubiquinone]_iron-sulfur_protein_4_mitochondrial_(LOC727599)	954.19	844.304	862.778	1116.22	1051.95	1056.36	892.081	809.228	395.39	528.29	541.683	472.496	536.18	457.587	482.096	435.904	462.39	488.269	547.103	676.703
PITH_domain-containing_protein_GA19395_(LOC727612)	288.824	246.186	252.833	317.794	306.295	343.036	253.579	234.371	140.311	173.434	189.743	122.182	212.67	155.889	149.486	137.217	181.731	171.024	209.302	240.642
activating_molecule_in_BECN1-regulated_autophagy_protein_1_(LOC727634)	743.554	695.468	714.957	754.595	947.072	962.069	766.107	663.002	327.593	329.888	408.22	316.317	469.493	396.864	471.896	377.167	352.094	428.878	427.244	435.147
dnaJ_homolog_subfamily_B_member_13-like_(LOC727642)	10.8964	11.9964	9.00302	5.7679	20.0206	19.926	6.11154	14.3708	1.00684	4.00179	1.99575	5.72785	4.98761	3.99964	5.91564	2.00577	4.99936	5.00068	5.83102	3.99173
enoyl_Coenzyme_A_hydratase_short_chain_1_mitochondrial_(LOC409150)	11884.8	11908.7	10026.9	11426.6	16151.3	14387.9	12210.5	9400.68	11284.8	12547.8	13860.7	10932.3	11305.7	13651	13440	10039.1	11271.5	11438.7	9804.17	13651.8
LOC727647_(LOC727647)	116.067	157.463	119.964	111.054	158.431	166.1	199.956	95.8279	38.9	156.13	55.6108	123.636	55.1294	41.5542	39.2852	56.7378	22.4959	52.0865	36.3125	38.147
acylamino-acid-releasing_enzyme_(LOC727648)	877.986	906.883	895.411	781.684	956.057	915.975	887.967	731.039	1349.67	1385.37	1514.97	1424.31	1273.44	1594.95	1403.86	1462.84	1509.11	1619	1607.35	1836.53
LOC727649_(LOC727649)	79.3609	68.8921	72.7997	71.7988	79.8092	94.7714	85.393	73.1272	97.8167	100.496	89.1755	72.1829	127.307	151.35	148.207	139.317	123.118	168.419	129.185	140.513
LOC727650_(LOC727650)	212.439	214.309	208.357	208.416	280.544	277.397	250.337	175.442	331.294	367.775	426.18	310.937	249.555	294.237	263.461	309.625	249.789	247.081	266.593	293.59
ets_DNA-binding_protein_pokkuri_(LOC100576369)	905.499	1131.69	742.199	796.55	843.961	1369.29	1420.94	750.028	254.481	410.579	402.952	380.877	353.055	411.006	441.499	390.602	367.288	385.761	443.167	456.378
ubiquitin-conjugating_enzyme_E2_T_(LOC726740)	183.173	132.57	136.591	167.539	202.703	203.163	162.417	124.568	85.4811	107.049	84.7514	59.0839	84.8282	76.3891	87.4867	82.0099	79.7337	95.3035	99.36	106.968
protein_CUSTOS_(LOC100578113)	360.094	378.75	291.421	350.287	332.837	474.168	344.816	278.449	193.292	266.283	248.14	275.297	223.495	212.324	234.741	200.711	271.625	238.21	300.217	235.927
transcription_elongation_factor_SPT5_(LOC413814)	260.74	256.498	250.665	289.763	328.95	343.944	260.83	173.244	140.096	169.911	215.516	157.476	164.464	140.347	138.641	125.295	168.178	145.927	171.258	240.038
peroxisomal_biogenesis_factor_19_(LOC100578522)	520.326	560.421	534.827	587.179	605.082	613.706	453.936	387.724	345.549	534.932	498.657	511.167	450.046	509.717	449.051	467.865	385.279	418.555	460.295	507.133
terminal_nucleotidyltransferase_5C_(LOC411557)	2267.15	1966.54	1706.67	1699.08	1626.49	2346.98	2653.78	1638.2	1385.03	1299.23	1906.59	1600.86	1413.76	1720.97	2252.04	1578.39	1878	1846.66	1636.57	2046.64
putative_defense_protein_3_(LOC726072)	1177.05	440.851	2489.26	1481.7	298.16	438.085	676.743	229.614	109.765	62.4896	269.843	234.794	104.53	263.517	147.554	104.535	296.79	376.152	359.279	511.235
RNA_3'-terminal_phosphate_cyclase-like_protein_(LOC100576850)	334.194	301.154	329.311	353.188	361.031	326.638	278.183	234.003	220.398	320.166	241.663	225.03	214.877	203.132	217.107	201.332	203.625	238.575	201.647	236.976
transcription_factor_21_(LOC100578334)	49.1594	45.0266	31.0726	39.4833	52.169	47.0917	32.9956	46.9518	32.1835	20.0815	33.8471	20.9068	13.9467	15.9801	7.98154	22.9121	14.01	24.0113	14.9729	31.8274
LOC100578600_(LOC100578600)	250.31	348.16	286.952	248.112	449.493	514.445	586.564	345.431	199.57	256.273	369.748	237.728	276.836	302.429	288.393	303.738	235.713	262.852	237.389	307.403
LOC100576552_(LOC100576552)	4.68952	3.05883	3.05553	2.03686	6.56992	6.56943	7.14435	2.04459	286.288	476.76	249.74	391.079	242.304	211.307	336.696	385.848	97.8534	61.1972	301.024	186.897
ankyrin_repeat_domain-containing_protein_40_(LOC100577060)	386.76	421.463	373.019	355.478	459.835	471.395	403.012	358.564	249.075	286.472	308.29	233.881	241.619	255.887	235.687	215.183	255.043	209.173	238.608	290.181
LOC100577504_(LOC100577504)	735.676	659.724	620.313	804.191	485.105	692.857	866.032	380.331	298.175	237.748	350.483	236.797	172.027	229.874	142.603	240.719	212.845	319.816	240.479	211.583
LOC100578929_(LOC100578929)	2222.86	2367.95	2358.55	2424.07	2047.2	2225.11	1769.38	1752.37	1712.94	1612.72	2295.43	1933.79	1193.62	1065.99	1026.51	1049.78	1359.83	1180.88	1142.81	1570.43
sulfide_quinone_oxidoreductase_mitochondrial_(LOC100577145)	533.288	528.506	552.241	575.141	743.567	790.515	746.178	562.529	516.919	533.042	532.91	496.132	752.899	806.003	869.753	809.048	703.11	734.002	771.104	889.554
protein_glass_(LOC100578523)	299.38	266.986	313.711	329.51	330.332	407.99	339.632	262.508	135.372	134.426	177.038	133.417	134.103	137.048	143.346	138.033	125.139	147.699	142.055	168.463
LOC552292_(LOC552292)	5.70989	5.14234	3.0868	2.05795	2.07491	4.11546	1.02853	8.23048	14.2654	11.4043	19.2789	10.2745	9.24974	6.17469	7.61629	7.70984	4.11558	6.04301	6.17065	10.6035
protein_NDNF_(LOC100576121)	9.76884	11.7228	27.7593	15.6145	15.6224	12.6916	17.7592	7.83407	17.5307	13.6354	22.8196	14.2876	6.86021	10.7817	7.85403	18.469	7.83223	7.82471	7.83451	11.7716
octopamine_receptor_beta-3R_(LOC412994)	5.87395	6.99056	4.98765	9.97464	5.98732	1.99768	11.8108	5.00672	8.03406	6.96587	29.1102	4.01029	11.0271	12.0851	7.02973	12.0792	4.0044	6.99983	5.96253	4.01452
probable_ribosome_biogenesis_protein_RLP24_(LOC100576457)	687.899	676.772	650.964	806.282	768.085	807.916	660.834	618.708	277.45	349.507	319.683	290.187	468.313	284.543	372.809	274.616	412.114	380.199	451.04	573.126
apoptosis_regulatory_protein_Siva_(LOC100576487)	159.92	154.473	173.523	131.487	198.113	170.659	166.551	123.739	142.599	172.041	145.093	159.932	221.605	182.56	208.974	171.961	176.773	155.125	180.495	217.301
serine/threonine-protein_kinase_BRSK2_(LOC413633)	7.84175	8.72009	13.7811	8.70574	15.7788	13.9349	36.2756	8.75121	6.6046	7.60883	9.26303	6.62048	7.01434	14.021	9.66241	10.4497	13.9018	13.5158	43.0709	7.30352
growth_factor_receptor-bound_protein_14_(LOC100576563)	343.279	426.357	469.2	422.742	586.554	637.308	417.833	399.969	263.189	670.406	354.163	513.992	591.101	771.907	487.329	820.513	717.624	506.314	744.549	790.17
SET_and_MYND_domain-containing_protein_4_(LOC100577347)	35.9122	52.9327	60.3435	57.3778	51.1888	83.6458	55.6029	55.9189	31.3143	47.005	43.693	36.0446	49.0811	47.1259	60.0501	54.9731	54.2916	37.7991	50.346	41.5665
breast_cancer_metastasis-suppressor_1-like_protein_(LOC552686)	255.716	222.485	336.309	299.119	281.95	373.377	140.719	205.025	101.52	641.213	174.405	398.123	221.42	759.958	289.591	570.834	139.854	269.499	117.919	196.37
potassium_voltage-gated_channel_subfamily_H_member_8_(LOC409845)	186.677	170.62	192.386	172.318	231.917	245.265	270.175	167.175	254.39	362.405	336.311	306.86	151.748	303.454	223.606	349.931	203.726	173.17	182.159	170.202
glycolipid_transfer_protein_(LOC100577451)	369.325	317.962	366.219	342.295	358.386	410.279	369.828	307.084	437.289	420.182	352.404	424.656	370.069	429.764	297.805	371.168	427.576	353.918	363.18	393.583
LOC100578100_(LOC100578100)	487.776	410.192	410.367	413.681	447.611	716.265	724.533	507.608	23.85	35.7756	13.03	30.088	168.46	60.8816	244.11	49.1736	114.143	142.862	85.1245	212.902
surfeit_locus_protein_6_homolog_(LOC100577300)	754.966	669.248	598.95	726.617	731.918	875.073	727.14	589.696	316.531	328.353	296.831	334.587	412.938	346.723	367.082	304.893	343.986	304.834	370.035	374.622
putative_protein_DDB_G0286901_(LOC100577678)	15.9934	0.999544	16.9777	11.9829	20.9811	22.9758	18.0072	5.00922	17.9401	2.99008	13.7422	6.01583	7.01817	8.02217	16.0697	9.01898	7.01159	8.00591	3.00575	12.0421
target_of_rapamycin_complex_2_subunit_MAPKAP1_(LOC724509)	108.58	96.9854	112.94	106.71	134.729	124.965	123.066	111.067	101.242	107.676	138.763	119.118	94.652	127.175	121.284	111.009	84.8242	85.054	91.0941	105.199
LOC100578162_(LOC100578162)	0	0	0	0	0	5.82017	3.81711	0	0	4.48423	50.2322	0	0	7.42716	81.1107	0	0	2.96385	8.94476	32.2726
LOC100578524_(LOC100578524)	15.7051	18.1618	42.5961	15.6296	6.77164	16.0749	19.4112	11.1906	8.45518	14.3867	6.00764	31.7315	8.15565	22.7744	7.78602	33.5001	21.8662	15.1184	30.5635	11.1965
octopamine_receptor_beta-2R_(LOC412896)0	34.2492	10.7312	42.1257	38.2257	0	35.7311	77.399	51.0778	169.951	66.801	85.8049	206.424	88.1068	84.0733	54.9541	77.8621	42.5327	78.5612	62.519	89.1678
octopamine_receptor_beta-2R_(LOC412896)	149.723	162.986	102.139	115.147	146.959	191.192	509.385	235.17	510.636	252.755	403.494	579.786	232.022	797.897	464.226	408.941	429.638	396.262	405.488	380.225
LOC100576812_(LOC100576812)	370.632	396.618	364.214	360.638	400.502	440.151	374.783	311.548	233.024	291.823	291.907	227.301	242.326	254.01	234.716	221.2	171.094	217.941	237.525	274.501
calexcitin-2_(LOC410013)	263.896	227.572	164.321	484.214	129.366	315.752	125.056	212.521	4797.88	2050.79	5278.31	5315.11	1794.88	3027.6	3704.44	3991.09	5356.94	1202.44	9201.96	5981.54
LOC100576932_(LOC100576932)	275.599	245.64	300.306	285.352	270.368	314.008	302.774	223.272	97.5736	154.329	165.097	113.178	128.197	122.209	139.457	115.496	103.083	107.967	118.225	149.363
protein_BTG2_(LOC726804)	4799.46	4201.41	2745.61	3280.14	4587.3	5934.04	7041	3484.14	3813.32	3707.59	4602.13	4304.47	2583.18	3850.4	3824.74	3659.26	3299.32	2999.13	4670.83	3796.58
odorant_receptor_30a_(LOC100577755)	1.00036	0.999753	0	0.99924	0.999984	0	1.00027	1.00119	0.998617	0	1.00064	1.00106	1.00117	1.00183	1.00287	2.00156	1.00113	1.00066	4.00432	2.00304
death-associated_protein_kinase_1_(LOC411980)	178.532	150.376	150.646	151.53	184.375	198.953	184.788	128.868	79.4818	106.723	95.9534	90.4069	84.6626	107.311	89.7125	95.4571	81.0795	94.0129	114.468	100.31
AT-rich_interactive_domain-containing_protein_5B_(LOC100576405)	296.122	330.474	326.968	250.648	270.342	312.159	423.293	216.262	432.485	271.389	475.109	493.019	253.491	397.219	451.643	298.663	253.531	328.468	225.045	285.226
LOC100577418_(LOC100577418)	384.97	392.835	531.578	371.735	302.807	347.64	277.431	252.559	131.248	142.187	208.066	165.336	174.347	264.401	194.677	183.365	192.572	204.635	261.355	206.358
anaphase-promoting_complex_subunit_CDC26_(LOC726277)	99.6098	92.1745	64.599	107.314	145.453	140.818	116.94	102.119	67.2858	47.4875	59.1571	51.4365	76.6906	46.3739	86.8229	76.8112	68.4676	67.7273	94.4643	100.476
LOC100578725_(LOC100578725)	449.156	435.025	399.793	459.518	479.407	500.701	396.295	369.555	208.321	223.447	199.62	169.289	258.599	193.128	241.193	185.463	234.713	291.929	297.471	327.587
oxygen-dependent_coproporphyrinogen-III_oxidase_(LOC552084)	304.214	307.391	292.26	285.361	356.038	287.427	270.828	230.415	139.459	162.784	121.335	129.165	192.367	137.076	193.12	159.129	179.098	206.063	230.169	205.421
odorant_receptor_13a_(LOC100576212)	1.00028	1.00004	0	0	0	0.999592	0	0	0	0	2.00407	2.00504	1.00253	1.00288	0	0	1.00191	0	2.0041	1.00325
odorant_receptor_13a_(LOC100576246)	0	0	0.998213	0	0	0	0	1.00067	0	0	0	0	0	1.00145	0	0	0	0	0	0
LOC100576839_(LOC100576839)	6.98105	8.98153	5.97841	3.98568	6.97676	7.97464	5.99529	5.00639	6.95087	2.98021	8.0204	12.0383	4.01191	12.0307	4.01922	10.0236	15.0142	16.9912	11.0174	4.01822
odorant_receptor_30a_(LOC100577024)	2.04012	25.1676	12.2297	5.97344	8.79397	19.8133	9.98504	6.11708	11.8468	5.0935	15.8675	4.07393	4.94786	11.0029	0.977867	6.83169	5.03391	18.1805	6.11529	6.83335
peroxiredoxin_1_(LOC409954)	18883.6	19418.1	17740.4	18010.2	23050.7	25218.5	19245	16818	11760.3	13242.4	13564	13790.7	15211.5	14539	17400.1	13778.8	19562.9	17332	21373.4	18842.1
homeobox_protein_rough-like_(LOC100576220)	0.999332	0	0.998435	1.99641	0.998958	0	0	0	1.99529	1.99453	1.99901	1.99983	1.00003	0	1.00173	0	0	0.999583	0.999967	2.00071
14_kDa_phosphohistidine_phosphatase_(LOC100576467)	1049	1078.9	940.857	1059.26	1138.91	1169.86	985.584	770.175	731.198	700.375	752.573	733.481	754.715	701.68	742.14	585.701	963.982	797.476	911.722	945.91
dual_specificity_protein_kinase_TTK_(LOC100577120)	165.378	155.853	173.752	173.606	252.406	210.903	212.776	136.996	110.881	146.703	150.722	101.686	83.5021	130.076	77.0791	123.78	76.7558	89.2255	104.426	103.07
nose_resistant_to_fluoxetine_protein_6_(LOC412295)	1419.39	958.471	1160.47	1462.27	684.525	1037.97	1145.98	459.735	80.3777	86.2977	102.861	71.3535	67.5356	94.3451	85.8832	102.634	89.5866	117.519	139.385	126.167
LOC100577638_(LOC100577638)	687.026	504.718	546.844	371.77	619.021	591.316	1021.02	512.407	1447.46	1084.92	1396.86	1334.53	753.115	1247.98	939.808	1201.37	826.275	1016.93	1172.26	1111.68
zinc_finger_protein_GLI1_(LOC100578226)	1513.3	1228.17	971.649	984.339	1624.13	1363.97	2093.21	742.432	2153.42	2585.96	2851.65	2290.33	1234.4	2806.84	1727.65	1912.4	1534.33	1201.56	1194.8	1668.03
LOC100578783_(LOC100578783)	30.8902	16.9588	17.9202	8.9611	25.8897	34.8638	23.9791	16.0257	14.8679	14.8652	19.0676	16.0685	10.0394	8.02503	6.03492	11.0357	19.0224	9.99344	12.0248	9.05383
translation_machinery-associated_protein_7_homolog_(LOC408407)	1228.81	1112.05	1117.98	1094.77	1208.97	1341.31	1076.24	945.007	658.245	731.021	766.333	661.029	787.259	806.452	757.969	670.598	867.803	759.764	872.807	976.15
cyclic_AMP-dependent_transcription_factor_ATF-2_(LOC100576527)	296.98	262.65	288.468	321.185	315.134	319.287	283.82	249.223	164.235	243.861	207.249	160.258	199.773	237.034	200.699	220.31	184.34	183.998	217.31	229.553
leucine-rich_repeat-containing_protein_51_(LOC724686)	11.0495	10.0115	8.02852	27.0768	12.0552	16.048	12.0001	6.98955	14.1169	14.0878	17.1295	9.94002	10.943	15.4694	24.9059	6.96458	13.986	3.01736	5.98496	6.94829
LOC100577045_(LOC100577045)	14.2099	13.7591	11.7719	10.1416	13.47	29.423	16.2782	19.3748	16.6098	14.149	10.2142	8.17701	9.19646	16.7944	17.4032	11.8548	5.33019	11.8134	12.5806	18.4268
partner_of_Y14_and_mago_(LOC410103)	1643.84	1532.62	1567.64	1628.16	1982.35	2102.4	1963.63	1457.68	906.526	895.846	1014.88	854.8	905.917	998.923	978.478	804.586	943.535	877.112	924.889	1057.21
LOC100578245_(LOC100578245)	55.4943	56.6253	46.6191	58.4369	58.4914	78.7645	61.7779	46.7588	36.5139	67.9586	65.8384	67.1451	69.4803	109.093	71.3892	80.3955	58.9468	53.557	59.6602	48.5027
RNA-binding_protein_1_(LOC413835)	1813.49	1714.83	1694.78	1880.9	1782.45	1945.13	1676.02	1486.64	764.379	1210.21	1098.67	1065.14	1062.71	845.446	742.243	709.093	917.539	801.319	1253.47	1344.32
leucine-rich_repeat_protein_SHOC-2_(LOC100576789)	108.017	92.9615	114.383	98.3189	120.925	117.688	118.941	83.3001	38.6384	38.4117	42.6915	30.6342	41.6749	34.0468	21.9102	39.499	40.7201	47.1621	49.2762	41.6729
facilitated_trehalose_transporter_Tret1_(LOC724874)	459.372	234.946	532.764	402.167	313.772	324.06	407.281	197.539	340.409	484.357	513.895	454.037	316.47	531.523	455.94	630.488	279.515	322.524	302.038	484.976
7-8-dihydro-8-oxoguanine_triphosphatase_(LOC410765)	49.0786	49.9931	51.0357	43.0109	61.3298	56.03	48.9845	40.1634	68.1493	72.0795	59.8466	51.8783	44.9179	54.9817	37.9863	60.8701	38.9911	50.0104	47.9581	54.8529
LOC100577325_(LOC100577325)	255.845	273.143	264.167	275.238	331.793	357.622	290.575	239.881	281.939	335.471	333.02	305.354	227.919	326.57	258.478	302.946	197.488	268.025	235.299	284.029
LOC100577680_(LOC100577680)	30497.3	20670.2	21896.3	30690.5	7678.73	22737.1	54508.7	9390.55	862.357	337.823	851.51	385.934	343.962	954.44	530.085	444.466	496.535	858.791	442.015	736.772
solute_carrier_family_46_member_3_(LOC100578557)	77.5536	58.7089	46.6823	62.2575	77.5785	57.3385	85.801	64.4409	39.8551	40.7703	38.7223	48.7398	56.9104	49.2371	37.1396	65.8451	62.0814	33.0141	65.1416	57.3187
acylglycerol_kinase_mitochondrial_(LOC727071)	1954	1749.13	1819.39	1949.48	1929.74	1783.14	1560	1450.4	981.593	1140.94	1043.63	1108.28	1182.59	1148.99	1209.41	928.666	1164.1	1128.43	1236.56	1426.23
exosome_complex_component_RRP41_(LOC412345)	718.612	713.175	707.707	749.737	791.066	847.579	755.432	568.492	470.553	462.748	467.575	459.737	501.997	454.122	481.206	388.687	504.104	532.15	518.895	604.456
inorganic_pyrophosphatase_(LOC100578006)	2727.08	2923.97	2868.41	2795.26	3130.5	3445.71	2436.75	2079.48	478.187	587.61	531.488	497.348	794.467	578.045	962.353	570.978	905.559	1209.4	1382.24	1373.15
phosphatidylinositol-glycan_biosynthesis_class_F_protein_(LOC100578188)	137.405	101.085	92.256	89.3356	152.866	103.24	110.99	83.8995	77.5136	121.587	78.605	67.6611	79.6563	111.809	64.0022	101.76	83.9336	69.0682	94.5576	83.4876
multiple_inositol_polyphosphate_phosphatase_1_(LOC100578307)	3.14429	1.04761	2.09431	0.834978	2.09533	1.0473	0.836462	1.04932	2.50039	0	3.1469	0	1.0495	0	0	1.04908	1.04923	2.09725	4.19705	0
guanine_nucleotide-binding_protein_subunit_gamma-e_(LOC725453)	120.802	125.801	128.674	127.664	126.729	131.703	166.889	109.094	261.754	127.484	178.227	149.288	231.382	226.448	236.828	181.584	199.047	167.97	136.131	300.097
28S_ribosomal_protein_S33_mitochondrial_(LOC725620)	507.431	441.36	450.817	529.985	544.846	551.235	497.1	437.176	276.015	353.865	283.622	267.035	303.897	320.31	323.986	268.35	369.444	325.357	410.477	436.004
zinc_finger_protein_251_(LOC100578920)	4.99273	8.98654	9.97653	5.98522	9.98062	7.98328	5.99613	3.00249	40.8215	65.712	62.0656	66.104	21.0323	41.0704	25.0823	30.0315	17.0103	19.9938	16.0138	23.0561
LOC100577596_(LOC100577596)	2.00302	0	0	0	0	1.00014	0	0.996527	0	1.00274	0	0.992678	0	0	0	0	0.996946	0	0	0
malate_dehydrogenase_cytoplasmic_(LOC100576801)	16.3008	23.5071	12.2146	16.279	11.8442	14.567	11.7375	13.6561	12.2314	11.1978	20.0795	12.1808	18.2847	22.3748	18.9556	9.14653	16.8159	21.7631	19.0019	12.1773
LOC100577771_(LOC100577771)	217.085	253.897	232.15	235.377	320.814	323.078	324.274	278.732	214.633	145.212	243.874	189.872	209.36	255.298	237.745	223.079	308.529	273.153	298.85	275.243
UDP-N-acetylglucosamine--peptide_N-acetylglucosaminyltransferase_110_kDa_subunit_(LOC551425)	918.993	916.102	919.858	896.567	1171.25	1098.53	1143.66	719.343	774.443	1043.66	1029.35	868.117	590.104	957.54	809.653	919.229	695.491	750.105	774.998	935.388
myosin-7B_(LOC100578246)	282.807	227.414	265.352	192.241	236.235	270.578	271.732	167.171	146.531	170.281	151.559	122.607	125.189	126.598	124.681	100.762	121.018	119.32	196.445	139.05
THUMP_domain-containing_protein_1_homolog_(LOC100578697)	406.201	422.005	407.024	466.419	443.988	526.308	285.456	334.776	185.698	496.018	263.1	342.878	351.257	612.501	396.516	577.523	308.583	393.035	341.572	347.649
yellow-e_(LOC726274)	37.0656	36.6968	113.099	32.0194	23.033	18.0169	29.766	20.8517	8.00387	6.99982	12.0142	2.00313	6.01037	5.01287	2.00682	3.00414	2.00406	6.52435	3.0056	4.00748
LOC100576289_(LOC100576289)	142.963	133.282	134.9	142.708	170.191	179.73	157.047	127.709	98.2535	120.217	87.2537	96.3043	112.128	141.456	144.365	116.151	118.81	116.121	138.477	128.581
LOC724286_(LOC724286)	237.606	119.686	250.013	213.257	99.8542	156.743	163.005	78.8304	349.813	448.776	476.508	502.841	310.52	810.268	619.885	651.013	443.82	451.644	397.964	309.527
peroxisomal_biogenesis_factor_3_(LOC552790)	436.915	413.756	417.648	400.128	497.613	497.479	502.691	321.553	360.372	379.502	390.865	295.179	271.064	371.331	316.577	272.36	261.071	323.05	335.056	347.135
tricalbin-3_(LOC100578498)	106.067	136.646	129.219	123.865	148.009	163.866	153.662	125.296	33.8266	35.8434	37.7925	39.5707	21.9215	26.9045	13.632	23.0253	31.4393	19.2237	24.2957	26.4983
delta(3-5)-Delta(2-4)-dienoyl-CoA_isomerase_mitochondrial_(LOC100578624)	824.029	821.271	791.358	788.037	984.568	1068.42	968.932	692.558	755.013	874.182	905.905	792.931	798.528	883.109	787.945	746.211	772.522	697.213	786.908	920.251
putative_transcription_factor_capicua_(LOC100578885)	122.089	118.027	149.902	165.925	149.82	197.402	198.709	135.855	105.386	168.924	165.995	160.178	116.719	125.545	97.1833	133.503	94.4513	101.988	135.699	93.056
regulator_of_nonsense_transcripts_2_(LOC413146)	217.426	239.686	242.141	266.04	269.48	264.446	184.856	222.278	293.96	321.921	422.104	263.819	254.739	294.743	286.387	234.538	190.177	282.856	207.32	230.02
regulatory_protein_MIG1_(LOC100577220)	81.8438	90.8452	93.736	74.7845	90.7773	108.731	79.946	83.0806	48.3965	39.7925	47.0756	35.0761	27.0558	43.0872	30.1154	40.0613	25.0183	33.9869	34.0384	48.1546
arginine/serine-rich_coiled-coil_protein_2_(LOC100577707)	1446.01	1260.22	1329.97	1348.65	1530.51	1599.33	1572.75	1293.16	811.686	760.565	918.981	895.943	866.101	844.821	827.263	658.26	864.881	775.411	934.069	993.624
cyclin-dependent_kinase_1_(LOC409590)	132.133	146.945	192.983	161.955	187.236	160.309	160.63	123.993	143.18	182.942	193.706	162.783	100.894	124.024	107.062	124.744	84.7623	125.43	93.9607	131.495
ras-related_protein_Rap-2a_(LOC724366)	704.427	815.719	623.491	624.558	793.438	892.549	718.306	649.293	642.674	792.734	934.276	698.185	586.67	752.071	641.022	740.691	632.234	618.88	646.428	724.086
carbonic_anhydrase_2_(LOC727237)	1962.01	1789.18	1947.91	2130.56	1148.71	2117.96	2018.95	2037.79	109.718	234.186	85.0383	239.007	903.023	709.19	1535	489.254	838.717	1018.69	578.331	1254.85
F-box_only_protein_28_(LOC552488)	1122.46	1096.57	1180.18	1264.68	1105.35	1339.49	1198.2	890.374	811.855	1027.75	1057.7	1016.47	877.688	1031.01	902.741	788.754	927.146	802.369	912.423	1103.68
enhancer_of_split_mgamma_protein_(LOC100578067)	13.9416	18.3421	21.8546	23.839	36.5578	29.6525	31.0676	20.0619	18.1956	15.4245	14.6995	15.8953	14.5127	23.6995	11.9238	27.2353	16.6159	3.5589	3.71752	6.5581
prolyl_3-hydroxylase_OGFOD1_(LOC725925)	314.484	428.298	378.934	348.29	478.775	414.952	336.76	380.543	146.176	171.07	170.299	141.357	150.332	134.422	135.54	127.211	156.568	155.941	196.241	221.758
LOC100578442_(LOC100578442)	0	0	0	0	0	0	1.00018	1.00167	0	0	1.00204	0	0	0	0	0	0	1.00053	0	0
inosine_triphosphate_pyrophosphatase_(LOC726205)	352.358	391.787	400.391	383.629	332.158	347.949	293.195	274.656	142.17	159.88	190.95	174.092	183.315	237.801	185.405	154.5	256.081	199.298	234.543	222.547
cilia-_and_flagella-associated_protein_69_(LOC100576554)	328.938	314.813	322.517	336.385	431.108	494.466	355.864	301.214	221.587	175.597	170.158	162.113	261.153	247.084	212.403	184.003	241.072	283.578	273.078	280.123
LOC100576736_(LOC100576736)	441.828	576.422	759.366	833.36	762.932	955.316	665.016	697.747	385.855	1505.98	619.056	1753.77	1037.48	626.219	530.461	858.894	1408.75	817.223	1467.68	1514.82
mitochondrial_import_inner_membrane_translocase_subunit_Tim17-A_(LOC413799)	838.713	874.988	947.167	992.603	950.654	967.19	711.704	712.393	223.391	406.255	326.652	357.039	411.712	480.872	440.561	404.958	299.311	412.988	444.66	497.456
LOC100578921_(LOC100578921)	281.848	248.763	251.693	262.258	268.16	286.037	264.262	228.542	246.053	286.051	301.055	224.667	198.628	261.842	303.876	232.931	191.125	193.019	197.948	216.408
putative_mannose_6-phosphate_receptor-like_protein_C530.09c_(LOC100577582)	453.876	344.552	339.834	374.14	392.229	436.74	345.04	311.814	310.439	333.778	236.073	253.947	298.134	244.292	316.49	287.076	253.695	257.996	282.117	318.557
brefeldin_A-inhibited_guanine_nucleotide-exchange_protein_1_(LOC409370)	325.997	346.232	421.98	383.706	442.447	427.182	371.819	246.349	363.28	569.846	534.595	506.094	340.152	645.882	338.796	574.919	249.986	320.185	305.563	356.375
LOC100578337_(LOC100578337)	48.3341	67.0459	74.829	69.155	84.04	67.7169	83.6965	46.4411	107.224	116.926	112.731	61.7556	80.1599	103.045	80.0476	114.05	96.9722	88.6249	91.1118	136.962
LOC100578828_(LOC100578828)	395.877	513.178	357.865	502.378	746.73	681.508	517.706	394.364	93.4087	116.3	167.358	109.3	71.1832	112.261	72.3158	85.1741	65.0554	104.952	95.1314	80.3181
LOC100576863_(LOC100576863)	106.305	139.727	121.856	125.048	194.076	192.106	137.921	136.008	116.631	112.767	112.97	98.0376	77.0177	98.771	75.7348	117.012	76.9745	73.9888	90.9966	121.04
merlin_(LOC100576968)	192.7	223.559	222.645	211.706	195.844	206.618	207.926	156.655	161.302	213.011	221.489	192.802	144.756	200.45	200.812	202.982	135.274	152.843	178.109	192.906
cuticular_protein_8_(LOC100577229)	71.8773	26.1793	63.1763	58.6873	39.0308	44.1409	18.2007	20.0009	5.08747	3.04723	1.00647	3.01957	1.00718	1.00969	8.0695	2.01439	3.03158	5.67261	5.04662	2.01096
protein_brambleberry_(LOC100577452)	138.211	156.686	164.427	156.508	210.329	201.413	201.845	117.144	183.753	222.562	246.684	187.477	132.374	218.807	139.647	185.413	118.108	122.133	159.418	159.691
LOC100578051_(LOC100578051)	248.277	227.31	175.317	256.172	199.594	280.688	496.735	149.953	91.0436	93.9295	106.356	77.0775	50.3512	77.0346	54.3073	75.9737	40.3518	74.1101	62.7404	79.7682
transcriptional_adapter_3-B_(LOC411658)	155.025	183.825	228.632	190.147	198.882	176.814	185.908	149.539	138.757	185.68	147.593	162.023	91.0129	138.902	100.237	115.974	130.035	113.988	141.962	149.27
LOC100576737_(LOC100576737)	12.0163	5.99369	6.00271	6.99915	11.0145	8.00102	10.982	6.1642	3.7808	4.00678	9.94585	7.95746	6.96674	8.97676	4.98383	5.30647	5.98801	7.99159	6.97901	5.96334
cyclin-Q_(LOC412342)	679.23	702.693	713.389	705.956	794.704	831.369	660.21	513.811	338.869	386.053	433.104	357.354	346.86	353.899	343.855	305.369	326.499	387.856	382.566	402.257
calcium_release-activated_calcium_channel_protein_1_(LOC412524)	917.867	825.858	835.968	749.61	1121.33	933.631	1063.3	666.958	1072.65	1275.02	1340.67	1699.02	1059.19	1118.4	931.811	964.69	1026.92	976.492	1358.44	1183.33
26S_proteasome_non-ATPase_regulatory_subunit_9_(LOC410128)	420.427	437.928	444.112	412.845	461.531	492.792	377.088	393.934	314.721	453.177	373.763	426.563	439.911	522.971	457.368	453.897	501.652	400.149	518.636	526.594
mitochondrial_amidoxime-reducing_component_1_(LOC100577026)	2097.08	2562.72	2472.95	2468.33	2031.04	2603.96	2723.23	2122.97	220.405	216.011	110.098	228.701	816.669	574.437	745.101	419.654	594.638	826.114	979.756	1022
enolase-phosphatase_E1_(LOC100577098)	79.8958	157.77	40.9099	64.8483	273.52	180.645	202.801	148.262	769.79	856.527	1318.19	595.802	172.218	243.784	173.521	514.547	323.36	290.873	230.123	298.615
LOC100577132_(LOC100577132)	153.003	29.9748	1075.29	175.687	24.9922	23.9934	71.965	27.006	18.4188	24.9568	20.9855	21.993	23.9964	8.0058	20.0305	22.9887	27.0055	24.9984	16.0004	26.999
LOC100577221_(LOC100577221)	149.79	155.919	163.679	142.704	177.767	180.625	195.874	136.106	123.467	205.241	166.178	177.273	125.215	169.287	169.765	138.141	92.055	129.96	141.12	143.358
CAPA_peptides_(LOC100577997)	9.43089	7.05566	8.06734	7.0563	12.109	8.47996	16.128	6.04958	7.85006	3.02485	11.3505	2.01381	3.02162	9.07662	8.07074	5.03477	6.0501	4.03392	5.0395	7.04783
LOC100578137_(LOC100578137)	12.0346	17.0073	39.0769	24.0334	17.0484	15.0246	17.9968	5.9947	10.0495	13.0442	8.96347	8.9643	5.97965	3.99526	4.99063	6.97587	9.9943	5.00205	3.99362	5.97125
DNA-directed_RNA_polymerase_I_subunit_RPA12_(LOC100578235)	215.519	195.867	208.332	176.832	231.99	250.63	202.574	208.047	148.907	166.788	188.88	140.965	140.937	166.889	166.205	133.879	148.02	158.998	138.985	175.922
LOC100578472_(LOC100578472)	270.452	262.993	284.798	251.309	342.327	320.919	304.967	273.948	204.227	234.423	278.668	232.687	196.815	247.011	214.099	208.037	181.762	193.782	204.351	232.144
nucleolar_GTP-binding_protein_2_(LOC725378)	694.09	756.671	705.355	781.531	896.3	854.463	717.828	552.29	315.147	463.335	438.181	425.1	386.91	395.944	439.05	389.689	384.305	432.837	466.399	509.072
myosin-2_heavy_chain_(LOC100576864)	169.403	177.617	187.568	173.328	218.026	235.973	198.403	184.227	124.309	123.271	147.001	121.122	120.109	116.431	101.372	118.915	96.3852	81.631	90.6084	126.92
fumarylacetoacetate_hydrolase_domain-containing_protein_2A_(LOC410635)	7410.69	4960.47	4680.35	4910.18	8329.74	5965.79	8179.36	3923.14	3031.59	1789.48	2902.36	1994.68	2243.26	2557.56	4453.67	1694.52	2746.57	4144.33	2084.65	3755.84
28S_ribosomal_protein_S18c_mitochondrial_(LOC100578560)	758.873	781.798	693.64	792.464	828.66	847.813	715.874	589.217	418.649	414.932	419.403	380.972	495.581	457.014	508.039	398.317	593.813	522.177	627.965	556.573
U3_small_nucleolar_RNA-associated_protein_4_homolog_(LOC724542)	821.308	916.689	1032.73	1073.75	1024.11	978.97	750.387	624.33	166.013	318.782	249.683	234.504	293.713	186.321	202.165	192.492	253.316	298.529	369.125	454.547
LOC100576738_(LOC100576738)	45.4949	198.225	34.2248	33.4966	269.139	120.882	164.161	122.178	12.6892	9.7557	21.9511	5.86127	9.77051	9.77913	5.86439	7.81375	9.77412	28.5028	14.5851	21.4972
LOC100577629_(LOC100577629)	126.176	82.3527	87.6056	86.9787	94.301	119.31	125.601	61.7724	198.898	156.902	180.789	121.786	78.0085	177.481	100.64	168.119	81.2746	104.738	107.118	90.3174
protein_LLP_homolog_(LOC100577923)	886.229	818.645	896.376	980.437	917.174	997.177	784.685	734.704	282.64	334.251	254.04	341.608	509.917	320.693	336.909	294.194	402.445	388.403	450.882	576.086
lateral_signaling_target_protein_2_homolog_(LOC100578068)	200.316	268.366	165.163	167.312	239.057	480.183	411.686	275.487	477.399	544.713	754.221	1031.37	370.789	548.676	326.067	502.591	527.406	180.982	518.037	528.293
LOC100578649_(LOC100578649)	196.01	224.02	358.814	240.369	177.841	204.362	177.399	174.828	784.793	1074.43	1350.93	868.569	527.687	633.719	280.652	708.031	665.718	483.637	503.703	706.951
15-hydroxyprostaglandin_dehydrogenase_[NAD(+)]_(LOC100577149)	1660.12	876.414	1011.46	1335.01	1173.55	2073.05	2183.16	1197.92	608.924	1779.18	604.476	1208.68	2618.25	870.37	3699.94	542.162	1932.4	2676.92	964.858	3489.95
LOC100577489_(LOC100577489)	2.02653	1.00535	1.01308	2.02457	1.01392	0	1.00194	2.99003	0	0	0	0.983505	0	0.991174	0.986063	1.97469	0.996498	0	0	0
protein_POLR1D_(LOC100576542)	201.829	176.761	171.918	185.931	203.061	212.23	163.106	110.825	121.48	124.552	113.21	93.5085	108.029	106.545	99.2554	91.7795	127.543	121.233	107.514	115.392
J_domain-containing_protein_DDB_G0295729_(LOC100576615)	302.828	287.407	268.498	265.743	463.415	327.666	419.384	246.476	154.739	140.764	179.062	135.514	132.763	141.208	110.664	129.949	108.192	121.347	117.903	127.47
LOC100576767_(LOC100576767)	1.04243	5.19303	0	3.73485	0	1.0408	1.98969	0	0	0	0	0	0.774091	0	0	1.03125	0	1.03792	0	0
LOC100577121_(LOC100577121)	1.99978	0.999029	1.99798	3.99487	2.99867	1.99809	7.99512	5.00047	3.99467	1.99628	2.99756	0.999558	4.99865	7.0042	3.00421	0.999387	3.00023	1.99961	0	2.99953
LOC100577506_(LOC100577506)	336.712	351.587	307.277	307.2	390.649	394.671	346.993	261.468	225.421	214.613	204.794	176.687	225.245	193.088	183.973	211.314	231.45	252.395	237.974	220.584
protein_snakeskin_(LOC100577641)	181.902	196.682	181.942	149.194	207.114	238.898	278.27	187.553	383.515	385.601	386.635	521.436	226.46	308.879	192.076	292.005	181.54	253.358	295.416	234.338
LOC100577682_(LOC100577682)	94.8	56.8718	76.8051	81.7812	49.8904	47.9337	88.0102	57.0512	25.874	20.8997	24.032	30.0562	19.0342	28.0524	20.0714	20.0258	15.01	25.9909	12.0119	22.0623
LOC724121_(LOC724121)	105.22	78.8795	77.845	85.2246	145.44	98.6316	101.925	60.6992	88.5636	127.752	109.866	90.4169	96.0431	110.44	116.626	111.01	74.9011	119.11	83.5743	125.058
asparagine-rich_zinc_finger_protein_AZF1_(LOC100578406)	105.891	95.7644	66.5879	72.5438	131.869	122.026	119.458	84.889	81.0439	85.2884	86.7883	80.6047	36.9274	69.8702	64.3925	67.1905	36.8882	45.1839	35.9021	42.9577
LOC100578443_(LOC100578443)	102.521	80.1643	89.6105	108.702	137.548	123.417	119.888	101.125	110.84	83.1263	95.2744	69.8851	63.1039	106.504	69.7904	93.658	40.2426	76.9294	66.7866	76.1534
LOC100578752_(LOC100578752)	394.655	457.847	435.052	424.431	485.102	499.584	441.955	330.822	311.994	417.068	517.548	440.433	336.979	348.365	332.961	345.347	297.274	302.975	326.196	420.188
transmembrane_protein_45B_(LOC725753)	294.12	281.757	279.319	346.619	395.493	399.813	355.212	246.656	334.507	318.68	335.615	273.777	297.765	295.547	292.305	245.743	249.058	270.1	259.949	301.387
cytochrome_b561_domain-containing_protein_2_(LOC100576555)	120.663	238.501	400.153	109.627	17.9388	742.306	660.707	922.6	91.3386	39.7307	48.127	63.2077	267.781	112.264	314.539	97.2371	220.368	362.361	193.314	382.791
ankyrin_repeat_and_death_domain-containing_protein_1A_(LOC100576924)	355.566	323.683	333.249	362.289	450.25	541.748	447.32	341.219	202.567	257.081	230.131	273.302	260.841	308.364	287.919	246.014	364.758	298.658	366.937	384.443
fez_family_zinc_finger_protein_1_(LOC100577543)	37.8871	29.9295	29.8841	0	0	22.9208	30.966	0	47.6528	146.991	194.421	120.337	0	37.0272	0	17.0338	0	0	33.0406	0
fez_family_zinc_finger_protein_erm-like_(LOC100577696)	9.97262	9.97932	19.9275	14.9459	17.9397	19.9361	13.989	8.0103	8.9362	21.8537	24.0622	15.0485	7.0211	20.0563	13.0629	10.024	11.0105	13.9927	18.0288	13.06
SIFamide-related_peptide_(LOC100578023)	2.03624	0	0	2.03334	4.07439	3.90575	6.0473	2.00661	2.05667	1.02495	3.97128	0.992081	4.87901	3.99717	2.98406	3.98092	2.00716	3.87852	5.00232	2.96653
LOC100578090_(LOC100578090)	25.9451	25.9535	27.9159	27.9146	59.8115	69.8139	31.1877	42.044	35.7927	25.8561	37.1001	25.0606	23.0527	22.0475	26.1243	26.0452	24.0188	28.9878	18.0223	27.0959
lysosomal_thioesterase_PPT2_homolog_(LOC408426)	264.316	336.103	309.826	278.442	334.95	411.046	246.513	284.614	374.072	554.899	536.732	486.507	345.5	452.421	360.518	328.204	483.867	367.89	432.611	453.253
LOC100576174_(LOC100576174)	72.5989	97.2744	57.4222	67.4374	75.701	85.5393	88.0457	55.8462	59.9368	53.6878	71.2631	51.4446	57.937	53.7338	34.7124	47.5821	48.8976	40.0818	41.808	70.194
protein_lethal(2)essential_for_life_(LOC724405)	70.0628	23.9892	56.9998	81.2485	32.0209	51.9964	30.9878	60.9929	57.0386	107.982	35.9379	68.9007	154.824	172.024	289.139	238.666	143.026	313.686	380.855	181.728
nuclear_cap-binding_protein_subunit_3_(LOC100576768)	120.842	124.595	136.81	137.669	183.536	157.679	180.912	113.206	113.521	106.547	133.129	93.1348	75.1092	90.1501	105.337	69.0673	82.048	83.975	90.0886	100.232
probable_elongator_complex_protein_3_(LOC100576866)	433.366	419.99	450.086	461.826	434.011	481.248	434.043	354.03	212.289	266.598	281.324	233.433	229.38	233.035	241.115	204.934	237.839	224.302	293.649	324.743
centaurin-gamma-1A_(LOC724383)	317.393	276.532	268.511	308.93	360.821	393.566	368.819	268.078	361.041	291.9	474.036	362.805	239.494	281.569	264.247	259.424	255.187	245.984	276.311	287.364
ubiquitin-conjugating_enzyme_E2-17_kDa_(LOC551852)	1391.56	1490.13	1503.42	1501.29	1595.21	1674.26	1380.77	1233.01	1243.96	1468.85	1569.87	1310.09	1248.42	1332.61	1214.2	1197.05	1143.9	1185.13	1292.9	1538.35
microtubule-associated_protein_Jupiter_(LOC551257)	4044.31	3826.62	3514.33	3744.38	4365.55	4367.54	5054.75	3872.74	7385.39	11913.1	9412.69	8443.96	4257.67	5623.4	4328.53	6519.07	3902.29	3595.37	4758.11	4982.41
exocyst_complex_component_6B_(LOC410084)	258.086	281.109	281.706	298.842	291.617	348.784	297.553	265.997	308.749	272.826	372.486	272.598	246.127	303.491	290.12	276.19	227.781	220.714	264.952	315.666
LOC100578592_(LOC100578592)	2.99521	0.998436	1.99502	1.99481	1.99581	0.997796	2.99802	1.00084	3.98135	1.99075	4.00492	1.00176	4.0068	5.00907	4.01387	4.00479	2.0013	1.99934	3.00283	5.01341
proline-rich_nuclear_receptor_coactivator_2_(LOC726543)	83.0221	76.9439	68.0209	63.9402	94.9961	85.9473	111.948	68.0086	221.105	79.5255	191.811	127.919	64.9722	115.064	112.138	88.3729	64.0087	96.9977	68.992	63.9714
F-box/LRR-repeat_protein_7_(LOC726706)	602.327	638.979	679.408	689.273	697.582	771.379	668.89	563.751	653.767	891.726	731.579	814.897	793.064	736.155	589.836	596.35	771.974	667.324	740.818	902.229
origin_recognition_complex_subunit_3_(LOC100577998)	274.962	325.529	282.645	240.997	439.418	266.652	293.628	203.349	313.761	229.332	373.94	296.162	310.567	317.339	231.335	239.758	219.97	258.045	276.455	285.401
LOC411343_(LOC411343)	1381.92	695.564	1883.81	1236.56	327.215	517.325	1391.45	247.13	262.764	174.003	309.435	211.84	147.923	250.742	186.242	242.658	182.75	294.272	219.853	224.999
LOC100577341_(LOC100577341)	604.014	548.656	521.513	619.212	695.467	726.751	560.322	495.973	343.705	363.441	309.944	291.771	381.423	320.76	362.655	247.822	449.987	416.271	510.856	551.667
LOC100577507_(LOC100577507)	6.82925	0	3.35393	8.14731	6.83413	0	0	3.44583	0	2.02567	0.987072	0	0	0	0	0	0.993435	0	0	0
ribonuclease_P_protein_subunit_p25-like_protein_(LOC100578399)	195.796	194.238	183.755	200.624	222.361	243.751	161.636	150.773	56.174	73.716	77.5214	65.5897	112.386	76.82	70.7182	70.629	102.023	101.07	133.652	88.3186
E3_ubiquitin-protein_ligase_RNF185_(LOC408751)	631.644	609.277	643.999	587.332	657.901	659.604	595.827	508.22	778.711	860.116	871.229	799.327	789.437	735.567	773.412	622.641	669.308	588.007	690.204	813.728
LOC100577810_(LOC100577810)	16.949	10.0126	8.71331	10.5838	17.5381	19.3969	14.0808	9.75724	4.21933	3.16577	2.12938	4.26146	3.19543	4.25899	3.20122	0	6.5458	8.49245	3.60446	3.20033
LOC100577885_(LOC100577885)	246.076	253.886	230.87	299.731	303.02	326.049	292.866	256.03	125.587	205.764	193.8	165.886	190.257	184.05	141.167	136.892	161.35	178.997	185.975	232.88
condensin-2_complex_subunit_D3_(LOC100578339)	182.281	208.76	218.385	234.266	241.684	236.608	248.446	149.114	166.392	166.54	154.44	147.208	122.579	163.166	182.012	157.002	123.843	102.005	117.087	99.0585
putative_pre-mRNA-splicing_factor_ATP-dependent_RNA_helicase_PRP1_(LOC551824)	1534.14	1575.57	1560.25	1492.53	1722.49	1615.81	1375.23	1120.47	835.687	918.864	1112.23	873.052	756.836	863.818	707.265	721.483	682.066	767.32	871.355	912.832
cellular_tumor_antigen_p53_(LOC100577122)	235.752	251.318	258.096	231.169	345.673	276.028	258.893	253.94	255.401	311.97	353.877	241.659	202.716	287.052	236.281	286.428	172.822	197.38	229.997	273.554
protein_IWS1_homolog_(LOC100578822)	24.4316	17.5094	14.3345	11.649	17.6201	26.0031	28.9077	8.33755	5.9949	14.3104	14.9128	16.296	3.27177	12.0929	9.6334	3.23398	6.04097	5.54802	3.56468	8.74283
targeting_protein_for_Xklp2_(LOC100579058)	12.8682	23.5825	14.1055	14.1409	28.4326	23.5745	33.4815	9.66455	9.84925	6.41846	14.1733	10.9493	11.1965	6.63677	6.63613	10.7368	11.8108	9.8841	7.61654	6.44849
ubiquitin-conjugating_enzyme_E2_S_(LOC408708)	478.452	521.006	513.831	536.578	534.266	644.255	538.728	399.823	401.234	370.24	399.86	387.313	383.012	432.048	407.935	306.805	419.539	335.505	401.936	505.942
U8-agatoxin-Ao1a_(LOC100576512)	27.2224	28.3543	23.1915	30.1604	35.466	30.5078	45.2505	34.1917	38.3332	17.549	40.6984	35.8382	21.8407	51.4869	34.2667	39.6304	29.9886	33.7233	30.5147	37.9424
LOC100578420_(LOC100578420)	416.765	721.693	552.79	426.838	1201.14	1051.53	947.15	634.424	379.94	222.354	259.367	213.574	279.002	482.196	247.043	417.708	286.537	182.061	355.081	342.767
LOC100578727_(LOC100578727)	189.251	107.007	215.602	179.595	80.7672	117.837	119.056	56.7011	42.0182	194.266	121.97	240.48	72.8834	73.7784	54.1775	96.6978	92.4885	123.73	201.344	213.68
PAX3-_and_PAX7-binding_protein_1_(LOC100579003)	288.436	297.515	314.31	315.082	352.891	357.648	349.829	272.269	209.857	280.536	232.383	214.475	247.529	234.565	228.887	245.488	210.155	212.916	234.269	225.796
steroid_receptor_RNA_activator_1_(LOC100576543)	199.546	183.989	170.313	207.334	214.834	227.314	206.424	128.363	193.816	266.914	222.757	185.969	168.96	190.551	176.426	139.323	152.77	158.96	146.127	204.337
DNA_repair_protein_XRCC1_(LOC100577027)	351.859	393.265	349.896	368.421	425.167	445.285	424.792	361.497	190.528	261.265	218.99	183.049	221.151	222.249	249.556	213.027	176.064	216.965	199.072	269.257
LOC100577819_(LOC100577819)	32.0583	0.999569	1.00092	11.0041	0	4.00251	10.9898	4.99273	2.00697	1.00206	1.9913	1.99155	0.996303	5.99005	0	0.996205	2.99645	1.99929	0.997898	0
LOC100578041_(LOC100578041)	769.799	934.34	997.242	892.43	1011.93	1589.31	1068.29	1157.98	1832.02	2000.67	2078.22	2265.91	1795.45	1905.68	1819.59	1594.52	1698.67	1529.08	1980.89	1809.72
LOC100578421_(LOC100578421)	25.2483	38.5197	28.9665	41.0526	34.2061	25.1155	31.4295	36.461	34.8519	30.6032	37.6474	24.3925	18.8398	58.1886	30.2899	36.4489	21.7722	20.5494	36.7232	20.5488
arginine-hydroxylase_NDUFAF5_mitochondrial_(LOC100576544)	543.185	497.417	488.088	551.268	605.414	645.743	470.923	415.679	228.362	267.406	267.836	220.816	288.768	216.315	262.396	215.869	310.385	265.448	358.313	378.553
tyrosine-protein_phosphatase_corkscrew_(LOC412529)	303.704	353.848	342.967	356.201	446.336	421.801	397.444	290.381	290.632	338.014	394.209	331.682	314.12	343.249	343.57	289.031	335.384	356.992	312.58	363.494
pupal_cuticle_protein_G1A_(LOC100576182)	2496.29	2375.01	4106.39	3180.51	1585.66	1773.38	2640.47	868.374	274.477	132.692	246.923	141.014	85.0192	131.99	123.236	77.9884	172.05	267.706	121.025	196.1
LOC100576471_(LOC100576471)	29.9088	28.936	31.8741	23.9069	29.8892	30.8927	37.9689	17.024	13.8915	12.9064	29.0858	14.0509	12.0404	18.0503	12.0626	18.0574	12.0125	13.992	10.6046	10.0514
LOC100577080_(LOC100577080)	3.00974	3.00989	5.921	2.96022	4.93612	8.87156	3.95474	2.01144	1.96928	1.00021	4.02445	2.0133	3.01976	2.0134	0	2.01216	2.01104	1.00453	2.01165	1.00758
LOC100577110_(LOC100577110)	0	0	1.99537	0	0	0.998017	0	0	0.994948	0	1.0025	1.00308	1.00296	1.00283	1.00474	0	1.00145	1.00024	1.00189	2.00839
LOC100577150_(LOC100577150)	69.4987	32.9479	34.9103	42.8858	40.9108	56.8702	29.9799	57.0499	42.2607	62.8775	67.3463	72.0099	59.1055	85.1519	52.8848	50.8102	48.0323	51.6818	63.3764	69.1529
nudC_domain-containing_protein_1_(LOC100577288)	315.746	291.652	275.531	304.836	316.375	363.445	325.896	233.126	218.354	297.178	275.078	209.014	196.655	258.436	231.58	209.077	189.184	188.124	199.453	220.296
leukocyte_elastase_inhibitor_(LOC100577408)	104.593	100.704	131.845	109.756	152.14	122.264	129.83	82.9858	116.733	325.269	166.411	212.752	238.379	487.082	403.747	662.441	101.72	257.784	137.239	189.605
LOC725439_(LOC725439)	2384.56	1571.77	1832.62	1476.96	1324.77	2654.61	3074.21	1996.2	901.398	403.413	104.405	361.911	355.394	188.774	165.002	150.692	346.323	317.151	640.404	283.572
LOC100578713_(LOC100578713)_partial_mRNA	134.51	145.613	147.571	133.309	170.999	169.679	168.496	147.502	152.117	187.104	168.649	151.746	151.026	172.661	161.057	132.475	173.458	171.634	160.998	185.636
spermatogenesis-defective_protein_39_homolog_(LOC725595)	184.022	184.853	189.864	191.804	193.041	234.836	207.959	127.024	105.213	132.8	132.893	127.943	137.964	149.112	144.203	115.932	115.02	135.925	142.837	172.966
AP-1_complex_subunit_mu-1_(LOC408391)	188.034	202.873	188.855	178.875	173.897	261.812	168.945	146.048	113.896	161.359	139.883	154.93	95.9726	136.374	123.17	93.9422	106.043	106.995	136.546	135.967
LOC100577561_(LOC100577561)	78.8856	79.8804	84.8005	84.7907	82.8393	100.904	96.9405	74.0585	86.6214	108.539	101.107	88.2966	65.0998	111.192	60.1985	105.339	64.0447	79.5539	52.045	87.2121
protein_PFB0145c_(LOC100577988)	182.624	169.724	200.796	206.769	221.225	296.881	274.628	219.224	129.267	172.06	144.255	114.14	110.252	138.293	124.498	126.211	99.076	122.759	118.034	145.501
chitooligosaccharidolytic_beta-N-acetylglucosaminidase_(LOC725178)	673.326	513.322	896.285	603.627	592.187	587.18	657.391	317.201	1938.55	1360.1	2076.64	1122.58	1006.66	1645.13	1416.3	1394.58	1097.96	1512.01	1546.71	1640.38
autophagy-related_protein_101_(LOC726197)	182.33	156.173	149.629	149.39	172.49	173.135	151.35	136.124	129.184	172.545	137.586	120.966	101.801	116.009	131.466	86.3571	113.629	103.087	79.7929	122.844
histone-lysine_N-methyltransferase_E(z)_(LOC552235)	506.013	517.191	471.21	521.758	617.287	632.4	557.64	484.419	461.809	490.697	596.067	420.997	381.67	412.249	386.357	401.23	359.243	371.158	358.71	432.006
LOC100579026_(LOC100579026)	16.8216	43.5673	34.9654	32.9679	83.0672	65.9628	43.6232	68.5172	43.8362	24.8998	41.2129	40.2336	20.1124	38.1975	18.1341	42.2101	22.0786	37.0777	43.1812	38.274
kinesin_B_(LOC552173)	125.664	126.742	158.434	132.187	190.366	188.276	157.888	140.179	89.8256	144.044	116.296	87.2764	74.2212	97.2485	108.534	79.1867	82.0776	80.958	89.1441	115.524
LOC100576702_(LOC100576702)	85.8834	279.36	38.9098	119.702	397.254	299.37	332.14	280.22	0	0	0.999917	0	0	5.00428	0	0.999985	0.999967	0.999288	0	0
LOC100576935_(LOC100576935)	10.6153	22.1567	9.72066	7.50436	22.2623	30.9137	25.2961	20.2228	5.30286	6.43297	12.0532	9.56448	6.85542	9.74526	0	0	0	0	4.99854	8.00091
LOC100577151_(LOC100577151)	5.52337	3.4136	0	2.57353	2.76579	7.83435	3.68023	0	4.97975	0	7.49828	0	6.61158	3.42312	3.4278	1.82903	5.11085	3.29178	0	3.2972
ATP-binding_cassette_sub-family_A_member_2_(LOC726941)	498.741	482.968	446.003	443.549	631.089	604.925	665.792	433.447	612.193	607.387	674.041	537.752	493.514	653.247	581.232	541.39	402.323	473.525	483.942	566.774
tetra-peptide_repeat_homeobox_protein_1_(LOC100578625)	2150.54	2770.51	2799.17	1759.82	2396.96	2215.13	3154.51	1579.93	767.929	1542.68	2223.1	1231.29	156.797	406.727	269.741	254.559	257.923	552.312	176.795	271.045
LOC100578699_(LOC100578699)	152.495	130.692	239.995	115.523	81.677	120.554	103.906	62.088	9.91787	8.93159	17.0531	4.01524	2.00704	0	2.01076	6.0171	9.00924	4.99663	0	7.03775
centrosomal_protein_of_164_kDa_(LOC100578774)	227.345	224.522	238.259	276.894	176.39	281.067	399.654	172.237	59.5576	29.7934	38.1045	36.1227	26.0823	34.1226	25.125	33.0837	39.0388	43.976	121.203	25.1209
cuticular_protein_10_(LOC100579047)	789.098	618.536	450.876	560.438	479.287	617.529	521.307	472.967	6.03463	3.01172	1.98724	2.98084	0.994329	2.99089	3.98316	0	0.99796	3.9974	1.9933	0
LOC100576192_(LOC100576192)	3083.12	3492.4	1235.28	2040.04	5941.68	4934.02	2725.77	3937.39	11.9569	9.96288	14.0104	12.0147	8.00987	5.00784	10.0297	6.00466	7.00409	10.998	4.00298	14.0275
LOC100578130_(LOC100578130)	17.8224	58.5505	49.1333	31.1404	131.192	92.1216	78.114	88.4238	13.0722	6.02831	9.02898	7.02456	19.907	14.0711	11.0618	13.6755	15.0734	53.9996	18.0143	13.868
zinc_finger_protein_512B-like_(LOC100578860)	22.9854	45.9323	11.9816	4.99099	253.753	71.8974	27.969	146.945	0.9981	1.99516	0	2.99735	4.99643	2.00028	3.00288	0	0	6.99519	0.999435	0.999423
plasmolipin_(LOC409019)	199.738	397.428	201.9	194.122	419.805	513.122	281.515	316.05	187.415	245.498	272.602	184.444	156.585	252.976	194.79	199.024	141.441	180.127	199.375	185.444
HEAT_repeat-containing_protein_6_(LOC100577369)	442.927	446.022	464.285	431.47	453.276	450.696	384.905	304.803	335.558	373.89	404.081	340.283	239.295	301.081	303.996	317.595	212.531	292.213	287.8	327.695
tuftelin_(LOC100577454)	196.715	184.746	195.596	214.459	174.657	200.576	184.88	142.113	126.442	192.151	160.173	132.211	147.242	176.127	167.554	139.149	139.085	146.954	139.122	188.465
KIF1-binding_protein_homolog_(LOC100578513)	221.756	200.735	237.717	199.57	255.74	257	223.861	147.632	234.191	283.936	275.175	179.214	174.199	219.324	186.533	179.122	133.068	167.012	167.177	227.456
double-strand-break_repair_protein_rad21_homolog_(LOC411619)	1420.65	1357.29	1442.21	1426.15	1735.79	1649.46	1632.2	1102.74	605.242	690.704	873.535	586.919	443.114	666.888	530.308	530.903	343.481	469.989	476.631	530.73
tRNA-splicing_endonuclease_subunit_Sen34_(LOC100576272)	215.928	188.1	203.898	208.012	235.472	255.613	222.426	194.192	151.179	216.074	170.66	174.206	197.678	205.928	230.145	158.391	188.96	196.926	201.142	222.164
protein_kibra_(LOC413440)	128.995	134.778	130.372	117.196	173.077	125.914	144.457	103.798	192.323	219.808	282.002	201.646	94.7425	203.704	138.734	209.827	117.342	108.994	163.344	140.805
LOC100577441_(LOC100577441)	14.9938	418.716	0	21.9674	702.234	407.958	211.982	404.44	5.98378	0	3.00277	7.0097	1.00142	4.00742	2.0063	1.00098	3.00287	11.0031	14.0148	4.00813
FUN14_domain-containing_protein_1_(LOC412864)	328.905	294.481	321.413	318.807	336.644	354.653	348.696	288.142	472.472	456.077	539.592	379.451	288.1	378.527	340.077	350.786	265.613	302.586	295.375	326.516
N-acetylgalactosaminyltransferase_6_(LOC100578215)	444.547	423.337	538.288	471.977	433.142	479.603	763.968	383.569	301.834	361.182	291.225	266.833	374.028	498.779	504.92	309.798	254.021	337.331	254.204	474.295
facilitated_trehalose_transporter_Tret1-2_homolog_(LOC100578810)	69.5861	59.9398	51.8964	40.9173	64.8713	75.8527	63.0076	35.0687	75.6019	79.6031	95.2741	88.8281	38.1265	66.0296	30.1539	55.1517	43.7612	37.0152	39.0852	51.2383
kinesin_4A_(LOC411068)	383.441	383.716	408.728	384.981	510.912	510.986	489.062	303.345	400.526	315.949	548.942	319.183	273.454	406.214	293.617	350.607	258.463	307.401	318.754	320.517
cytochrome_c_oxidase_assembly_factor_5_(LOC725170)	178.304	158.867	191.408	211.74	183.518	218.339	155.278	146.479	135.172	133.242	142.708	143.604	132.994	125.103	148.853	93.7732	155.556	121.125	113.186	153.824
eukaryotic_translation_elongation_factor_1_epsilon-1_(LOC100577000)	646.959	639.19	585.956	657.734	728.125	693.982	656.986	484.374	304.368	299.055	290.366	317.223	374.181	297.378	333.71	240.834	337.683	357.227	393.111	400.181
leucine-rich_repeat-containing_protein_15_(LOC100576903)	0.998497	0	3.99042	0.997515	0.998007	0.997887	1.99882	1.00089	63.7108	60.7261	80.0996	49.0869	21.0361	27.0499	7.02436	17.0207	18.0125	13.9963	20.0197	12.0321
metalloproteinase_inhibitor_3_(LOC100576956)	253.543	253.548	318.245	243.094	185.806	366.26	359.01	210.2	349.049	302.027	363.27	367.578	150.434	293.046	155.701	356.361	240.72	143.53	482.754	196.569
LOC100577359_(LOC100577359)	5.99361	6.99152	5.98822	7.95746	2.9954	3.99308	9.96358	0	1.99249	0.996173	1.00105	4.99162	4.0061	3.00538	0	2.00212	3.00227	1.99983	0	1.00234
LOC100577381_(LOC100577381)	33.3899	4.01793	39.4406	41.4285	8.09843	21.1997	97.1268	8.96911	20.4468	2.03788	17.7426	13.8089	2.95969	0.99225	1.97498	1.97642	0.996729	2.00319	1.98718	0.981589
N(G)-N(G)-dimethylarginine_dimethylaminohydrolase_1_(LOC552121)	124.007	116.909	141.931	142.091	150.99	154.867	130.062	92.0309	157.806	201.649	150.072	145.869	149.113	138.666	174.291	123.025	73.0224	95.0012	116.016	109.916
bumetanide-sensitive_sodium-(potassium)-chloride_cotransporter_(LOC409208)	73.7955	205.572	75.7236	62.7715	271.071	178.446	83.8319	122.159	64.5355	63.5941	63.1652	63.2053	93.283	168.437	143.697	106.26	130.432	109.942	227.062	182.849
LOC100578276_(LOC100578276)	73.2962	60.1935	56.5795	73.1415	64.2069	80.9101	106.428	49.739	16.8507	17.2332	9.65719	8.50022	15.6242	16.9906	15.7214	11.7412	19.4656	27.8458	14.8244	22.4419
LOC100578562_(LOC100578562)	0	0	0	1.99599	0	0	0	1.00177	16.9248	0.995707	9.02143	6.01763	1.00285	10.0282	2.00925	3.00694	4.00616	0	3.00579	20.0794
elongation_of_very_long_chain_fatty_acids_protein_1_(LOC100578829)	2424.93	1435.64	1910.51	1385.04	1862.36	2158.42	1949.3	1157.25	306.072	285.917	585.721	330.612	135.877	41.0114	159.116	22.9729	221.006	180.008	105.969	241.574
pseudouridine-5'-phosphatase_(LOC725653)	1171.27	1100.45	1087.92	1193.07	1238.48	1304.97	1137.46	1039.33	899.488	860.702	991.042	903.486	927.964	962.152	1052.31	1072.65	867.814	880.385	1078.68	1115.5
riboflavin_kinase_(LOC552134)	1012.61	943.86	873.674	957.515	992.959	1030.81	791.918	795.121	655.791	739.222	716.16	773.955	924.527	895.885	950.545	718.85	1052.31	880.39	958.715	1063.69
regulator_of_nonsense_transcripts_3B_(LOC552225)	553.316	513.797	510.955	528.322	558.249	653.16	586.773	464.627	320.612	372.375	386.406	369.626	312.561	346.654	338.1	277.387	346.103	311.764	345.559	415.009
chymotrypsin_inhibitor_(LOC100576444)	2.04899	0	0	0	0	0	0	0	399.04	3239.35	6663.05	9432.99	15.7909	582.816	2.96168	3136.36	359.735	14.1281	2969.45	80.4028
gonadal_protein_gdl_(LOC727501)	135.638	105.612	133.908	102.587	172.172	165.729	112.634	111.688	57.7893	61.3071	61.2844	54.1571	69.3719	83.4178	66.5577	80.5536	44.9933	55.7651	67.7092	63.8863
survival_motor_neuron_protein_(LOC100577491)	367.058	331.151	311.937	348.068	431.14	392.66	327.139	265.779	195.332	178.618	246.985	182.266	219.922	220.182	217.669	171.41	221.876	214.166	236.243	248.804
LOC100577698_(LOC100577698)	7.98655	0	2.99228	5.9839	1.99565	4.98846	1.99839	2.00137	0.995313	21.8975	9.00917	7.01082	1.0015	1.00164	0	6.00597	0	0	1.00077	6.01464
coiled-coil_and_C2_domain-containing_protein_2A_(LOC100578105)	25.9553	20.9661	21.9425	23.9352	17.9599	29.9304	18.9872	21.0188	36.818	17.913	32.044	23.0441	21.0387	37.0701	18.065	31.0411	24.0162	23.9915	19.0193	32.0924
transmembrane_protein_131_(LOC100578433)	479.863	449.973	446.111	449.209	611.525	618.155	616.63	450.905	368.942	415.425	462.455	344.357	325.176	381.119	357.564	345.085	324.781	322.803	379.839	411.255
Hermansky-Pudlak_syndrome_5_protein_homolog_(LOC100578602)	164.631	109.797	141.646	116.631	156.561	175.519	134.901	107.118	177.837	165.045	201.4	147.383	78.1898	155.375	112.474	106.234	88.0719	115.912	110.144	108.406
beta-1-4-mannosyl-glycoprotein_4-beta-N-acetylglucosaminyltransferase_(LOC100578875)	214.646	217.682	155.16	166.605	203.317	222.947	235.22	171.894	200.35	213.435	261.294	187.251	185.047	231.288	185.107	162.115	194.767	161.436	171.453	227.756
protein_PF11_0213_(LOC100576162)	195.541	235.612	241.682	257.161	253.26	235.326	236.826	133.152	214.651	377.057	259.548	280.762	178.642	307.248	201.877	254.507	150.127	174.92	173.276	216.864
heart-_and_neural_crest_derivatives-expressed_protein_1_(LOC100576222)	38.9047	52.8965	40.1818	23.919	34.8948	21.4477	26.472	24.0286	23.5069	28.8203	36.0823	16.0465	8.02175	34.1327	12.0544	24.0511	15.0645	19.9904	16.0035	18.2377
cilia-_and_flagella-associated_protein_97_(LOC100576400)	91.1499	93.9889	82.3977	104.089	110.163	127.08	125.961	104.958	162.345	119.141	176.512	141.609	77.8444	121.397	118.95	102.179	104.975	76.0215	84.9236	108.701
SWR1-complex_protein_3_(LOC100576568)	0.999418	0.999951	2.99555	2.99558	3.9953	3.99569	3.00352	3.88235	0	0.995651	1.00428	0	0	2.00878	3.01957	1.00413	6.01702	2.0029	3.01026	4.02477
homocysteine_S-methyltransferase_YbgG_(LOC725816)	1371.52	1044.14	1137.7	1261.58	1157.81	1154.16	1230.36	833.869	748.356	1508.01	767.776	974.74	948.795	1147.38	1223.68	986.072	1055.84	1440.56	834.895	1429.52
cyclic_AMP_response_element-binding_protein_A_(LOC100576912)	219.654	243.025	184.769	181.694	246.329	251.311	217.842	151.162	41.752	118.327	76.1463	95.2389	98.163	74.1632	75.3125	81.1834	95.0763	112.951	185.237	128.466
LOC100576982_(LOC100576982)	2.00427	0.999919	1.00123	1.00069	1.00206	2.0019	1.99892	1.99794	1.0037	5.01153	2.98842	4.98137	0.99679	0.998788	2.99498	3.98675	0	3.00008	0	1.00134
protein_amnionless_(LOC100577135)	27.9753	45.9429	25.9554	16.9668	28.9621	13.9776	14.9912	6.00341	126.604	131.559	215.081	37.031	26.0229	46.0612	19.0495	242.14	23.0816	34.9925	60.0371	61.09
cell_wall_integrity_and_stress_response_component_1_(LOC100577331)	7953.92	9116.64	10189.2	11001.2	8546.08	14591.5	9251.04	7473.19	47.3455	4.02173	22.8764	16.9084	1188.91	569.875	1306.91	79.6332	674.907	1414.38	738.467	1504.03
LOC100577527_(LOC100577527)	3335.41	3661.29	6065.3	2564.41	2363.52	5190.47	15546.7	5031.04	18764.2	16561.7	19175.4	25315.5	19442.2	12753.8	9814.45	15431.3	9441.22	11849	20889.9	16655.1
probable_chitinase_10_(LOC100577725)	13.2498	23.2205	6.14608	6.14121	12.2668	21.4019	21.1004	14.9462	1.03594	2.0671	4.87584	1.94613	7.80428	1.96381	23.4102	1.96278	10.9222	43.1046	20.7748	16.4856
serine-rich_protein_C215.13_(LOC100578248)	113.547	103.845	101.504	112.457	72.6629	152.469	166.782	102.048	162.582	97.2055	222.44	98.2605	35.0837	79.6485	42.1778	78.1362	32.2307	40.1939	45.0365	59.2474
putative_protein_DDB_G0271606_(LOC100578672)	11.9913	14.9806	3.99353	8.98347	24.9723	17.9731	11.9908	20.004	0.997466	5.9827	0.999701	3.00039	0	1.00086	2.00385	1.99966	1.00012	1.99925	2.00019	1.00061
F-box_only_protein_39_(LOC100578714)	5.99697	1.99785	1.99719	3.99353	2.99733	4.99363	11.9935	6.00254	25.9582	41.888	53.9962	56.0198	24.0108	52.056	27.0581	57.0051	31.0107	17.9973	25.008	23.0194
short_neuropeptide_F_(LOC100576163)	12.1418	19.0852	15.1695	12.1254	18.2215	20.1902	11.0144	18.9348	13.2904	5.0947	2.9571	4.92455	4.93282	12.8992	4.93745	8.89387	4.98365	14.0223	7.9487	12.7606
MICOS_complex_subunit_MIC13_(LOC725253)	898.852	822.857	800.821	900.829	830.3	915.116	790.346	741.205	400.431	487.335	438.265	421.534	486.976	502.095	475.299	359.262	505.031	521.728	480.359	534.766
paired_amphipathic_helix_protein_Sin3a_(LOC409049)	642.204	568.586	600.946	593.059	754.864	814.299	804.191	517.505	511.738	491.828	712.415	540.409	379.101	608.126	461.648	558.429	336.187	374.231	358.519	423.466
chromosome_transmission_fidelity_protein_8_homolog_(LOC726016)	184.203	167.752	134.372	152.998	206.333	222.933	156.662	169.722	100.045	126.17	96.6921	86.5918	120.496	141.742	101.024	131.53	121.639	85.1308	127.237	122.853
small_nuclear_ribonucleoprotein_F_(LOC725880)	694.518	673.718	594.796	730.73	754.169	825.446	619.276	581.636	299.42	297.028	355.866	303.756	345.074	309.996	392.556	273.124	438.864	364.024	510.922	512.422
peptidyl-prolyl_cis-trans_isomerase_E_(LOC409427)	1313.13	1189.67	1189.49	1285.32	1326.12	1341.62	1196.32	942.531	905.886	1167.13	1092.93	1147.05	1039.4	1171.15	1063.04	1041.04	1053.17	947.86	1067.57	1183.06
keratinocyte_proline-rich_protein_(LOC100576193)	64.7534	47.0649	27.9546	60.837	67.9112	66.2719	30.467	39.675	13.4169	28.4122	28.1873	27.4556	33.0646	13.2313	21.02	19.1742	25.4308	21.1499	47.6353	39.0569
LOC100578341_(LOC100578341)	275.291	230.233	236.508	141.425	234.118	306.078	582.011	311.193	499.275	657.293	875.025	542.667	251.635	349.414	278.884	254.658	221.767	417.101	254.512	480.059
LOC100576236_(LOC100576236)	1.0011	0	0	0.999884	0	1.0002	0	0	1.0004	0	1.99888	0	0	0	0	1.99941	0	0	2.95919	0
zinc_finger_protein_rotund_(LOC408455)	2161.37	1357.84	2110.81	2038.51	1837.06	2199.73	2823.16	1415.98	649.968	1698	884.285	1092.9	1113.38	1159.52	510.85	1310.82	1873.26	921.929	709.416	1475.49
LOC100576983_(LOC100576983)	45.1988	50.0915	48.3889	52.3269	40.3574	43.2555	53.0451	49.9272	130.573	147.111	162.128	124.59	97.4647	143.326	112.712	172.552	106.921	106.946	107.262	152.943
LOC100577279_(LOC100577279)	215.236	245.077	231.63	235.881	260.21	229.148	231.072	163.488	150.512	230.646	181.094	180.575	154.708	170.635	156.997	117.045	147.284	163.366	150.504	177.493
origin_recognition_complex_subunit_1_(LOC100577840)	80.1021	72.9807	60.0267	76.228	69.9532	96.0246	81.9736	65.9826	29.0433	37.0191	25.9435	36.9288	35.9093	34.996	51.0144	33.9391	47.0378	42.006	30.9786	49.9165
LOC100576814_(LOC100576814)	316.321	923.843	244.281	203.105	1215.49	974.701	829.585	693.52	470.285	479.47	569.125	473.55	242.562	333.704	232.256	482.401	252.128	268.486	314.437	317.935
U11/U12_small_nuclear_ribonucleoprotein_25_kDa_protein_(LOC100578277)	73.464	64.0747	72.4126	50.1791	85.1364	105.609	64.005	60.9084	71.757	76.4802	85.34	68.5836	64.6851	74.8301	72.7228	73.6236	53.9454	76.0509	54.8746	67.4946
glucose_dehydrogenase_[FAD_quinone]_(LOC100576547)	731.736	488.988	456.962	547.516	485.712	346.744	959.753	217.558	518.765	1184.22	1380.75	490.135	148.564	198.681	64.1787	250.018	243.372	125.29	167.684	229.229
zinc_metalloproteinase_nas-13_(LOC411406)	46.8646	59.9518	64.1344	79.2794	79.231	69.1351	56.8471	56.0607	38.7152	40.8294	137.056	63.4908	47.0811	87.9151	70.1783	49.9851	61.4637	92.7802	58.232	93.7716
LOC100577585_(LOC100577585)	0	0	0	2.00018	1.00116	2.00078	0.999889	1.00004	3.00432	1.00052	3.99297	4.99252	0	4.00092	3.00133	2.99581	6.0009	2.00074	0	0.998346
ankyrin_repeat_and_protein_kinase_domain-containing_protein_1_(LOC100578907)	308.159	285.049	274.301	320.689	296.677	361.917	328.593	212.475	168.414	270.201	313.993	270.083	200.59	221.622	187.604	179.981	217.714	227.639	184.567	223.96
LOC100576273_(LOC100576273)	0	0	0	0	0	0	0	0	0	0	0	0	1.0047	1.00461	0	0	0	0	0	1.00593
Kv_channel-interacting_protein_2_(LOC409318)	7.42597	7.15894	8.46872	5.91604	11.2953	10.2105	13.2057	8.29842	19.7732	5.6307	21.4172	8.51812	4.73155	18.6278	13.0998	14.9072	10.7601	5.66122	12.2879	11.7334
LOC100576411_(LOC100576411)	64.882	57.9941	56.5827	54.965	80.7647	68.8709	74.944	52.0485	61.6823	55.7236	67.4517	52.1062	36.0703	52.1019	53.1975	47.0671	49.0344	37.9859	47.0503	49.1494
LOC100576529_(LOC100576529)	0	0	0	0	0	0	0	1.00127	0.992911	0	0	0	1.003	0	0	0	0	0	1.00158	0
LOC100576569_(LOC100576569)	32.8856	20.9498	26.8824	33.8554	34.8546	54.7897	12.9888	42.0961	4.9574	4.96028	11.0381	2.00839	8.03086	7.02157	11.063	6.01902	6.00694	8.99415	10.0202	10.0586
LOC100576891_(LOC100576891)	2.00142	0	0	0	1.0009	1.99816	0	0.993287	1.00568	2.00657	0	0	0	0.99219	0	0.989075	0.993868	0	0	0
dihydroorotate_dehydrogenase_(quinone)_mitochondrial_(LOC100577081)	787.901	651.475	595.499	664.734	697.865	727.636	676.978	480.242	433.921	516.727	491.981	421.895	440.182	432.224	452.796	414.445	405.887	480.524	514.783	547.422
astakine_(LOC100577112)	15.1674	11.0452	9.09463	13.1255	18.2086	18.1599	20.0229	14.95	60.248	79.3877	96.6864	67.0376	69.5036	127.582	101.801	98.952	59.819	106.347	63.2092	90.3972
nuclear_inhibitor_of_protein_phosphatase_1_(LOC412478)	250.728	225.46	240.616	265.298	248.701	325.374	243.878	190.104	226.201	315.75	329.086	252.18	216.167	259.328	211.509	244.085	202.945	204.959	211.069	237.651
zinc_finger_protein_271_(LOC100578924)	748.836	909.365	763.253	885.48	912.059	959.373	602.107	797.748	515.52	636.738	412.56	409.737	780.074	521.816	1022.2	535.802	644.261	675.524	436.25	892.983
LOC100576432_(LOC100576432)	87.7442	85.6648	91.0705	58.6162	87.4748	114.533	131.332	82.0293	186.672	115.969	225.438	131.745	84.0733	153.705	84.2812	141.907	81.0416	83.8295	94.1936	107.068
protein_D2_(LOC408516)	14157.5	13314.8	13693.9	13405.1	15892.6	17840.6	15805.2	12010.9	13172.3	11986.9	12727.5	12606.5	13556.9	15680.8	14485.2	14762.6	12779.6	14681.3	15018.8	15433.2
LOC100577320_(LOC100577320)	224.863	176.844	214.816	181.421	314.062	267.177	338.453	227.968	304.427	238.328	289.496	266.83	234.012	351.533	298.047	266.825	233.794	268.679	289.536	244.986
eukaryotic_translation_initiation_factor_5B_(LOC100577551)	51.3245	79.4652	99.1609	119.452	106.463	135.989	97.4944	76.2643	26.6422	35.6115	50.529	56.0048	60.2861	71.5653	47.405	51.2923	70.9569	69.1998	72.1854	82.7139
carbonic_anhydrase_7_(LOC100577841)	22.0578	12.0038	4.00687	10.0116	9.02306	7.00991	7.99834	5.99531	20.0879	11.0323	16.9362	12.9531	7.97521	6.99291	0.998432	8.97135	3.99798	6.00221	4.99275	5.97381
F-box/LRR-repeat_protein_7_(LOC100578044)	5.99119	3.99398	5.98581	1.99504	1.99608	5.98736	1.99871	12.0096	7.9649	4.97805	20.0215	8.01275	4.00621	9.01553	2.00662	1.00106	7.00425	3.99875	3.00262	2.00492
tubby-related_protein_4_(LOC409680)	80.6081	59.774	55.9519	56.9518	75.5284	83.6454	106.826	39.0314	33.6822	63.4229	87.3265	60.3851	50.2785	80.1845	57.282	51.3355	55.9866	50.9284	53.0661	61.2737
synaptic_functional_regulator_FMR1_(LOC410580)	1067.46	1117.94	1197.23	1194.51	1322.6	1223.77	959.38	859.84	684.261	1241.95	1047.67	922.703	953.596	846.333	748.111	685.327	981.111	876.233	912.16	1302.58
very-long-chain_(3R)-3-hydroxyacyl-CoA_dehydratase_(LOC413078)	176.462	194.417	162.316	155.245	212.017	178.766	195.631	150.824	133.872	162.942	196.566	143.151	137.061	162.469	138.97	168.308	142.792	150.786	160.404	199.063
vacuolar_protein_sorting-associated_protein_45_(LOC727031)	378.27	425.064	419.03	411.175	485.046	392.936	376.883	308.248	224.084	331.183	334.303	266.406	287.769	276.748	270.028	270.356	242.286	269.638	269.981	285.572
forkhead_box_protein_J1_(LOC100576194)	1.00095	2.99953	1.00005	0.999733	1.00067	0	0	1.00054	1.00024	0	1.99855	0.999608	0	4.00367	2.00296	5.99724	0	0	3.00079	0.999715
MYCBP-associated_protein-like_(LOC100576150)	0	0	0.997463	0.997342	1.99577	0	0	1.00055	0	0	0	0	1.00128	0	0	1.00079	0	2.99841	0	0
PRADC1-like_protein_(LOC408531)	825.354	811.133	766.647	802.331	1067.66	883.111	774.572	611.13	475.767	515.231	604.277	482.985	710.538	545.241	534.445	500.259	494.805	548.938	623.779	705.581
targeting_protein_for_Xklp2_homolog_(LOC100577382)	251.671	303.505	253.241	279.236	304.305	388.755	396.734	274.257	350.241	509.281	464.786	439.272	208.717	302.58	255.709	355.489	275.221	239.158	316.126	314.677
coatomer_subunit_beta'_(LOC409990)	2753.01	2905.09	2684.72	2691.34	2886.97	2990.1	2294.32	1818.1	1732.02	1848.15	2073.08	1847.4	1433.51	1830.82	1500.96	1515.73	1904.98	1834.15	2110.75	2162.21
sex-lethal_homolog_(LOC725679)	638.661	680.665	668.745	620.499	839.403	821.789	689.095	574.755	435.755	509.261	551.762	511.502	469.533	601.702	536.003	454.881	494.639	494.461	519.474	615.121
dynein_light_chain_D_(LOC725312)	4507.28	4232.8	4072.1	4108.78	4427.47	4669.56	3985.49	3436.77	3742.92	4572.89	4240.43	3865.47	3473.59	3773.35	3827.67	3264.63	3508.39	3289.9	3437.76	3996.26
protein_KRTCAP2_homolog_(LOC100576515)	724.765	555.401	675.499	536.455	672.095	669.699	580.056	616.771	769.525	642.555	825.276	805.36	844.524	842.978	859.376	575.176	803.43	690.39	822.443	766.44
mitogen-activated_protein_kinase_p38b_(LOC411915)	506.766	559.842	562.743	531.101	647.277	618.795	548.316	463.308	496.505	687.255	594.313	505.12	483.786	594.662	467.232	380.325	374.896	420.157	400.796	489.72
zinc_finger_protein_808_(LOC100578888)	109.625	124.704	119.316	115.512	122.496	132.521	144.887	122.35	104.105	102.192	151.513	102.551	52.197	103.313	90.5091	75.2329	74.0844	89.9427	62.1231	84.876
phosphatase_and_actin_regulator_4_(LOC408740)	352.555	394.98	343.373	337.163	338.738	810.089	328.022	195.99	325.519	282.569	563.837	456.295	199.062	223.775	306.564	260.073	316.753	326.652	318.841	223.567
titin_(LOC726252)	489.578	597.616	485.085	435.916	900.142	828.262	861.313	648.994	653.919	878.552	977.37	968.785	378.031	452.249	414.926	626.476	437.875	468.307	559.314	518.886
LOC100577178_(LOC100577178)	0	2.05051	0	1.02384	2.91858	0	7.80091	5.14196	4.08282	15.6307	20.9342	30.6513	11.7419	19.7403	2.94079	26.6723	2.05619	4.10694	7.89198	4.12532
survival_of_motor_neuron-related-splicing_factor_30_(LOC410027)	363.365	322.901	329.103	348.156	354.188	428.097	365.784	335.028	224.462	272.348	285.284	246.739	224.515	225.984	235.33	233.751	284.135	215.15	242.831	276.53
protoporphyrinogen_oxidase_(LOC552482)	275.206	312.247	321.348	306.643	379.214	359.154	320.259	251.911	215.581	188.681	187.479	171.683	196.246	252.069	216.777	202.986	183.395	255.321	191.171	256.141
putative_methyltransferase_C9orf114_homolog_(LOC551815)	186.993	224.299	201.098	206.992	253.303	246.234	240.05	182.47	80.0303	116.021	107.927	91.8449	87.7376	114.841	102.028	65.891	131.982	110.357	102.401	155.364
E3_UFM1-protein_ligase_1_homolog_(LOC411483)	1018.05	1026.47	1024.88	1174.95	1087.67	1099.24	1029.31	812.41	868.824	1259.75	927.886	1031.36	1334.89	1243.21	1189.02	1157.34	1252.55	1028.24	1231.57	1430.48
EF-hand_calcium-binding_domain-containing_protein_1_(LOC100576460)	0	0	3.00401	2.00191	0	1.00126	0	2.00207	0	0	0	1.99918	0	1.00126	0	0	0	0	1.00065	1.99896
LOC100576617_(LOC100576617)	13.7273	9.21861	11.2384	10.8603	16.6412	12.9438	3.10087	3.58314	4.86117	13.323	10.4551	0	7.98196	8.06458	0	8.45184	0	0	9.4839	0
inner_centromere_protein_(LOC100576843)	57.9505	67.8953	50.8753	52.8649	62.8712	69.8473	52.1215	46.0387	43.7992	45.7913	51.0665	67.114	49.0808	36.0641	35.1193	38.0437	36.9861	44.9879	41.0377	50.1302
thioredoxin-2_(LOC409451)	7627.97	7851.72	7660.72	8226.38	8665.61	9862.73	8733.8	6675.23	6036.44	5609.47	6938.99	5953.34	5885.47	6626.23	7393.28	6437.68	5536.29	6062.28	6012.12	6741.69
tubulin-specific_chaperone_C_(LOC724928)	756.622	714.268	628.627	751.442	873.538	842.669	711.115	560.077	421.744	561.798	578.793	448.678	532.783	529.544	488.948	420.187	489.762	488.139	490.359	619.225
protein_inscuteable_homolog_(LOC100576116)	124.687	129.747	148.72	154.773	150.495	192.432	185.857	135.16	142.211	109.323	153.345	107.308	109.293	159.381	141.219	157.662	108.095	141.932	127.183	135.563
STAGA_complex_65_subunit_gamma_(LOC100576151)	198.256	144.1	153.224	166.41	148.873	211.614	195.705	132.263	132.709	141.7	140.477	122.362	134.627	124.697	119.934	136.045	117.655	151.466	133.933	164.52
ADP-ribosylation_factor_GTPase-activating_protein_2_(LOC409617)	1895.53	2059.54	2031.99	1975.44	2065.96	2139.25	1723.76	1669.65	1329.63	2159.84	1549.98	1898.01	1915.57	1469.85	1600.68	1351.29	1945.3	1794.82	1993.87	2411.94
adipocyte_plasma_membrane-associated_protein_(LOC552536)	1818.42	2001.27	1916.35	1894.5	1916.38	1975.37	1540.65	1362.05	1532.46	2316.96	1804.43	2196.85	2363.18	1657.2	2175.28	1457.49	2036.69	2226.94	2080.69	2630.85
probable_G-protein_coupled_receptor_Mth-like_1_(LOC100578046)	2915.33	1353.32	1166.81	1265.4	2629.82	1862.9	3057.3	1004.68	1066.99	1179.27	1426.53	1261.47	776.203	1411.39	986.382	1349.91	604.46	931.963	928.592	971.917
LOC100578191_(LOC100578191)	119.966	103.642	107.994	128.076	178.381	140.518	128.773	117.222	71.0352	99.7766	105.341	63.1384	108.629	100.815	98.8864	108.385	88.2626	85.9884	97.5825	89.5688
zinc_finger_protein_32_(LOC100576274)	29.3639	37.745	34.6509	32.2005	55.3921	43.6243	54.369	34.2711	35.6646	46.9179	56.3871	33.3508	19.766	50.4523	36.7189	41.781	31.1594	27.0121	29.0662	30.3086
transcriptional_regulator_Myc-B_(LOC100576392)	2195.29	2270.33	2125.33	2435.9	2985.17	3834.5	4053.1	3248.72	417.497	508.433	514.888	642.648	553.613	504.707	695.869	432.602	880.208	657.564	790.773	951.872
DNA_polymerase_subunit_gamma-2_mitochondrial_(LOC100576960)	1026.76	959.979	1031.32	1081.92	1226.2	1351.37	1050.99	833.278	488.051	620.891	509.036	559.414	761.4	666.891	795.437	554.516	857.609	769.435	947.581	912.027
5-formyltetrahydrofolate_cyclo-ligase_(LOC100577699)	750.606	486.629	518.784	718.672	816.952	725.536	716.043	490.269	540.171	471.77	566.188	512.79	515.096	422.888	617.84	304.337	545.848	466.352	390.531	547.586
bifunctional_methylenetetrahydrofolate_dehydrogenase/cyclohydrolase_mitochondrial_(LOC551667)	1140.9	1087.95	1220.65	1231.16	1284.75	1370.77	1150.63	877.042	701.547	836.124	849.948	748.245	884.031	822.429	806.545	704.259	843.742	816.031	1045.97	1013.58
LOC100577014_(LOC100577014)	1895.97	1398.49	1412.29	1367.29	1910.41	2031.91	2338.49	1302.28	2661.46	2316.32	3059.07	2677.67	1758.93	2925.95	2455.5	2467.94	1870.86	1893.27	2410.99	2146.86
very-long-chain_(3R)-3-hydroxyacyl-CoA_dehydratase_hpo-8_(LOC100577192)	988.038	1030.67	1114.06	1162.51	1061.62	1462.83	948.969	783.684	1018.16	1073.36	948.257	788.588	662.509	1335.21	1044.04	800.769	1231.71	1027.37	948.532	1394.45
double-stranded_RNA-binding_protein_Staufen_homolog_2_(LOC551666)	2490.14	2471.74	2412.81	2118.21	3084.89	3021.58	3147.3	2154.37	2415.05	2930.96	3188.14	2415.27	1831.25	2905.74	2280.03	2512.14	2040.76	2248.19	2189.31	2274.88
LOC100577343_(LOC100577343)	95.0913	96.414	68.3968	66.7958	79.1945	117.588	106.545	69.1567	35.98	35.9212	49.0614	33.8053	43.2161	40.5287	43.4304	55.3522	48.7765	42.0596	64.8906	80.8474
nicotinate_phosphoribosyltransferase_(LOC550885)	606.289	558.389	654.437	660.393	693.952	757.724	691.293	567.539	255.278	314.546	330.086	288.272	259.235	343.066	344.399	328.42	236.878	306.532	325.211	310.132
kinetochore_protein_ndc80_(LOC100578011)	140.799	143.788	111.053	145.1	178.667	176.637	133.914	111.08	143.387	175.246	166.167	116.19	118.175	109.184	116.376	93.8272	81.0479	115.965	121.125	133.758
zinc_finger_protein_ZIC_4_(LOC100578824)	13.9767	13.9777	10.9719	12.9656	19.7176	16.9614	16.9886	3.00261	13.9327	26.8721	22.0288	19.0351	5.0089	15.0345	11.0426	20.0254	6.00396	6.99759	11.0108	6.01678
ribonucleases_P/MRP_protein_subunit_POP1_(LOC100578852)	319.269	371.268	349.425	324.001	388.965	360.927	293.876	259.885	52.6836	99.4287	75.1471	90.2299	100.374	86.2396	77.3238	83.0093	55.0446	109.952	102.132	153.569
vascular_endothelial_growth_factor_A-A_(LOC100579031)	101.204	94.8318	122.537	112.754	93.0386	94.4005	75.5821	68.7405	58.3629	80.6782	90.0914	75.2831	45.7085	46.8112	56.4096	69.195	42.5556	59.5152	61.5825	74.6489
LOC100576140_(LOC100576140)	173.351	167.009	170.141	163.036	188.358	238.448	207.423	156.913	132.411	132.247	149.555	104.769	119.713	121.051	135.882	121.686	103.042	107.619	109.964	153.493
prefoldin_subunit_1_(LOC726689)	608.419	580.215	554.727	479.293	646.955	737.876	598.175	482.492	624.125	718.009	701.081	628.401	595.992	536.369	617.877	492.684	600.351	602.784	567.774	651.574
protein_MANBAL_(LOC100577727)	121.004	127.845	81.0834	113.476	124.892	126.328	100.094	101.971	123.494	174.66	136.122	192.914	168.594	135.349	130.457	115.841	135.834	124.113	169.519	171.801
LOC100577901_(LOC100577901)	2511.69	2006.36	3076.83	2215.37	1115.29	2143.47	2548.69	1159.98	5937.39	6725.48	6535.7	4195.01	1634.6	2886.78	1758.31	3916.31	2580.17	2378.93	2291.12	2976.49
LOC100578200_(LOC100578200)	53.1355	68.6651	71.5262	81.7256	96.1484	97.0112	91.5649	83.8812	56.859	82.1235	86.7202	55.5699	71.1557	103.024	85.4125	97.8054	53.3113	64.8815	73.7183	87.9058
pancreas_transcription_factor_1_subunit_alpha_(LOC100576215)	0	1.00004	0.998895	0.998813	1.97587	2.99763	2.00211	4.011	1.99258	0	0	1.00401	1.00389	0	2.01134	3.01004	0	0	0.991607	1.00508
C1GALT1-specific_chaperone_1-like_protein_(LOC100577546)	150.843	130.733	153.468	166.478	207.692	162.265	160.963	112.071	103.639	120.561	144.083	100.105	122.283	118.17	117.327	90.0557	106.052	91.9778	96.0604	132.233
keratinocyte_proline-rich_protein_(LOC100578514)	3931.52	2694.75	7058.18	4069.27	2639.95	2771.1	3169.74	1758.68	8.99364	2.99604	5.99422	2.99815	4.99794	1.00057	9.01124	3.00269	1.00014	15.9996	2.99967	3.99831
LOC100578611_(LOC100578611)	35.322	20.8673	43.8754	38.5091	31.1599	37.6139	43.268	15.4918	27.5279	39.0791	40.3226	51.7187	20.0288	35.7998	25.8909	41.6214	22.2211	18.9304	26.1319	19.9801
LOC100576165_(LOC100576165)	130.728	97.3927	114.207	121.26	142.309	157.864	119.525	101.757	108.12	142.761	111.864	99.0698	128.85	122.94	127.9	110.024	128.011	104.258	148.182	146.791
probable_phospholipid_hydroperoxide_glutathione_peroxidase_(LOC726269)	1460.55	1353.77	1348.97	1273.22	1700.5	1424.56	1735.11	1166.59	1607.98	1740.85	1946.11	1412.62	1203.62	1416.93	1238.92	1413.66	1185.19	1313.04	1180.66	1399.57
neutral_and_basic_amino_acid_transport_protein_rBAT_(LOC552381)	1534.83	1405.29	1692.59	1441.1	1456.73	2194.19	1481.86	1108.15	966.888	1945.13	1156.86	1519.02	896.478	1648.15	790.218	1342.93	855.214	870.245	829.576	955.966
LOC100577967_(LOC100577967)	176.987	176.164	167.837	195.159	193.994	179.441	165.415	142.036	125.831	135.875	150.777	139.967	141.025	122.096	122.199	135.947	89.0129	141.989	136.01	150.384
RNA-binding_protein_Nova-1_(LOC410165)	1570.63	1577.9	1445.5	1527.55	1823.1	1906.76	1819.18	1446.25	1058.53	1329.81	1358.76	1378.66	1318.1	1236.23	1411.91	1104.8	1487.3	1283.17	1560.17	1662.39
LOC100578106_(LOC100578106)	144.507	155.543	178.655	143.366	278.285	183.785	174.648	159.919	165.659	155.407	200.801	159.259	149.489	181.61	158.972	170.61	117.53	152.688	131.729	136.992
LOC100578703_(LOC100578703)	195.228	193.493	171.477	160.478	276.53	256.942	430.812	189.771	77.6901	62.046	89.884	86.8897	79.9062	162.853	130.296	112.823	68.9113	97.8249	106.708	71.5135
chromatin_assembly_factor_1_subunit_A-B_(LOC100576805)	170.326	138.085	98.9162	86.4498	103.666	239.018	185.013	125.255	68.7214	100.835	91.1662	108.074	101.292	146.673	71.4116	109.225	133.358	114.041	156.371	180.969
LOC100577155_(LOC100577155)	8.0025	3.99702	7.9953	6.99371	4.00007	3.99767	163.924	99.0017	7.99601	8.9896	4.9941	4.99579	4.99689	1.00042	1.00104	12.988	0	3.99971	2.99927	1.99859
LOC100578776_(LOC100578776)	121.594	91.0205	77.2461	112.8	134.296	122.593	158.703	75.2432	172.536	181.952	196.558	138.311	97.453	143.834	88.6242	178.141	98.6494	70.5487	136.697	121.272
protein_ccsmst1_(LOC100576195)	581.414	604.291	620.946	474.66	688.029	742.201	872.232	538.44	274.429	338.913	316.317	341.707	378.887	429.811	368.281	382.683	362.714	436.72	394.027	397.141
protein_PELPK1_(LOC725575)	876.034	934.433	856.078	808.367	1099.91	1131.14	981.504	763.177	725.548	995.751	915.042	851.471	653.538	784.916	615.465	638.03	641.648	658.717	721.524	767.842
glucose_dehydrogenase_[FAD_quinone]_(LOC410744)	880.784	1100.92	813.206	1041.38	1125.22	1527.93	924.339	642.086	7.9433	6.9535	8.02071	5.01616	9.02711	8.02064	11.0532	14.0335	8.00763	15.9916	9.01438	11.0507
glucose_dehydrogenase_[FAD_quinone]_(LOC552425)	17.9575	29.9463	32.9045	20.9386	20.9386	34.8999	26.9865	32.031	105.349	301.223	199.37	79.1941	21.0559	30.0635	23.0944	27.0566	30.0315	28.9836	91.1162	50.1862
protein_drumstick_(LOC724961)	431.881	520.808	451.828	383.43	443.659	538.696	540.511	370.935	628.614	674.398	862.941	664.364	379.052	447.16	389.806	523.404	467.102	430.22	424.288	507.814
LOC100577510_(LOC100577510)	0	0	0	0	0	0	0	0	0.995909	0	0	0	0	0.997473	0	0	0	0	0	0
[truncated: 11,830 more rows]

## Sheet: TPM
target	SIER01	SIER02	SIER03	SIER04	SIER05	SIER06	SIER07	SIER08	SIER09	SIER10	SIER11	SIER12	SIER13	SIER14	SIER15	SIER16	SIER21	SIER22	SIER23	SIER24
ADP/ATP_translocase_(Ant)	1812.77	1986.88	2024.34	2004.81	1907.23	1760.17	1632.05	1771.53	803.01	801.786	899.062	865.47	1066.44	986.912	1000.84	997.242	970.759	1111.01	1290.32	1202.43
worker-enriched_antennal_transcript_(Wat)	2.24151	0.915966	6.64132	4.43565	1.01901	1.31764	2.60438	1.4984	6.23019	7.49586	9.17136	6.54284	4.75015	4.22507	7.67982	6.13269	3.86666	15.3498	5.36979	5.6754
juvenile_hormone_esterase_(Jhe)	119.645	89.2434	90.9016	64.0497	101.11	55.1574	73.6984	40.3065	629.252	515.146	493.167	629.433	764.098	226.975	463.13	142.672	1140.02	625.626	414.284	627.433
octopamine_receptor_(Oa1)	0.252562	0.21694	0.343385	0.262482	0.161764	0.476197	0.228683	0.244585	0.42868	0.4807	0.722331	0.556064	0.205853	0.175454	0.173111	0.592529	0.490561	0.235639	0.268899	0.40108
kruppel_homolog_1_(Kr-h1)	4.19504	4.89965	4.46855	2.82623	4.91092	3.8503	5.45195	3.55463	1.23508	1.65893	1.23806	0.64469	0.801686	1.45556	2.6294	3.065	0.315782	1.08899	1.60283	1.47014
dopamine_receptor_2_(DopR2)	0.378395	0.449972	0.500856	0.560336	0.639401	0.667913	0.523105	0.698941	0.326181	0.292128	0.285214	0.590869	0.416995	0.390959	0.227041	0.439537	0.244452	0.346017	0.252629	0.337376
hyperpolarization-activated_ion_channel_(Amih)	3.32983	7.96429	4.12128	3.61846	5.20619	6.3707	6.39169	5.69704	3.53159	4.3175	4.56737	4.77162	3.24885	3.82671	2.45132	4.54922	3.91234	5.27402	4.84843	3.84129
vacuolar_H+_ATP_synthase_16_kDa_proteolipid_subunit_(Vha16)	911.314	1043.64	1056.41	922.667	801.944	826.856	857.256	936.6	641.457	607.92	707.287	678.953	659.085	634.279	643.53	624.898	565.29	660.162	710.944	696.51
homeotic_protein_antennapedia_(Antp)	2.63515	2.63685	1.85275	1.55416	2.28588	3.27606	3.17377	3.14359	1.98706	1.1991	1.99909	2.48748	1.78176	1.99285	1.7405	2.37752	2.15238	1.8743	2.00256	2.05023
transferrin_1_(Tsf1)	31.4281	25.9728	32.1548	24.7335	37.0122	28.3798	30.2951	14.03	475.588	574.886	594.268	654.479	486.631	596.713	620.863	522.946	673.075	424.332	396.96	501.856
NMDA_receptor_1_(Nmdar1)	1.71326	1.62079	1.83996	1.48205	1.88025	1.4342	1.82988	1.69522	2.21576	2.08263	3.00934	1.93843	0.807443	1.29645	1.27701	1.75879	1.0618	1.72027	1.32264	1.27433
glucose_oxidase_(LOC406081)	0.411071	0.573395	0.386927	0.256297	0.865196	0.669263	1.15261	0.397427	8.71027	20.5814	87.5301	9.7779	0.238706	1.47249	0.421522	2.94272	0.487192	0.143679	0.242688	0.130141
nicotinic_acetylcholine_receptor_alpha8_subunit_(nAChRa8)	1.63526	1.78224	2.16064	2.13405	2.48743	3.21539	2.16424	2.44744	2.31947	2.61859	3.11765	1.565	1.91224	2.60852	2.8053	2.61748	2.91737	1.82871	2.50957	2.61168
tachykinin_(Tk)	0.591365	0.316826	0.309238	0.691138	1.15026	1.01312	0.800552	0.623193	0.251992	0.39195	0.419446	0	0.25619	0.680507	0.380498	0.911258	0.238182	0.429732	0.296342	0.309975
dorsal_(Dl)_transcript_variant_A	5.46722	7.68247	7.4894	8.23672	8.77555	7.35841	6.90498	4.61573	4.75751	3.95223	7.07434	4.13527	3.73398	6.40026	6.17541	5.47924	4.33024	6.59752	6.319	6.271
vitellogenin_(Vg)	0.626009	0.29321	0.285467	0.184405	0.162321	0.152072	0.222605	0.132327	0.169702	0.057683	0.109501	0.066907	0.063683	0.079124	0.078104	0.037736	0.250636	0.542373	0.307176	0.246207
major_royal_jelly_protein_1_(Mrjp1)	0.408473	0.250268	0.366172	0.303144	0	0	0	0.140787	0.066219	0	0.331962	0.070969	0.270328	0.201844	0	0	0.188303	0.203737	0.343803	0.30683
major_royal_jelly_protein_2_(Mrjp2)	3.41386	0.789561	2.40583	2.26986	0.477503	0.713967	0.4236	0.563014	1.01764	0.27476	0.236487	0.576631	0.424485	1.12073	0.849265	1.19416	0.389527	0.603376	0.725027	0.644168
cGMP-dependent_protein_kinase_foraging_(For)	46.0979	47.5963	51.7348	51.1559	36.427	47.0471	69.83	36.9152	46.6878	36.0016	60.1943	47.1051	18.6943	34.4776	16.6308	48.3247	21.1086	17.8988	46.2629	19.5524
apisimin_(LOC406093)	7.33	9.66237	7.74278	3.84677	4.16482	10.2054	5.2784	6.47348	373.149	495.172	430.507	285.504	15.6616	36.7998	11.3676	35.033	29.6655	19.3009	54.5079	15.5417
serine_protease_34_(SP34)	0	0	0	0	0	0	0	0	0.060883	0	0	0	0.062209	0	0	0.073747	0	0	0	0
type_I_inositol_1-4-5-trisphosphate_5-phosphatase_(LOC406096)	4.60771	4.03959	4.07386	3.50056	4.30513	4.40307	4.72595	4.21632	7.04653	4.77899	6.55858	5.94329	3.77457	6.11118	4.48077	6.83941	2.24266	3.01461	5.09747	4.12351
translation_initiation_factor_2_(IF-2mt)	45.4312	45.5654	44.3634	49.169	38.4187	42.1381	37.7457	42.6461	22.9888	27.3526	24.0955	29.7081	26.6648	23.7073	28.5889	30.0983	25.5972	26.0435	29.7534	29.7692
ribosomal_protein_L32_(RpL32)	1710.55	1734.98	1625.04	1684.29	1845.82	1829.71	1768.97	1849.04	1157.74	1038.85	1321.05	1163.22	1380.2	1604.86	1599.26	1474.63	1311.39	1412.93	1531.42	1371.81
odorant_binding_protein_5_(Obp5)	0	0	0	0	0.132618	0	0	0	0	0	0.162456	0	0	0.330312	0	0.196242	0.154481	0	0.50672	0.149703
odorant_binding_protein_4_(Obp4)	0.183134	0	0	0	0	0.156695	0	0.218151	0.83925	1.36776	1.42923	1.96257	1.45524	1.66258	1.63072	1.97448	1.94633	0.211442	2.33939	2.63141
odorant_binding_protein_1_(Obp1)	0.620617	0.440937	0.649262	0.64466	1.51584	0.53096	1.11092	1.72175	4.03466	1.76792	3.21751	3.19013	3.74425	3.27676	2.98235	10.5618	1.31628	2.14656	4.07385	3.38333
odorant_binding_protein_2_(Obp2)	0	0.432292	0	0	0	0.347002	0	0.723577	0.232606	0.216583	0.225429	0	0	0	0.225036	0	0	0	0	0.207437
tetraspanin_6_(Tspan6)	179.109	197.538	255.598	188.442	188.21	191.139	203.353	197.031	167.422	161.99	156.5	211.015	260.743	333.174	344.398	399.387	237.918	339.058	376.268	304.426
odorant_binding_protein_6_(Obp6)	0	0	0.235268	0.23363	0.179739	0	0.593368	0.117926	0.110089	0	0	0	0	0.112618	0	0.267919	0	0	0	0
tyramine_receptor_(TyrR)	0.335391	0.193011	0.145629	0.235037	0.231176	0.280129	0.438219	0.353544	0.174518	0.218774	0.376309	0.312532	0.495621	0.432975	0.703087	0.330157	0.430894	0.515259	0.502617	0.560891
dopamine_receptor_D1_(Dop1)	0.515848	0.603819	1.03502	0.679229	0.565301	0.5318	0.436064	0.527576	0.787451	0.390417	1.13945	0.686524	0.761108	0.884425	0.610021	0.563811	0.445844	0.579937	0.847794	0.553824
period_circadian_protein_(Per)	1.22279	1.4946	1.64441	0.842117	0.526408	0.743744	1.43904	1.47383	0.185804	0.075333	0.332276	0.245926	0.145955	0.294749	0.22967	0.142567	0.136846	0.284401	0.537041	0.179805
excitatory_amino_acid_transporter_2_(Eaat-2)	1.23388	1.80666	1.40812	1.22085	1.42809	0.999247	1.1306	0.884388	1.02312	0.829687	1.32402	0.816789	0.486436	1.01041	0.623126	0.801064	0.377604	0.817652	0.621604	0.614006
alpha-amylase_(LOC406114)	0.301934	0.323845	0.578925	0.679745	0.414481	0.344931	0.409389	0.121513	0.91305	0.213159	2.86655	2.02245	0.525208	1.51009	0.74422	0.899322	0.812564	0.644549	0.118707	0.265031
major_royal_jelly_protein_5_(Mrjp5)	0	0.044056	0	0.042667	0	0	0	0	0	0	0.04685	0	0.078524	0	0	0	0	0	0	0.071274
hexamerin_70b_(HEX70b)	26150.1	28634.1	27926	23035.3	23970	17981.5	15688.9	11236	32079.3	33983.8	43675.2	46278.9	59375.8	21855.7	41409.3	22262	61159.7	53002.3	54107.2	49337.7
major_royal_jelly_protein_3_(Mrjp3)	0.08908	0.047784	0.139746	0.23141	0.366838	0.190822	0.201383	0.053808	1.5145	0.848704	0.761876	0.434387	0.310196	0.205776	0.507182	0.490273	0.381188	0.311288	0.210279	0.187882
pipsqueak_(Psq)	5.39002	7.20889	5.37586	7.19886	6.73113	7.8968	9.5062	8.52658	5.16664	6.24981	6.45817	5.51187	5.63216	6.26793	5.33617	6.78786	4.62621	5.95559	5.81968	5.52669
arginine_kinase_(Argk)	1013.57	1154.35	1057.38	1165.51	766.871	1087.58	758.989	1018.7	803.682	497.126	617.518	553.307	1089.41	1265.28	1325.99	1086.59	1308.02	1138.54	1379.1	1331.35
ultraviolet-sensitive_opsin_(Uvop)	5.87928	5.36754	8.34035	7.01563	5.74632	6.63269	6.83696	9.3394	11.5596	6.19389	10.002	10.6902	11.3261	8.25541	10.1846	12.708	9.45929	9.07815	7.68236	9.805
blue-sensitive_opsin_(Blop)	0.186596	0.50042	0.390302	0.290836	0.298833	0.319765	0.469091	0.225372	0.105766	0.296334	0.106356	0.056849	0.324773	0.053866	0.212405	0.449156	0.200937	0.488976	0.22018	0.196694
alpha-glucosidase_(Hbg3)	43.2955	39.0886	48.015	39.4795	32.8441	25.2522	41.5268	58.4587	11.9713	4.25825	5.21998	3.70291	28.2147	23.6175	38.1411	47.2123	30.5773	30.1141	36.5025	42.5716
major_royal_jelly_protein_4_(Mrjp4)	0	0.108873	0	0.052737	0.046449	0	0.133352	0.059374	0.115116	0.533813	0.910577	1.50925	0.115886	0.058576	0	0.20714	0.54394	0.171778	0.05986	0.106913
apamin_protein_(Apamin)	0	0	0	0	0	0	0	0	3.67419	2.07068	10.1585	1.44726	0	1.37957	0	0	0	0	0	0.624888
apidaecin_1_(Apid1)	1.57381	2.90996	1.64583	1.18851	1.70324	2.9392	1.79938	1.36864	5005.49	8703.28	11425.2	12855.4	8755.19	13486.2	3000.43	14611.8	1075.01	1024.76	1804.92	954.665
phospholipase_A2_(Pla2)	0	0	0	0.466318	0	0	0.26884	0.178882	0	0	0	0	0	0.170608	0	0.202704	0	0.173215	0	0
hymenoptaecin_(LOC406142)	0.78824	0.673316	1.64872	1.63699	0.866227	0.944483	0.707453	0.752969	13.1639	28.7263	22.766	155.712	2211.6	180.723	118.447	77.3438	64.4979	63.9106	109.025	27.6357
abaecin_(LOC406144)	0	0	0	0	0	0	0	0	294.474	344.157	612.707	665.805	2598.75	1076.6	416.542	1215.77	304.593	158.841	280.223	274.795
secapin_(LOC406145)	0.277731	0	0.239042	0.288959	0.418509	0.433133	0.743786	0.986211	0.582152	0	0	0.596263	1.50221	0.93436	0.304901	1.28861	0.292799	0.526061	0.528069	1.06509
hyaluronoglucosaminidase_(LOC406146)	13.9892	13.3608	15.1083	14.6046	13.608	10.9591	12.1707	11.6762	10.59	6.41554	11.3354	6.9158	7.46901	11.6422	7.88347	13.867	7.63931	13.6419	10.7904	9.11843
short-chain_dehydrogenase/reductase_(LOC406147)	1565.71	545.276	725.849	727.036	498.478	163.02	427.091	383.885	6146.56	5049.22	5100.81	4978.02	16255.5	3703.23	7662.38	2279.17	17827.1	6826.03	7364.64	8564.77
nicotinic_acetylcholine_receptor_alpha7_subunit_(nAChRa7)	0.171299	0.272484	0.125111	0.148501	0.087786	0.221502	0.226517	0.291324	0.196471	0.181691	0.223013	0.345239	0.246423	0.274843	0.115474	0.367155	0.226668	0.134419	0.379957	0.468167
major_royal_jelly_protein_6_(Mrjp6)	0.215835	0.115732	0.169298	0.168195	0.098766	0.231152	0.243814	0	0.183626	0.342919	0.122874	0	0.062537	0.124498	0.306739	0.370681	0.232261	0.188446	0	0.11359
metabotropic_glutamate_receptor_B_(Glurb)	1.01297	0.4932	0.930411	0.836289	0.174975	0.439845	1.07526	0.383872	0.064247	0.04504	0.3154	0.128333	0.146128	0.14826	0.096149	0.136317	0.164399	0.373313	0.107066	0.22035
metabotropic_glutamate_receptor_1_(mGlutR1)	8.48624	8.56544	9.57589	7.47178	5.82732	7.40813	6.08901	7.46095	9.60062	9.15616	11.8954	9.75846	10.2164	12.2908	8.4864	11.7149	10.0807	12.9938	9.69002	10.1256
phenoloxidase_subunit_A3_(PPO)	21.237	33.7372	34.9877	10.0731	15.3523	19.3946	17.0694	9.58525	33.6717	27.1249	44.5828	30.4142	11.3183	54.103	19.0516	55.8807	22.5684	20.5413	33.3641	33.2773
transcription_factor_mblk-1-like_(Mblk-1)	0.075913	0.066526	0.112612	0.040396	0.077219	0.105976	0.155602	0.101246	15.408	3.32841	21.6318	9.33562	0.799776	2.77954	0.729787	2.54341	1.04957	0.442396	0.761271	0.858804
fatty_acid_binding_protein_(Fabp)	103.668	132.917	111.05	101.338	145.034	127.758	145.491	132.69	771.474	772.386	932.134	744.281	421.37	713.095	393.839	810.138	577.257	341.026	733.154	411.988
tyrosine_hydroxylase_(TyHyd)	5.35481	1.26292	1.15279	3.08037	1.18173	1.05591	1.14627	1.12258	0.25159	0.101262	0.142996	0.18954	0.05577	0.232633	0.244653	0.53171	0.05168	0.205854	0.368602	0.107335
yellow-f_(Y-f)	14.6335	32.3016	9.63005	15.0436	34.6552	21.7924	27.0608	23.8449	18.4901	10.5475	13.49	9.09998	8.33231	18.2491	13.078	21.4156	8.54314	16.3429	14.9281	15.3745
FABP-like_protein_(Fabp)	6867.83	7874.46	8198.57	8514.76	4288.17	7085.34	5086.33	8003	8265.04	12173.3	10654.2	12449.1	8595.2	5424.86	8170.1	3353.14	11198	6196.75	3562.24	4591.65
twist_(Twi)	0.852951	1.78024	1.33926	1.51331	1.12239	1.2198	1.46108	1.75664	4.30848	6.76115	6.74007	6.24077	2.7952	4.79325	2.56413	5.20478	3.38836	2.90201	3.2746	2.58783
defensin_2_(Def2)	0	0	0	0	0.175338	0	0	0	0	0	0	0	0	0	0	0	0	0	0.22213	0
take-out-like_carrier_protein_(JHBP-1)	51.567	277.004	22.7319	37.1984	452.474	217.762	394.257	460.42	1420.25	821.66	1703.19	721.123	721.146	1179.77	908.68	1474.07	813.047	1514.16	1354.28	1418.64
heme_oxygenase_(Ho)	17.5878	21.4565	22.0092	19.438	22.4257	23.0131	20.57	21.5103	25.1209	24.0358	23.711	23.7261	16.375	25.2784	19.6448	22.6197	17.6329	21.3076	21.6363	23.3094
GABA_neurotransmitter_transporter-1B_(Gat-1B)	1.22324	1.99862	1.31395	1.61477	1.7546	1.44491	1.58571	1.03968	1.38972	0.839517	1.73753	0.677782	0.752448	1.18546	1.01839	1.19257	0.53472	0.77075	0.703327	1.04837
soluble_guanylyl_cyclase_alpha_1_subunit_(sGC-alpha1)	0.174922	0.112642	0.25612	0.072711	0.032013	0.089939	0.189936	0.169225	0.396199	0.148054	0.159832	0.341758	0.284695	0.445017	0.199502	0.289245	0.226294	0.203877	0.165353	0.295719
venom_protein_2_(LOC503505)	215.172	204.421	179.388	157.45	277.338	224.995	309.921	208.456	870.58	754.077	964.638	945.867	575.89	764.074	668.354	858.95	538.305	568.963	610.205	615.58
corticotropin_releasing_hormone_binding_protein_(crh-BP)	0.482217	0.430467	0.672388	0.166976	0.147138	0.826072	0.50751	0.290188	0.548259	0.341047	0.364445	0.779006	0.278251	0.646866	0.272931	0.659852	0.258801	0.934057	0.283372	0.252436
soluble_guanylyl_cyclase_beta-3_(sGCbeta-3)	0.401284	0.283327	1.12465	0.496152	0.274121	0.280686	0.280666	0.224646	2.41757	1.373	3.24638	2.37097	1.74745	2.47301	1.47124	2.04397	1.36418	2.44018	1.78507	1.78477
nitric_oxide_synthase_(NOS)	0.711102	0.449227	0.568718	0.586901	0.727174	0.609464	0.834966	0.45631	1.20652	0.729606	2.131	1.22887	0.609244	0.72687	0.645559	0.866481	0.745078	0.634358	0.866412	0.509725
corazonin_(Crz)	0	0	0	0	0	0	0.237321	0.314796	0	0	0	0.312599	0	0	0	0	0.280452	0.305424	0.30618	0
Eph_receptor_tyrosine_kinase_(EphR)	0.115548	0	0.283892	0.291841	0.094488	0.244652	0.144173	0.151784	0.192921	0.112606	0.127669	0.796391	0.081578	0	0.081936	0.042935	0	0.469765	0.261012	0.428677
18-wheeler_(18-w)	0.67321	1.19249	0.93243	0.699695	1.06542	1.24799	1.02191	1.23433	1.33743	1.23078	1.68799	1.62663	0.869607	1.30729	1.04048	1.43282	0.510824	1.019	0.969405	0.945236
major_royal_jelly_protein_7_(Mrjp7)	0.76047	0.43905	0.064653	0.91168	0.428309	0.400935	0.422788	0.493965	2.32343	1.05362	4.25953	1.992	1.62594	1.82105	6.37998	2.16853	2.64273	0.544638	1.31002	0.430612
troponin_C_type_I_(TpnCI)	383.493	394.45	370.751	339.027	319.44	360.17	355.507	406.82	718.04	573.218	752.672	666.085	607.559	659.835	537.804	643.407	610.718	621.826	513.606	523.039
D2-like_dopamine_receptor_(Dop3)	0.039014	0	0.027202	0	0.035694	0.022293	0.035354	0.047288	0.026604	0	0	0.047822	0.027388	0.027232	0.014886	0	0	0.027427	0.030813	0.027604
Down_syndrome_cell_adhesion_molecule_(Dscam)	0.70854	0.149097	0.099743	0.538613	0.068137	0.101406	0.254611	0.10581	1.0198	0.183247	0.548636	0.3018	0.165091	0.208257	0.599356	0.283255	0.85551	0.354597	0.311925	0.294632
elongation_factor_1-alpha_F2_(EF1a-F2)	3386.12	3880.16	3433.27	3440.16	3878.74	3480.9	3112.56	3268.34	1873.77	1626.21	2220.49	1939.27	2483.95	2018.84	1992.57	2282.32	2159.64	2354.25	2627.54	2407
glycerol-3-phosphate_dehydrogenase_(Gpdh)	71.0311	73.2972	70.8655	72.814	72.9519	62.9595	83.9988	57.4317	64.7612	103.958	77.2837	96.6796	56.3567	82.3658	94.0689	103.179	48.7017	78.6026	96.7972	104.247
major_royal_jelly_protein_9_(Mrjp9)	0.08987	0	0.046995	0	0	0	0.040633	0	0	0.047569	0.051239	0.054776	0	0	0	0	0	0	0.053033	0
follistatin-like_5_(Fstl5)	8.26544	7.27807	7.80341	8.48118	7.9839	7.52971	8.14713	6.37484	3.62634	3.06643	5.24759	3.45095	3.23172	4.27864	3.25611	4.62085	3.55516	3.65656	3.59165	4.07513
pteropsin_(LOC408985)	0.896331	1.07235	0.261542	0.29956	0.972758	0.974866	0.7507	0.678473	0.354859	0.198762	0.568667	0.227943	0.144716	0.504326	0.155634	0.428922	0.336109	0.218225	0.220899	0
GB15078_protein_(Gb15078)	2.63914	3.92768	3.05553	3.16502	1.58363	3.59162	3.41793	2.3441	1.9721	0.954047	3.2827	2.01709	0.918585	3.43825	1.82254	3.78684	1.48704	2.93948	3.17119	2.03835
odorant_binding_protein_10_(Obp10)	26.7665	24.3358	25.4852	26.1714	29.0647	33.7015	36.2602	27.9638	26.8407	19.3544	31.3269	27.9632	18.5184	30.0417	23.9136	32.8212	16.6442	22.9679	19.4719	24.5532
odorant_binding_protein_16_(Obp16)	0.146613	0	0.306643	0.304474	0.13426	0	0.263351	0	0.167579	0.156132	0.164418	0.175635	0.167397	0	0.16416	0	0.156365	0	0.34192	0.151503
odorant_binding_protein_21_(Obp21)	0	0	0.15855	0.157427	0	1.8167	0.13612	0	0.866733	13.2459	1.52896	0.36294	0.691871	2.59119	2.71386	1.84714	2.26266	3.15733	1.94359	1.72173
odorant_binding_protein_17_(Obp17)	0	0	0.384544	0.152791	0	0.062992	0.066369	0	0.167119	0.077982	0.417298	0.178405	0.424796	0.338506	0.166674	0.402928	0.315942	0.256506	0.345989	0.154196
odorant_binding_protein_15_(Obp15)	348.156	398.207	1025.43	401.803	636.552	408.556	620.286	514.688	131.392	85.6017	117.28	56.9158	200.025	169.772	273.223	148.747	168.144	322.182	168.011	151.728
odorant_binding_protein_19_(Obp19)	0	0	0	0	0	0	0	0	0	0	0	0	0	0	0.421278	0	0	0	0	0
odorant_binding_protein_7_(Obp7)	0	0	0	0.271488	0	0	0	0.309302	0	0	0	0	0	0	0.287235	0	0	0	0	0
odorant_binding_protein_3_(Obp3)	0.126967	0.303387	0	0	0.116258	0.127594	0.342536	0.356289	0.434745	0.305694	0.571359	0.334613	0	0	0.285244	0	0.476848	0.183533	0.296794	0.490873
odorant_binding_protein_14_(Obp14)	5750.36	4329.37	5170.96	6135.36	4015.58	3136.04	1739.8	2550.62	5769.34	3238.42	3547.04	5095.08	8648.95	1698.54	7380.25	774.965	15451.6	11594.5	8711.61	8024.9
odorant_binding_protein_13_(Obp13)	10.6675	13.0895	17.4088	7.68803	15.1975	3.15488	1.63959	2.16973	2476.79	2678.83	1969.45	3091.56	901.726	1972.79	657.46	1933.18	1214.07	478.303	1248.23	507.014
odorant_binding_protein_9_(Obp9)	0	0.376861	0.053553	0.079825	0.023426	0	0.023181	0	0	0	0.383964	0.062629	0.059619	0.029642	0	0.948256	0	0.029858	0	0.135517
odorant_binding_protein_11_(Obp11)	5.09206	4.3927	4.00024	5.10128	3.49684	5.1403	5.95093	4.50516	1.83079	4.092	4.1779	4.45666	1.77197	2.12867	1.38861	3.37699	1.67027	2.54948	4.37585	1.9194
odorant_binding_protein_18_(Obp18)	0	0	0	0	0	0	0	0	0.317934	0.148126	0	0	0	0	0	0	0	0	0.162408	0
odorant_binding_protein_12_(Obp12)	0.339307	0.362106	0	0.352337	0	0.145186	0.152146	0.34524	0.176381	0	0.189555	0.184535	0.38601	0.578582	0.828964	0	0.328757	0	0.532669	0.174558
acetylcholinesterase_2_(AChE-2)	1.34937	1.6372	1.3702	1.40188	1.1728	2.4736	2.03533	1.82014	2.04963	4.77072	3.33386	3.60722	1.00904	1.75623	1.30534	3.22128	2.29013	1.71538	1.94246	1.86563
protein_nanos_(nanos)	5.44589	5.20022	4.15327	4.37068	5.61726	5.59806	8.07461	6.99984	13.8933	6.6205	16.6677	11.2113	6.76003	9.89927	8.00942	10.0475	7.90522	6.23234	8.32541	6.61364
cytochrome_P450_4G11_(Cyp4g11)	1174.17	1194.35	1151.34	1054.61	1463.23	1741.98	2024.62	1497.91	1209.38	1261.15	1266.51	1429.6	1056.76	1320.34	1303	1962.82	1111.01	1146.88	1288.89	1316.94
cytochrome_P450_6AS5_(Cyp6as5)	0.608726	0.631613	0.580141	0.270228	0.312132	0.844105	0.273761	0.663665	2.48208	2.12698	1.60031	0.593504	1.36016	2.3647	1.05728	0.703102	0.818055	0.989716	5.27264	1.20442
alpha_glucosidase_2_(AGLU2)	36.277	8.13627	24.3706	15.4213	5.05904	14.5012	28.9748	26.9873	2.07156	0.096736	0.156271	0.389804	4.29473	2.00495	4.99368	2.76548	3.73947	9.57854	7.54841	6.55103
nuclear_factor_related_to_kappaB_binding_protein_(NFRKB)	7.952	8.11509	9.51515	9.94503	9.4834	9.10099	10.8112	8.85021	6.06172	6.43604	9.03036	7.68022	5.7939	7.43548	5.90216	7.55678	5.01797	5.88012	6.72576	7.2365
ATP-dependent_RNA_helicase_vasa_(vas)	7.81184	6.20166	6.77109	7.85347	9.41081	7.53393	8.43921	5.84929	2.57035	2.31073	3.54347	3.80901	3.02139	3.13975	2.63909	2.823	2.91423	3.20701	3.47405	3.65381
troponin_I_(TpnI)	163.352	180.143	183.289	124.224	128.263	118.923	91.4917	82.6083	342.162	244.215	407.625	336.62	272.75	343.68	231.096	306.359	256.384	350.228	241.843	224.662
cytochrome_P450_314A1_(Cyp314a1)	19.9061	18.5604	14.7716	14.7419	15.5425	12.3621	18.6913	12.7705	68.7432	68.5133	68.321	68.5523	27.828	38.7445	21	50.2718	28.5261	26.9691	39.6563	36.1124
troponin_T_skeletal_muscle_(TpnT)	126.047	110.625	111.075	91.8219	95.8475	115.993	107.279	98.3885	192.428	111.03	202.964	170.248	141.671	192.392	111.67	174.352	187.584	185.115	143.907	185.312
alpha-glucosidase_(Hbg2)	1842.31	2316.48	2482	1916.14	1362.28	1414.95	2328.81	2105.58	1400.34	396.127	861.625	621.843	791.5	1034.95	962.618	667.308	740.984	905.235	1148.73	915.201
cystathionine_beta-synthase_(Cbs)	29.24	37.5587	32.2763	34.0571	44.1833	42.2958	30.239	38.0033	17.7737	20.9183	20.8051	20.1711	21.1158	29.537	33.865	33.5132	19.0994	33.2037	36.9092	29.4768
adipokinetic_hormone_receptor_(Akhr)	19.9644	10.4819	11.3116	15.3664	16.7172	15.4315	19.6678	12.2357	19.8719	29.4821	30.0519	37.0213	16.2326	24.1773	16.4647	28.4683	19.2888	14.4781	12.7539	15.0191
Rh-like_protein_(LOC551604)	6.96242	6.46955	6.80762	8.37259	5.4317	5.12547	5.06099	6.35032	6.23247	4.32034	6.67729	5.97942	5.94961	5.23141	4.33677	5.02687	5.48592	5.0644	5.464	6.08541
unzipped_(uzip)	3.20993	12.0694	2.13355	2.48834	10.7157	9.93255	9.9	11.7033	9.44843	11.7448	11.5271	13.4395	7.39931	10.912	7.96661	11.3939	8.01144	6.83205	8.70361	8.87749
Queen_brain-selective_protein-1_(Qbp-1)	0.947267	1.00442	0.614862	1.67393	0.904094	0.68965	0.744878	1.11856	0.80144	0.606721	0.851521	0.21226	0.606793	0.665236	0.530979	1.10369	1.0555	0.875351	1.02512	0.856475
venom_allergen_Api_m_6_(LOC678674)	0	0	0	0	0	0	0	0	1.09809	0.511146	6.07753	5.08017	0	0.810755	0	3.19829	0	0	1.65545	0
suppressor_of_variegation_3-9_(Su(var)3-9)_transcript_variant_1	1.17149	0.986209	0.741899	0.942346	1.03537	0.903822	1.6295	0.968908	0.73304	0.614194	0.770989	0.965859	0.493744	0.77545	0.623806	1.05972	0.596928	0.600363	1.10476	0.797718
telomerase_reverse_transcriptase_(Tert)	2.9807	2.73982	2.56851	3.35577	4.31844	2.85847	2.58543	2.18648	4.75007	3.80969	4.61517	3.60787	4.62358	3.77192	4.642	4.58073	2.87976	2.96819	4.19497	3.60546
MAX_dimerization_protein_(Mad)	4.40612	3.8616	3.93642	3.72808	4.15013	6.08124	6.16396	6.24368	10.419	4.41543	12.0869	10.4255	7.88317	8.28822	7.65932	9.60021	10.2888	6.24548	8.49513	8.21148
meteorin_(Metrn)	26.4441	25.345	24.4516	25.0304	34.7764	29.4497	41.1553	30.1918	27.7366	24.3699	35.437	26.2834	23.3004	26.0546	23.2241	34.2569	21.1215	23.9619	26.6699	25.6631
adenylate_cyclase_3_(Ac3)	0.846997	0.652036	0.954315	1.00579	0.842757	0.715153	0.958802	0.744032	1.84009	0.757143	1.7373	1.37528	2.32129	3.55756	3.59159	2.23469	2.56181	2.59963	2.51308	3.12686
glutamate-gated_chloride_channel_(GluCl)	1.69855	3.52648	2.2562	1.1327	1.26368	2.2952	4.56733	4.23394	3.33188	2.02918	1.4547	2.34549	3.46864	1.61822	1.91811	1.56608	3.80492	1.20435	3.9088	3.89884
chemosensory_protein_2_(CSP2)	967.002	983.527	716.713	875.065	499.038	848.401	1075.97	449.862	62.7313	50.7393	46.6552	49.212	47.4954	62.3162	51.458	64.7383	34.346	53.4285	41.747	48.7146
histamine-gated_chloride_channel_1_(Hiscl1)	0.02008	0.021565	0	0	0.018372	0	0.018188	0	0.022711	0	0.022991	0	0	0.09944	0	0	0	0.046852	0.023769	0
ligand-gated_chloride_channel_homolog_3_(LCCH3)	0.146196	0.121157	0.307902	0.219952	0.206817	0.145205	0.153137	0.353077	0.110509	0.133547	0.166601	0.118732	0.181857	0.048592	0.110906	0.112159	0	0.226997	0.172467	0.1783
receptor_interacting_protein_kinase_5_(Ripk5)	2.80918	2.54844	3.54697	3.78677	3.65304	3.178	3.10828	2.59015	8.80739	5.01603	10.1826	6.52097	3.71374	5.20962	4.15506	6.03163	2.57199	3.13187	3.72148	3.69743
chemosensory_protein_4_(CSP4)	0.406057	0.825217	0	1.1961	2.12652	0.328215	0.133592	0.913775	0.881409	0.846622	0.85927	0.452358	0.343206	0.857743	0	0.101703	1.15308	0.172077	0.174434	1.57579
ammonium_transporter_1-like_(LOC552640)	0.591098	0.391238	0.46484	0.502447	0.478213	0.667499	0.522964	0.436104	0.924874	0.338859	1.30182	0.765175	0.479146	0.685634	0.497873	0.687278	0.974544	0.253488	0.58036	0.568678
ligand-gated_ion_channel_pHCl_(pHCl)_transcript_variant_1	0	0	0	0	0	0	0	0	0	0	0	0	0	0	0	0	0	0	0	0
stargazin_related_protein_STG-1_(Stg-1)	0.321194	0.261264	0.253374	0.352628	0.712122	0.268933	0.53802	0.174447	0.164544	0.042977	0.246591	0.047805	0.136542	0.250027	0.239572	0.446479	0.126656	0.168398	0.340737	0.303738
signal_sequence_receptor_beta_(SsRbeta)	4.43025	4.98751	4.09563	4.11998	4.37353	4.5069	6.16019	5.13084	3.07689	2.7607	3.07058	3.23507	6.96584	3.65299	3.82198	4.13325	7.24954	6.53153	5.30102	6.53639
chemosensory_protein_6_(CSP6)	217.739	69.9553	287.44	236.918	19.8128	46.7213	226.667	26.7012	11.2383	6.81126	12.5234	9.56048	10.7652	15.5456	13.6033	13.1089	5.74115	10.8252	9.6984	9.21004
chemosensory_protein_1_(CSP1)	3.76897	2.50347	1.99262	1.48506	5.6439	4.45608	1.67975	3.88319	2.72711	2.54813	3.0597	0	3.6337	4.15347	3.04683	4.96776	3.44286	3.22733	4.2988	2.34431
serotonin_receptor_7_(5-ht7)	0	0.071487	0	0	0.061654	0.02887	0.060972	0.040745	0.025103	0.093839	0	0.082293	0.077553	0.154217	0.076088	0.091916	0.072646	0.055796	0.026261	0.070523
cys-loop_ligand-gated_ion_channel_subunit_8916_(Amel_8916)	0.052173	0.097337	0.112523	0	0.098466	0.138271	0.145847	0.064926	0.061022	0	0.059421	0	0.062349	0	0	0	0.05789	0	0.063424	0.056625
tyramine_beta_hydroxylase_(Tbh)	0.151359	0.162428	0.237449	0.235932	0.173132	0.194553	0.308098	0.228727	0.985875	0.542873	1.07997	1.20077	0.703516	1.05925	0.835708	0.752418	0.593031	0.529144	0.715152	0.559422
long_wavelength_sensitive_opsin_2_(Lop2)	0.150348	0	0.157241	0.156189	0.06881	0.064393	0.067838	0.181051	0	0	0.085294	0.091162	0	0.086492	0	0	0	0	0.17681	0
chemosensory_protein_5_(LOC751767)	0	0	1.50432	0	0	0.506136	0.523489	0	1.89899	0.639173	0	0.673168	0.642688	1.7804	1.2553	1.13215	0	1.06032	1.33631	0.580975
nicotinic_acetylcholine_receptor_beta1_subunit_(nAChRb1)	0.15281	0.054632	0.053272	0.052926	0.139847	0.087285	0.184164	0.30747	0.115531	0.323654	0.348149	0.372168	0.118126	0.11757	0.231763	0.210049	0.109658	0.059308	0.120148	0.16094
nicotinic_acetylcholine_receptor_alpha3_subunit_(nAChRa3)	3.23689	4.36306	3.26353	3.61432	5.06709	4.90068	5.14973	5.61889	4.9688	4.64921	4.78904	4.77368	3.33509	3.97482	4.31256	5.13941	3.77852	3.20079	3.36404	3.22975
nicotinic_acetylcholine_receptor_alpha6_subunit_(nAChRa6)	0.398515	0.232246	0.301614	0.260511	0.241882	0.611495	0.515681	0.603719	0.045346	0.116743	0.313461	0.511785	0.047895	0.256945	0.098743	0.099516	0.155616	0.05606	0.21279	0.178146
ecdysone-induced_protein_75_(E75)	14.3641	21.5615	6.73315	10.9257	18.0127	21.27	26.4456	20.042	16.2323	14.658	21.6776	29.3436	14.5504	22.3201	15.3762	24.3201	18.4254	14.6426	16.657	17.8763
Sip1/TFIP11_interacting_protein_(Stip)	14.6669	14.0764	20.2439	18.224	12.112	13.2566	13.9643	12.6042	6.71887	7.46387	7.62554	6.45417	6.45	5.32013	5.50821	5.60387	5.7283	6.12479	7.06806	7.97892
cryptochrome_2_(Cry2)	30.5202	24.8961	34.0106	28.3168	14.0906	23.3524	15.443	18.8212	12.8922	47.8972	15.4039	31.0443	36.0541	25.0264	26.7656	32.572	41.1302	37.4038	54.0867	44.454
apidermin_3_(Apd-3)	0	0	0	0	0.214663	0	0	0.278058	0	0	0.777921	0.276813	0.26402	0	1.03511	0.627543	0.247886	0	0	0.238478
apidermin_1_(Apd-1)	0	0	0	0	0	0	0	0	0	0	0	0	0.193145	0	0	0	0	0.064679	0	0.1754
apidermin_2_(Apd-2)	6.69007	2.28962	15.8307	15.396	0.656702	0	5.26667	1.41723	0	0.195395	0	0.564158	0.807122	0.538432	0.263697	0.319772	0	0.274958	0.212671	0.243002
profilin_(PRF)_transcript_variant_1	61.9512	68.8417	60.629	69.55	50.0906	63.7706	50.6251	49.5885	105.937	135.28	96.2972	146.172	116.584	100.247	105.103	118.682	118.114	103.919	133.978	133.555
adenosine_deaminase_acting_on_RNA_(Adar)	2.99178	3.39119	2.93113	3.20101	3.00206	3.75698	4.2912	4.66929	1.734	1.93593	3.539	3.18732	3.6343	3.13249	4.09432	2.81397	1.65433	3.15515	3.1675	4.7861
yellow-h_(Y-h)	38.0943	11.6089	47.4194	27.5209	8.28481	11.7737	20.3491	7.00397	0.235218	0.408154	0.475084	0.166331	0.598703	0.303863	0.890471	0.33851	0.288166	1.24833	0.701961	0.643654
pyrokinin-like_receptor_2_(LOC726755)	10.8307	10.963	8.74312	10.9049	7.2282	7.02214	4.82453	4.5136	13.8333	2.4532	6.41855	6.53779	6.81192	3.2641	4.31499	4.74271	9.68389	3.61631	11.08	9.97418
leucine_rich_repeat_G_protein_coupled_receptor_(LOC551621)	0.11057	0.159532	0.06217	0.123553	0.067453	0.063167	0.06025	0.143849	0.100935	0.031436	0.101931	0	0.085669	0.042611	0.033928	0.132698	0	0.198466	0.159702	0.062876
nicotinic_acetylcholine_receptor_alpha1_subunit_(nAChRa1)	0.212634	0.2136	0.154702	0.216219	0.169153	0.281335	0.339551	0.196271	0.140982	0.136689	0.238783	0.255344	0.172818	0.193453	0.270237	0.18559	0.404833	0.178132	0.268554	0.303318
nicotinic_acetylcholine_receptor_alpha4_subunit_(nAChRa4)	0.073307	0.219449	0.097163	0.191019	0.038648	0.036188	0.084087	0.090959	0.162954	0.048494	0.140416	0.103013	0.159472	0.142143	0.038871	0.04268	0.101429	0	0.109828	0.096585
yellow-y_(Y-y)	1.10327	0.749005	3.52228	2.17192	2.17891	0.44773	1.4689	0.704168	0.395351	0.246077	0.462486	0.353119	0.336266	0.267813	0.725705	0.07973	0.374767	0.74338	0.342126	0.854954
yellow-e3_(Y-e3)	4.45157	0.999671	7.80181	4.92091	2.24211	1.11335	1.1662	1.31159	2.71496	4.73481	4.89127	5.66825	6.44443	1.43104	4.05215	2.82617	7.38402	3.45918	5.3954	3.95528
nicotinic_acetylcholine_receptor_beta2_subunit_(nAChRb2)	0.663185	1.63492	0.901666	0.8268	1.3354	0.340875	0.71859	1.11909	2.33459	3.16334	3.46638	0.56382	0.613665	0.840272	0.526721	6.3661	0.570266	2.01379	2.26419	2.43725
capa_receptor-like_GPCR_(LOC726393)	1.77195	1.64711	2.89348	1.28243	1.9144	1.52623	1.88744	1.11422	9.99007	7.84269	11.4832	12.9259	9.70504	11.4909	7.07713	11.1112	5.79595	6.81762	9.72968	8.06117
bursicon_subunit_alpha_(Burs)	3.39869	4.10036	6.68562	5.66424	8.21678	4.18438	4.79004	5.16965	5.10751	6.89789	8.3903	5.12908	4.73438	5.11024	7.58903	5.39007	3.47796	4.97893	4.08382	4.64192
hexamerin_70c_(Hex70c)	982.807	1090.79	853.693	663.472	963.094	728.446	430.62	339.956	16107.2	19157.9	20720.1	26651.8	19334	9018.57	17036.4	12879.4	22067	15923.9	18126.4	20095.4
hexamerin_110_(Hex110)	6520.15	4779.5	4882.15	4132.06	3642.61	3092.86	3948.82	2148.13	52379	53717.8	68656.8	66271.8	47576.2	40962.7	37265.5	46913	48407	36684.8	44969.1	46278.8
FoxP_protein_(Foxp)	1.85715	0.594646	0	0	0.155802	0.1321	0.283673	0.087231	0.247749	0	0.087858	0.127607	0.19086	0.070493	0.045388	0.141496	0.093585	0.044659	0.267815	0.337127
hexamerin_70a_(Hex70a)	1476.17	1725.69	1279.91	981.631	1425.2	971.698	1310.7	581.456	7861.74	8925.83	9823.8	11552.8	9980.57	7854.96	9161.43	7623.45	10771.9	8323.71	8617.53	9433.39
doublesex_(Dsx)_transcript_variant_M	0	0	0	0	0	0	0	0	0	0	0	0	0	0	0	0	0	0	0	0
LOC724886_(LOC724886)	8.77824	10.3042	14.8802	8.0586	7.8039	10.7227	7.20824	8.2221	6.92515	9.65011	9.48051	9.3528	4.90515	9.97824	6.06511	8.64911	5.4334	8.08669	7.50622	7.85755
trehalase_(LOC410795)	13.4545	15.1917	13.9806	10.0712	15.7231	11.8063	19.2989	12.6533	13.517	18.252	19.4191	25.2136	14.4527	21.2115	18.5433	21.1911	21.2484	21.35	26.4736	19.5925
SIFamide_receptor_(SIFR)	0.234453	0	0	0.078018	0	0	0.047077	0	0.489594	0	0.654061	0.308003	0.040269	0.106929	0	0	0.138863	0.043567	0.212988	0.106393
trehalose_transporter_1_(Tret1)	475.093	486.333	465.76	415.705	541.804	445.196	700.683	342.77	1022.49	2042.67	1475.41	1341.89	404.535	942.761	426.919	1276.79	491.617	361.683	561.209	452.751
eyegone_(Eyg)	0.938759	1.23433	1.21334	0.754832	0.962554	1.13757	0.732602	0.745239	2.0498	1.3513	2.86954	1.32852	1.24567	2.87052	1.83326	3.23764	1.69392	1.71872	1.96976	1.81972
apolipophorin-III-like_protein_(A4)	1616.22	1243.04	1320.44	1270.22	981.722	1023.61	909.293	838.799	3068.73	2502.09	1910.87	3198.66	6488.15	2299.96	5508.05	2079	10376.4	6961.56	8259.33	7230.72
homeobox_protein_Msx_(Msx)	6.44122	8.4608	8.65417	7.71466	12.5107	10.5774	11.0634	6.74109	4.3426	10.1886	7.52163	9.36093	9.38974	5.83348	7.03071	4.73512	6.73677	7.29267	13.2179	12.6954
venom_carboxylesterase-6_(Est-6)	0.242992	0	0.050827	0.151493	0.177901	0.208201	0.087869	0.058686	0.165308	0	0.166148	0	0.056373	0.168309	0.110605	0.066827	0.104648	0.113189	0	0.102417
distal-less_(Dll)	1.82143	1.95873	2.17948	1.77553	1.19615	1.39098	1.61109	1.20961	3.55832	2.18771	3.57849	3.05172	2.15059	2.60605	2.25114	3.13602	2.25451	2.48336	2.84655	2.61547
hairless_(H)	6.55586	6.70146	5.81309	6.0599	7.304	7.04817	6.47661	6.34853	4.61348	5.21514	6.15969	5.6087	5.07545	4.94833	5.66304	7.35222	5.25799	5.6168	6.74956	5.48823
apyrase_(LOC408474)	335.655	323.49	393.911	362.553	246.402	345.157	308.119	453.846	146.809	99.2086	112.431	133.152	328.722	224.687	312.238	237.929	291.369	257.909	303.428	226.42
LOC100187599_(LOC100187599)	0.744412	0.531567	0.951547	0.945123	0.605847	0.850132	0.820634	0.796198	1.69307	0.965356	1.91965	0.903629	0.954181	0.760602	0.65515	4.79006	0.7116	2.45428	0.680287	0.346256
nicotinamide_riboside_kinase_(Nrk1)	65.7799	63.9571	64.0836	71.2517	67.7648	59.5508	54.4725	62.9043	38.3378	41.9206	36.0177	37.2976	41.8315	43.0631	44.9413	42.7381	35.5694	50.76	46.8537	46.0814
ubiquitin_specific_protease-like_(LOC409389)	29.3924	35.6142	32.6622	31.4096	33.1453	30.912	29.7697	34.2222	23.2752	26.9454	32.7021	25.2998	19.3311	22.9713	19.3829	24.6363	17.1028	22.1034	22.4921	25.0746
LOC100188904_(LOC100188904)	0.196691	0.419378	0.205742	0.612869	1.26101	0.841423	0.704527	0.702127	0.225527	0.210007	0	0	0	0	0	0	0	0	0.228097	0
dolichyl-diphosphooligosaccharide--protein_glycosyltransferase_subunit_4_(LOC100188940)	67.5393	68.6421	57.7065	68.2646	61.9684	54.6914	47.5372	79.1176	73.9468	78.5399	85.7825	95.4912	99.1839	74.7861	75.1234	71.5525	107.206	60.4081	104.048	87.7703
feminizer_(Fem)	27.752	25.1665	25.7577	23.1258	26.7038	26.3862	30.8822	30.4127	26.6179	21.293	22.321	21.1748	22.7283	23.3345	23.737	25.6416	18.9524	18.923	20.4372	23.8975
GABA_neurotransmitter_transporter-1A_(Gat-a)	0.370101	0.496766	0.726228	0.48282	0.634937	0.359844	0.451622	0.476123	0.429858	0.440202	0.823271	0.43415	0.136006	0.49194	0.248143	0.449485	0.169097	0.333931	0.298573	0.30305
doublesex_(Dsx)_transcript_variant_F2	0	0	0	0	0	0	0	0	0	0	0	0	0	0	0	0	0	0	0	0
doublesex_(Dsx)_transcript_variant_B	0	0	0	0	0	0	0	0	0.090206	0	0	0	0	0	0	0	0	0	0	0.063111
polycomblike_(Pcl)	0.227062	0.429438	0.20918	0.237553	0.261444	0.171408	0.206924	0.345758	0.873198	0.54393	1.07809	0.279432	0.266011	0.661367	0.26098	0.709403	0.215756	0.333157	0.270302	0.302294
ring_finger_protein_transmembrane_2_(Rnft2)	21.3569	23.5575	19.4571	23.1808	24.7897	22.1312	29.3226	28.1285	25.1314	30.0432	28.0359	25.2391	25.8446	28.0534	24.1246	29.9655	21.9636	24.5577	22.1963	28.0462
odorant_receptor_2_(Or2)	0.232648	0.062362	0.060829	0.12086	0.047995	0.049829	0	0.070164	0.330002	0.061621	0.29863	0.127692	0.134725	0.268249	0.132161	0.079859	0.062563	0.06769	0.137073	0.061167
esterase_A2_(LOC406105)	0	0	0.047999	0	0.042	0.039382	0.041498	0.055436	0.052024	0.048588	0	0	0	0	0	0	0	0.053454	0.05416	0
protein_kinase_C_(Pkc)	2.38699	1.32778	1.76657	1.84847	1.29916	2.04842	2.1229	1.63137	4.30973	4.10935	5.54424	4.81028	3.12924	3.71783	2.70701	4.71281	3.25752	2.36844	3.17191	3.31188
glucosamine-fructose-6-phosphate_aminotransferase_2_(Gfat2)	54.1246	70.2901	55.0034	61.8228	59.2354	57.7378	50.2816	52.3028	44.4288	36.8498	68.1421	48.2321	41.4203	32.626	31.1013	44.9314	41.7934	43.8353	64.7474	57.8542
calcium/calmodulin-dependent_protein_kinase_II_(Camkii)	0.403559	0.691183	0.535139	0.668045	0.504553	0.739137	0.607454	0.430042	0.480859	0.211078	0.366861	0.658987	0.084629	0.049012	0.055021	0.347898	0.458318	0.34752	0.629646	0.832958
lambda_crystallin-like_protein_(Cryl1)	1046.86	1126.27	983.735	1009.78	1177.21	1005.12	1063.8	964.132	656.107	456.264	696.531	747.556	902.158	631.565	868.465	571.698	1018.2	864.576	976.745	915.105
ribosomal_protein_L39_(Rpl39)	889.018	884.048	810.398	831.858	790.099	803.182	759.213	895.43	540.272	639.544	667.498	833.915	830.558	920.293	855.356	928.341	764.597	680.75	938.713	871.451
ribosomal_protein_L41_(Rpl41)	7717.3	7301.69	6929.69	7468.57	7650.69	8233.78	7434.64	7860.67	4610.36	4217.71	4292.98	3944.01	4798.33	4642.93	5004.23	4512.99	5216.27	4839.48	5480.36	5312.65
heat_shock_factor_binding_protein_1-like_(LOC725609)	115.808	138.273	115.385	126.089	137.307	133.692	116.008	112.606	152.204	146.957	171.715	158.35	150.017	156.288	153.041	178.579	168.005	149.725	176.728	160.776
silk_fibroin_1_(Fibroin1)	0.540382	0.578633	0.659347	0.748407	0.260662	0.462809	0.487161	0.75801	8732.44	6740.04	8137.04	8637.35	110.65	1646.7	3.47142	3275.1	2505.58	3.97512	1932.53	372.374
silk_fibroin_2_(Fibroin2)	2.47809	1.8037	1.86601	2.57387	1.27049	2.3768	1.07169	1.30974	10115.3	7397.51	8995.12	9456.42	122.787	1800.38	3.4677	3602.24	2694.94	2.76158	2244.9	435.163
silk_fibroin_3_(Fibroin3)	0.446914	0.478562	0.373921	0.557065	0.572776	1.07173	0.402916	0.322428	6583.83	5310.03	6432.62	6705.45	135.959	1437.09	5.55663	2992.08	2396.72	1.66115	1916.02	399.335
silk_fibroin_4_(Fibroin4)	0.783706	0.559524	1.00178	0.542714	0.398572	0.671225	0.628145	0.733114	4479.63	3420.69	4187.81	4028.53	76.0217	829.997	3.74157	1674.98	1397.76	0.505801	1074.34	222.283
[truncated: 13,630 more rows]
