# Supplementary material for: In the battle of the disease: a transcriptomic analysis of European foulbrood-diseased larvae of the Western honey bee (Apis mellifera)
Source: BMC Genomics. 2022 Dec 19;23:837. doi: 10.1186/s12864-022-09075-6 (PMC9764631; doi:10.1186/s12864-022-09075-6)
Supplement: Supplementary file 13 — Additional file 13 : Table S11. List of significant DEGs by contrast group category with adjusted p-value < 0.05 and log2 FC > 1. [file 12864_2022_9075_MOESM13_ESM.xlsx]

## Sheet: Additional_file_13_table_s11_Si
target	contrast	FDR	Log2 fold change
cytosolic_10-formyltetrahydrofolate_dehydrogenase_(LOC551401)	Cont 3 dpi vs. Inf 3 dpi	2.42e-06	3.58661
SET_and_MYND_domain-containing_protein_4-like_(LOC408727)	Cont 3 dpi vs. Inf 3 dpi	0.000131868	-1.72991
transcription_factor_cwo_(LOC726204)	Cont 3 dpi vs. Inf 3 dpi	0.000608205	1.01789
LOC413256_(LOC413256)	Cont 3 dpi vs. Inf 3 dpi	0.000608205	3.69097
acyl-CoA_Delta(11)_desaturase_(LOC724226)	Cont 3 dpi vs. Inf 3 dpi	0.000608205	2.22119
acyl-CoA_Delta(11)_desaturase_(LOC102654211)	Cont 3 dpi vs. Inf 3 dpi	0.00073585	-1.88353
tetraspanin-9_(LOC410821)	Cont 3 dpi vs. Inf 3 dpi	0.00112209	1.10776
ATP-binding_cassette_sub-family_G_member_1_(LOC724304)	Cont 3 dpi vs. Inf 3 dpi	0.00112209	1.31765
LOC412222_(LOC412222)	Cont 3 dpi vs. Inf 3 dpi	0.00112209	-1.64536
vacuolar_protein_sorting-associated_protein_13C_(LOC727221)	Cont 3 dpi vs. Inf 3 dpi	0.00156591	-1.14819
nose_resistant_to_fluoxetine_protein_6_(LOC410976)	Cont 3 dpi vs. Inf 3 dpi	0.00199045	-1.29356
mitochondrial_glycine_transporter_(LOC411790)	Cont 3 dpi vs. Inf 3 dpi	0.00290656	-1.69544
LOC724645_(LOC724645)	Cont 3 dpi vs. Inf 3 dpi	0.00290656	2.46075
L-threonine_ammonia-lyase_(LOC552523)	Cont 3 dpi vs. Inf 3 dpi	0.00397458	-3.98551
afadin_(LOC410161)	Cont 3 dpi vs. Inf 3 dpi	0.00447531	1.39472
putative_vacuolar_protein_sorting-associated_protein_TDA6_(LOC551525)	Cont 3 dpi vs. Inf 3 dpi	0.00480396	-1.18122
estrogen_sulfotransferase_(LOC412996)	Cont 3 dpi vs. Inf 3 dpi	0.00480396	-1.10729
carboxypeptidase_B_(LOC726391)	Cont 3 dpi vs. Inf 3 dpi	0.00487653	2.00476
LOC408508_(LOC408508)	Cont 3 dpi vs. Inf 3 dpi	0.00590164	2.2688
GABA-gated_ion_channel_(Grd)	Cont 3 dpi vs. Inf 3 dpi	0.00648378	1.59145
platelet_binding_protein_GspB_(LOC410369)	Cont 3 dpi vs. Inf 3 dpi	0.00655026	1.08947
LOC100578698_(LOC100578698)_misc_RNA	Cont 3 dpi vs. Inf 3 dpi	0.00671634	1.41923
thioredoxin_peroxidase_4_(Tpx-4)	Cont 3 dpi vs. Inf 3 dpi	0.00682846	1.18291
arylsulfatase_B_(LOC412829)	Cont 3 dpi vs. Inf 3 dpi	0.00685908	3.21232
phospholipase_A1_member_A_(LOC410751)	Cont 3 dpi vs. Inf 3 dpi	0.00685908	-2.33859
LOC552836_(LOC552836)	Cont 3 dpi vs. Inf 3 dpi	0.0071638	2.81386
probable_nuclear_hormone_receptor_HR3_(LOC408586)3	Cont 3 dpi vs. Inf 3 dpi	0.00886457	3.83483
LOC725082_(LOC725082)	Cont 3 dpi vs. Inf 3 dpi	0.00914236	3.64288
LOC410975_(LOC410975)	Cont 3 dpi vs. Inf 3 dpi	0.00914236	2.93017
sushi_von_Willebrand_factor_type_A_EGF_and_pentraxin_domain-containing_protein_1_(LOC412825)	Cont 3 dpi vs. Inf 3 dpi	0.00914236	1.23241
probable_cytochrome_P450_6a14_(LOC550965)	Cont 3 dpi vs. Inf 3 dpi	0.00914236	2.55272
LOC726758_(LOC726758)	Cont 3 dpi vs. Inf 3 dpi	0.00936941	-1.46121
TOX_high_mobility_group_box_family_member_3-like_(LOC107965368)	Cont 3 dpi vs. Inf 3 dpi	0.0100923	-1.02929
LOC113219151_(LOC113219151)_ncRNA	Cont 3 dpi vs. Inf 3 dpi	0.0101054	1.92916
early_nodulin-75_(LOC725108)	Cont 3 dpi vs. Inf 3 dpi	0.0102575	3.03001
LOC411888_(LOC411888)	Cont 3 dpi vs. Inf 3 dpi	0.0102575	2.1288
probable_serine/threonine-protein_kinase_clkA_(LOC411273)	Cont 3 dpi vs. Inf 3 dpi	0.0102575	-1.46442
LOC100578123_(LOC100578123)	Cont 3 dpi vs. Inf 3 dpi	0.0104539	2.53553
transient_receptor_potential-gamma_protein_(LOC410823)	Cont 3 dpi vs. Inf 3 dpi	0.0104539	1.28124
LOC724776_(LOC724776)	Cont 3 dpi vs. Inf 3 dpi	0.0104539	-1.27327
proline-rich_protein_4-like_(LOC102655810)	Cont 3 dpi vs. Inf 3 dpi	0.010626	1.80628
LOC100578193_(LOC100578193)	Cont 3 dpi vs. Inf 3 dpi	0.0106879	1.8074
NF-kappa-B_inhibitor_cactus_(LOC725766)	Cont 3 dpi vs. Inf 3 dpi	0.0108389	3.63002
LOC107963984_(LOC107963984)	Cont 3 dpi vs. Inf 3 dpi	0.0111535	1.36257
venom_acid_phosphatase_Acph-1-like_(LOC724418)	Cont 3 dpi vs. Inf 3 dpi	0.012041	-1.67145
probable_nuclear_hormone_receptor_HR38_(LOC551232)	Cont 3 dpi vs. Inf 3 dpi	0.0121699	-1.14937
phospholipase_A1_(LOC410884)	Cont 3 dpi vs. Inf 3 dpi	0.0121699	-1.3051
take-out-like_carrier_protein_(JHBP-1)	Cont 3 dpi vs. Inf 3 dpi	0.0125763	2.62728
LOC102653835_(LOC102653835)	Cont 3 dpi vs. Inf 3 dpi	0.0125763	3.71431
LOC410506_(LOC410506)	Cont 3 dpi vs. Inf 3 dpi	0.0125763	1.61903
alkaline_phosphatase_(LOC410393)	Cont 3 dpi vs. Inf 3 dpi	0.0125763	-1.74716
protein_60A_(LOC410776)	Cont 3 dpi vs. Inf 3 dpi	0.0125763	1.27357
cuticular_protein_analogous_to_peritrophins_3-E_(LOC413679)	Cont 3 dpi vs. Inf 3 dpi	0.0125763	-1.57633
enhancer_of_split_mbeta_protein_(LOC724465)	Cont 3 dpi vs. Inf 3 dpi	0.0128421	1.34364
LOC100578466_(LOC100578466)	Cont 3 dpi vs. Inf 3 dpi	0.0128421	1.23365
LOC102654156_(LOC102654156)_ncRNA	Cont 3 dpi vs. Inf 3 dpi	0.0128421	1.72999
probable_serine/threonine-protein_kinase_DDB_G0282963_(LOC408295)	Cont 3 dpi vs. Inf 3 dpi	0.0128822	4.91998
pyruvate_carboxylase_mitochondrial_(LOC412876)	Cont 3 dpi vs. Inf 3 dpi	0.0133098	-1.01999
elongation_of_very_long_chain_fatty_acids_protein_AAEL008004_(LOC724552)	Cont 3 dpi vs. Inf 3 dpi	0.0136666	1.09799
LOC100577544_(LOC100577544)	Cont 3 dpi vs. Inf 3 dpi	0.0136666	1.80087
LOC100577669_(LOC100577669)	Cont 3 dpi vs. Inf 3 dpi	0.0136666	2.00909
LOC724189_(LOC724189)	Cont 3 dpi vs. Inf 3 dpi	0.0136666	1.39984
flocculation_protein_FLO11_(LOC412791)	Cont 3 dpi vs. Inf 3 dpi	0.0136666	2.20569
neurofilament_heavy_polypeptide_(LOC725960)	Cont 3 dpi vs. Inf 3 dpi	0.0137293	1.38111
LOC107965272_(LOC107965272)_ncRNA	Cont 3 dpi vs. Inf 3 dpi	0.0137293	2.14958
hemocyte_protein-glutamine_gamma-glutamyltransferase_(LOC409425)_misc_RNA	Cont 3 dpi vs. Inf 3 dpi	0.0137293	-1.77231
ABC_transporter_G_family_member_20_(LOC409666)	Cont 3 dpi vs. Inf 3 dpi	0.0140933	-1.58312
LOC725273_(LOC725273)	Cont 3 dpi vs. Inf 3 dpi	0.0155208	1.20243
centrosomal_protein_of_131_kDa_(LOC726076)	Cont 3 dpi vs. Inf 3 dpi	0.0155208	1.54849
LOC100578345_(LOC100578345)	Cont 3 dpi vs. Inf 3 dpi	0.0155208	1.21351
cadherin-89D_(LOC413210)	Cont 3 dpi vs. Inf 3 dpi	0.0155208	1.68627
LOC725988_(LOC725988)	Cont 3 dpi vs. Inf 3 dpi	0.0155208	1.64364
alpha-methyldopa_hypersensitive_protein_(LOC410639)	Cont 3 dpi vs. Inf 3 dpi	0.0155208	-1.34129
ras-interacting_protein_RIP3_(LOC724334)	Cont 3 dpi vs. Inf 3 dpi	0.0155208	2.31567
hormone_receptor_4_(LOC410925)1	Cont 3 dpi vs. Inf 3 dpi	0.0155208	-3.34526
unzipped_(uzip)	Cont 3 dpi vs. Inf 3 dpi	0.0156047	1.44122
LOC726276_(LOC726276)	Cont 3 dpi vs. Inf 3 dpi	0.0156047	1.00717
LOC411159_(LOC411159)	Cont 3 dpi vs. Inf 3 dpi	0.0159305	1.24768
LOC100576134_(LOC100576134)	Cont 3 dpi vs. Inf 3 dpi	0.0166135	-1.41106
cuticular_protein_17_(CPR17)	Cont 3 dpi vs. Inf 3 dpi	0.0178635	-1.32643
protein_Skeletor_isoforms_B/C_(LOC100577783)	Cont 3 dpi vs. Inf 3 dpi	0.0178635	-1.12513
neprilysin-1_(LOC724616)	Cont 3 dpi vs. Inf 3 dpi	0.0178635	1.2575
LOC726382_(LOC726382)	Cont 3 dpi vs. Inf 3 dpi	0.0178635	1.23071
LOC100576702_(LOC100576702)	Cont 3 dpi vs. Inf 3 dpi	0.0178791	1.47806
LOC100578091_(LOC100578091)	Cont 3 dpi vs. Inf 3 dpi	0.0178791	1.47692
LOC100578220_(LOC100578220)	Cont 3 dpi vs. Inf 3 dpi	0.0180234	1.13241
LOC410581_(LOC410581)	Cont 3 dpi vs. Inf 3 dpi	0.0188244	2.2028
LOC410515_(LOC410515)	Cont 3 dpi vs. Inf 3 dpi	0.0195542	1.50236
LOC100578744_(LOC100578744)	Cont 3 dpi vs. Inf 3 dpi	0.0204234	2.0482
LOC100577387_(LOC100577387)	Cont 3 dpi vs. Inf 3 dpi	0.0208065	1.81937
transcriptional_regulator_ovo_(LOC552100)	Cont 3 dpi vs. Inf 3 dpi	0.0216639	1.2769
LIM_domain_and_actin-binding_protein_1_(LOC409665)8	Cont 3 dpi vs. Inf 3 dpi	0.0221336	1.02213
LOC102655512_(LOC102655512)	Cont 3 dpi vs. Inf 3 dpi	0.0224384	-1.05681
LOC408317_(LOC408317)	Cont 3 dpi vs. Inf 3 dpi	0.0224384	1.62414
vitamin_K-dependent_protein_C_(LOC724477)	Cont 3 dpi vs. Inf 3 dpi	0.0248402	1.56547
cuticular_protein_13_(CPR13)	Cont 3 dpi vs. Inf 3 dpi	0.0249159	-2.03999
carboxypeptidase_B_(LOC410452)	Cont 3 dpi vs. Inf 3 dpi	0.0249235	2.20146
serine-rich_adhesin_for_platelets_(LOC725164)	Cont 3 dpi vs. Inf 3 dpi	0.0250662	-1.15548
LOC107965323_(LOC107965323)	Cont 3 dpi vs. Inf 3 dpi	0.0255198	-1.88603
LOC102655520_(LOC102655520)	Cont 3 dpi vs. Inf 3 dpi	0.0259112	1.12576
serine_proteinase_stubble_(LOC409827)	Cont 3 dpi vs. Inf 3 dpi	0.0266502	2.92356
LOC100576814_(LOC100576814)	Cont 3 dpi vs. Inf 3 dpi	0.0266571	1.25927
cytoplasmic_dynein_1_intermediate_chain_(LOC413409)4	Cont 3 dpi vs. Inf 3 dpi	0.0272349	3.74548
LOC725964_(LOC725964)	Cont 3 dpi vs. Inf 3 dpi	0.027296	1.3803
hemicentin-2_(LOC412858)	Cont 3 dpi vs. Inf 3 dpi	0.027296	2.39304
phospholipase_B1_membrane-associated-like_(LOC725668)	Cont 3 dpi vs. Inf 3 dpi	0.0285169	2.30941
probable_chitinase_10_(LOC412273)	Cont 3 dpi vs. Inf 3 dpi	0.0285169	1.65852
putative_protein_DDB_G0281733_(LOC102654795)	Cont 3 dpi vs. Inf 3 dpi	0.0287013	1.62257
putative_protein_DDB_G0282133_(LOC100578587)	Cont 3 dpi vs. Inf 3 dpi	0.0291116	1.86373
proteoglycan_4_(LOC409826)	Cont 3 dpi vs. Inf 3 dpi	0.0291116	1.98206
LOC552799_(LOC552799)	Cont 3 dpi vs. Inf 3 dpi	0.0292743	1.79783
LOC107964894_(LOC107964894)_ncRNA	Cont 3 dpi vs. Inf 3 dpi	0.0297379	1.21581
LOC100577441_(LOC100577441)	Cont 3 dpi vs. Inf 3 dpi	0.030007	4.36824
elongation_of_very_long_chain_fatty_acids_protein_AAEL008004_(LOC552205)	Cont 3 dpi vs. Inf 3 dpi	0.030007	1.98281
aromatic-L-amino-acid_decarboxylase_(LOC410638)	Cont 3 dpi vs. Inf 3 dpi	0.030175	-1.06098
LOC100577165_(LOC100577165)	Cont 3 dpi vs. Inf 3 dpi	0.0307644	2.14586
glucose_dehydrogenase_[FAD_quinone]_(LOC410745)	Cont 3 dpi vs. Inf 3 dpi	0.0321283	2.08624
LOC100578613_(LOC100578613)	Cont 3 dpi vs. Inf 3 dpi	0.0321407	1.86598
LOC100577064_(LOC100577064)	Cont 3 dpi vs. Inf 3 dpi	0.0329048	-1.99267
LOC107964981_(LOC107964981)	Cont 3 dpi vs. Inf 3 dpi	0.0331685	-1.75717
voltage-dependent_L-type_calcium_channel_subunit_beta-2_(LOC408430)0	Cont 3 dpi vs. Inf 3 dpi	0.0335491	1.80269
LOC102656072_(LOC102656072)_ncRNA	Cont 3 dpi vs. Inf 3 dpi	0.034224	2.70578
LOC107964518_(LOC107964518)_ncRNA	Cont 3 dpi vs. Inf 3 dpi	0.0342511	1.26014
larval_cuticle_protein_LCP-17_(LOC107965773)	Cont 3 dpi vs. Inf 3 dpi	0.0343001	-1.43607
eisosome_protein_SEG2_(LOC727170)	Cont 3 dpi vs. Inf 3 dpi	0.0345338	1.45308
LOC100577307_(LOC100577307)_ncRNA	Cont 3 dpi vs. Inf 3 dpi	0.0345338	1.75757
LOC100578254_(LOC100578254)_ncRNA	Cont 3 dpi vs. Inf 3 dpi	0.0345338	-1.0009
LOC411343_(LOC411343)	Cont 3 dpi vs. Inf 3 dpi	0.0355308	-1.41926
proclotting_enzyme_(LOC552672)	Cont 3 dpi vs. Inf 3 dpi	0.0362485	1.3482
putative_defense_protein_3_(LOC726072)	Cont 3 dpi vs. Inf 3 dpi	0.0366856	-1.74761
LOC100578130_(LOC100578130)	Cont 3 dpi vs. Inf 3 dpi	0.0366856	1.28557
LOC102654210_(LOC102654210)_ncRNA	Cont 3 dpi vs. Inf 3 dpi	0.0370504	1.55954
ataxin-2_homolog_(LOC410253)	Cont 3 dpi vs. Inf 3 dpi	0.0373389	1.00356
LOC100576919_(LOC100576919)	Cont 3 dpi vs. Inf 3 dpi	0.0373389	1.1565
endoplasmic_reticulum_aminopeptidase_1_(LOC412263)	Cont 3 dpi vs. Inf 3 dpi	0.0375877	-1.66392
CG30101-like_(LOC551929)	Cont 3 dpi vs. Inf 3 dpi	0.0376071	1.6866
protein_PFB0145c_(LOC725217)	Cont 3 dpi vs. Inf 3 dpi	0.0378911	-1.74884
LOC408405_(LOC408405)	Cont 3 dpi vs. Inf 3 dpi	0.0380238	1.11765
tensin-1_(LOC408429)0	Cont 3 dpi vs. Inf 3 dpi	0.0380238	1.03408
protein_masquerade_(LOC550735)	Cont 3 dpi vs. Inf 3 dpi	0.0395861	1.45151
LOC726155_(LOC726155)	Cont 3 dpi vs. Inf 3 dpi	0.0400078	1.80196
probable_cation-transporting_ATPase_13A3_(LOC412074)	Cont 3 dpi vs. Inf 3 dpi	0.0400078	-1.29481
LOC100576740_(LOC100576740)	Cont 3 dpi vs. Inf 3 dpi	0.0400078	1.17838
LOC100576452_(LOC100576452)_ncRNA	Cont 3 dpi vs. Inf 3 dpi	0.0400078	1.39307
LOC113219033_(LOC113219033)_ncRNA	Cont 3 dpi vs. Inf 3 dpi	0.0400078	1.27301
LOC724563_(LOC724563)	Cont 3 dpi vs. Inf 3 dpi	0.0418177	1.43527
cuticular_protein_(LOC724464)	Cont 3 dpi vs. Inf 3 dpi	0.0418928	2.99463
mantle_protein-like_(LOC726001)	Cont 3 dpi vs. Inf 3 dpi	0.0429229	2.94541
mucin-1_(LOC100576170)	Cont 3 dpi vs. Inf 3 dpi	0.0429229	-1.31815
organic_cation_transporter_protein_(LOC726688)	Cont 3 dpi vs. Inf 3 dpi	0.0449485	-4.50004
CG1567-like_(LOC411317)	Cont 3 dpi vs. Inf 3 dpi	0.0455008	1.57884
LOC100577064_(LOC100577064)_misc_RNA	Cont 3 dpi vs. Inf 3 dpi	0.0455008	-1.84103
LOC102653912_(LOC102653912)_ncRNA	Cont 3 dpi vs. Inf 3 dpi	0.0457595	1.81851
LOC100576225_(LOC100576225)	Cont 3 dpi vs. Inf 3 dpi	0.0459001	-2.48488
pupal_cuticle_protein_G1A_(LOC100576182)	Cont 3 dpi vs. Inf 3 dpi	0.0459299	-1.02245
yellow-h_(Y-h)	Cont 3 dpi vs. Inf 3 dpi	0.0459447	-1.34839
LOC100578368_(LOC100578368)	Cont 3 dpi vs. Inf 3 dpi	0.0460118	2.04366
retinol_dehydrogenase_10-A_(LOC725026)	Cont 3 dpi vs. Inf 3 dpi	0.0464143	1.34579
LOC726094_(LOC726094)	Cont 3 dpi vs. Inf 3 dpi	0.0464152	5.29955
cytochrome_P450_307a1_(LOC410495)	Cont 3 dpi vs. Inf 3 dpi	0.0464152	1.50633
cuticular_protein_12_(CPR12)	Cont 3 dpi vs. Inf 3 dpi	0.0471744	-1.30505
serine/arginine_repetitive_matrix_protein_1-like_(LOC102656198)	Cont 3 dpi vs. Inf 3 dpi	0.0471744	2.46565
sushi_von_Willebrand_factor_type_A_EGF_and_pentraxin_domain-containing_protein_1_(LOC413543)	Cont 3 dpi vs. Inf 3 dpi	0.0481367	1.24385
LOC102654486_(LOC102654486)_ncRNA	Cont 3 dpi vs. Inf 3 dpi	0.0485907	2.07827
LOC725823_(LOC725823)	Cont 3 dpi vs. Inf 3 dpi	0.0487599	1.24766
glucose_dehydrogenase_[FAD_quinone]_(LOC410743)	Cont 3 dpi vs. Inf 3 dpi	0.0487599	-1.05108
LOC100576161_(LOC100576161)_ncRNA	Cont 3 dpi vs. Inf 3 dpi	0.0487599	-4.18188
LOC100576152_(LOC100576152)	Cont 3 dpi vs. Inf 3 dpi	0.0488516	3.54898
protein_G12_(LOC102654781)	Cont 6 dpi vs. Inf 6 dpi	1.98e-07	6.72745
lysozyme-like_(LOC113218576)	Cont 6 dpi vs. Inf 6 dpi	5.64e-07	1.82573
uridine_phosphorylase_1_(LOC411599)	Cont 6 dpi vs. Inf 6 dpi	6.25e-07	-2.92687
lipase_3_(LOC411353)	Cont 6 dpi vs. Inf 6 dpi	6.25e-07	-2.84597
UDP-glucuronosyltransferase_2A3_(LOC409203)	Cont 6 dpi vs. Inf 6 dpi	1.37e-06	1.64098
apisimin_(LOC406093)	Cont 6 dpi vs. Inf 6 dpi	1.39e-06	-4.04261
calmodulin_(LOC408690)	Cont 6 dpi vs. Inf 6 dpi	1.92e-06	-2.21903
nose_resistant_to_fluoxetine_protein_6_(LOC411564)	Cont 6 dpi vs. Inf 6 dpi	3.94e-06	-2.90667
beta-hexosaminidase_subunit_beta_(LOC726818)	Cont 6 dpi vs. Inf 6 dpi	3.94e-06	1.36046
farnesol_dehydrogenase_(LOC412458)	Cont 6 dpi vs. Inf 6 dpi	3.94e-06	-1.95795
LOC113218911_(LOC113218911)_ncRNA	Cont 6 dpi vs. Inf 6 dpi	8.25e-06	3.17807
sodium/hydrogen_exchanger_7_(LOC552330)	Cont 6 dpi vs. Inf 6 dpi	9.32e-06	-1.20703
LOC100578320_(LOC100578320)_ncRNA	Cont 6 dpi vs. Inf 6 dpi	1.34e-05	-2.01013
venom_acid_phosphatase_Acph-1_(LOC726737)	Cont 6 dpi vs. Inf 6 dpi	1.63e-05	-2.76277
LOC410428_(LOC410428)	Cont 6 dpi vs. Inf 6 dpi	2.09e-05	1.33671
glutathione_hydrolase_1_proenzyme_(LOC410096)	Cont 6 dpi vs. Inf 6 dpi	2.11e-05	1.40816
LOC100578793_(LOC100578793)_ncRNA	Cont 6 dpi vs. Inf 6 dpi	2.11e-05	1.27431
serine/threonine-protein_kinase_N_(LOC725923)	Cont 6 dpi vs. Inf 6 dpi	2.66e-05	-1.10499
LOC724536_(LOC724536)	Cont 6 dpi vs. Inf 6 dpi	3.97e-05	1.70393
LOC724909_(LOC724909)	Cont 6 dpi vs. Inf 6 dpi	3.97e-05	-1.17594
mitochondrial_amidoxime-reducing_component_1_(LOC100577026)	Cont 6 dpi vs. Inf 6 dpi	3.97e-05	1.8128
myotubularin-related_protein_2_(LOC411563)	Cont 6 dpi vs. Inf 6 dpi	3.97e-05	-1.07788
LOC726965_(LOC726965)	Cont 6 dpi vs. Inf 6 dpi	3.97e-05	-4.09719
cytosolic_10-formyltetrahydrofolate_dehydrogenase_(LOC551401)	Cont 6 dpi vs. Inf 6 dpi	3.97e-05	2.55278
probable_RNA_methyltransferase_CG11342_(LOC102653614)	Cont 6 dpi vs. Inf 6 dpi	3.97e-05	1.45662
farnesyl_pyrophosphate_synthase_(LOC726969)	Cont 6 dpi vs. Inf 6 dpi	3.97e-05	-4.04959
L-asparaginase_(LOC551548)	Cont 6 dpi vs. Inf 6 dpi	4.25e-05	1.21983
carbonic_anhydrase_2_(LOC727237)	Cont 6 dpi vs. Inf 6 dpi	4.7e-05	2.49849
caspase-3_(LOC411381)	Cont 6 dpi vs. Inf 6 dpi	4.7e-05	-1.6483
probable_cytochrome_P450_6a17_(LOC412209)	Cont 6 dpi vs. Inf 6 dpi	5.99e-05	2.08742
adenosine_deaminase_2_(LOC102656439)	Cont 6 dpi vs. Inf 6 dpi	6.4e-05	1.7139
alpha-aminoadipic_semialdehyde_synthase_mitochondrial_(LOC552130)	Cont 6 dpi vs. Inf 6 dpi	6.48e-05	1.24847
peritrophin-1_(LOC100577577)	Cont 6 dpi vs. Inf 6 dpi	6.89e-05	1.17852
aminopeptidase_N_(LOC551224)	Cont 6 dpi vs. Inf 6 dpi	7.56e-05	2.39877
high_affinity_copper_uptake_protein_1_(LOC102654496)	Cont 6 dpi vs. Inf 6 dpi	7.56e-05	4.39655
LOC102655600_(LOC102655600)_ncRNA	Cont 6 dpi vs. Inf 6 dpi	8.56e-05	1.4285
zonadhesin_(LOC102655078)	Cont 6 dpi vs. Inf 6 dpi	0.000103667	-2.34453
aminopeptidase_N_(LOC551180)	Cont 6 dpi vs. Inf 6 dpi	0.000103667	2.68936
aquaporin_(LOC551806)	Cont 6 dpi vs. Inf 6 dpi	0.000106962	-1.07645
UDP-glucose_4-epimerase_(LOC411633)	Cont 6 dpi vs. Inf 6 dpi	0.000106962	1.20569
GATA-binding_factor_C_(LOC100577332)	Cont 6 dpi vs. Inf 6 dpi	0.000108672	1.4912
LOC102653832_(LOC102653832)	Cont 6 dpi vs. Inf 6 dpi	0.00011377	-1.08035
transcription_factor_mblk-1-like_(Mblk-1)	Cont 6 dpi vs. Inf 6 dpi	0.000119754	-2.7762
organic_cation_transporter_protein_(LOC412056)	Cont 6 dpi vs. Inf 6 dpi	0.000119754	-2.1176
sphingomyelin_phosphodiesterase_1_(LOC726315)	Cont 6 dpi vs. Inf 6 dpi	0.000119754	-1.1651
trypsin-7-like_(LOC725250)	Cont 6 dpi vs. Inf 6 dpi	0.000119754	-3.38997
LOC552735_(LOC552735)	Cont 6 dpi vs. Inf 6 dpi	0.000119754	-1.3534
LOC102654405_(LOC102654405)	Cont 6 dpi vs. Inf 6 dpi	0.00012069	2.53637
alpha-tocopherol_transfer_protein-like_(LOC551761)	Cont 6 dpi vs. Inf 6 dpi	0.00012069	-2.74275
alpha-glucosidase_(Hbg3)	Cont 6 dpi vs. Inf 6 dpi	0.000132791	2.59345
cytochrome_P450_314A1_(Cyp314a1)	Cont 6 dpi vs. Inf 6 dpi	0.000132791	-1.04504
tetraspanin-31-A_(LOC551248)	Cont 6 dpi vs. Inf 6 dpi	0.000132791	-2.2206
putative_serine_protease_K12H4.7_(LOC410729)	Cont 6 dpi vs. Inf 6 dpi	0.000132791	3.16984
LOC107964278_(LOC107964278)_ncRNA	Cont 6 dpi vs. Inf 6 dpi	0.000132791	3.80634
cuticular_protein_analogous_to_peritrophins_3-C_(Cpap3-c)	Cont 6 dpi vs. Inf 6 dpi	0.000137521	-1.26327
farnesyl_pyrophosphate_synthase-like_(LOC726859)	Cont 6 dpi vs. Inf 6 dpi	0.000141561	-4.38445
LOC100578347_(LOC100578347)	Cont 6 dpi vs. Inf 6 dpi	0.000141561	3.89904
protein_lethal(2)essential_for_life_(LOC724449)	Cont 6 dpi vs. Inf 6 dpi	0.00014444	3.29906
UPF0183_protein_CG7083_(LOC409639)	Cont 6 dpi vs. Inf 6 dpi	0.000151061	-1.38629
cysteine-rich_motor_neuron_1_protein_(LOC724618)	Cont 6 dpi vs. Inf 6 dpi	0.000168504	-1.16024
tetraspanin-31-A_(LOC551248)_misc_RNA	Cont 6 dpi vs. Inf 6 dpi	0.000177302	-1.07235
leucine-rich_repeat-containing_protein_15_(LOC100576903)	Cont 6 dpi vs. Inf 6 dpi	0.000182546	-1.82403
vegetative_cell_wall_protein_gp1_(LOC726855)	Cont 6 dpi vs. Inf 6 dpi	0.000194275	1.75175
trypsin_5G1_(LOC100576637)	Cont 6 dpi vs. Inf 6 dpi	0.00019601	-3.11705
alanine--glyoxylate_aminotransferase_2-like_(LOC408817)	Cont 6 dpi vs. Inf 6 dpi	0.000224144	-2.7772
laccase_(LOC725500)	Cont 6 dpi vs. Inf 6 dpi	0.000227832	1.45378
BAI1-associated_protein_3_(LOC408914)	Cont 6 dpi vs. Inf 6 dpi	0.000233247	1.42025
tetra-peptide_repeat_homeobox_protein_1_(LOC100578625)	Cont 6 dpi vs. Inf 6 dpi	0.000244339	-2.26098
glucose_dehydrogenase_[FAD_quinone]-like_(LOC102653881)	Cont 6 dpi vs. Inf 6 dpi	0.000256217	-3.11312
putative_aminopeptidase-2_(LOC409619)	Cont 6 dpi vs. Inf 6 dpi	0.000265476	1.0436
LOC102653894_(LOC102653894)	Cont 6 dpi vs. Inf 6 dpi	0.00027672	1.8537
venom_serine_protease_34_(LOC409143)	Cont 6 dpi vs. Inf 6 dpi	0.00027672	-2.17964
glucose_oxidase_(LOC406081)	Cont 6 dpi vs. Inf 6 dpi	0.000289187	-5.52082
fatty_acyl-CoA_reductase_1_(FAR1)	Cont 6 dpi vs. Inf 6 dpi	0.000289187	-1.69686
facilitated_trehalose_transporter_Tret1_(LOC726762)	Cont 6 dpi vs. Inf 6 dpi	0.000297721	1.85809
apyrase_(LOC408474)	Cont 6 dpi vs. Inf 6 dpi	0.000351539	1.16571
LOC107964751_(LOC107964751)_ncRNA	Cont 6 dpi vs. Inf 6 dpi	0.000366535	-1.10111
fibrillin-2_(LOC724421)	Cont 6 dpi vs. Inf 6 dpi	0.000381557	1.41594
probable_ATP-dependent_RNA_helicase_ddx42_(LOC100576614)	Cont 6 dpi vs. Inf 6 dpi	0.000382803	1.0052
probable_serine/threonine-protein_kinase_dyrk2_(LOC412917)	Cont 6 dpi vs. Inf 6 dpi	0.000455453	-1.00968
probable_cytochrome_P450_6a14_(LOC107965400)	Cont 6 dpi vs. Inf 6 dpi	0.00048246	-5.06056
enolase-phosphatase_E1_(LOC100577098)	Cont 6 dpi vs. Inf 6 dpi	0.000528625	-1.65896
LOC100576878_(LOC100576878)	Cont 6 dpi vs. Inf 6 dpi	0.000566455	1.59499
mucin-2-like_(LOC113218574)	Cont 6 dpi vs. Inf 6 dpi	0.000568375	3.05394
GATA-binding_factor_A_(LOC725350)	Cont 6 dpi vs. Inf 6 dpi	0.00063209	-1.28136
protein_obstructor-E_(LOC726189)	Cont 6 dpi vs. Inf 6 dpi	0.000659035	-1.05378
LOC408320_(LOC408320)	Cont 6 dpi vs. Inf 6 dpi	0.0006693	-1.54501
LOC550984_(LOC550984)	Cont 6 dpi vs. Inf 6 dpi	0.000693233	-1.21014
cell_wall_integrity_and_stress_response_component_1_(LOC100577331)	Cont 6 dpi vs. Inf 6 dpi	0.000751648	5.25573
L-threonine_ammonia-lyase_(LOC552523)	Cont 6 dpi vs. Inf 6 dpi	0.000753878	-2.3679
LOC100578194_(LOC100578194)_ncRNA	Cont 6 dpi vs. Inf 6 dpi	0.000795884	1.42216
esterase_FE4_(LOC411223)	Cont 6 dpi vs. Inf 6 dpi	0.000808386	-1.61457
LOC100577307_(LOC100577307)_ncRNA	Cont 6 dpi vs. Inf 6 dpi	0.000815886	-4.52071
cysteine-rich_venom_protein_(LOC551597)	Cont 6 dpi vs. Inf 6 dpi	0.00081943	1.97696
LOC100578060_(LOC100578060)	Cont 6 dpi vs. Inf 6 dpi	0.000862139	-2.26061
glucose_dehydrogenase_[FAD_quinone]_(LOC100576547)	Cont 6 dpi vs. Inf 6 dpi	0.000862139	-2.37034
CUGBP_Elav-like_family_member_2_(LOC409780)6	Cont 6 dpi vs. Inf 6 dpi	0.000924409	1.99173
sodium-independent_sulfate_anion_transporter_(LOC552279)	Cont 6 dpi vs. Inf 6 dpi	0.000932984	1.23107
LOC100577513_(LOC100577513)	Cont 6 dpi vs. Inf 6 dpi	0.00093346	-1.2431
organic_cation_transporter_protein_(LOC102654777)	Cont 6 dpi vs. Inf 6 dpi	0.00095258	-1.71057
integrin_beta-nu_(LOC100576742)	Cont 6 dpi vs. Inf 6 dpi	0.000976823	1.01581
ionotropic_receptor_21a_(LOC727346)	Cont 6 dpi vs. Inf 6 dpi	0.00099141	-1.52396
coiled-coil_domain-containing_protein_85C_(LOC725125)	Cont 6 dpi vs. Inf 6 dpi	0.0010421	1.20716
dihydroceramide_fatty_acyl_2-hydroxylase_FAH2_(LOC726585)	Cont 6 dpi vs. Inf 6 dpi	0.00104657	1.33849
sodium-independent_sulfate_anion_transporter_(LOC726392)	Cont 6 dpi vs. Inf 6 dpi	0.00110243	-1.05732
nuclear_receptor-binding_factor_2_(LOC102656905)	Cont 6 dpi vs. Inf 6 dpi	0.00115579	-1.0377
sialin-like_(LOC725701)	Cont 6 dpi vs. Inf 6 dpi	0.00115595	1.14584
tryptophan_2-3-dioxygenase_(LOC410828)	Cont 6 dpi vs. Inf 6 dpi	0.00117708	1.90735
collagen_alpha-1(IV)_chain_(LOC408552)	Cont 6 dpi vs. Inf 6 dpi	0.00120533	1.06493
protein_5NUC_(LOC410539)	Cont 6 dpi vs. Inf 6 dpi	0.00130082	1.20241
LOC410456_(LOC410456)	Cont 6 dpi vs. Inf 6 dpi	0.00130912	-1.07425
anosmin-1_(LOC725366)	Cont 6 dpi vs. Inf 6 dpi	0.00132113	-1.09077
LOC102653596_(LOC102653596)	Cont 6 dpi vs. Inf 6 dpi	0.00135516	-2.02142
cytochrome_P450_6a14-like_(LOC551028)	Cont 6 dpi vs. Inf 6 dpi	0.00142048	2.99799
farnesol_dehydrogenase_(LOC725489)	Cont 6 dpi vs. Inf 6 dpi	0.00143728	2.7618
multifunctional_protein_ADE2_(LOC551966)_misc_RNA	Cont 6 dpi vs. Inf 6 dpi	0.00143952	1.85434
multifunctional_protein_ADE2_(LOC551966)	Cont 6 dpi vs. Inf 6 dpi	0.00155559	1.82996
LOC100578732_(LOC100578732)	Cont 6 dpi vs. Inf 6 dpi	0.00159242	-3.65638
monocarboxylate_transporter_9_(LOC552202)	Cont 6 dpi vs. Inf 6 dpi	0.00162364	3.33149
LOC107964594_(LOC107964594)_ncRNA	Cont 6 dpi vs. Inf 6 dpi	0.00166245	1.5589
COMM_domain-containing_protein_10_(LOC725684)	Cont 6 dpi vs. Inf 6 dpi	0.001697	-1.38927
LOC412969_(LOC412969)	Cont 6 dpi vs. Inf 6 dpi	0.00169765	1.41073
adenosine_deaminase_acting_on_RNA_(Adar)_misc_RNA	Cont 6 dpi vs. Inf 6 dpi	0.0020183	1.31478
trehalose_transporter_1_(Tret1)	Cont 6 dpi vs. Inf 6 dpi	0.00206887	-1.04859
transglutaminase_(Tg)	Cont 6 dpi vs. Inf 6 dpi	0.00207554	2.12717
UDP-sugar_transporter_UST74c_(LOC725105)_misc_RNA	Cont 6 dpi vs. Inf 6 dpi	0.00208844	1.62292
LOC100577901_(LOC100577901)	Cont 6 dpi vs. Inf 6 dpi	0.00224527	-1.16238
LOC100578584_(LOC100578584)_ncRNA	Cont 6 dpi vs. Inf 6 dpi	0.00224527	1.03375
thioredoxin_reductase_1_(Trxr-1)	Cont 6 dpi vs. Inf 6 dpi	0.00227717	1.03502
YY1-associated_factor_2_(LOC724913)	Cont 6 dpi vs. Inf 6 dpi	0.00227717	-1.07994
monocarboxylate_transporter_14_(LOC411065)	Cont 6 dpi vs. Inf 6 dpi	0.00227956	-1.03566
kynurenine/alpha-aminoadipate_aminotransferase_mitochondrial_(LOC725529)	Cont 6 dpi vs. Inf 6 dpi	0.00228293	1.04549
glucosylceramidase-like_(LOC409708)	Cont 6 dpi vs. Inf 6 dpi	0.00230292	-1.40878
LOC410449_(LOC410449)	Cont 6 dpi vs. Inf 6 dpi	0.00240549	1.21644
PI-PLC_X_domain-containing_protein_1_(LOC726934)	Cont 6 dpi vs. Inf 6 dpi	0.00241355	3.21012
LOC100577749_(LOC100577749)	Cont 6 dpi vs. Inf 6 dpi	0.00243836	-2.19165
chromatin_modification-related_protein_eaf-1_(LOC102655712)	Cont 6 dpi vs. Inf 6 dpi	0.00244375	1.30543
amphoterin-induced_protein_2-like_(LOC724651)	Cont 6 dpi vs. Inf 6 dpi	0.00251405	-1.59487
cuticular_protein_21_(CPR21)	Cont 6 dpi vs. Inf 6 dpi	0.00254369	2.57534
LOC100577303_(LOC100577303)_ncRNA	Cont 6 dpi vs. Inf 6 dpi	0.00259484	1.41425
glucose_dehydrogenase_[FAD_quinone]_(LOC552425)	Cont 6 dpi vs. Inf 6 dpi	0.00261952	-2.48491
methyl_farnesoate_epoxidase_(LOC551179)	Cont 6 dpi vs. Inf 6 dpi	0.00266977	1.0046
venom_acid_phosphatase_(Acph-1)	Cont 6 dpi vs. Inf 6 dpi	0.00270134	-1.23747
LOC102653935_(LOC102653935)	Cont 6 dpi vs. Inf 6 dpi	0.00276356	-1.61045
facilitated_trehalose_transporter_Tret1-like_(LOC102655631)	Cont 6 dpi vs. Inf 6 dpi	0.00279338	-3.39682
LOC107964769_(LOC107964769)	Cont 6 dpi vs. Inf 6 dpi	0.00286038	2.9209
probable_cytochrome_P450_6a14_(LOC725159)	Cont 6 dpi vs. Inf 6 dpi	0.00286038	1.53966
LOC107965117_(LOC107965117)_ncRNA	Cont 6 dpi vs. Inf 6 dpi	0.00286038	-1.20359
LOC107965541_(LOC107965541)_ncRNA	Cont 6 dpi vs. Inf 6 dpi	0.00293393	-1.62458
amidophosphoribosyltransferase_(LOC412619)	Cont 6 dpi vs. Inf 6 dpi	0.0029763	1.02569
LOC100578100_(LOC100578100)	Cont 6 dpi vs. Inf 6 dpi	0.00299274	2.2191
LOC107964879_(LOC107964879)_ncRNA	Cont 6 dpi vs. Inf 6 dpi	0.00299274	-3.74896
prominin-like_protein_(LOC726582)	Cont 6 dpi vs. Inf 6 dpi	0.00301434	-1.69057
LOC727522_(LOC727522)	Cont 6 dpi vs. Inf 6 dpi	0.00304882	1.47798
probable_serine/threonine-protein_kinase_DDB_G0272282_(LOC726914)	Cont 6 dpi vs. Inf 6 dpi	0.00314143	-1.15274
tyrosine-protein_kinase_transmembrane_receptor_Ror_(LOC413616)	Cont 6 dpi vs. Inf 6 dpi	0.00315408	-1.05647
phospholipase_ABHD3_(LOC551744)	Cont 6 dpi vs. Inf 6 dpi	0.00328568	1.44472
lachesin_(LOC413350)	Cont 6 dpi vs. Inf 6 dpi	0.00332457	1.72313
DNA-directed_RNA_polymerase_III_subunit_RPC1_(LOC725552)	Cont 6 dpi vs. Inf 6 dpi	0.00343757	1.16554
choline-phosphate_cytidylyltransferase_A_(LOC412303)_misc_RNA	Cont 6 dpi vs. Inf 6 dpi	0.00347569	1.08318
probable_chitinase_10_(LOC413481)	Cont 6 dpi vs. Inf 6 dpi	0.00355715	-1.14897
glucose_dehydrogenase_[FAD_quinone]_(LOC410747)	Cont 6 dpi vs. Inf 6 dpi	0.00362923	-2.53009
venom_acid_phosphatase_Acph-1_(LOC726703)	Cont 6 dpi vs. Inf 6 dpi	0.00367561	-1.08594
lysozyme_(LOC724899)	Cont 6 dpi vs. Inf 6 dpi	0.00370631	1.33151
multidrug_resistance-associated_protein_1_(LOC412217)	Cont 6 dpi vs. Inf 6 dpi	0.00388801	1.2441
LOC726671_(LOC726671)	Cont 6 dpi vs. Inf 6 dpi	0.00393964	-1.0633
protein_obstructor-E_(LOC100577576)	Cont 6 dpi vs. Inf 6 dpi	0.00394292	-1.02467
elongation_of_very_long_chain_fatty_acids_protein_1_(LOC100578829)	Cont 6 dpi vs. Inf 6 dpi	0.0039685	-1.96172
chondroitin_sulfate_synthase_1_(LOC413549)	Cont 6 dpi vs. Inf 6 dpi	0.00399293	1.04109
purine_nucleoside_phosphorylase_(LOC408299)	Cont 6 dpi vs. Inf 6 dpi	0.00402448	1.20562
probable_cytochrome_P450_304a1_(LOC724175)	Cont 6 dpi vs. Inf 6 dpi	0.0040485	-1.31107
adenylate_cyclase_3_(Ac3)	Cont 6 dpi vs. Inf 6 dpi	0.00416186	1.11246
WAS/WASL-interacting_protein_family_member_3_(LOC100577667)	Cont 6 dpi vs. Inf 6 dpi	0.00423695	2.02025
LOC408443_(LOC408443)	Cont 6 dpi vs. Inf 6 dpi	0.00423695	-1.0624
tyrosine--tRNA_ligase_mitochondrial_(LOC552025)	Cont 6 dpi vs. Inf 6 dpi	0.00428462	-1.18316
arrestin_domain-containing_protein_17_(LOC725510)	Cont 6 dpi vs. Inf 6 dpi	0.0043704	1.00449
synaptic_vesicle_glycoprotein_2B_(LOC724227)	Cont 6 dpi vs. Inf 6 dpi	0.00437759	-1.78302
synaptic_vesicle_glycoprotein_2B_(LOC726871)	Cont 6 dpi vs. Inf 6 dpi	0.0046427	-1.9334
pyrroline-5-carboxylate_reductase_2_(LOC408859)	Cont 6 dpi vs. Inf 6 dpi	0.00472309	-1.33545
LOC107964872_(LOC107964872)_ncRNA	Cont 6 dpi vs. Inf 6 dpi	0.00486011	-1.63951
LOC107965036_(LOC107965036)_ncRNA	Cont 6 dpi vs. Inf 6 dpi	0.00493683	1.40521
thioredoxin_reductase_1_(Trxr-1)_transcript_variant_1	Cont 6 dpi vs. Inf 6 dpi	0.00502495	1.73229
growth/differentiation_factor_8_(LOC102653748)	Cont 6 dpi vs. Inf 6 dpi	0.00503193	-1.36259
DNA_ligase_1-like_(LOC113219394)_misc_RNA	Cont 6 dpi vs. Inf 6 dpi	0.0050361	1.01459
leukocyte_elastase_inhibitor_(LOC100577408)	Cont 6 dpi vs. Inf 6 dpi	0.00509174	1.25289
chymotrypsin_inhibitor_(LOC725202)	Cont 6 dpi vs. Inf 6 dpi	0.00526537	-1.06975
urea_transporter_2_(LOC100576458)	Cont 6 dpi vs. Inf 6 dpi	0.00529441	-1.3164
chymotrypsin-2_(LOC409626)	Cont 6 dpi vs. Inf 6 dpi	0.0055211	1.04012
protein_quiver_(LOC100577019)	Cont 6 dpi vs. Inf 6 dpi	0.00556032	1.70774
LOC100577161_(LOC100577161)	Cont 6 dpi vs. Inf 6 dpi	0.00567148	2.10946
M-phase_inducer_phosphatase_1_(LOC726510)	Cont 6 dpi vs. Inf 6 dpi	0.00574521	-1.04127
mucin-2_(LOC410509)	Cont 6 dpi vs. Inf 6 dpi	0.00583261	-3.01693
aquaporin_AQPAe.a_(LOC725165)	Cont 6 dpi vs. Inf 6 dpi	0.00584218	1.61168
farnesyl_pyrophosphate_synthase_(LOC551910)	Cont 6 dpi vs. Inf 6 dpi	0.00584218	-4.59419
LOC100576122_(LOC100576122)_ncRNA	Cont 6 dpi vs. Inf 6 dpi	0.00630258	-1.19371
aquaporin_AQPAn.G_(LOC410915)	Cont 6 dpi vs. Inf 6 dpi	0.00637536	-1.96336
scavenger_receptor_class_B_member_1_(LOC413408)	Cont 6 dpi vs. Inf 6 dpi	0.00637611	2.007
serine-rich_protein_C215.13_(LOC100578248)	Cont 6 dpi vs. Inf 6 dpi	0.00657034	-1.21646
LOC113219297_(LOC113219297)_ncRNA	Cont 6 dpi vs. Inf 6 dpi	0.00672379	1.28033
cuticular_protein_16_(CPR16)	Cont 6 dpi vs. Inf 6 dpi	0.00677655	-1.19314
ras-related_and_estrogen-regulated_growth_inhibitor_(LOC409633)	Cont 6 dpi vs. Inf 6 dpi	0.00677931	-1.68259
cytochrome_P450_6a13-like_(LOC112939925)	Cont 6 dpi vs. Inf 6 dpi	0.0068718	1.33031
NPC_intracellular_cholesterol_transporter_2_(LOC724386)	Cont 6 dpi vs. Inf 6 dpi	0.00705865	1.09814
leucine-rich_repeat_transmembrane_protein_FLRT3_(LOC100578238)	Cont 6 dpi vs. Inf 6 dpi	0.00708358	1.71999
carboxypeptidase_B_(LOC551327)	Cont 6 dpi vs. Inf 6 dpi	0.007146	1.41055
O-acyltransferase_like_protein_(LOC411387)	Cont 6 dpi vs. Inf 6 dpi	0.00739092	3.19426
ankyrin-3_(LOC409051)2_misc_RNA	Cont 6 dpi vs. Inf 6 dpi	0.00739092	1.5432
facilitated_trehalose_transporter_Tret1_(LOC412007)	Cont 6 dpi vs. Inf 6 dpi	0.00762309	-3.27477
glucose_transporter_type_1_(LOC409933)6	Cont 6 dpi vs. Inf 6 dpi	0.00766229	-5.68473
chymotrypsin_inhibitor_(LOC100576444)	Cont 6 dpi vs. Inf 6 dpi	0.00813549	-5.59754
LOC107966105_(LOC107966105)_ncRNA	Cont 6 dpi vs. Inf 6 dpi	0.00836463	-1.06167
fez_family_zinc_finger_protein_1_(LOC100577543)	Cont 6 dpi vs. Inf 6 dpi	0.00842081	-4.06961
ninjurin-2_(LOC725225)	Cont 6 dpi vs. Inf 6 dpi	0.00849358	-3.42663
cuticular_protein_17_(CPR17)	Cont 6 dpi vs. Inf 6 dpi	0.00853483	-1.25983
cytochrome_P450_307a1_(LOC410495)	Cont 6 dpi vs. Inf 6 dpi	0.00887975	1.95992
LOC102656302_(LOC102656302)_ncRNA	Cont 6 dpi vs. Inf 6 dpi	0.00895877	-1.39477
long-chain-fatty-acid--CoA_ligase_ACSBG2_(LOC551837)	Cont 6 dpi vs. Inf 6 dpi	0.00896438	1.341
venom_dipeptidylpeptidase_IV_(LOC410337)	Cont 6 dpi vs. Inf 6 dpi	0.00907232	1.10444
putative_phosphatidate_phosphatase_(LOC724942)	Cont 6 dpi vs. Inf 6 dpi	0.00918079	1.01412
natterin-3_(LOC726292)_ncRNA	Cont 6 dpi vs. Inf 6 dpi	0.00921065	1.12601
synaptic_vesicle_glycoprotein_2C-like_(LOC724429)	Cont 6 dpi vs. Inf 6 dpi	0.00928359	2.24191
LOC113218976_(LOC113218976)_ncRNA	Cont 6 dpi vs. Inf 6 dpi	0.00928359	2.14334
LOC551572_(LOC551572)	Cont 6 dpi vs. Inf 6 dpi	0.00940959	-1.84938
cytochrome_P450_6k1_(LOC552418)	Cont 6 dpi vs. Inf 6 dpi	0.00944949	-1.21327
protein_mesh_(LOC725498)	Cont 6 dpi vs. Inf 6 dpi	0.0100372	1.64146
putative_protein_DDB_G0282133_(LOC102654520)	Cont 6 dpi vs. Inf 6 dpi	0.010208	1.96016
LOC107965483_(LOC107965483)_ncRNA	Cont 6 dpi vs. Inf 6 dpi	0.010211	2.06328
dynamin_(LOC410923)2	Cont 6 dpi vs. Inf 6 dpi	0.0103383	-1.93463
bromodomain-containing_protein_DDB_G0270170_(LOC100576198)	Cont 6 dpi vs. Inf 6 dpi	0.0105222	-1.50933
calcium_and_integrin-binding_protein_1_(LOC100578928)	Cont 6 dpi vs. Inf 6 dpi	0.010568	-1.92558
protein_lethal(2)essential_for_life_(LOC724405)	Cont 6 dpi vs. Inf 6 dpi	0.0109104	1.80806
LOC408643_(LOC408643)	Cont 6 dpi vs. Inf 6 dpi	0.0110233	-1.61109
plectin_(LOC102654184)	Cont 6 dpi vs. Inf 6 dpi	0.0113926	-4.44284
facilitated_trehalose_transporter_Tret1_(LOC552592)	Cont 6 dpi vs. Inf 6 dpi	0.0115664	-1.49199
probable_serine/threonine-protein_kinase_mps1_(LOC724281)_misc_RNA	Cont 6 dpi vs. Inf 6 dpi	0.0117567	4.26515
LOC100578341_(LOC100578341)	Cont 6 dpi vs. Inf 6 dpi	0.0120502	-1.06162
inner_centromere_protein_A_(LOC102655319)	Cont 6 dpi vs. Inf 6 dpi	0.0131819	-1.27106
GTP-binding_protein_Di-Ras2_(LOC551930)	Cont 6 dpi vs. Inf 6 dpi	0.0132966	-1.73363
ATP-binding_cassette_sub-family_C_member_Sur_(LOC410944)	Cont 6 dpi vs. Inf 6 dpi	0.0133895	-1.23315
yellow-x2_(LOC727110)	Cont 6 dpi vs. Inf 6 dpi	0.0136177	1.52052
oxidative_stress-induced_growth_inhibitor_2_(LOC413141)	Cont 6 dpi vs. Inf 6 dpi	0.0139859	1.36609
heterogeneous_nuclear_ribonucleoprotein_R_(LOC408775)9	Cont 6 dpi vs. Inf 6 dpi	0.0141464	-1.21033
mucin-1_(LOC100576170)	Cont 6 dpi vs. Inf 6 dpi	0.0142129	-1.19263
transmembrane_protease_serine_9-like_(LOC113219006)	Cont 6 dpi vs. Inf 6 dpi	0.0146208	-2.09063
LOC724749_(LOC724749)	Cont 6 dpi vs. Inf 6 dpi	0.014964	1.14428
LOC107964997_(LOC107964997)	Cont 6 dpi vs. Inf 6 dpi	0.0156946	1.25691
vesicular_glutamate_transporter_2.1_(LOC725462)	Cont 6 dpi vs. Inf 6 dpi	0.0159627	-1.35219
cholecystokinin_receptor-like_(LOC410654)	Cont 6 dpi vs. Inf 6 dpi	0.0165944	-2.4363
LOC113219407_(LOC113219407)	Cont 6 dpi vs. Inf 6 dpi	0.0165944	4.15396
LOC724626_(LOC724626)	Cont 6 dpi vs. Inf 6 dpi	0.0167767	1.39676
sodium-independent_sulfate_anion_transporter_(LOC413934)	Cont 6 dpi vs. Inf 6 dpi	0.0174625	-2.40815
LOC102656862_(LOC102656862)_ncRNA	Cont 6 dpi vs. Inf 6 dpi	0.0174625	-1.33222
LOC107964596_(LOC107964596)_ncRNA	Cont 6 dpi vs. Inf 6 dpi	0.0176399	-1.86123
LOC113218801_(LOC113218801)_ncRNA	Cont 6 dpi vs. Inf 6 dpi	0.017926	-1.30862
mutS_protein_homolog_4_(LOC726455)	Cont 6 dpi vs. Inf 6 dpi	0.0189408	1.21033
alpha-tocopherol_transfer_protein-like_(LOC408361)	Cont 6 dpi vs. Inf 6 dpi	0.0190275	1.14017
interaptin_(LOC100578382)	Cont 6 dpi vs. Inf 6 dpi	0.0194844	-1.33612
arylsulfatase_B_(LOC411657)	Cont 6 dpi vs. Inf 6 dpi	0.0195727	-2.368
homeobox_protein_orthopedia_(LOC724282)	Cont 6 dpi vs. Inf 6 dpi	0.019622	1.46539
chloride_channel_protein_2_(LOC408467)	Cont 6 dpi vs. Inf 6 dpi	0.0196367	-1.04909
T-complex_protein_11-like_protein_1_(LOC724455)1	Cont 6 dpi vs. Inf 6 dpi	0.0200534	5.08177
UDP-glucuronosyltransferase_1-3_(LOC408788)	Cont 6 dpi vs. Inf 6 dpi	0.0207317	1.19023
tyrosine--tRNA_ligase_cytoplasmic_(LOC413909)1	Cont 6 dpi vs. Inf 6 dpi	0.021322	-5.38966
LOC113218551_(LOC113218551)	Cont 6 dpi vs. Inf 6 dpi	0.0215408	1.56491
circadian_clock-controlled_protein_(LOC726981)	Cont 6 dpi vs. Inf 6 dpi	0.0216815	1.70877
membrane_metallo-endopeptidase-like_1_(LOC726421)	Cont 6 dpi vs. Inf 6 dpi	0.0219458	-1.35135
LOC724756_(LOC724756)	Cont 6 dpi vs. Inf 6 dpi	0.0226008	1.0313
facilitated_trehalose_transporter_Tret1-2_homolog_(LOC413576)	Cont 6 dpi vs. Inf 6 dpi	0.0229221	3.77222
hymenoptaecin_(LOC406142)	Cont 6 dpi vs. Inf 6 dpi	0.0232017	2.82485
neuropeptide_F_(NPF)	Cont 6 dpi vs. Inf 6 dpi	0.0232427	1.67477
aldehyde_dehydrogenase_family_3_member_B1_(LOC411822)3_misc_RNA	Cont 6 dpi vs. Inf 6 dpi	0.0234601	1.43928
LOC551991_(LOC551991)_misc_RNA	Cont 6 dpi vs. Inf 6 dpi	0.0234895	1.24923
mitochondrial_glycine_transporter_(LOC411790)	Cont 6 dpi vs. Inf 6 dpi	0.0243859	-1.06666
LOC102653751_(LOC102653751)_ncRNA	Cont 6 dpi vs. Inf 6 dpi	0.0244745	2.78323
cytochrome_P450_9e2_(LOC410492)	Cont 6 dpi vs. Inf 6 dpi	0.0253996	1.1629
mucin-19_(LOC102653655)	Cont 6 dpi vs. Inf 6 dpi	0.0255667	-1.33193
lactosylceramide_4-alpha-galactosyltransferase_(LOC102654368)_partial_mRNA	Cont 6 dpi vs. Inf 6 dpi	0.0261138	1.66112
glucose_dehydrogenase_[FAD_quinone]_(LOC551044)	Cont 6 dpi vs. Inf 6 dpi	0.0264311	-2.71913
odorant_receptor_55_(Or55)	Cont 6 dpi vs. Inf 6 dpi	0.0272651	1.86222
LOC100578444_(LOC100578444)_ncRNA	Cont 6 dpi vs. Inf 6 dpi	0.02741	-1.29267
LOC113219158_(LOC113219158)_ncRNA	Cont 6 dpi vs. Inf 6 dpi	0.0277321	2.16641
long-chain_fatty_acid_transport_protein_4_(LOC408564)	Cont 6 dpi vs. Inf 6 dpi	0.0280637	-1.00145
LOC100576132_(LOC100576132)	Cont 6 dpi vs. Inf 6 dpi	0.0280912	1.14423
UNC93-like_protein_(LOC413134)	Cont 6 dpi vs. Inf 6 dpi	0.028222	-1.22668
dynein_beta_chain_ciliary_(LOC551562)	Cont 6 dpi vs. Inf 6 dpi	0.0287968	-3.63886
flocculation_protein_FLO11_(LOC726457)	Cont 6 dpi vs. Inf 6 dpi	0.0290366	-1.11284
6-phosphofructo-2-kinase/fructose-2-6-bisphosphatase_(LOC409963)	Cont 6 dpi vs. Inf 6 dpi	0.0290366	1.06453
homeobox_protein_Nkx-2.8_(LOC725671)	Cont 6 dpi vs. Inf 6 dpi	0.0290886	1.43456
odorant_binding_protein_13_(Obp13)	Cont 6 dpi vs. Inf 6 dpi	0.0295113	-1.01372
LOC113219258_(LOC113219258)_ncRNA	Cont 6 dpi vs. Inf 6 dpi	0.0299296	1.46527
histone-lysine_N-methyltransferase_2C_(LOC411466)6	Cont 6 dpi vs. Inf 6 dpi	0.0303885	-4.56354
piezo-type_mechanosensitive_ion_channel_component_(LOC408427)2	Cont 6 dpi vs. Inf 6 dpi	0.0307349	-2.45342
cuticular_protein_12_(CPR12)	Cont 6 dpi vs. Inf 6 dpi	0.0308047	1.16506
serine/threonine-protein_kinase_tousled-like_2_(LOC551673)5	Cont 6 dpi vs. Inf 6 dpi	0.0310445	4.64305
hemicentin-2_(LOC412858)	Cont 6 dpi vs. Inf 6 dpi	0.0311267	1.16202
abaecin_(LOC406144)	Cont 6 dpi vs. Inf 6 dpi	0.0313704	1.29307
LOC100577215_(LOC100577215)_ncRNA	Cont 6 dpi vs. Inf 6 dpi	0.031452	1.03247
cAMP-specific_3'-5'-cyclic_phosphodiesterase_(LOC411288)0	Cont 6 dpi vs. Inf 6 dpi	0.0316296	-1.0013
isthmin-1_(LOC724698)	Cont 6 dpi vs. Inf 6 dpi	0.0316417	-1.14982
serine--pyruvate_aminotransferase_mitochondrial_(LOC413678)	Cont 6 dpi vs. Inf 6 dpi	0.0316417	1.62554
LOC107964964_(LOC107964964)	Cont 6 dpi vs. Inf 6 dpi	0.0325232	1.03734
LOC102654799_(LOC102654799)	Cont 6 dpi vs. Inf 6 dpi	0.0326349	-2.01066
pancreatic_triacylglycerol_lipase_(LOC409553)	Cont 6 dpi vs. Inf 6 dpi	0.0329046	-1.33834
TGF-beta_receptor_type-1_(LOC550930)	Cont 6 dpi vs. Inf 6 dpi	0.0330712	1.01088
LOC102655905_(LOC102655905)	Cont 6 dpi vs. Inf 6 dpi	0.0338195	1.14201
LOC100578156_(LOC100578156)	Cont 6 dpi vs. Inf 6 dpi	0.033856	1.89735
silk_fibroin_1_(Fibroin1)	Cont 6 dpi vs. Inf 6 dpi	0.0343648	-5.3504
acetyl-coenzyme_A_synthetase_(LOC409624)	Cont 6 dpi vs. Inf 6 dpi	0.0348083	1.13034
LOC102656472_(LOC102656472)_ncRNA	Cont 6 dpi vs. Inf 6 dpi	0.0349721	-1.94132
major_facilitator_superfamily_domain-containing_protein_6-A_(LOC725192)	Cont 6 dpi vs. Inf 6 dpi	0.0351363	-1.55159
anaphase-promoting_complex_subunit_13_(LOC102653956)	Cont 6 dpi vs. Inf 6 dpi	0.0355311	-3.67713
LOC725078_(LOC725078)	Cont 6 dpi vs. Inf 6 dpi	0.0376345	1.43585
ras-like_protein_family_member_10B_(LOC725345)	Cont 6 dpi vs. Inf 6 dpi	0.0379187	-1.35781
UDP-glucuronosyltransferase_1-1_(LOC107965199)	Cont 6 dpi vs. Inf 6 dpi	0.0382684	1.69487
LOC100576726_(LOC100576726)_ncRNA	Cont 6 dpi vs. Inf 6 dpi	0.0385024	1.58073
photoreceptor-specific_nuclear_receptor_(LOC413558)	Cont 6 dpi vs. Inf 6 dpi	0.0386965	-1.50406
LOC102653649_(LOC102653649)_ncRNA	Cont 6 dpi vs. Inf 6 dpi	0.0390392	1.09101
L-threonine_ammonia-lyase-like_(LOC409058)	Cont 6 dpi vs. Inf 6 dpi	0.0396416	-1.32367
casein_kinase_I_(LOC410831)1	Cont 6 dpi vs. Inf 6 dpi	0.0401453	4.1658
ran-binding_protein_9_(LOC107964022)	Cont 6 dpi vs. Inf 6 dpi	0.0412833	-1.46393
sodium/hydrogen_exchanger_9B1_(LOC725900)	Cont 6 dpi vs. Inf 6 dpi	0.0416481	1.72768
probable_cation-transporting_ATPase_13A3_(LOC412074)	Cont 6 dpi vs. Inf 6 dpi	0.0419455	-1.04713
hemicentin-1_(LOC725460)	Cont 6 dpi vs. Inf 6 dpi	0.0419666	1.28709
LOC102654579_(LOC102654579)	Cont 6 dpi vs. Inf 6 dpi	0.0424644	-1.53515
endoplasmic_reticulum_aminopeptidase_1_(LOC412263)	Cont 6 dpi vs. Inf 6 dpi	0.0433295	2.01263
LOC727232_(LOC727232)4	Cont 6 dpi vs. Inf 6 dpi	0.0434892	-4.33971
WD_repeat-containing_protein_63_(LOC102655268)	Cont 6 dpi vs. Inf 6 dpi	0.0449524	1.02076
odorant_binding_protein_15_(Obp15)	Cont 6 dpi vs. Inf 6 dpi	0.0452998	1.05548
pancreatic_triacylglycerol_lipase_(LOC551268)	Cont 6 dpi vs. Inf 6 dpi	0.0455276	-2.02774
neutral_ceramidase_(LOC409628)	Cont 6 dpi vs. Inf 6 dpi	0.0458708	-1.10751
silk_fibroin_2_(Fibroin2)	Cont 6 dpi vs. Inf 6 dpi	0.0460198	-5.41114
LOC100578608_(LOC100578608)_ncRNA	Cont 6 dpi vs. Inf 6 dpi	0.0462516	1.11499
dorsal-ventral_patterning_tolloid-like_protein_1_(LOC410986)	Cont 6 dpi vs. Inf 6 dpi	0.0475651	-1.23475
zinc_finger_CW-type_PWWP_domain_protein_1_(LOC100578910)	Cont 6 dpi vs. Inf 6 dpi	0.04864	-1.48083
sodium-coupled_monocarboxylate_transporter_1_(LOC410626)	Cont 6 dpi vs. Inf 6 dpi	0.048893	-1.04644
LOC113219231_(LOC113219231)_ncRNA	Cont 6 dpi vs. Inf 6 dpi	0.0498594	-1.80273
mucin-5AC_(LOC551920)	Cont 6 dpi vs. Inf 6 dpi	0.0499324	-1.07578
larval-specific_very_high_density_lipoprotein_(Vhdl)	Cont 3 dpi vs. Cont 6 dpi	1.89e-16	14.2178
beta-ureidopropionase_(LOC409250)	Cont 3 dpi vs. Cont 6 dpi	2.06e-13	7.02483
LOC411622_(LOC411622)	Cont 3 dpi vs. Cont 6 dpi	5.02e-13	-4.79543
stress_response_protein_NST1_(LOC552651)	Cont 3 dpi vs. Cont 6 dpi	6.83e-13	2.35599
pyruvate_kinase_(LOC552007)	Cont 3 dpi vs. Cont 6 dpi	1.85e-12	-1.96727
LOC100577614_(LOC100577614)	Cont 3 dpi vs. Cont 6 dpi	2.86e-12	7.26877
cilia-_and_flagella-associated_protein_251-like_(LOC107965285)	Cont 3 dpi vs. Cont 6 dpi	2.86e-12	10.4619
A-agglutinin_anchorage_subunit_(LOC724664)	Cont 3 dpi vs. Cont 6 dpi	3.48e-12	5.6522
RNA-binding_protein_33_(LOC725239)	Cont 3 dpi vs. Cont 6 dpi	3.48e-12	-4.519
phosphoglycerate_kinase_(LOC411576)	Cont 3 dpi vs. Cont 6 dpi	3.48e-12	-1.986
LOC102653832_(LOC102653832)	Cont 3 dpi vs. Cont 6 dpi	4.38e-12	9.42479
protein_lethal(2)essential_for_life_(LOC410857)	Cont 3 dpi vs. Cont 6 dpi	6.17e-12	2.88681
mitochondrial_import_inner_membrane_translocase_subunit_TIM50-C_(LOC408569)	Cont 3 dpi vs. Cont 6 dpi	7.22e-12	-1.42701
C-type_lectin_5_(CTL5)	Cont 3 dpi vs. Cont 6 dpi	7.8e-12	-5.66294
clustered_mitochondria_protein_homolog_(LOC552519)	Cont 3 dpi vs. Cont 6 dpi	7.8e-12	-2.31974
protein_croquemort_(LOC408790)	Cont 3 dpi vs. Cont 6 dpi	7.8e-12	3.07114
D-2-hydroxyglutarate_dehydrogenase_mitochondrial_(LOC726115)	Cont 3 dpi vs. Cont 6 dpi	7.8e-12	-2.26379
serine/threonine-protein_kinase_N_(LOC725923)	Cont 3 dpi vs. Cont 6 dpi	1.23e-11	2.91417
phosphoglycerate_mutase_2_(LOC552736)	Cont 3 dpi vs. Cont 6 dpi	1.49e-11	-2.00214
LOC724536_(LOC724536)	Cont 3 dpi vs. Cont 6 dpi	1.79e-11	-4.79286
LOC408494_(LOC408494)	Cont 3 dpi vs. Cont 6 dpi	1.79e-11	-6.23013
LOC102656354_(LOC102656354)	Cont 3 dpi vs. Cont 6 dpi	1.79e-11	5.23219
LOC725838_(LOC725838)	Cont 3 dpi vs. Cont 6 dpi	1.79e-11	7.09004
deoxycytidylate_deaminase_(LOC408883)	Cont 3 dpi vs. Cont 6 dpi	1.79e-11	-1.59545
sideroflexin-3_(LOC408539)	Cont 3 dpi vs. Cont 6 dpi	2.16e-11	3.27384
circadian_clock-controlled_protein_(LOC727010)	Cont 3 dpi vs. Cont 6 dpi	2.23e-11	-2.72035
insulin-like_peptide_2_(ILP-2)	Cont 3 dpi vs. Cont 6 dpi	2.3e-11	2.87856
inner_centromere_protein_A_(LOC102655319)	Cont 3 dpi vs. Cont 6 dpi	2.3e-11	-4.28913
glyceraldehyde-3-phosphate_dehydrogenase_2_(LOC410122)	Cont 3 dpi vs. Cont 6 dpi	2.3e-11	-1.63785
myoneurin_(LOC552675)	Cont 3 dpi vs. Cont 6 dpi	2.33e-11	-1.11214
dihydrolipoyllysine-residue_acetyltransferase_component_of_pyruvate_dehydrogenase_complex_mitochondrial_(LOC100576646)	Cont 3 dpi vs. Cont 6 dpi	2.37e-11	-2.32013
putative_aldehyde_dehydrogenase_family_7_member_A1_homolog_(LOC411140)	Cont 3 dpi vs. Cont 6 dpi	2.46e-11	3.09174
PRKC_apoptosis_WT1_regulator_protein_(LOC724743)	Cont 3 dpi vs. Cont 6 dpi	2.99e-11	1.6795
probable_pyruvate_dehydrogenase_E1_component_subunit_alpha_mitochondrial_(LOC551103)	Cont 3 dpi vs. Cont 6 dpi	3.05e-11	-1.55782
microsomal_glutathione_S-transferase_1_(LOC410837)	Cont 3 dpi vs. Cont 6 dpi	3.05e-11	1.52039
alpha-aminoadipic_semialdehyde_synthase_mitochondrial_(LOC552130)	Cont 3 dpi vs. Cont 6 dpi	3.75e-11	-3.28445
fatty_acid_binding_protein_(Fabp)	Cont 3 dpi vs. Cont 6 dpi	3.81e-11	2.95292
LOC100576760_(LOC100576760)	Cont 3 dpi vs. Cont 6 dpi	3.81e-11	6.65806
sodium/hydrogen_exchanger_7_(LOC552330)	Cont 3 dpi vs. Cont 6 dpi	3.81e-11	3.06498
prosaposin_(LOC408808)	Cont 3 dpi vs. Cont 6 dpi	3.81e-11	1.76179
pyruvate_dehydrogenase_(lipoamide)_beta_(PDHB)	Cont 3 dpi vs. Cont 6 dpi	3.9e-11	-2.56739
cuticular_protein_analogous_to_peritrophins_3-A_(LOC724382)	Cont 3 dpi vs. Cont 6 dpi	3.9e-11	-5.09075
beta-1-3-glucan-binding_protein_1_(LOC725832)	Cont 3 dpi vs. Cont 6 dpi	3.9e-11	6.01818
protein_l(2)37Cc_(LOC408412)	Cont 3 dpi vs. Cont 6 dpi	3.9e-11	-1.95506
SEC14-like_protein_2_(LOC552489)	Cont 3 dpi vs. Cont 6 dpi	3.9e-11	-1.77462
histone_H2A_(LOC552322)	Cont 3 dpi vs. Cont 6 dpi	3.9e-11	-1.58479
pentatricopeptide_repeat-containing_protein_2_mitochondrial_(LOC552071)	Cont 3 dpi vs. Cont 6 dpi	3.93e-11	-1.67079
pyridoxine-5'-phosphate_oxidase_(LOC409066)	Cont 3 dpi vs. Cont 6 dpi	4.25e-11	3.22516
complement_component_1_Q_subcomponent-binding_protein_mitochondrial_(LOC413762)	Cont 3 dpi vs. Cont 6 dpi	4.58e-11	-1.33422
cytochrome_c1_heme_protein_mitochondrial_(LOC413605)	Cont 3 dpi vs. Cont 6 dpi	4.68e-11	-1.53136
balbiani_ring_protein_3_(LOC100576248)	Cont 3 dpi vs. Cont 6 dpi	4.68e-11	4.55444
UPF0160_protein_MYG1_mitochondrial_(LOC551296)	Cont 3 dpi vs. Cont 6 dpi	5.2e-11	-1.40412
venom_protein_2_(LOC503505)	Cont 3 dpi vs. Cont 6 dpi	7.73e-11	2.33584
synaptic_vesicle_membrane_protein_VAT-1_homolog-like_(LOC409207)	Cont 3 dpi vs. Cont 6 dpi	8.37e-11	3.16061
D-beta-hydroxybutyrate_dehydrogenase_mitochondrial_(LOC725710)	Cont 3 dpi vs. Cont 6 dpi	8.48e-11	-3.8806
retinal_dehydrogenase_1_(LOC408559)	Cont 3 dpi vs. Cont 6 dpi	8.48e-11	3.09054
tweedle_motif_cuticular_protein_2_(LOC724398)	Cont 3 dpi vs. Cont 6 dpi	8.57e-11	-6.93523
cell_surface_glycoprotein_1_(LOC408280)	Cont 3 dpi vs. Cont 6 dpi	8.93e-11	3.79425
LOC726709_(LOC726709)	Cont 3 dpi vs. Cont 6 dpi	9.07e-11	-1.67563
28S_ribosomal_protein_S35_mitochondrial_(LOC551939)	Cont 3 dpi vs. Cont 6 dpi	9.07e-11	-1.39554
39S_ribosomal_protein_L44_mitochondrial_(LOC551321)	Cont 3 dpi vs. Cont 6 dpi	1.04e-10	-1.17188
inorganic_pyrophosphatase_(LOC100578006)	Cont 3 dpi vs. Cont 6 dpi	1.07e-10	-2.20174
lysozyme_(LOC409663)	Cont 3 dpi vs. Cont 6 dpi	1.07e-10	2.27073
serine--tRNA_ligase_(LOC102655284)	Cont 3 dpi vs. Cont 6 dpi	1.21e-10	-1.46494
probable_ATP-dependent_RNA_helicase_kurz_(LOC725837)	Cont 3 dpi vs. Cont 6 dpi	1.21e-10	-1.26448
elongation_factor_Tu_mitochondrial_(LOC408328)	Cont 3 dpi vs. Cont 6 dpi	1.23e-10	-1.26799
ATP-dependent_RNA_helicase_DDX24_(LOC726586)	Cont 3 dpi vs. Cont 6 dpi	1.35e-10	-1.2535
RNA-binding_protein_28_(LOC552112)	Cont 3 dpi vs. Cont 6 dpi	1.47e-10	-1.3922
peroxisomal_multifunctional_enzyme_type_2_(LOC409986)	Cont 3 dpi vs. Cont 6 dpi	1.56e-10	1.13841
ran-binding_protein_9_(LOC107964022)_misc_RNA	Cont 3 dpi vs. Cont 6 dpi	1.68e-10	1.39402
hexamerin_110_(Hex110)	Cont 3 dpi vs. Cont 6 dpi	1.76e-10	3.68486
mitochondrial_import_inner_membrane_translocase_subunit_Tim10_(LOC726061)	Cont 3 dpi vs. Cont 6 dpi	1.99e-10	-1.6722
chymotrypsin_inhibitor_(LOC725114)	Cont 3 dpi vs. Cont 6 dpi	2.11e-10	4.92652
LOC725122_(LOC725122)	Cont 3 dpi vs. Cont 6 dpi	2.11e-10	1.51116
H/ACA_ribonucleoprotein_complex_subunit_2-like_protein_(LOC552781)	Cont 3 dpi vs. Cont 6 dpi	2.11e-10	-1.36186
putative_sodium-coupled_neutral_amino_acid_transporter_7_(LOC727310)	Cont 3 dpi vs. Cont 6 dpi	2.17e-10	1.41689
LOC724749_(LOC724749)	Cont 3 dpi vs. Cont 6 dpi	2.2e-10	-5.09656
LOC726658_(LOC726658)	Cont 3 dpi vs. Cont 6 dpi	2.38e-10	3.84926
protein_SDA1_homolog_(LOC552280)	Cont 3 dpi vs. Cont 6 dpi	2.68e-10	-1.60616
mitochondrial_ribonuclease_P_protein_1_homolog_(LOC100577673)	Cont 3 dpi vs. Cont 6 dpi	2.77e-10	-1.31607
CCHC-type_zinc_finger_protein_CG3800_(LOC725076)	Cont 3 dpi vs. Cont 6 dpi	2.85e-10	-1.30892
methylosome_protein_50_(LOC724567)	Cont 3 dpi vs. Cont 6 dpi	2.85e-10	-1.00473
nucleolin_1_(LOC725047)	Cont 3 dpi vs. Cont 6 dpi	2.85e-10	-2.13815
AMP_deaminase_2_(LOC409444)	Cont 3 dpi vs. Cont 6 dpi	3.06e-10	1.52661
prostaglandin_E_synthase_3_(LOC552470)	Cont 3 dpi vs. Cont 6 dpi	3.06e-10	-1.23927
voltage-dependent_anion-selective_channel_(LOC551325)	Cont 3 dpi vs. Cont 6 dpi	3.13e-10	-1.0677
ADP/ATP_translocase_(Ant)	Cont 3 dpi vs. Cont 6 dpi	3.13e-10	-1.11069
eukaryotic_translation_initiation_factor_3_subunit_I_(LOC409258)	Cont 3 dpi vs. Cont 6 dpi	3.13e-10	-1.18824
protein_G12_(LOC102654781)	Cont 3 dpi vs. Cont 6 dpi	3.15e-10	-7.81074
LOC725882_(LOC725882)	Cont 3 dpi vs. Cont 6 dpi	3.31e-10	-4.29612
nascent_polypeptide-associated_complex_subunit_alpha_(LOC551157)	Cont 3 dpi vs. Cont 6 dpi	3.31e-10	-1.32866
RRP12-like_protein_(LOC727591)	Cont 3 dpi vs. Cont 6 dpi	3.46e-10	-1.39037
LOC413056_(LOC413056)	Cont 3 dpi vs. Cont 6 dpi	3.47e-10	-3.52423
apolipoprotein_D_(LOC409278)	Cont 3 dpi vs. Cont 6 dpi	4.02e-10	2.34198
sphingomyelin_phosphodiesterase_1_(LOC726315)	Cont 3 dpi vs. Cont 6 dpi	4.05e-10	3.77036
diphthine_methyl_ester_synthase_(LOC412557)	Cont 3 dpi vs. Cont 6 dpi	4.2e-10	-1.12553
glycogen_[starch]_synthase_(LOC552328)	Cont 3 dpi vs. Cont 6 dpi	4.42e-10	-1.33005
plasminogen_activator_inhibitor_1_RNA-binding_protein_(LOC409410)	Cont 3 dpi vs. Cont 6 dpi	4.47e-10	-1.55211
islet_cell_autoantigen_1_(LOC409351)	Cont 3 dpi vs. Cont 6 dpi	4.47e-10	1.62677
dihydrolipoyl_dehydrogenase_mitochondrial_(LOC551039)	Cont 3 dpi vs. Cont 6 dpi	4.47e-10	-2.00227
nucleolar_protein_56_(LOC100578005)	Cont 3 dpi vs. Cont 6 dpi	4.58e-10	-1.66901
pseudouridylate_synthase_7_homolog_(LOC102654640)	Cont 3 dpi vs. Cont 6 dpi	4.58e-10	-1.37521
LOC409465_(LOC409465)	Cont 3 dpi vs. Cont 6 dpi	4.75e-10	1.86261
solute_carrier_family_25_member_40_(LOC551301)	Cont 3 dpi vs. Cont 6 dpi	4.89e-10	-1.6727
alpha-2-macroglobulin-like_protein_1_(LOC408926)	Cont 3 dpi vs. Cont 6 dpi	4.89e-10	1.73621
bifunctional_3'-phosphoadenosine_5'-phosphosulfate_synthase_2_(LOC413048)	Cont 3 dpi vs. Cont 6 dpi	5.04e-10	-2.65244
calmodulin_(LOC408690)	Cont 3 dpi vs. Cont 6 dpi	5.05e-10	4.02001
lipoyltransferase_1_mitochondrial_(LOC551712)	Cont 3 dpi vs. Cont 6 dpi	5.06e-10	2.18111
huntingtin-interacting_protein_K_(LOC552553)	Cont 3 dpi vs. Cont 6 dpi	5.21e-10	-1.48992
28S_ribosomal_protein_S27_mitochondrial_(LOC726673)	Cont 3 dpi vs. Cont 6 dpi	5.71e-10	-1.3557
vacuolar-sorting_protein_SNF8_(LOC410869)	Cont 3 dpi vs. Cont 6 dpi	5.71e-10	1.33946
apidaecin_1_(Apid1)	Cont 3 dpi vs. Cont 6 dpi	5.73e-10	12.356
trypsin-7-like_(LOC725250)	Cont 3 dpi vs. Cont 6 dpi	6e-10	10.0618
ruvB-like_2_(LOC726816)	Cont 3 dpi vs. Cont 6 dpi	6.05e-10	-1.62707
transferrin_1_(Tsf1)	Cont 3 dpi vs. Cont 6 dpi	6.42e-10	4.43541
H/ACA_ribonucleoprotein_complex_subunit_4_(LOC413805)	Cont 3 dpi vs. Cont 6 dpi	6.42e-10	-2.24407
methionine-R-sulfoxide_reductase_B1_(LOC724494)	Cont 3 dpi vs. Cont 6 dpi	6.67e-10	-2.2835
transcription_factor_BTF3_homolog_4_(LOC726620)	Cont 3 dpi vs. Cont 6 dpi	6.67e-10	-1.42151
inosine-5'-monophosphate_dehydrogenase_1b_(LOC550673)	Cont 3 dpi vs. Cont 6 dpi	6.73e-10	-2.02673
uridine_phosphorylase_1_(LOC411599)	Cont 3 dpi vs. Cont 6 dpi	6.84e-10	4.23255
long-chain_fatty_acid_transport_protein_4_(LOC408920)	Cont 3 dpi vs. Cont 6 dpi	6.84e-10	1.77447
UDP-glucose_4-epimerase_(LOC411633)	Cont 3 dpi vs. Cont 6 dpi	7.25e-10	-2.62332
mitochondrial_cytochrome_C_(CytC)	Cont 3 dpi vs. Cont 6 dpi	7.28e-10	-3.53728
mitochondrial_pyruvate_carrier_1_(LOC411677)	Cont 3 dpi vs. Cont 6 dpi	7.28e-10	-1.42118
mitochondrial_import_inner_membrane_translocase_subunit_Tim8_(LOC726498)	Cont 3 dpi vs. Cont 6 dpi	7.38e-10	-2.02409
nucleoredoxin_(LOC100576333)	Cont 3 dpi vs. Cont 6 dpi	7.38e-10	1.74388
39S_ribosomal_protein_L51_mitochondrial_(LOC724263)	Cont 3 dpi vs. Cont 6 dpi	7.38e-10	-1.20891
protein_similar_(LOC408852)	Cont 3 dpi vs. Cont 6 dpi	7.38e-10	-1.76596
39S_ribosomal_protein_L39_mitochondrial_(LOC113218524)	Cont 3 dpi vs. Cont 6 dpi	7.51e-10	-1.18378
NADH_dehydrogenase_[ubiquinone]_1_alpha_subcomplex_subunit_10_mitochondrial_(LOC413340)	Cont 3 dpi vs. Cont 6 dpi	7.91e-10	-1.15371
ATPase_family_AAA_domain-containing_protein_3A_homolog_(LOC551329)	Cont 3 dpi vs. Cont 6 dpi	7.93e-10	-3.01963
programmed_cell_death_protein_2_(LOC724151)	Cont 3 dpi vs. Cont 6 dpi	8.09e-10	-1.29063
mitochondrial_amidoxime-reducing_component_1_(LOC100577026)	Cont 3 dpi vs. Cont 6 dpi	8.21e-10	-3.44631
glutamate--cysteine_ligase_regulatory_subunit_(LOC413735)	Cont 3 dpi vs. Cont 6 dpi	8.21e-10	-1.51293
HMG_box_transcription_factor_BBX_(LOC551787)	Cont 3 dpi vs. Cont 6 dpi	8.22e-10	1.70972
microtubule-associated_protein_futsch-like_(LOC102655072)	Cont 3 dpi vs. Cont 6 dpi	8.35e-10	-2.30603
beta-hexosaminidase_subunit_beta_(LOC726818)	Cont 3 dpi vs. Cont 6 dpi	8.48e-10	-2.07087
39S_ribosomal_protein_L35_mitochondrial_(LOC725659)	Cont 3 dpi vs. Cont 6 dpi	8.63e-10	-1.13245
heat_shock_protein_75_kDa_mitochondrial_(LOC550968)	Cont 3 dpi vs. Cont 6 dpi	8.92e-10	-1.53578
mitochondrial_inner_membrane_protein_OXA1L_(LOC408349)	Cont 3 dpi vs. Cont 6 dpi	9.1e-10	-1.0786
phosphate_carrier_protein_mitochondrial_(LOC413517)	Cont 3 dpi vs. Cont 6 dpi	9.27e-10	-1.35645
zinc_finger_CCHC_domain-containing_protein_4_(LOC102653759)	Cont 3 dpi vs. Cont 6 dpi	9.38e-10	-1.20373
BCL2/adenovirus_E1B_19_kDa_protein-interacting_protein_3_(LOC409667)	Cont 3 dpi vs. Cont 6 dpi	9.9e-10	1.91844
L-threonine_ammonia-lyase_(LOC552523)	Cont 3 dpi vs. Cont 6 dpi	1.01e-09	6.00081
cysteine-rich_motor_neuron_1_protein_(LOC724618)	Cont 3 dpi vs. Cont 6 dpi	1.06e-09	2.57553
1-acyl-sn-glycerol-3-phosphate_acyltransferase_alpha_(LOC724995)	Cont 3 dpi vs. Cont 6 dpi	1.06e-09	2.83023
rRNA_2'-O-methyltransferase_fibrillarin_(LOC551992)	Cont 3 dpi vs. Cont 6 dpi	1.06e-09	-1.96937
nucleolar_protein_16_(LOC552214)	Cont 3 dpi vs. Cont 6 dpi	1.08e-09	-1.18876
juvenile_hormone_acid_O-methyltransferase_(LOC724216)	Cont 3 dpi vs. Cont 6 dpi	1.09e-09	5.38523
estrogen_sulfotransferase_(LOC412996)	Cont 3 dpi vs. Cont 6 dpi	1.09e-09	-5.06796
25S_rRNA_(cytosine-C(5))-methyltransferase_nop2_(LOC726212)	Cont 3 dpi vs. Cont 6 dpi	1.12e-09	-1.63974
WD_repeat-containing_protein_3_(LOC552439)	Cont 3 dpi vs. Cont 6 dpi	1.16e-09	-1.10145
probable_multidrug_resistance-associated_protein_lethal(2)03659_(LOC410269)	Cont 3 dpi vs. Cont 6 dpi	1.18e-09	-1.56313
60S_ribosomal_protein_L3_(LOC552445)	Cont 3 dpi vs. Cont 6 dpi	1.18e-09	-1.42947
multidrug_resistance-associated_protein_4_(LOC413959)	Cont 3 dpi vs. Cont 6 dpi	1.28e-09	-1.78389
eukaryotic_translation_initiation_factor_4E-binding_protein_Mextli_(LOC409396)	Cont 3 dpi vs. Cont 6 dpi	1.3e-09	1.34365
carboxylesterase_(LOC726134)	Cont 3 dpi vs. Cont 6 dpi	1.35e-09	-2.52161
glycine_cleavage_system_H_protein_mitochondrial_(LOC113219111)	Cont 3 dpi vs. Cont 6 dpi	1.35e-09	-1.65585
prohibitin-2_(LOC551944)	Cont 3 dpi vs. Cont 6 dpi	1.39e-09	-1.20249
lactoylglutathione_lyase_(LOC724808)	Cont 3 dpi vs. Cont 6 dpi	1.42e-09	-1.41209
clavesin-2_(LOC408596)	Cont 3 dpi vs. Cont 6 dpi	1.43e-09	-3.92653
peroxisomal_membrane_protein_PEX13_(LOC727257)	Cont 3 dpi vs. Cont 6 dpi	1.43e-09	1.15138
malate_dehydrogenase_mitochondrial_(LOC408950)	Cont 3 dpi vs. Cont 6 dpi	1.43e-09	-1.48629
eukaryotic_translation_initiation_factor_4E_type_3-A_(LOC409079)	Cont 3 dpi vs. Cont 6 dpi	1.43e-09	1.37366
pleckstrin_homology_domain-containing_family_M_member_2_(LOC413802)	Cont 3 dpi vs. Cont 6 dpi	1.43e-09	3.92365
eukaryotic_translation_initiation_factor_5A_(LOC552572)	Cont 3 dpi vs. Cont 6 dpi	1.44e-09	-1.3656
guanine_nucleotide-binding_protein-like_3_homolog_(LOC724161)	Cont 3 dpi vs. Cont 6 dpi	1.44e-09	-1.05879
mitochondrial_basic_amino_acids_transporter_(LOC725922)	Cont 3 dpi vs. Cont 6 dpi	1.44e-09	4.3734
coiled-coil_domain-containing_protein_58_(LOC725961)	Cont 3 dpi vs. Cont 6 dpi	1.44e-09	-1.4447
sodium-independent_sulfate_anion_transporter_(LOC410507)	Cont 3 dpi vs. Cont 6 dpi	1.44e-09	3.14655
probable_ATP-dependent_RNA_helicase_ddx42_(LOC100576614)	Cont 3 dpi vs. Cont 6 dpi	1.44e-09	-2.18505
F-box/WD_repeat-containing_protein_9_(LOC408843)	Cont 3 dpi vs. Cont 6 dpi	1.44e-09	1.02687
probable_RNA-binding_protein_19_(LOC552231)	Cont 3 dpi vs. Cont 6 dpi	1.46e-09	-1.17361
eukaryotic_translation_initiation_factor_3_subunit_C_(LOC551184)	Cont 3 dpi vs. Cont 6 dpi	1.48e-09	-1.01055
methyl_farnesoate_epoxidase_(LOC551632)	Cont 3 dpi vs. Cont 6 dpi	1.5e-09	-2.52259
ESF1_homolog_(LOC724119)	Cont 3 dpi vs. Cont 6 dpi	1.5e-09	-1.09631
ATP-citrate_synthase_(LOC550686)	Cont 3 dpi vs. Cont 6 dpi	1.6e-09	-2.87971
enolase_(LOC552678)	Cont 3 dpi vs. Cont 6 dpi	1.6e-09	-1.36818
MD-2-related_lipid-recognition_protein_(LOC409187)	Cont 3 dpi vs. Cont 6 dpi	1.6e-09	-3.17597
chymotrypsin_inhibitor_(LOC725380)	Cont 3 dpi vs. Cont 6 dpi	1.62e-09	2.55078
mitochondrial_import_inner_membrane_translocase_subunit_Tim23_(LOC552727)	Cont 3 dpi vs. Cont 6 dpi	1.68e-09	-1.14748
heat_shock_protein_cognate_5_(Hsc70-5)	Cont 3 dpi vs. Cont 6 dpi	1.68e-09	-1.599
nose_resistant_to_fluoxetine_protein_6_(LOC412295)	Cont 3 dpi vs. Cont 6 dpi	1.68e-09	-3.62282
60S_ribosomal_protein_L5_(LOC552241)	Cont 3 dpi vs. Cont 6 dpi	1.68e-09	-1.16431
putative_ATPase_N2B_(LOC552015)	Cont 3 dpi vs. Cont 6 dpi	1.7e-09	-1.80048
mRNA_turnover_protein_4_homolog_(LOC410200)	Cont 3 dpi vs. Cont 6 dpi	1.7e-09	-1.53331
LOC726972_(LOC726972)	Cont 3 dpi vs. Cont 6 dpi	1.71e-09	1.78456
LOC408789_(LOC408789)	Cont 3 dpi vs. Cont 6 dpi	1.71e-09	2.01646
mitochondrial_import_receptor_subunit_TOM22_homolog_(LOC409500)	Cont 3 dpi vs. Cont 6 dpi	1.8e-09	-1.09391
major_facilitator_superfamily_domain-containing_protein_1_(LOC408634)	Cont 3 dpi vs. Cont 6 dpi	1.87e-09	1.05819
probable_ATP-dependent_RNA_helicase_DDX27_(LOC726537)	Cont 3 dpi vs. Cont 6 dpi	1.94e-09	-1.38774
putative_serine_protease_K12H4.7_(LOC411889)	Cont 3 dpi vs. Cont 6 dpi	1.95e-09	1.12529
LOC726879_(LOC726879)	Cont 3 dpi vs. Cont 6 dpi	1.95e-09	-2.89564
hexamerin_70c_(Hex70c)	Cont 3 dpi vs. Cont 6 dpi	1.95e-09	4.62851
keratin-associated_protein_19-2_(LOC107965005)	Cont 3 dpi vs. Cont 6 dpi	1.95e-09	2.88443
probable_rRNA-processing_protein_EBP2_homolog_(LOC726028)	Cont 3 dpi vs. Cont 6 dpi	1.96e-09	-1.83836
peptidyl-prolyl_cis-trans_isomerase-like_1_(LOC727378)	Cont 3 dpi vs. Cont 6 dpi	1.96e-09	-1.52252
LOC725046_(LOC725046)	Cont 3 dpi vs. Cont 6 dpi	1.96e-09	-2.53402
cytochrome_P450_314A1_(Cyp314a1)	Cont 3 dpi vs. Cont 6 dpi	2.01e-09	2.13249
nucleolar_protein_12_(LOC724372)	Cont 3 dpi vs. Cont 6 dpi	2.01e-09	-1.68408
queuine_tRNA-ribosyltransferase_accessory_subunit_2_(LOC410295)	Cont 3 dpi vs. Cont 6 dpi	2.01e-09	-1.87685
39S_ribosomal_protein_L38_mitochondrial_(LOC410727)	Cont 3 dpi vs. Cont 6 dpi	2.07e-09	-1.49579
methyltransferase-like_protein_5_(LOC726163)	Cont 3 dpi vs. Cont 6 dpi	2.07e-09	2.78152
acyl-CoA_Delta(11)_desaturase_(LOC551527)	Cont 3 dpi vs. Cont 6 dpi	2.13e-09	-3.29619
cytochrome_c_oxidase_subunit_5B_mitochondrial_(LOC552610)	Cont 3 dpi vs. Cont 6 dpi	2.13e-09	-1.16883
N-alpha-acetyltransferase_15_NatA_auxiliary_subunit_(LOC411163)	Cont 3 dpi vs. Cont 6 dpi	2.14e-09	-1.60753
probable_citrate_synthase_2_mitochondrial_(LOC410059)	Cont 3 dpi vs. Cont 6 dpi	2.22e-09	-1.58172
TOX_high_mobility_group_box_family_member_3-like_(LOC107965368)	Cont 3 dpi vs. Cont 6 dpi	2.22e-09	-5.41068
clavesin-2_(LOC551703)	Cont 3 dpi vs. Cont 6 dpi	2.24e-09	-2.26899
oocyte_zinc_finger_protein_XlCOF8.4_(LOC100576307)	Cont 3 dpi vs. Cont 6 dpi	2.25e-09	4.90796
leucine-rich_repeat-containing_protein_57_(LOC726043)	Cont 3 dpi vs. Cont 6 dpi	2.33e-09	1.28284
60S_ribosomal_protein_L7a_(LOC409528)	Cont 3 dpi vs. Cont 6 dpi	2.37e-09	-1.07325
cell_growth-regulating_nucleolar_protein_(LOC551406)	Cont 3 dpi vs. Cont 6 dpi	2.37e-09	-1.64054
estradiol_17-beta-dehydrogenase_8_(LOC552493)	Cont 3 dpi vs. Cont 6 dpi	2.39e-09	-2.12167
clotting_factor_B_(LOC725627)_partial_mRNA	Cont 3 dpi vs. Cont 6 dpi	2.39e-09	-3.45711
ribosome_biogenesis_protein_NSA2_homolog_(LOC107963962)	Cont 3 dpi vs. Cont 6 dpi	2.45e-09	-1.23137
protein_preli-like_(LOC408511)	Cont 3 dpi vs. Cont 6 dpi	2.47e-09	-1.02954
elongation_factor_1-beta'_(LOC552649)	Cont 3 dpi vs. Cont 6 dpi	2.51e-09	-1.2344
pancreatic_lipase-related_protein_2-like_(LOC726880)	Cont 3 dpi vs. Cont 6 dpi	2.55e-09	3.29549
WD_repeat-containing_protein_43_(LOC409353)	Cont 3 dpi vs. Cont 6 dpi	2.58e-09	-1.42143
mitochondrial_import_inner_membrane_translocase_subunit_Tim13_(LOC725705)	Cont 3 dpi vs. Cont 6 dpi	2.64e-09	-1.98473
LOC724909_(LOC724909)	Cont 3 dpi vs. Cont 6 dpi	2.66e-09	1.99088
trifunctional_purine_biosynthetic_protein_adenosine-3_(LOC100577675)	Cont 3 dpi vs. Cont 6 dpi	2.66e-09	2.07659
glutathione_synthetase_(LOC412610)	Cont 3 dpi vs. Cont 6 dpi	2.66e-09	-1.1195
eukaryotic_translation_initiation_factor_3_subunit_F-like_(LOC727164)	Cont 3 dpi vs. Cont 6 dpi	2.67e-09	-5.86147
ribosome_biogenesis_regulatory_protein_homolog_(LOC411192)	Cont 3 dpi vs. Cont 6 dpi	2.96e-09	-1.98424
succinate_dehydrogenase_[ubiquinone]_flavoprotein_subunit_mitochondrial_(LOC550667)	Cont 3 dpi vs. Cont 6 dpi	2.98e-09	-1.46041
periodic_tryptophan_protein_2_homolog_(LOC551087)	Cont 3 dpi vs. Cont 6 dpi	2.98e-09	-1.17101
protein_zer-1_homolog_(LOC725599)	Cont 3 dpi vs. Cont 6 dpi	2.99e-09	1.18076
putative_tricarboxylate_transport_protein_mitochondrial_(LOC412678)	Cont 3 dpi vs. Cont 6 dpi	2.99e-09	-1.63409
protein_MAK16_homolog_A_(LOC551383)	Cont 3 dpi vs. Cont 6 dpi	2.99e-09	-1.74138
myeloperoxidase_(LOC413054)_partial_mRNA	Cont 3 dpi vs. Cont 6 dpi	3.09e-09	-1.95227
cytoplasmic_tRNA_2-thiolation_protein_1_(LOC413889)	Cont 3 dpi vs. Cont 6 dpi	3.14e-09	-1.15624
CDP-diacylglycerol--inositol_3-phosphatidyltransferase_(LOC411408)	Cont 3 dpi vs. Cont 6 dpi	3.2e-09	1.23171
28S_ribosomal_protein_S36_mitochondrial_(LOC725980)	Cont 3 dpi vs. Cont 6 dpi	3.32e-09	-1.46359
ribosome_biogenesis_protein_WDR12_homolog_(LOC413404)	Cont 3 dpi vs. Cont 6 dpi	3.32e-09	-1.24396
pro-resilin-like_(LOC725019)	Cont 3 dpi vs. Cont 6 dpi	3.35e-09	-5.00086
chemosensory_protein_2_(CSP2)	Cont 3 dpi vs. Cont 6 dpi	3.72e-09	-3.9836
amyloid-beta-like_protein_(LOC551733)	Cont 3 dpi vs. Cont 6 dpi	3.81e-09	1.22972
DNA-directed_RNA_polymerase_III_subunit_RPC8_(LOC411191)	Cont 3 dpi vs. Cont 6 dpi	3.91e-09	-1.58092
THO_complex_subunit_4_(LOC725396)	Cont 3 dpi vs. Cont 6 dpi	3.92e-09	-1.09037
leucine-rich_melanocyte_differentiation-associated_protein_(LOC725390)	Cont 3 dpi vs. Cont 6 dpi	3.92e-09	1.54101
tubulin_beta_chain_(LOC410559)	Cont 3 dpi vs. Cont 6 dpi	3.92e-09	-3.94961
glycine-rich_cuticle_protein_(Grp)	Cont 3 dpi vs. Cont 6 dpi	4e-09	-7.90224
LOC725823_(LOC725823)	Cont 3 dpi vs. Cont 6 dpi	4e-09	-8.1484
cuticular_protein_2_(CPR2)	Cont 3 dpi vs. Cont 6 dpi	4.02e-09	-6.4296
WASH_complex_subunit_3_(LOC726132)	Cont 3 dpi vs. Cont 6 dpi	4.29e-09	1.16488
protein_lethal(2)essential_for_life_(LOC724488)	Cont 3 dpi vs. Cont 6 dpi	4.29e-09	3.65131
CD63_antigen_(LOC552721)	Cont 3 dpi vs. Cont 6 dpi	4.29e-09	1.5498
ATP_synthase_mitochondrial_F1_complex_assembly_factor_1_(LOC113219283)	Cont 3 dpi vs. Cont 6 dpi	4.3e-09	-1.12876
cadherin-23_(LOC410368)	Cont 3 dpi vs. Cont 6 dpi	4.36e-09	-2.05998
6-phosphogluconate_dehydrogenase_decarboxylating_(LOC552712)	Cont 3 dpi vs. Cont 6 dpi	4.39e-09	-1.35223
mitochondrial_import_inner_membrane_translocase_subunit_Tim16_(LOC102655673)	Cont 3 dpi vs. Cont 6 dpi	4.45e-09	-1.12098
replication_factor_C_subunit_3_(LOC551990)	Cont 3 dpi vs. Cont 6 dpi	4.5e-09	-1.32471
nucleolar_protein_58_(LOC413935)	Cont 3 dpi vs. Cont 6 dpi	4.55e-09	-1.81473
NHP2-like_protein_1_(LOC102655272)	Cont 3 dpi vs. Cont 6 dpi	4.61e-09	-1.49077
growth/differentiation_factor_8_(LOC102653748)	Cont 3 dpi vs. Cont 6 dpi	4.7e-09	5.54286
probable_ATP-dependent_RNA_helicase_DDX10_(LOC725642)	Cont 3 dpi vs. Cont 6 dpi	4.74e-09	-1.28536
tetra-peptide_repeat_homeobox_protein_1_(LOC100576418)	Cont 3 dpi vs. Cont 6 dpi	4.75e-09	-4.45173
guanine_deaminase_(LOC727293)	Cont 3 dpi vs. Cont 6 dpi	4.86e-09	-1.65024
LOC113219054_(LOC113219054)	Cont 3 dpi vs. Cont 6 dpi	4.93e-09	-3.88622
peroxidase_(LOC551544)	Cont 3 dpi vs. Cont 6 dpi	5.03e-09	9.47415
endothelial_zinc_finger_protein_induced_by_tumor_necrosis_factor_alpha_(LOC725254)	Cont 3 dpi vs. Cont 6 dpi	5.18e-09	3.93961
RNA_pseudouridylate_synthase_domain-containing_protein_2_(LOC410341)	Cont 3 dpi vs. Cont 6 dpi	5.2e-09	-1.31195
KRR1_small_subunit_processome_component_homolog_(LOC102654312)	Cont 3 dpi vs. Cont 6 dpi	5.29e-09	-1.74581
ribosome-recycling_factor_mitochondrial_(LOC411482)	Cont 3 dpi vs. Cont 6 dpi	5.44e-09	-1.10351
PQ-loop_repeat-containing_protein_1_(LOC552383)	Cont 3 dpi vs. Cont 6 dpi	5.45e-09	1.21388
transcriptional_regulator_Myc-B_(LOC100576392)	Cont 3 dpi vs. Cont 6 dpi	5.52e-09	-1.89484
phosphoglucomutase_(LOC411897)	Cont 3 dpi vs. Cont 6 dpi	5.58e-09	-1.68379
histidine--tRNA_ligase_cytoplasmic_(LOC410806)	Cont 3 dpi vs. Cont 6 dpi	5.75e-09	-1.29454
coiled-coil_domain-containing_protein_25_(LOC551148)	Cont 3 dpi vs. Cont 6 dpi	5.75e-09	-1.19507
beta-glucuronidase_(LOC409814)	Cont 3 dpi vs. Cont 6 dpi	5.76e-09	-2.18078
LOC724177_(LOC724177)	Cont 3 dpi vs. Cont 6 dpi	5.79e-09	2.27424
sodium/potassium/calcium_exchanger_3_(LOC412316)	Cont 3 dpi vs. Cont 6 dpi	5.83e-09	-1.42774
protein_hu-li_tai_shao_(LOC409713)_misc_RNA	Cont 3 dpi vs. Cont 6 dpi	5.83e-09	-2.16564
probable_39S_ribosomal_protein_L24_mitochondrial_(LOC408675)	Cont 3 dpi vs. Cont 6 dpi	5.94e-09	-1.15481
protein_singed_wings_2_(LOC100578716)	Cont 3 dpi vs. Cont 6 dpi	5.94e-09	2.0233
fibroin_heavy_chain_(LOC726750)	Cont 3 dpi vs. Cont 6 dpi	5.97e-09	3.88544
28S_ribosomal_protein_S17_mitochondrial_(LOC551158)	Cont 3 dpi vs. Cont 6 dpi	6e-09	-1.0581
zinc_finger_protein_593_homolog_(LOC724352)	Cont 3 dpi vs. Cont 6 dpi	6.09e-09	-1.41513
replication_factor_C_subunit_1_(LOC413807)	Cont 3 dpi vs. Cont 6 dpi	6.15e-09	-1.00374
39S_ribosomal_protein_L22_mitochondrial_(LOC413121)	Cont 3 dpi vs. Cont 6 dpi	6.15e-09	-1.02891
mitochondrial_proton/calcium_exchanger_protein_(LOC551843)	Cont 3 dpi vs. Cont 6 dpi	6.27e-09	-1.04094
myb-binding_protein_1A_(LOC725618)	Cont 3 dpi vs. Cont 6 dpi	6.44e-09	-1.09444
probable_hydroxyacid-oxoacid_transhydrogenase_mitochondrial_(LOC100577856)	Cont 3 dpi vs. Cont 6 dpi	6.44e-09	-1.67303
bifunctional_glutamate/proline--tRNA_ligase_(LOC725395)	Cont 3 dpi vs. Cont 6 dpi	6.67e-09	-1.09149
LOC726864_(LOC726864)	Cont 3 dpi vs. Cont 6 dpi	6.86e-09	-4.19273
LOC412149_(LOC412149)	Cont 3 dpi vs. Cont 6 dpi	6.86e-09	1.09581
nucleolar_complex_protein_2_homolog_(LOC413591)	Cont 3 dpi vs. Cont 6 dpi	7.02e-09	-1.63186
alkaline_phosphatase_(LOC410530)	Cont 3 dpi vs. Cont 6 dpi	7.1e-09	-1.17226
LOC724921_(LOC724921)	Cont 3 dpi vs. Cont 6 dpi	7.31e-09	2.11596
maltase_A2_(LOC409452)	Cont 3 dpi vs. Cont 6 dpi	7.31e-09	1.52967
U6_snRNA-associated_Sm-like_protein_LSm3_(LOC725401)	Cont 3 dpi vs. Cont 6 dpi	7.59e-09	-1.01886
microtubule-associated_protein_Jupiter_(LOC551257)	Cont 3 dpi vs. Cont 6 dpi	7.59e-09	1.51136
LOC413386_(LOC413386)	Cont 3 dpi vs. Cont 6 dpi	7.72e-09	-3.11165
beta-1-4-N-acetylgalactosaminyltransferase_bre-4_(LOC411365)	Cont 3 dpi vs. Cont 6 dpi	7.72e-09	2.2057
transmembrane_7_superfamily_member_3_(LOC408886)	Cont 3 dpi vs. Cont 6 dpi	7.76e-09	1.68868
putative_vacuolar_protein_sorting-associated_protein_TDA6_(LOC551525)	Cont 3 dpi vs. Cont 6 dpi	8.13e-09	-3.01533
adenosylhomocysteinase_(LOC408368)	Cont 3 dpi vs. Cont 6 dpi	8.18e-09	-1.08923
E3_ubiquitin-protein_ligase_parkin_(LOC412975)	Cont 3 dpi vs. Cont 6 dpi	8.18e-09	1.15451
peptidoglycan_recognition_protein_S2_(Pgrp-s2)	Cont 3 dpi vs. Cont 6 dpi	8.22e-09	4.54879
LOC409598_(LOC409598)	Cont 3 dpi vs. Cont 6 dpi	8.24e-09	-3.09612
dihydrolipoyllysine-residue_acetyltransferase_component_of_pyruvate_dehydrogenase_complex_mitochondrial_(LOC551631)	Cont 3 dpi vs. Cont 6 dpi	8.24e-09	-1.78902
probable_tRNA_N6-adenosine_threonylcarbamoyltransferase_mitochondrial_(LOC413534)	Cont 3 dpi vs. Cont 6 dpi	8.36e-09	-1.21825
protein_shifted_(LOC552805)	Cont 3 dpi vs. Cont 6 dpi	8.44e-09	1.35674
putative_aminopeptidase-2_(LOC409619)	Cont 3 dpi vs. Cont 6 dpi	8.54e-09	-2.08873
WD_repeat-containing_protein_26_(LOC724976)	Cont 3 dpi vs. Cont 6 dpi	8.54e-09	1.13015
odorant_binding_protein_13_(Obp13)	Cont 3 dpi vs. Cont 6 dpi	8.64e-09	7.83894
sorbin_and_SH3_domain-containing_protein_1_(LOC409655)4	Cont 3 dpi vs. Cont 6 dpi	8.84e-09	2.5097
probable_ATP-dependent_RNA_helicase_DDX56_(LOC408371)	Cont 3 dpi vs. Cont 6 dpi	9.07e-09	-1.03399
leupaxin_(LOC551919)	Cont 3 dpi vs. Cont 6 dpi	9.26e-09	1.26903
LOC551596_(LOC551596)	Cont 3 dpi vs. Cont 6 dpi	9.26e-09	-1.02645
DNA_ligase_3_(LOC413086)	Cont 3 dpi vs. Cont 6 dpi	9.39e-09	2.64186
tubulin_polyglutamylase_TTLL4_(LOC413213)	Cont 3 dpi vs. Cont 6 dpi	9.53e-09	-1.36453
protein_trapped_in_endoderm-1_(LOC725008)	Cont 3 dpi vs. Cont 6 dpi	9.55e-09	1.72599
integrin_beta-nu_(LOC100576742)	Cont 3 dpi vs. Cont 6 dpi	9.55e-09	-2.13513
von_Willebrand_factor_A_domain-containing_protein_8_(LOC411355)	Cont 3 dpi vs. Cont 6 dpi	9.55e-09	-1.42255
arginyl-tRNA--protein_transferase_1_(LOC412018)	Cont 3 dpi vs. Cont 6 dpi	9.55e-09	3.04079
adrenodoxin_(LOC413746)	Cont 3 dpi vs. Cont 6 dpi	9.55e-09	-1.44632
LOC724558_(LOC724558)	Cont 3 dpi vs. Cont 6 dpi	9.62e-09	2.72508
LOC551031_(LOC551031)	Cont 3 dpi vs. Cont 6 dpi	9.62e-09	1.06356
(E3-independent)_E2_ubiquitin-conjugating_enzyme_UBE2O_(LOC724799)	Cont 3 dpi vs. Cont 6 dpi	9.64e-09	1.80908
probable_ATP-dependent_RNA_helicase_pitchoune_(LOC413727)	Cont 3 dpi vs. Cont 6 dpi	9.76e-09	-1.5251
transketolase_(LOC550804)	Cont 3 dpi vs. Cont 6 dpi	1.01e-08	-2.1199
glucose-6-phosphate_1-epimerase_(LOC727456)	Cont 3 dpi vs. Cont 6 dpi	1.02e-08	1.51698
transcription_factor_Sox-13_(LOC408884)	Cont 3 dpi vs. Cont 6 dpi	1.05e-08	-2.36228
nose_resistant_to_fluoxetine_protein_6_(LOC411564)	Cont 3 dpi vs. Cont 6 dpi	1.07e-08	4.7664
cyclin_G_(LOC409222)	Cont 3 dpi vs. Cont 6 dpi	1.1e-08	1.47242
ubiquitin_carboxyl-terminal_hydrolase_3_(LOC408619)	Cont 3 dpi vs. Cont 6 dpi	1.14e-08	1.20141
LOC726997_(LOC726997)	Cont 3 dpi vs. Cont 6 dpi	1.15e-08	1.85977
lysozyme-like_(LOC113218576)	Cont 3 dpi vs. Cont 6 dpi	1.2e-08	-1.66371
3-hydroxyisobutyryl-CoA_hydrolase_mitochondrial_(LOC412796)	Cont 3 dpi vs. Cont 6 dpi	1.2e-08	-1.59048
FAD_synthase_(LOC102655648)	Cont 3 dpi vs. Cont 6 dpi	1.2e-08	1.21416
ATP-dependent_RNA_helicase_SUV3_homolog_mitochondrial_(LOC551613)	Cont 3 dpi vs. Cont 6 dpi	1.2e-08	-1.01753
LOC100578893_(LOC100578893)	Cont 3 dpi vs. Cont 6 dpi	1.21e-08	1.08884
peroxidase_(LOC408953)	Cont 3 dpi vs. Cont 6 dpi	1.22e-08	2.81794
vitamin_K_epoxide_reductase_complex_subunit_1-like_protein_1_(LOC724791)	Cont 3 dpi vs. Cont 6 dpi	1.22e-08	-1.16188
LOC410829_(LOC410829)	Cont 3 dpi vs. Cont 6 dpi	1.23e-08	2.4753
LOC552735_(LOC552735)	Cont 3 dpi vs. Cont 6 dpi	1.23e-08	4.67157
LOC725283_(LOC725283)	Cont 3 dpi vs. Cont 6 dpi	1.24e-08	-2.04175
MAPK_regulated_corepressor_interacting_protein_2_(LOC409645)	Cont 3 dpi vs. Cont 6 dpi	1.27e-08	-1.13356
alkylglycerol_monooxygenase_(LOC413590)	Cont 3 dpi vs. Cont 6 dpi	1.27e-08	4.78122
LOC726407_(LOC726407)	Cont 3 dpi vs. Cont 6 dpi	1.33e-08	2.1591
U3_small_nucleolar_ribonucleoprotein_protein_IMP4_(LOC411856)	Cont 3 dpi vs. Cont 6 dpi	1.34e-08	-1.62551
ribokinase_(LOC551282)	Cont 3 dpi vs. Cont 6 dpi	1.36e-08	1.77391
collagen_alpha-1(I)_chain_(LOC552446)	Cont 3 dpi vs. Cont 6 dpi	1.38e-08	5.47878
acyl-CoA-binding_domain-containing_protein_4_(LOC726922)	Cont 3 dpi vs. Cont 6 dpi	1.39e-08	1.37452
retinol_dehydrogenase_13_(LOC412442)	Cont 3 dpi vs. Cont 6 dpi	1.39e-08	-1.63028
LOC725740_(LOC725740)	Cont 3 dpi vs. Cont 6 dpi	1.4e-08	-1.33077
vesicle_transport_protein_SEC20_(LOC552153)	Cont 3 dpi vs. Cont 6 dpi	1.42e-08	-2.38451
LOC100578731_(LOC100578731)	Cont 3 dpi vs. Cont 6 dpi	1.44e-08	3.79958
sortilin-related_receptor_(LOC408987)	Cont 3 dpi vs. Cont 6 dpi	1.46e-08	1.87785
probable_tubulin_polyglutamylase_TTLL2_(LOC551967)	Cont 3 dpi vs. Cont 6 dpi	1.47e-08	-1.08938
tropomyosin_(LOC408583)	Cont 3 dpi vs. Cont 6 dpi	1.48e-08	1.41619
spermidine_synthase_(LOC725099)	Cont 3 dpi vs. Cont 6 dpi	1.49e-08	2.30728
U3_small_nucleolar_RNA-interacting_protein_2_(LOC410879)	Cont 3 dpi vs. Cont 6 dpi	1.49e-08	-1.52429
mitochondrial_intermembrane_space_import_and_assembly_protein_40-B_(LOC726337)	Cont 3 dpi vs. Cont 6 dpi	1.5e-08	-1.42866
ATP-dependent_RNA_helicase_WM6_(LOC552515)	Cont 3 dpi vs. Cont 6 dpi	1.51e-08	-1.31424
iroquois-class_homeodomain_protein_IRX-6_(LOC726999)	Cont 3 dpi vs. Cont 6 dpi	1.51e-08	-2.98314
serine/threonine-protein_phosphatase_6_regulatory_ankyrin_repeat_subunit_A_(LOC552812)	Cont 3 dpi vs. Cont 6 dpi	1.54e-08	1.23714
LOC552003_(LOC552003)	Cont 3 dpi vs. Cont 6 dpi	1.58e-08	1.0011
ribosome_biogenesis_protein_BOP1_homolog_(LOC551531)	Cont 3 dpi vs. Cont 6 dpi	1.58e-08	-1.39251
glutathione_hydrolase_1_proenzyme_(LOC410096)	Cont 3 dpi vs. Cont 6 dpi	1.59e-08	-1.91192
LOC100642173_(LOC100642173)	Cont 3 dpi vs. Cont 6 dpi	1.59e-08	1.69996
RNA-binding_protein_squid_(LOC408936)	Cont 3 dpi vs. Cont 6 dpi	1.59e-08	-1.41093
venom_acid_phosphatase_Acph-1_(LOC726737)	Cont 3 dpi vs. Cont 6 dpi	1.61e-08	4.39123
probable_phenylalanine--tRNA_ligase_mitochondrial_(LOC413139)	Cont 3 dpi vs. Cont 6 dpi	1.63e-08	-1.20964
transmembrane_protein_8B_(LOC551619)	Cont 3 dpi vs. Cont 6 dpi	1.64e-08	-1.492
protein-L-isoaspartate_O-methyltransferase_domain-containing_protein_1_(LOC724685)	Cont 3 dpi vs. Cont 6 dpi	1.66e-08	1.2365
ornithine_aminotransferase_mitochondrial_(LOC410583)	Cont 3 dpi vs. Cont 6 dpi	1.66e-08	-2.05199
GDP-mannose_4-6_dehydratase_(LOC411696)	Cont 3 dpi vs. Cont 6 dpi	1.7e-08	1.05489
protein_yellow-like_(LOC113218568)	Cont 3 dpi vs. Cont 6 dpi	1.7e-08	-1.39971
adenosine_deaminase_2_(LOC102656439)	Cont 3 dpi vs. Cont 6 dpi	1.71e-08	-2.64148
aquaporin_AQPAe.a_(LOC725165)	Cont 3 dpi vs. Cont 6 dpi	1.71e-08	-4.01851
heat_shock_protein_beta-1_(LOC408875)	Cont 3 dpi vs. Cont 6 dpi	1.71e-08	1.80439
troponin_I_(TpnI)0	Cont 3 dpi vs. Cont 6 dpi	1.75e-08	2.3856
buffy_(LOC411613)	Cont 3 dpi vs. Cont 6 dpi	1.76e-08	-2.29932
bystin_(LOC413588)	Cont 3 dpi vs. Cont 6 dpi	1.79e-08	-1.27831
vesicle-associated_membrane_protein_7_(Vamp7)	Cont 3 dpi vs. Cont 6 dpi	1.79e-08	1.50133
pikachurin_(LOC409782)	Cont 3 dpi vs. Cont 6 dpi	1.82e-08	1.19517
insulin-like_growth_factor_2_mRNA-binding_protein_1_(LOC410398)	Cont 3 dpi vs. Cont 6 dpi	1.84e-08	-2.1464
collagen_alpha-5(IV)_chain_(LOC408551)	Cont 3 dpi vs. Cont 6 dpi	1.85e-08	-2.35841
bolA-like_protein_3_(LOC727306)	Cont 3 dpi vs. Cont 6 dpi	1.88e-08	-1.2186
cytochrome_c_oxidase_assembly_factor_7_homolog_(LOC552586)	Cont 3 dpi vs. Cont 6 dpi	1.97e-08	-1.12953
glutamic_acid-rich_protein-like_(LOC113218556)	Cont 3 dpi vs. Cont 6 dpi	1.98e-08	-1.67318
LOC107965473_(LOC107965473)	Cont 3 dpi vs. Cont 6 dpi	1.98e-08	-1.08017
vesicular_glutamate_transporter_2.1_(LOC725462)	Cont 3 dpi vs. Cont 6 dpi	2e-08	4.39534
LOC102654282_(LOC102654282)	Cont 3 dpi vs. Cont 6 dpi	2e-08	1.17341
TBC1_domain_family_member_9_(LOC410950)	Cont 3 dpi vs. Cont 6 dpi	2e-08	1.08071
methylglutaconyl-CoA_hydratase_mitochondrial_(LOC409494)	Cont 3 dpi vs. Cont 6 dpi	2.19e-08	-1.16044
steroidogenic_acute_regulatory_protein-like_(LOC551111)	Cont 3 dpi vs. Cont 6 dpi	2.19e-08	1.25425
mitochondrial_inner_membrane_protease_ATP23_homolog_(LOC726834)	Cont 3 dpi vs. Cont 6 dpi	2.2e-08	-1.24609
collagen_alpha-1(IV)_chain_(LOC408552)	Cont 3 dpi vs. Cont 6 dpi	2.26e-08	-2.38042
mitochondrial_import_inner_membrane_translocase_subunit_Tim29_(LOC727515)	Cont 3 dpi vs. Cont 6 dpi	2.26e-08	-1.94092
homeobox_protein_caupolican_(LOC412839)	Cont 3 dpi vs. Cont 6 dpi	2.28e-08	1.70351
loricrin_(LOC409962)_partial_mRNA	Cont 3 dpi vs. Cont 6 dpi	2.28e-08	-8.36064
probable_U2_small_nuclear_ribonucleoprotein_A'_(LOC412064)	Cont 3 dpi vs. Cont 6 dpi	2.28e-08	-1.10959
RNA-binding_protein_with_serine-rich_domain_1_(LOC551707)	Cont 3 dpi vs. Cont 6 dpi	2.3e-08	-1.05584
UPF0545_protein_C22orf39_homolog_(LOC724280)	Cont 3 dpi vs. Cont 6 dpi	2.34e-08	-1.01849
glucose_dehydrogenase_[FAD_quinone]_(LOC410744)	Cont 3 dpi vs. Cont 6 dpi	2.43e-08	-6.77775
pupal_cuticle_protein_G1A_(LOC100576182)	Cont 3 dpi vs. Cont 6 dpi	2.43e-08	-3.74368
proton-coupled_amino_acid_transporter-like_protein_pathetic_(LOC410741)	Cont 3 dpi vs. Cont 6 dpi	2.43e-08	-1.39077
sideroflexin-2_(LOC550915)	Cont 3 dpi vs. Cont 6 dpi	2.46e-08	-1.41441
solute_carrier_organic_anion_transporter_family_member_2A1_(LOC409650)	Cont 3 dpi vs. Cont 6 dpi	2.48e-08	1.91754
protein_dopey-1_homolog_(LOC412544)	Cont 3 dpi vs. Cont 6 dpi	2.49e-08	1.51838
LOC726650_(LOC726650)	Cont 3 dpi vs. Cont 6 dpi	2.53e-08	-1.47526
glucose-6-phosphate_isomerase_(LOC551154)	Cont 3 dpi vs. Cont 6 dpi	2.61e-08	-1.29991
cuticular_protein_1_(CPR1)	Cont 3 dpi vs. Cont 6 dpi	2.61e-08	-5.40985
G_patch_domain-containing_protein_2-like_(LOC725193)	Cont 3 dpi vs. Cont 6 dpi	2.63e-08	1.03218
H/ACA_ribonucleoprotein_complex_subunit_3_(LOC724638)	Cont 3 dpi vs. Cont 6 dpi	2.66e-08	-1.60035
LOC100576880_(LOC100576880)_ncRNA	Cont 3 dpi vs. Cont 6 dpi	2.66e-08	-1.37563
50S_ribosomal_protein_L1_(LOC724493)	Cont 3 dpi vs. Cont 6 dpi	2.67e-08	-1.07248
protein_DDB_G0283357_(LOC725387)	Cont 3 dpi vs. Cont 6 dpi	2.69e-08	2.24414
sorting_and_assembly_machinery_component_50_homolog_(LOC413450)	Cont 3 dpi vs. Cont 6 dpi	2.69e-08	-1.18557
arginine--tRNA_ligase_cytoplasmic_(LOC550903)	Cont 3 dpi vs. Cont 6 dpi	2.73e-08	-1.12094
LOC100577717_(LOC100577717)	Cont 3 dpi vs. Cont 6 dpi	2.75e-08	2.02299
DAZ-associated_protein_2_(LOC550799)	Cont 3 dpi vs. Cont 6 dpi	2.83e-08	1.32651
pre-rRNA-processing_protein_TSR1_homolog_(LOC551781)	Cont 3 dpi vs. Cont 6 dpi	2.83e-08	-1.35544
sorting_nexin-13_(LOC413460)	Cont 3 dpi vs. Cont 6 dpi	2.83e-08	1.18489
regulator_of_chromosome_condensation_1_(RCC1)	Cont 3 dpi vs. Cont 6 dpi	2.85e-08	-1.61342
major_facilitator_superfamily_domain-containing_protein_6_(LOC412430)	Cont 3 dpi vs. Cont 6 dpi	2.93e-08	1.72604
eukaryotic_translation_initiation_factor_4H_(LOC409379)	Cont 3 dpi vs. Cont 6 dpi	2.98e-08	-1.09564
TLD_domain-containing_protein_2_(LOC409882)	Cont 3 dpi vs. Cont 6 dpi	3.03e-08	1.73403
mitochondrial_ribonuclease_P_catalytic_subunit_(LOC100576610)	Cont 3 dpi vs. Cont 6 dpi	3.04e-08	-1.09011
putative_inositol_monophosphatase_3_(LOC726824)	Cont 3 dpi vs. Cont 6 dpi	3.11e-08	1.01209
protein_5NUC_(LOC410539)	Cont 3 dpi vs. Cont 6 dpi	3.21e-08	-2.62706
U6_snRNA-associated_Sm-like_protein_LSm4_(LOC552529)	Cont 3 dpi vs. Cont 6 dpi	3.24e-08	-1.39475
39S_ribosomal_protein_L4_mitochondrial_(LOC725062)	Cont 3 dpi vs. Cont 6 dpi	3.28e-08	-1.09581
proteoglycan_4_(LOC726592)	Cont 3 dpi vs. Cont 6 dpi	3.29e-08	-4.69647
dynein_regulatory_complex_subunit_2_(LOC725334)	Cont 3 dpi vs. Cont 6 dpi	3.34e-08	2.36304
cuticular_protein_analogous_to_peritrophins_3-C_(Cpap3-c)	Cont 3 dpi vs. Cont 6 dpi	3.36e-08	-2.16641
LOC725729_(LOC725729)	Cont 3 dpi vs. Cont 6 dpi	3.36e-08	-8.72047
LOC100577513_(LOC100577513)	Cont 3 dpi vs. Cont 6 dpi	3.37e-08	2.95492
elongation_factor_G_mitochondrial_(LOC411351)	Cont 3 dpi vs. Cont 6 dpi	3.4e-08	-1.28152
jazigo_(LOC409786)	Cont 3 dpi vs. Cont 6 dpi	3.45e-08	1.09994
ATP-dependent_Clp_protease_ATP-binding_subunit_clpX-like_mitochondrial_(LOC411141)	Cont 3 dpi vs. Cont 6 dpi	3.46e-08	1.16776
cytochrome_b_reductase_1_(LOC102653815)	Cont 3 dpi vs. Cont 6 dpi	3.56e-08	1.65632
dihydrolipoyllysine-residue_succinyltransferase_component_of_2-oxoglutarate_dehydrogenase_complex_mitochondrial_(LOC409155)	Cont 3 dpi vs. Cont 6 dpi	3.7e-08	-1.23888
ATP-dependent_RNA_helicase_dbp2_(LOC726768)	Cont 3 dpi vs. Cont 6 dpi	3.72e-08	-1.40484
probable_chitinase_10_(LOC412273)	Cont 3 dpi vs. Cont 6 dpi	3.75e-08	4.48701
nucleoprotein_TPR_(LOC413792)	Cont 3 dpi vs. Cont 6 dpi	3.85e-08	1.14633
tyrosine-protein_kinase_Dnt_(LOC410190)	Cont 3 dpi vs. Cont 6 dpi	3.85e-08	1.46022
phosphatidylinositol-binding_clathrin_assembly_protein_LAP_(LOC409435)	Cont 3 dpi vs. Cont 6 dpi	3.87e-08	1.7329
fibrous_sheath_CABYR-binding_protein-like_(LOC113218723)	Cont 3 dpi vs. Cont 6 dpi	3.92e-08	1.76726
thymidylate_synthase_(LOC551983)	Cont 3 dpi vs. Cont 6 dpi	3.92e-08	-1.01032
116_kDa_U5_small_nuclear_ribonucleoprotein_component_(LOC410414)	Cont 3 dpi vs. Cont 6 dpi	4e-08	-1.1083
40S_ribosomal_protein_S2_(LOC409326)	Cont 3 dpi vs. Cont 6 dpi	4.03e-08	-1.10614
SID1_transmembrane_family_member_1_(LOC411699)	Cont 3 dpi vs. Cont 6 dpi	4.06e-08	-1.30753
isocitrate_dehydrogenase_[NAD]_subunit_beta_mitochondrial_(LOC552128)	Cont 3 dpi vs. Cont 6 dpi	4.08e-08	-1.10708
protein_windpipe_(LOC726414)	Cont 3 dpi vs. Cont 6 dpi	4.09e-08	-1.48083
carbonic_anhydrase_2_(LOC727237)	Cont 3 dpi vs. Cont 6 dpi	4.29e-08	-3.42134
EF-hand_domain-containing_protein_D2_homolog_(LOC552261)	Cont 3 dpi vs. Cont 6 dpi	4.49e-08	1.55917
mitochondrial_tRNA-specific_2-thiouridylase_1_(LOC551812)	Cont 3 dpi vs. Cont 6 dpi	4.65e-08	-1.34343
U6_small_nuclear_RNA_(adenine-(43)-N(6))-methyltransferase_(LOC552510)	Cont 3 dpi vs. Cont 6 dpi	4.68e-08	-2.01689
protein_Lilipod_(LOC413919)	Cont 3 dpi vs. Cont 6 dpi	4.74e-08	1.14613
DNA_polymerase_epsilon_subunit_2_(LOC724891)	Cont 3 dpi vs. Cont 6 dpi	4.74e-08	-1.04565
TOM1-like_protein_2_(LOC726833)	Cont 3 dpi vs. Cont 6 dpi	4.79e-08	1.25458
putative_cysteine_proteinase_CG12163_(LOC408851)	Cont 3 dpi vs. Cont 6 dpi	4.79e-08	2.06715
nucleoplasmin-like_protein_(LOC102655896)	Cont 3 dpi vs. Cont 6 dpi	4.79e-08	-1.16773
caspase-3_(LOC411381)	Cont 3 dpi vs. Cont 6 dpi	4.79e-08	2.21741
acyl-CoA_Delta(11)_desaturase-like_(LOC107965749)	Cont 3 dpi vs. Cont 6 dpi	4.98e-08	-1.53219
protein_ABHD4_(LOC552611)	Cont 3 dpi vs. Cont 6 dpi	5e-08	1.28968
elongation_of_very_long_chain_fatty_acids_protein_AAEL008004_(LOC102655009)	Cont 3 dpi vs. Cont 6 dpi	5e-08	-1.06565
probable_cytochrome_P450_304a1_(LOC724175)	Cont 3 dpi vs. Cont 6 dpi	5.03e-08	3.33075
V-type_proton_ATPase_subunit_C_(LOC411892)	Cont 3 dpi vs. Cont 6 dpi	5.07e-08	-1.15236
protein_LLP_homolog_(LOC100577923)	Cont 3 dpi vs. Cont 6 dpi	5.1e-08	-1.33476
eukaryotic_translation_initiation_factor_3_subunit_A_(LOC414004)	Cont 3 dpi vs. Cont 6 dpi	5.18e-08	-1.10873
NADH_dehydrogenase_[ubiquinone]_1_alpha_subcomplex_subunit_7_(LOC724264)	Cont 3 dpi vs. Cont 6 dpi	5.19e-08	-1.04805
RING_finger_protein_11_(LOC408648)	Cont 3 dpi vs. Cont 6 dpi	5.19e-08	1.01547
dihydroceramide_fatty_acyl_2-hydroxylase_FAH2_(LOC726585)	Cont 3 dpi vs. Cont 6 dpi	5.25e-08	-2.52031
dentin_sialophosphoprotein_(LOC100576271)0	Cont 3 dpi vs. Cont 6 dpi	5.26e-08	2.0973
39S_ribosomal_protein_L32_mitochondrial_(LOC413398)	Cont 3 dpi vs. Cont 6 dpi	5.3e-08	-1.13555
acidic_leucine-rich_nuclear_phosphoprotein_32_family_member_A_(LOC413280)	Cont 3 dpi vs. Cont 6 dpi	5.43e-08	-1.06232
CUE_domain-containing_protein_1_(LOC412504)	Cont 3 dpi vs. Cont 6 dpi	5.45e-08	1.08064
sterol_O-acyltransferase_1_(LOC552313)	Cont 3 dpi vs. Cont 6 dpi	5.45e-08	1.71288
probable_chitinase_10_(LOC413481)	Cont 3 dpi vs. Cont 6 dpi	5.49e-08	-2.2413
apisimin_(LOC406093)	Cont 3 dpi vs. Cont 6 dpi	5.51e-08	5.87021
LOC102655512_(LOC102655512)	Cont 3 dpi vs. Cont 6 dpi	5.53e-08	-6.59666
estrogen_sulfotransferase_(LOC411376)	Cont 3 dpi vs. Cont 6 dpi	5.58e-08	-4.47865
LOC113218583_(LOC113218583)_ncRNA	Cont 3 dpi vs. Cont 6 dpi	5.59e-08	-1.54568
transmembrane_emp24_domain-containing_protein_5_(LOC409976)	Cont 3 dpi vs. Cont 6 dpi	5.62e-08	1.2056
protein_scabrous_(LOC725237)	Cont 3 dpi vs. Cont 6 dpi	5.68e-08	1.625
UPF0183_protein_CG7083_(LOC409639)	Cont 3 dpi vs. Cont 6 dpi	5.68e-08	2.23074
2-hydroxyacyl-CoA_lyase_1-like_(LOC552738)	Cont 3 dpi vs. Cont 6 dpi	5.75e-08	1.22211
LOC100576983_(LOC100576983)	Cont 3 dpi vs. Cont 6 dpi	5.88e-08	1.74684
cytochrome_P450_6k1_(LOC552418)	Cont 3 dpi vs. Cont 6 dpi	6.04e-08	3.95034
synaptic_vesicle_glycoprotein_2C_(LOC411186)	Cont 3 dpi vs. Cont 6 dpi	6.14e-08	4.75512
cytosolic_10-formyltetrahydrofolate_dehydrogenase_(LOC551401)	Cont 3 dpi vs. Cont 6 dpi	6.14e-08	2.89366
pescadillo_homolog_(LOC724129)	Cont 3 dpi vs. Cont 6 dpi	6.19e-08	-1.27007
integrator_complex_subunit_10_(LOC551745)	Cont 3 dpi vs. Cont 6 dpi	6.28e-08	-1.19261
broad-complex_(Br-c)	Cont 3 dpi vs. Cont 6 dpi	6.45e-08	2.23361
platelet_glycoprotein_V_(LOC102654111)	Cont 3 dpi vs. Cont 6 dpi	6.57e-08	4.04278
hexamerin_70a_(Hex70a)	Cont 3 dpi vs. Cont 6 dpi	6.7e-08	2.92574
capa_receptor-like_GPCR_(LOC726393)	Cont 3 dpi vs. Cont 6 dpi	6.75e-08	2.6042
probable_serine/threonine-protein_kinase_DDB_G0283337_(LOC551556)	Cont 3 dpi vs. Cont 6 dpi	6.79e-08	2.52178
cardiomyopathy-associated_protein_5_(LOC412763)	Cont 3 dpi vs. Cont 6 dpi	6.84e-08	-2.12615
activator_of_90_kDa_heat_shock_protein_ATPase_homolog_1_(LOC551720)	Cont 3 dpi vs. Cont 6 dpi	6.84e-08	-1.04304
A_disintegrin_and_metalloproteinase_with_thrombospondin_motifs_7_(LOC412888)	Cont 3 dpi vs. Cont 6 dpi	6.85e-08	1.58386
la_protein_homolog_(LOC411833)	Cont 3 dpi vs. Cont 6 dpi	6.91e-08	-1.46584
LOC726987_(LOC726987)	Cont 3 dpi vs. Cont 6 dpi	6.92e-08	-2.24761
LOC107965094_(LOC107965094)_ncRNA	Cont 3 dpi vs. Cont 6 dpi	7.09e-08	2.84558
LOC100578041_(LOC100578041)	Cont 3 dpi vs. Cont 6 dpi	7.36e-08	1.42301
cadherin-related_tumor_suppressor_(LOC410009)	Cont 3 dpi vs. Cont 6 dpi	7.39e-08	1.17462
B-cell_lymphoma/leukemia_11B_(LOC724150)	Cont 3 dpi vs. Cont 6 dpi	7.39e-08	1.05271
LOC102656618_(LOC102656618)	Cont 3 dpi vs. Cont 6 dpi	7.42e-08	1.92152
LOC100578320_(LOC100578320)_ncRNA	Cont 3 dpi vs. Cont 6 dpi	7.45e-08	4.69388
intraflagellar_transport_protein_43_homolog_(LOC724653)	Cont 3 dpi vs. Cont 6 dpi	7.46e-08	1.73237
LOC724770_(LOC724770)	Cont 3 dpi vs. Cont 6 dpi	7.53e-08	-1.3733
myb-like_protein_A_(LOC100576820)	Cont 3 dpi vs. Cont 6 dpi	7.53e-08	2.06959
fasciclin-3_(LOC724243)	Cont 3 dpi vs. Cont 6 dpi	7.54e-08	-1.09582
endocuticle_structural_glycoprotein_ABD-4_(LOC726995)	Cont 3 dpi vs. Cont 6 dpi	7.59e-08	-4.38216
solute_carrier_family_12_member_4_(LOC411113)	Cont 3 dpi vs. Cont 6 dpi	7.59e-08	1.16406
sodium_leak_channel_non-selective_protein_(LOC413947)	Cont 3 dpi vs. Cont 6 dpi	7.59e-08	1.01075
syntaxin-7_(LOC412816)	Cont 3 dpi vs. Cont 6 dpi	7.63e-08	1.68402
kinesin_7A_(LOC725469)	Cont 3 dpi vs. Cont 6 dpi	7.68e-08	1.37054
glycogen_debranching_enzyme_(LOC411488)	Cont 3 dpi vs. Cont 6 dpi	7.69e-08	-1.18185
U3_small_nucleolar_RNA-associated_protein_4_homolog_(LOC724542)	Cont 3 dpi vs. Cont 6 dpi	7.89e-08	-1.77301
LOC100577680_(LOC100577680)	Cont 3 dpi vs. Cont 6 dpi	7.92e-08	-5.28371
basigin_(LOC726060)	Cont 3 dpi vs. Cont 6 dpi	7.92e-08	-1.06203
maf-like_protein_Athe_1300_(LOC100578507)	Cont 3 dpi vs. Cont 6 dpi	8.09e-08	-1.15854
eukaryotic_translation_initiation_factor_6_(LOC408573)	Cont 3 dpi vs. Cont 6 dpi	8.22e-08	-1.06818
glucose_dehydrogenase_[FAD_quinone]_(LOC410734)	Cont 3 dpi vs. Cont 6 dpi	8.26e-08	6.3737
glycogenin-1_(LOC552421)_misc_RNA	Cont 3 dpi vs. Cont 6 dpi	8.33e-08	1.5167
tripartite_motif-containing_protein_2_(LOC409206)	Cont 3 dpi vs. Cont 6 dpi	8.39e-08	1.89352
LOC113219076_(LOC113219076)_ncRNA	Cont 3 dpi vs. Cont 6 dpi	8.4e-08	1.76934
toll-like_receptor_4_(LOC724187)	Cont 3 dpi vs. Cont 6 dpi	8.41e-08	9.64629
ADP-ribosylation_factor-like_protein_6-interacting_protein_4_(LOC725419)	Cont 3 dpi vs. Cont 6 dpi	8.41e-08	-1.06496
ATP-dependent_RNA_helicase_DDX51_(LOC726819)	Cont 3 dpi vs. Cont 6 dpi	8.52e-08	-1.30171
probable_RNA-binding_protein_EIF1AD_(LOC726428)	Cont 3 dpi vs. Cont 6 dpi	8.68e-08	-1.37227
LOC551905_(LOC551905)	Cont 3 dpi vs. Cont 6 dpi	8.76e-08	-7.9743
fatty_acid_synthase_(LOC412815)	Cont 3 dpi vs. Cont 6 dpi	8.99e-08	-2.5507
protein_lethal(2)essential_for_life_(LOC724367)	Cont 3 dpi vs. Cont 6 dpi	9.04e-08	7.08657
LOC552276_(LOC552276)	Cont 3 dpi vs. Cont 6 dpi	9.04e-08	-3.49784
synaptosomal-associated_protein_25_(LOC411114)	Cont 3 dpi vs. Cont 6 dpi	9.12e-08	1.29667
guanine_nucleotide-binding_protein_subunit_beta-like_protein_(LOC409450)	Cont 3 dpi vs. Cont 6 dpi	9.12e-08	-1.1613
toll-like_receptor_Tollo_(LOC410231)	Cont 3 dpi vs. Cont 6 dpi	9.25e-08	1.91222
thymosin_beta_(LOC551528)	Cont 3 dpi vs. Cont 6 dpi	9.5e-08	1.41995
protein_kibra_(LOC413440)	Cont 3 dpi vs. Cont 6 dpi	9.52e-08	1.02955
deoxyribose-phosphate_aldolase_(LOC551986)	Cont 3 dpi vs. Cont 6 dpi	9.88e-08	1.54726
acetyl-coenzyme_A_synthetase_(LOC409624)	Cont 3 dpi vs. Cont 6 dpi	9.92e-08	-3.49413
protein_penguin_(LOC725197)	Cont 3 dpi vs. Cont 6 dpi	9.92e-08	-1.21633
protein_P54-like_(LOC727239)	Cont 3 dpi vs. Cont 6 dpi	9.97e-08	-1.25696
sodium-independent_sulfate_anion_transporter_(LOC726392)	Cont 3 dpi vs. Cont 6 dpi	1.01e-07	2.29131
transaldolase_(LOC413867)	Cont 3 dpi vs. Cont 6 dpi	1.01e-07	-1.15043
tRNA-dihydrouridine(47)_synthase_[NAD(P)(+)]-like_(LOC409969)	Cont 3 dpi vs. Cont 6 dpi	1.02e-07	-1.47373
peptidoglycan_recognition_protein_S3_(PGRP-S3)	Cont 3 dpi vs. Cont 6 dpi	1.06e-07	4.1136
MFS-type_transporter_C09D4.1_(LOC408828)	Cont 3 dpi vs. Cont 6 dpi	1.06e-07	4.43129
proton_channel_OtopLc_(LOC410819)1	Cont 3 dpi vs. Cont 6 dpi	1.06e-07	-1.87021
cGMP-dependent_protein_kinase_1_(LOC100576901)	Cont 3 dpi vs. Cont 6 dpi	1.09e-07	2.20551
delta-aminolevulinic_acid_dehydratase_(LOC413708)	Cont 3 dpi vs. Cont 6 dpi	1.1e-07	-1.17366
ring_finger_and_WD_repeat_domain_3_(Rfwd3)	Cont 3 dpi vs. Cont 6 dpi	1.11e-07	1.54765
TRPL_translocation_defect_protein_14_(LOC409872)	Cont 3 dpi vs. Cont 6 dpi	1.12e-07	1.33716
insulin-like_growth_factor-binding_protein_complex_acid_labile_subunit_(LOC410555)	Cont 3 dpi vs. Cont 6 dpi	1.12e-07	-1.27705
collagen_alpha-1(IV)_chain_(LOC725926)	Cont 3 dpi vs. Cont 6 dpi	1.13e-07	1.21698
protein_yippee-like_1_(LOC411099)	Cont 3 dpi vs. Cont 6 dpi	1.13e-07	3.09628
gustatory_receptor_for_sugar_taste_43a_(LOC725483)	Cont 3 dpi vs. Cont 6 dpi	1.13e-07	2.1734
J_domain-containing_protein_(LOC408863)	Cont 3 dpi vs. Cont 6 dpi	1.13e-07	1.22031
SET_and_MYND_domain-containing_protein_4-like_(LOC408727)	Cont 3 dpi vs. Cont 6 dpi	1.13e-07	-2.41684
nuclear_pore_complex_protein_Nup93_(LOC410343)	Cont 3 dpi vs. Cont 6 dpi	1.13e-07	-1.55328
46_kDa_FK506-binding_nuclear_protein_(LOC725976)	Cont 3 dpi vs. Cont 6 dpi	1.14e-07	-1.87618
nuclear_protein_1_(LOC726175)	Cont 3 dpi vs. Cont 6 dpi	1.15e-07	1.73169
thyrotroph_embryonic_factor_(LOC408449)	Cont 3 dpi vs. Cont 6 dpi	1.15e-07	-1.531
phosphatidylinositol-binding_clathrin_assembly_protein_LAP_(LOC409435)1	Cont 3 dpi vs. Cont 6 dpi	1.15e-07	2.2548
acidic_fibroblast_growth_factor_intracellular-binding_protein_(LOC408655)	Cont 3 dpi vs. Cont 6 dpi	1.15e-07	-1.09715
sodium-dependent_nutrient_amino_acid_transporter_1_(LOC725456)	Cont 3 dpi vs. Cont 6 dpi	1.15e-07	3.90076
eukaryotic_translation_initiation_factor_5B_(LOC408556)	Cont 3 dpi vs. Cont 6 dpi	1.16e-07	-1.30426
phospholipid_phosphatase_3_(LOC727078)	Cont 3 dpi vs. Cont 6 dpi	1.17e-07	-2.09309
LOC726886_(LOC726886)	Cont 3 dpi vs. Cont 6 dpi	1.17e-07	3.13827
angiotensin-converting_enzyme_(LOC726599)	Cont 3 dpi vs. Cont 6 dpi	1.17e-07	-1.14969
papilin_(LOC413021)	Cont 3 dpi vs. Cont 6 dpi	1.18e-07	-1.03651
max-like_protein_X_(LOC412452)	Cont 3 dpi vs. Cont 6 dpi	1.19e-07	-1.03143
serine-rich_adhesin_for_platelets_(LOC725164)	Cont 3 dpi vs. Cont 6 dpi	1.21e-07	-6.05386
N-acetylneuraminate_lyase_(LOC725646)	Cont 3 dpi vs. Cont 6 dpi	1.22e-07	2.48086
twist_(Twi)	Cont 3 dpi vs. Cont 6 dpi	1.25e-07	2.24664
LOC100577363_(LOC100577363)	Cont 3 dpi vs. Cont 6 dpi	1.27e-07	-2.84534
cell_wall_integrity_and_stress_response_component_1_(LOC100577331)	Cont 3 dpi vs. Cont 6 dpi	1.29e-07	-9.09818
ribosomal_L1_domain-containing_protein_1_(LOC551532)	Cont 3 dpi vs. Cont 6 dpi	1.3e-07	-1.06683
RCC1_and_BTB_domain-containing_protein_1_(LOC552695)	Cont 3 dpi vs. Cont 6 dpi	1.33e-07	1.52606
WD_repeat_domain_phosphoinositide-interacting_protein_3_(LOC412972)	Cont 3 dpi vs. Cont 6 dpi	1.35e-07	1.37862
mucin-2-like_(LOC113218574)	Cont 3 dpi vs. Cont 6 dpi	1.38e-07	-5.42734
solute_carrier_family_2_facilitated_glucose_transporter_member_10_(LOC724998)	Cont 3 dpi vs. Cont 6 dpi	1.38e-07	1.40857
LOC113219353_(LOC113219353)_ncRNA	Cont 3 dpi vs. Cont 6 dpi	1.41e-07	-1.68698
chitin_synthase_chs-2_(LOC412215)	Cont 3 dpi vs. Cont 6 dpi	1.43e-07	-1.39846
LOC725391_(LOC725391)	Cont 3 dpi vs. Cont 6 dpi	1.48e-07	-1.92085
tricalbin-3_(LOC100578498)	Cont 3 dpi vs. Cont 6 dpi	1.5e-07	-1.50852
nischarin_(LOC411145)	Cont 3 dpi vs. Cont 6 dpi	1.52e-07	2.35203
tRNA_(guanine-N(7)-)-methyltransferase_(LOC100578380)	Cont 3 dpi vs. Cont 6 dpi	1.58e-07	-1.39909
probable_serine/threonine-protein_kinase_DDB_G0272282_(LOC726914)	Cont 3 dpi vs. Cont 6 dpi	1.58e-07	2.79165
serine/threonine-protein_kinase_grp_(LOC413964)	Cont 3 dpi vs. Cont 6 dpi	1.64e-07	-1.2509
aminoacylase-1_(LOC408969)	Cont 3 dpi vs. Cont 6 dpi	1.67e-07	1.59861
nucleolar_complex_protein_3_homolog_(LOC725755)	Cont 3 dpi vs. Cont 6 dpi	1.68e-07	-1.31755
mitochondrial_import_inner_membrane_translocase_subunit_Tim9_(LOC725240)	Cont 3 dpi vs. Cont 6 dpi	1.69e-07	-1.28361
enolase-phosphatase_E1_(LOC100577098)	Cont 3 dpi vs. Cont 6 dpi	1.69e-07	3.68395
equilibrative_nucleoside_transporter_3_(LOC552653)	Cont 3 dpi vs. Cont 6 dpi	1.71e-07	1.00922
LOC726790_(LOC726790)	Cont 3 dpi vs. Cont 6 dpi	1.71e-07	1.31824
glutamyl-tRNA(Gln)_amidotransferase_subunit_A_mitochondrial_(LOC413878)	Cont 3 dpi vs. Cont 6 dpi	1.71e-07	-1.09624
nuclear_pore_complex_protein_Nup107_(LOC413675)	Cont 3 dpi vs. Cont 6 dpi	1.71e-07	-1.18455
LOC725683_(LOC725683)	Cont 3 dpi vs. Cont 6 dpi	1.76e-07	-6.14695
protein_DDB_G0292186_(LOC100576106)	Cont 3 dpi vs. Cont 6 dpi	1.79e-07	2.21955
nucleoporin_Nup37_(LOC413343)	Cont 3 dpi vs. Cont 6 dpi	1.81e-07	-1.34709
NPC_intracellular_cholesterol_transporter_2_homolog_a_(LOC725038)	Cont 3 dpi vs. Cont 6 dpi	1.82e-07	1.30774
zinc_finger_protein_251_(LOC100578920)	Cont 3 dpi vs. Cont 6 dpi	1.82e-07	3.14874
coiled-coil_domain-containing_protein_86_(LOC551400)	Cont 3 dpi vs. Cont 6 dpi	1.82e-07	-1.30895
protein_MAL13P1.304_(LOC409616)	Cont 3 dpi vs. Cont 6 dpi	1.85e-07	-1.66552
transcription_factor_SPT20_homolog_(LOC409852)	Cont 3 dpi vs. Cont 6 dpi	1.87e-07	-1.95214
farnesyl_pyrophosphate_synthase_(LOC551910)	Cont 3 dpi vs. Cont 6 dpi	1.87e-07	-2.54355
SAGA-associated_factor_29_(LOC408702)	Cont 3 dpi vs. Cont 6 dpi	1.87e-07	1.11912
coiled-coil_domain-containing_protein_137_(LOC726697)	Cont 3 dpi vs. Cont 6 dpi	1.87e-07	-1.00754
cytoplasmic_polyadenylation_element-binding_protein_2_(LOC724704)	Cont 3 dpi vs. Cont 6 dpi	1.88e-07	-2.10962
fatty_acyl-CoA_reductase_1_(LOC724560)	Cont 3 dpi vs. Cont 6 dpi	1.89e-07	-1.2457
hemK_methyltransferase_family_member_2_(LOC102654014)	Cont 3 dpi vs. Cont 6 dpi	1.94e-07	-1.25547
microtubule-associated_protein_2_(LOC409539)	Cont 3 dpi vs. Cont 6 dpi	1.95e-07	2.09802
serine_hydroxymethyltransferase_(LOC411796)	Cont 3 dpi vs. Cont 6 dpi	1.95e-07	1.88786
ribonucleoside-diphosphate_reductase_subunit_M2_(LOC414008)	Cont 3 dpi vs. Cont 6 dpi	1.99e-07	-1.46701
proline-_glutamic_acid-_and_leucine-rich_protein_1_(LOC100577127)	Cont 3 dpi vs. Cont 6 dpi	2.01e-07	-1.45222
omega-conotoxin-like_protein_1_(LOC725074)	Cont 3 dpi vs. Cont 6 dpi	2.06e-07	1.53583
ras-related_protein_Rab-6.2_(LOC725856)	Cont 3 dpi vs. Cont 6 dpi	2.1e-07	1.23531
nose_resistant_to_fluoxetine_protein_6_(LOC410976)	Cont 3 dpi vs. Cont 6 dpi	2.11e-07	-2.9314
LOC100578546_(LOC100578546)	Cont 3 dpi vs. Cont 6 dpi	2.15e-07	2.15695
probable_serine/threonine-protein_kinase_DDB_G0276461_(LOC100576645)	Cont 3 dpi vs. Cont 6 dpi	2.15e-07	1.5805
organic_cation_transporter_protein_(LOC412056)	Cont 3 dpi vs. Cont 6 dpi	2.18e-07	2.79059
serine--tRNA_ligase_mitochondrial_(LOC724712)	Cont 3 dpi vs. Cont 6 dpi	2.23e-07	-1.13934
gametocyte-specific_factor_1_(LOC100577344)	Cont 3 dpi vs. Cont 6 dpi	2.26e-07	-1.29755
rRNA-processing_protein_UTP23_homolog_(LOC550996)	Cont 3 dpi vs. Cont 6 dpi	2.28e-07	-1.00383
mitochondrial_import_inner_membrane_translocase_subunit_TIM44_(LOC412409)	Cont 3 dpi vs. Cont 6 dpi	2.28e-07	-1.38893
pancreatic_triacylglycerol_lipase_(LOC411609)	Cont 3 dpi vs. Cont 6 dpi	2.29e-07	1.7936
hexokinase-1_(LOC408818)	Cont 3 dpi vs. Cont 6 dpi	2.32e-07	-2.58073
protein_charlatan_(LOC100578984)	Cont 3 dpi vs. Cont 6 dpi	2.39e-07	1.43525
lipase_3_(LOC411353)	Cont 3 dpi vs. Cont 6 dpi	2.42e-07	1.93173
synaptic_vesicle_glycoprotein_2C_(LOC413739)	Cont 3 dpi vs. Cont 6 dpi	2.44e-07	2.02167
protein_mab-21_(LOC550677)	Cont 3 dpi vs. Cont 6 dpi	2.46e-07	1.27788
waprin-Phi1_(LOC408864)	Cont 3 dpi vs. Cont 6 dpi	2.46e-07	1.95666
sodium-independent_sulfate_anion_transporter_(LOC102655983)	Cont 3 dpi vs. Cont 6 dpi	2.47e-07	1.85062
pyrroline-5-carboxylate_reductase_2_(LOC408859)	Cont 3 dpi vs. Cont 6 dpi	2.47e-07	4.31274
DNA-directed_RNA_polymerase_III_subunit_RPC7-like_(LOC102655679)	Cont 3 dpi vs. Cont 6 dpi	2.49e-07	-1.15962
UNC93-like_protein_MFSD11_(LOC552407)	Cont 3 dpi vs. Cont 6 dpi	2.51e-07	-1.63392
farnesol_dehydrogenase_(LOC724721)	Cont 3 dpi vs. Cont 6 dpi	2.51e-07	-2.0862
LOC100577689_(LOC100577689)	Cont 3 dpi vs. Cont 6 dpi	2.56e-07	-1.39581
ubiquinone_biosynthesis_protein_COQ7_(Coq7)	Cont 3 dpi vs. Cont 6 dpi	2.58e-07	-1.17139
LOC102656130_(LOC102656130)_ncRNA	Cont 3 dpi vs. Cont 6 dpi	2.58e-07	1.68207
Sip1/TFIP11_interacting_protein_(Stip)	Cont 3 dpi vs. Cont 6 dpi	2.59e-07	-1.1275
globin_1_(Glob1)	Cont 3 dpi vs. Cont 6 dpi	2.62e-07	1.59552
natterin-3_(LOC726292)_ncRNA	Cont 3 dpi vs. Cont 6 dpi	2.63e-07	-2.7695
eyes_absent_homolog_4_(LOC412528)	Cont 3 dpi vs. Cont 6 dpi	2.65e-07	1.10031
phenoloxidase-activating_factor_2_(LOC100576326)	Cont 3 dpi vs. Cont 6 dpi	2.72e-07	2.07065
cytochrome_P450_9e2_(LOC408453)	Cont 3 dpi vs. Cont 6 dpi	2.76e-07	4.49345
LOC100578913_(LOC100578913)	Cont 3 dpi vs. Cont 6 dpi	2.77e-07	-3.21637
origin_recognition_complex_subunit_5_(LOC113218653)	Cont 3 dpi vs. Cont 6 dpi	2.8e-07	-1.93892
dentin_sialophosphoprotein_(LOC100576271)	Cont 3 dpi vs. Cont 6 dpi	2.8e-07	1.96267
protein_arginine_N-methyltransferase_1_(LOC725362)	Cont 3 dpi vs. Cont 6 dpi	2.81e-07	-1.01422
spermatogenesis-associated_protein_5_(LOC411003)	Cont 3 dpi vs. Cont 6 dpi	2.82e-07	-1.07884
LOC100578649_(LOC100578649)	Cont 3 dpi vs. Cont 6 dpi	2.83e-07	2.24235
esterase_FE4_(LOC409171)	Cont 3 dpi vs. Cont 6 dpi	2.86e-07	-1.84557
cationic_amino_acid_transporter_2_(LOC410272)	Cont 3 dpi vs. Cont 6 dpi	2.9e-07	-1.05266
dnaJ_homolog_subfamily_C_member_11_(LOC409991)	Cont 3 dpi vs. Cont 6 dpi	2.9e-07	-1.59567
testin_(LOC724792)	Cont 3 dpi vs. Cont 6 dpi	2.95e-07	1.28679
organic_cation_transporter_1_(LOC410997)	Cont 3 dpi vs. Cont 6 dpi	2.96e-07	3.80908
myb-like_protein_X_(LOC551646)	Cont 3 dpi vs. Cont 6 dpi	2.97e-07	-1.30064
ribonucleases_P/MRP_protein_subunit_POP1_(LOC100578852)	Cont 3 dpi vs. Cont 6 dpi	3e-07	-1.89019
ornithine_aminotransferase_mitochondrial_(LOC410582)	Cont 3 dpi vs. Cont 6 dpi	3e-07	-3.04799
aminopeptidase_N_(LOC551180)	Cont 3 dpi vs. Cont 6 dpi	3.03e-07	-3.43575
echinoderm_microtubule-associated_protein-like_2_(LOC410078)	Cont 3 dpi vs. Cont 6 dpi	3.03e-07	1.10211
tRNA_(adenine(58)-N(1))-methyltransferase_catalytic_subunit_TRMT61A_(LOC411509)	Cont 3 dpi vs. Cont 6 dpi	3.03e-07	-1.0937
LOC107964189_(LOC107964189)	Cont 3 dpi vs. Cont 6 dpi	3.05e-07	1.52952
keratinocyte_proline-rich_protein_(LOC100578514)	Cont 3 dpi vs. Cont 6 dpi	3.12e-07	-9.43748
LOC113219015_(LOC113219015)	Cont 3 dpi vs. Cont 6 dpi	3.14e-07	-1.10682
acyl-CoA_Delta(11)_desaturase_(LOC552417)	Cont 3 dpi vs. Cont 6 dpi	3.19e-07	-3.33813
evolutionarily_conserved_signaling_intermediate_in_Toll_pathway_mitochondrial_(LOC726612)	Cont 3 dpi vs. Cont 6 dpi	3.19e-07	-1.00055
inositol-3-phosphate_synthase_1-B_(LOC551143)	Cont 3 dpi vs. Cont 6 dpi	3.19e-07	1.89568
fatty_acid_hydroxylase_domain-containing_protein_2_(LOC409360)	Cont 3 dpi vs. Cont 6 dpi	3.23e-07	2.56662
long-chain_fatty_acid_transport_protein_4_(LOC408564)	Cont 3 dpi vs. Cont 6 dpi	3.23e-07	5.98641
LOC107964751_(LOC107964751)_ncRNA	Cont 3 dpi vs. Cont 6 dpi	3.23e-07	1.69661
protein_Star_(LOC100578467)	Cont 3 dpi vs. Cont 6 dpi	3.25e-07	1.1585
LOC413369_(LOC413369)_partial_mRNA	Cont 3 dpi vs. Cont 6 dpi	3.3e-07	-1.52118
breast_cancer_anti-estrogen_resistance_protein_3_(LOC410332)	Cont 3 dpi vs. Cont 6 dpi	3.32e-07	1.53089
ATP-binding_cassette_sub-family_E_member_1_(LOC551235)	Cont 3 dpi vs. Cont 6 dpi	3.32e-07	-1.01453
muscle-specific_protein_20_(LOC408972)	Cont 3 dpi vs. Cont 6 dpi	3.32e-07	1.43513
FAD-dependent_oxidoreductase_domain-containing_protein_1_(LOC552066)	Cont 3 dpi vs. Cont 6 dpi	3.33e-07	2.08187
tryptophan_5-hydroxylase_1_(LOC411200)	Cont 3 dpi vs. Cont 6 dpi	3.33e-07	3.30326
protein_chibby_homolog_1_(LOC727294)	Cont 3 dpi vs. Cont 6 dpi	3.34e-07	1.03472
splicing_factor_3B_subunit_3_(LOC550935)	Cont 3 dpi vs. Cont 6 dpi	3.52e-07	-1.1846
RWD_domain-containing_protein_2A_(LOC727015)	Cont 3 dpi vs. Cont 6 dpi	3.53e-07	1.02566
filamin-like_(LOC409697)	Cont 3 dpi vs. Cont 6 dpi	3.57e-07	1.36373
L-galactose_dehydrogenase_(LOC551849)	Cont 3 dpi vs. Cont 6 dpi	3.57e-07	1.09689
probable_cytochrome_P450_6a14_(LOC550965)	Cont 3 dpi vs. Cont 6 dpi	3.62e-07	4.80537
PH_and_SEC7_domain-containing_protein_2_(LOC411463)	Cont 3 dpi vs. Cont 6 dpi	3.66e-07	1.17598
proliferation-associated_protein_2G4_(LOC412221)	Cont 3 dpi vs. Cont 6 dpi	3.67e-07	-1.03142
LOC102656294_(LOC102656294)	Cont 3 dpi vs. Cont 6 dpi	3.74e-07	-5.32371
LOC410725_(LOC410725)	Cont 3 dpi vs. Cont 6 dpi	3.79e-07	-1.68994
histone_H4_(LOC102655073)	Cont 3 dpi vs. Cont 6 dpi	3.79e-07	-2.73774
maltase_A3_(LOC552357)	Cont 3 dpi vs. Cont 6 dpi	3.84e-07	1.8106
LOC413153_(LOC413153)	Cont 3 dpi vs. Cont 6 dpi	3.85e-07	2.85976
NADH_dehydrogenase_[ubiquinone]_1_alpha_subcomplex_subunit_2_(LOC727049)	Cont 3 dpi vs. Cont 6 dpi	3.85e-07	-1.01278
LOC100577014_(LOC100577014)	Cont 3 dpi vs. Cont 6 dpi	3.89e-07	1.06158
protein_snakeskin_(LOC100577641)	Cont 3 dpi vs. Cont 6 dpi	3.9e-07	1.46107
glucose-6-phosphate_1-dehydrogenase_(LOC725325)	Cont 3 dpi vs. Cont 6 dpi	3.92e-07	-1.31298
endonuclease_III-like_protein_1_(LOC551204)	Cont 3 dpi vs. Cont 6 dpi	3.92e-07	-1.12281
GTP-binding_protein_128up_(LOC411280)	Cont 3 dpi vs. Cont 6 dpi	4.13e-07	-1.51003
HEAT_repeat-containing_protein_3_(LOC724506)	Cont 3 dpi vs. Cont 6 dpi	4.2e-07	-1.45392
sialomucin_core_protein_24_(LOC408717)	Cont 3 dpi vs. Cont 6 dpi	4.25e-07	1.01309
myotubularin-related_protein_2_(LOC411563)	Cont 3 dpi vs. Cont 6 dpi	4.26e-07	1.1612
probable_serine/threonine-protein_kinase_DDB_G0278845_(LOC107965037)	Cont 3 dpi vs. Cont 6 dpi	4.26e-07	2.67861
syntaxin-17_(LOC410719)	Cont 3 dpi vs. Cont 6 dpi	4.26e-07	1.46066
probable_glutamate_carboxypeptidase_LAMP1_(LOC726107)	Cont 3 dpi vs. Cont 6 dpi	4.27e-07	1.58366
apoptogenic_protein_1_mitochondrial_(LOC102654090)	Cont 3 dpi vs. Cont 6 dpi	4.29e-07	-1.08062
bifunctional_purine_biosynthesis_protein_PURH_(LOC412467)	Cont 3 dpi vs. Cont 6 dpi	4.3e-07	1.88937
farnesyl_pyrophosphate_synthase_(LOC726969)	Cont 3 dpi vs. Cont 6 dpi	4.33e-07	4.44127
WD_repeat-containing_protein_18_(LOC102654594)	Cont 3 dpi vs. Cont 6 dpi	4.34e-07	-1.02611
serine_hydrolase-like_protein_2_(LOC100576770)	Cont 3 dpi vs. Cont 6 dpi	4.43e-07	1.00514
LOC100576192_(LOC100576192)	Cont 3 dpi vs. Cont 6 dpi	4.56e-07	-7.3121
zinc_transporter_1_(LOC727479)	Cont 3 dpi vs. Cont 6 dpi	4.69e-07	1.62633
mitochondrial_import_inner_membrane_translocase_subunit_Tim17-A_(LOC413799)	Cont 3 dpi vs. Cont 6 dpi	4.69e-07	-1.26665
endophilin-B1_(LOC551100)	Cont 3 dpi vs. Cont 6 dpi	4.71e-07	1.01853
fibrillin-2_(LOC100577456)	Cont 3 dpi vs. Cont 6 dpi	4.73e-07	-1.51735
LOC552728_(LOC552728)	Cont 3 dpi vs. Cont 6 dpi	4.74e-07	2.09202
suppressor_of_variegation_3-9_(Su(var)3-9)_transcript_variant_2	Cont 3 dpi vs. Cont 6 dpi	4.82e-07	-1.1218
membrane-associated_guanylate_kinase_WW_and_PDZ_domain-containing_protein_1_(LOC410083)	Cont 3 dpi vs. Cont 6 dpi	4.83e-07	1.03869
cuticular_protein_10_(LOC100579047)	Cont 3 dpi vs. Cont 6 dpi	4.86e-07	-7.07539
transmembrane_protein_59-like_(LOC724710)	Cont 3 dpi vs. Cont 6 dpi	4.89e-07	1.01953
LOC102655639_(LOC102655639)	Cont 3 dpi vs. Cont 6 dpi	4.91e-07	-3.38738
splicing_factor_3B_subunit_4_(LOC410434)	Cont 3 dpi vs. Cont 6 dpi	4.91e-07	-1.0267
LOC725357_(LOC725357)	Cont 3 dpi vs. Cont 6 dpi	4.96e-07	-1.21543
ras_association_domain-containing_protein_8_(LOC410542)	Cont 3 dpi vs. Cont 6 dpi	4.96e-07	1.22796
ATP-binding_cassette_sub-family_G_member_4_(LOC550918)	Cont 3 dpi vs. Cont 6 dpi	4.97e-07	1.62591
Rab_escort_protein_(Rep)	Cont 3 dpi vs. Cont 6 dpi	5.02e-07	1.06212
fumarylacetoacetase_(LOC552210)	Cont 3 dpi vs. Cont 6 dpi	5.02e-07	1.79793
LOC100578100_(LOC100578100)	Cont 3 dpi vs. Cont 6 dpi	5.03e-07	-3.84262
methyl_farnesoate_epoxidase_(LOC727290)	Cont 3 dpi vs. Cont 6 dpi	5.03e-07	-4.2611
LOC726188_(LOC726188)	Cont 3 dpi vs. Cont 6 dpi	5.03e-07	1.0691
homeobox_protein_abdominal-A_homolog_(LOC410643)	Cont 3 dpi vs. Cont 6 dpi	5.06e-07	1.49904
centrosomin_(LOC408563)	Cont 3 dpi vs. Cont 6 dpi	5.06e-07	1.41017
LOC102656088_(LOC102656088)	Cont 3 dpi vs. Cont 6 dpi	5.07e-07	1.4416
LOC551338_(LOC551338)	Cont 3 dpi vs. Cont 6 dpi	5.1e-07	1.05146
syntaxin_1A_(Syx1A)	Cont 3 dpi vs. Cont 6 dpi	5.11e-07	1.00083
LOC552461_(LOC552461)	Cont 3 dpi vs. Cont 6 dpi	5.15e-07	2.16022
waprin-Thr1_(LOC102653764)	Cont 3 dpi vs. Cont 6 dpi	5.18e-07	1.95672
1-acyl-sn-glycerol-3-phosphate_acyltransferase_alpha_(LOC724907)	Cont 3 dpi vs. Cont 6 dpi	5.18e-07	-1.94121
protein_tiptop_(LOC102654448)	Cont 3 dpi vs. Cont 6 dpi	5.29e-07	1.29756
LOC726965_(LOC726965)	Cont 3 dpi vs. Cont 6 dpi	5.3e-07	6.30443
exosome_complex_component_RRP46_(LOC552103)	Cont 3 dpi vs. Cont 6 dpi	5.32e-07	-1.31877
monocarboxylate_transporter_3_(LOC725015)	Cont 3 dpi vs. Cont 6 dpi	5.33e-07	-1.41497
probable_DNA-directed_RNA_polymerases_I_and_III_subunit_RPAC2_(LOC725633)	Cont 3 dpi vs. Cont 6 dpi	5.49e-07	-1.26364
homeobox_protein_engrailed-1a_(LOC725151)	Cont 3 dpi vs. Cont 6 dpi	5.5e-07	1.40976
protein_Skeletor_isoforms_B/C_(LOC410606)	Cont 3 dpi vs. Cont 6 dpi	5.54e-07	-1.79076
pancreatic_triacylglycerol_lipase-like_(LOC113219028)	Cont 3 dpi vs. Cont 6 dpi	5.54e-07	-5.52343
importin-7_(LOC551725)_misc_RNA	Cont 3 dpi vs. Cont 6 dpi	5.54e-07	-1.05685
LOC100577638_(LOC100577638)	Cont 3 dpi vs. Cont 6 dpi	5.65e-07	1.58069
LOC102654417_(LOC102654417)_ncRNA	Cont 3 dpi vs. Cont 6 dpi	5.67e-07	3.01909
ras-related_protein_Rab-30_(LOC412030)	Cont 3 dpi vs. Cont 6 dpi	5.79e-07	1.33721
CD2-associated_protein_(LOC409364)	Cont 3 dpi vs. Cont 6 dpi	5.89e-07	1.02817
LOC107964283_(LOC107964283)_ncRNA	Cont 3 dpi vs. Cont 6 dpi	5.89e-07	-1.0548
LOC107965036_(LOC107965036)_ncRNA	Cont 3 dpi vs. Cont 6 dpi	6.01e-07	-2.72678
protein_Skeletor_isoforms_B/C_(LOC410021)	Cont 3 dpi vs. Cont 6 dpi	6.04e-07	-3.25859
organic_cation_transporter_protein_(LOC102654777)	Cont 3 dpi vs. Cont 6 dpi	6.07e-07	4.19311
distal_membrane-arm_assembly_complex_protein_2_(LOC102655097)	Cont 3 dpi vs. Cont 6 dpi	6.09e-07	-1.55459
protein_sidekick_(LOC551168)	Cont 3 dpi vs. Cont 6 dpi	6.09e-07	1.19824
LOC412354_(LOC412354)	Cont 3 dpi vs. Cont 6 dpi	6.12e-07	-1.32172
chitin_synthase_chs-2_(LOC725284)	Cont 3 dpi vs. Cont 6 dpi	6.19e-07	-1.07186
sugar_transporter_SWEET1_(LOC409141)	Cont 3 dpi vs. Cont 6 dpi	6.19e-07	1.1956
T-cell_activation_inhibitor_mitochondrial_(LOC412457)	Cont 3 dpi vs. Cont 6 dpi	6.19e-07	1.09443
LOC100577268_(LOC100577268)	Cont 3 dpi vs. Cont 6 dpi	6.35e-07	2.08226
SCY1-like_protein_2_(LOC413759)	Cont 3 dpi vs. Cont 6 dpi	6.37e-07	1.40453
eye-specific_diacylglycerol_kinase_(LOC413071)	Cont 3 dpi vs. Cont 6 dpi	6.39e-07	1.27913
agrin_(LOC409949)	Cont 3 dpi vs. Cont 6 dpi	6.43e-07	-3.34861
patched_domain-containing_protein_3_(LOC413676)	Cont 3 dpi vs. Cont 6 dpi	6.45e-07	-3.91803
division_abnormally_delayed_protein_(LOC552545)	Cont 3 dpi vs. Cont 6 dpi	6.51e-07	1.27742
titin_(LOC726252)	Cont 3 dpi vs. Cont 6 dpi	6.53e-07	1.01872
LOC100578828_(LOC100578828)	Cont 3 dpi vs. Cont 6 dpi	6.6e-07	-1.62474
piggyBac_transposable_element-derived_protein_4_(LOC100576623)	Cont 3 dpi vs. Cont 6 dpi	6.61e-07	1.73556
protein_sister_of_odd_and_bowel_(LOC725003)	Cont 3 dpi vs. Cont 6 dpi	6.61e-07	1.04233
LOC102653935_(LOC102653935)	Cont 3 dpi vs. Cont 6 dpi	6.65e-07	3.81833
ultraspiracle_(Usp)	Cont 3 dpi vs. Cont 6 dpi	6.66e-07	1.49288
LOC552810_(LOC552810)	Cont 3 dpi vs. Cont 6 dpi	6.67e-07	1.22199
netrin_receptor_UNC5B_(LOC410246)	Cont 3 dpi vs. Cont 6 dpi	6.68e-07	1.69513
cuticular_protein_18_(CPR18)	Cont 3 dpi vs. Cont 6 dpi	6.73e-07	2.24131
glycogen-binding_subunit_76A_(LOC100578066)	Cont 3 dpi vs. Cont 6 dpi	6.79e-07	4.06751
venom_carboxylesterase-6-like_(LOC408395)	Cont 3 dpi vs. Cont 6 dpi	6.89e-07	-4.62211
sodium-coupled_monocarboxylate_transporter_2_(LOC410683)	Cont 3 dpi vs. Cont 6 dpi	6.93e-07	2.27036
ectonucleoside_triphosphate_diphosphohydrolase_5_(LOC726444)	Cont 3 dpi vs. Cont 6 dpi	6.94e-07	-1.14956
methyltransferase-like_protein_6_(LOC551133)	Cont 3 dpi vs. Cont 6 dpi	6.95e-07	-1.3174
calpain-C_(LOC724568)	Cont 3 dpi vs. Cont 6 dpi	6.95e-07	-2.30298
nuclear_receptor_subfamily_2_group_F_member_6_(LOC551649)	Cont 3 dpi vs. Cont 6 dpi	6.95e-07	-1.7508
protein_anoxia_up-regulated-like_(LOC113218812)	Cont 3 dpi vs. Cont 6 dpi	7.03e-07	1.04964
ataxin-2_homolog_(LOC410253)	Cont 3 dpi vs. Cont 6 dpi	7.07e-07	2.36821
E3_ubiquitin-protein_ligase_Siah1_(LOC410808)	Cont 3 dpi vs. Cont 6 dpi	7.09e-07	1.04671
unconventional_myosin-IXb_(LOC551706)2	Cont 3 dpi vs. Cont 6 dpi	7.11e-07	1.32355
protein_obstructor-E_(LOC100577576)	Cont 3 dpi vs. Cont 6 dpi	7.16e-07	-2.04182
actin_clone_205_(LOC551176)	Cont 3 dpi vs. Cont 6 dpi	7.16e-07	1.20906
nucleoporin_GLE1_(LOC412950)	Cont 3 dpi vs. Cont 6 dpi	7.16e-07	1.89456
BTB/POZ_domain-containing_protein_7_(LOC411991)	Cont 3 dpi vs. Cont 6 dpi	7.18e-07	2.10804
TATA_box-binding_protein-associated_factor_RNA_polymerase_I_subunit_B_(LOC552839)	Cont 3 dpi vs. Cont 6 dpi	7.19e-07	-1.08427
U1_small_nuclear_ribonucleoprotein_A_(Snf)	Cont 3 dpi vs. Cont 6 dpi	7.24e-07	-1.02154
protein_N-terminal_asparagine_amidohydrolase_(LOC412885)	Cont 3 dpi vs. Cont 6 dpi	7.27e-07	1.7508
aldose_reductase_(LOC412163)_misc_RNA	Cont 3 dpi vs. Cont 6 dpi	7.41e-07	-1.70276
probable_serine/threonine-protein_kinase_samkC_(LOC413113)	Cont 3 dpi vs. Cont 6 dpi	7.48e-07	-5.09495
protein_C24H6.02c_(LOC102654261)	Cont 3 dpi vs. Cont 6 dpi	7.61e-07	-1.31721
G-protein_coupled_receptor_Mth2_(LOC724760)	Cont 3 dpi vs. Cont 6 dpi	7.68e-07	2.80447
GILT-like_protein_1_(LOC552600)	Cont 3 dpi vs. Cont 6 dpi	7.75e-07	2.08075
mitochondrial_RNA_pseudouridine_synthase_rpusd4_(LOC100577533)_partial_mRNA	Cont 3 dpi vs. Cont 6 dpi	7.79e-07	-1.01107
leishmanolysin-like_peptidase_(LOC409923)	Cont 3 dpi vs. Cont 6 dpi	7.81e-07	-1.81928
tubulin_beta_chain_(LOC410996)	Cont 3 dpi vs. Cont 6 dpi	7.92e-07	3.25294
TGF-beta-activated_kinase_1_and_MAP3K7-binding_protein_3_(LOC726947)	Cont 3 dpi vs. Cont 6 dpi	8.08e-07	1.54873
MAP_kinase-activated_protein_kinase_2_(LOC409246)	Cont 3 dpi vs. Cont 6 dpi	8.25e-07	1.21428
protein_sprint_(LOC727000)	Cont 3 dpi vs. Cont 6 dpi	8.3e-07	1.5367
venom_serine_protease_Bi-VSP_(LOC550671)	Cont 3 dpi vs. Cont 6 dpi	8.4e-07	4.1386
EEF1A_lysine_methyltransferase_2_(LOC552181)	Cont 3 dpi vs. Cont 6 dpi	8.46e-07	-1.43391
pro-resilin_(LOC409176)	Cont 3 dpi vs. Cont 6 dpi	8.47e-07	-8.98881
selenocysteine_Se-methyltransferase_(LOC550789)	Cont 3 dpi vs. Cont 6 dpi	8.47e-07	1.01867
trehalose_transporter_1_(Tret1)	Cont 3 dpi vs. Cont 6 dpi	8.56e-07	1.74417
ubiquitin-conjugating_enzyme_E2_H_(LOC412330)	Cont 3 dpi vs. Cont 6 dpi	8.61e-07	1.35848
ETS-related_transcription_factor_Elf-5_(LOC552797)_misc_RNA	Cont 3 dpi vs. Cont 6 dpi	8.68e-07	1.06775
potassium_voltage-gated_channel_protein_Shaw_(LOC551845)	Cont 3 dpi vs. Cont 6 dpi	8.77e-07	1.11486
astakine_(LOC100577112)	Cont 3 dpi vs. Cont 6 dpi	8.91e-07	2.84373
peptidyl-prolyl_cis-trans_isomerase_H_(LOC726409)	Cont 3 dpi vs. Cont 6 dpi	9.14e-07	-1.03245
F-box/LRR-repeat_protein_20_(LOC409829)	Cont 3 dpi vs. Cont 6 dpi	9.14e-07	1.92626
short/branched_chain_specific_acyl-CoA_dehydrogenase_mitochondrial_(LOC409712)	Cont 3 dpi vs. Cont 6 dpi	9.17e-07	1.30595
DNA_replication_licensing_factor_Mcm3_(LOC552642)	Cont 3 dpi vs. Cont 6 dpi	9.25e-07	-1.04512
ATP-binding_cassette_sub-family_G_member_4_(LOC552371)	Cont 3 dpi vs. Cont 6 dpi	9.3e-07	1.10415
serine_protease_42_(LOC410526)	Cont 3 dpi vs. Cont 6 dpi	9.4e-07	-6.84431
thioredoxin_domain-containing_protein_5_homolog_(LOC408557)	Cont 3 dpi vs. Cont 6 dpi	9.47e-07	1.29838
G_protein-coupled_receptor_kinase_1_(LOC413197)	Cont 3 dpi vs. Cont 6 dpi	9.49e-07	-1.33994
esterase_FE4_(LOC411223)	Cont 3 dpi vs. Cont 6 dpi	9.57e-07	3.52443
KH_domain-containing_protein_akap-1_(LOC724955)	Cont 3 dpi vs. Cont 6 dpi	9.63e-07	-1.17209
xaa-Pro_aminopeptidase_1_(LOC409172)	Cont 3 dpi vs. Cont 6 dpi	9.78e-07	1.72162
sialin_(LOC411052)	Cont 3 dpi vs. Cont 6 dpi	9.83e-07	-1.1906
secretion_regulating_guanine_nucleotide_exchange_factor_(Sergef)	Cont 3 dpi vs. Cont 6 dpi	9.83e-07	-1.00107
vegetative_cell_wall_protein_gp1_(LOC726855)	Cont 3 dpi vs. Cont 6 dpi	9.83e-07	-2.20628
transcription_factor_mblk-1-like_(Mblk-1)	Cont 3 dpi vs. Cont 6 dpi	9.96e-07	7.24665
TGF-beta_receptor_type-1_(LOC550930)	Cont 3 dpi vs. Cont 6 dpi	9.99e-07	-2.45897
chymotrypsin_inhibitor_(LOC725202)	Cont 3 dpi vs. Cont 6 dpi	1e-06	2.02284
high_affinity_copper_uptake_protein_1_(LOC102654496)	Cont 3 dpi vs. Cont 6 dpi	1.01e-06	-4.70423
headcase_protein_(LOC551957)	Cont 3 dpi vs. Cont 6 dpi	1.02e-06	1.90298
probable_cytochrome_P450_6a14_(LOC725159)	Cont 3 dpi vs. Cont 6 dpi	1.02e-06	-2.78998
LOC725682_(LOC725682)	Cont 3 dpi vs. Cont 6 dpi	1.04e-06	-1.28455
vesicular_glutamate_transporter_2.2_(LOC412220)	Cont 3 dpi vs. Cont 6 dpi	1.05e-06	-2.12804
THUMP_domain-containing_protein_3_(LOC410876)	Cont 3 dpi vs. Cont 6 dpi	1.06e-06	-1.19145
protein_bowel-like_(LOC113218532)	Cont 3 dpi vs. Cont 6 dpi	1.07e-06	1.12338
rho_GTPase-activating_protein_32_(LOC552265)_misc_RNA	Cont 3 dpi vs. Cont 6 dpi	1.07e-06	-1.18825
ankyrin_repeat_and_ELMO_domain-containing_protein_D_(LOC100577237)	Cont 3 dpi vs. Cont 6 dpi	1.09e-06	-2.30716
sodium/potassium/calcium_exchanger_4_(LOC411781)	Cont 3 dpi vs. Cont 6 dpi	1.1e-06	-3.2006
LOC102656661_(LOC102656661)	Cont 3 dpi vs. Cont 6 dpi	1.11e-06	1.42139
protein_lethal(2)essential_for_life_(LOC412197)	Cont 3 dpi vs. Cont 6 dpi	1.13e-06	3.10641
glucose_dehydrogenase_[FAD_quinone]_(LOC552457)	Cont 3 dpi vs. Cont 6 dpi	1.14e-06	-4.95908
probable_cytochrome_P450_301a1_mitochondrial_(LOC724860)	Cont 3 dpi vs. Cont 6 dpi	1.16e-06	-2.6841
carbohydrate_sulfotransferase_11_(LOC550998)	Cont 3 dpi vs. Cont 6 dpi	1.16e-06	-1.13979
protocadherin-like_wing_polarity_protein_stan_(LOC551848)	Cont 3 dpi vs. Cont 6 dpi	1.17e-06	1.09089
homeobox_protein_2-like_(LOC411910)	Cont 3 dpi vs. Cont 6 dpi	1.18e-06	6.53677
UDP-glucuronosyltransferase_1-1_(LOC107965199)	Cont 3 dpi vs. Cont 6 dpi	1.19e-06	-4.22854
LOC550984_(LOC550984)	Cont 3 dpi vs. Cont 6 dpi	1.19e-06	1.74014
ribosomal_oxygenase_1_(LOC411568)	Cont 3 dpi vs. Cont 6 dpi	1.2e-06	-1.55414
LOC408443_(LOC408443)	Cont 3 dpi vs. Cont 6 dpi	1.22e-06	2.49711
acetyl-CoA_carboxylase_(LOC552286)	Cont 3 dpi vs. Cont 6 dpi	1.22e-06	-2.39995
protein_seele_(LOC410890)_partial_mRNA	Cont 3 dpi vs. Cont 6 dpi	1.25e-06	-1.81505
LOC102654200_(LOC102654200)_ncRNA	Cont 3 dpi vs. Cont 6 dpi	1.25e-06	1.65409
BTB/POZ_domain-containing_protein_9_(LOC412476)	Cont 3 dpi vs. Cont 6 dpi	1.26e-06	1.65284
succinyl-CoA_3_ketoacid_coenzyme_A_transferase_1_mitochondrial_(LOC409157)	Cont 3 dpi vs. Cont 6 dpi	1.26e-06	1.32531
thioredoxin_reductase_1_(Trxr-1)_transcript_variant_1	Cont 3 dpi vs. Cont 6 dpi	1.29e-06	-2.94736
cytochrome_c_oxidase_assembly_protein_COX16_homolog_mitochondrial_(LOC726259)	Cont 3 dpi vs. Cont 6 dpi	1.29e-06	-1.16177
protein_Simiate_(LOC102655238)	Cont 3 dpi vs. Cont 6 dpi	1.3e-06	-1.13047
catenin_alpha_(LOC552850)	Cont 3 dpi vs. Cont 6 dpi	1.3e-06	1.30102
LOC100578793_(LOC100578793)_ncRNA	Cont 3 dpi vs. Cont 6 dpi	1.3e-06	-1.14594
LOC102656788_(LOC102656788)_ncRNA	Cont 3 dpi vs. Cont 6 dpi	1.31e-06	-1.35113
28S_ribosomal_protein_S18a_mitochondrial_(LOC551397)	Cont 3 dpi vs. Cont 6 dpi	1.36e-06	-1.11095
protein_kinase_C_(Pkc)	Cont 3 dpi vs. Cont 6 dpi	1.37e-06	1.48191
LOC102655526_(LOC102655526)_ncRNA	Cont 3 dpi vs. Cont 6 dpi	1.39e-06	3.2556
LOC102656409_(LOC102656409)_ncRNA	Cont 3 dpi vs. Cont 6 dpi	1.43e-06	3.08101
LOC408643_(LOC408643)	Cont 3 dpi vs. Cont 6 dpi	1.44e-06	3.30094
solute_carrier_family_22_member_8_(LOC726412)	Cont 3 dpi vs. Cont 6 dpi	1.44e-06	1.4045
RNA-binding_protein_34_(LOC411091)	Cont 3 dpi vs. Cont 6 dpi	1.48e-06	-1.44064
sodium-_and_chloride-dependent_GABA_transporter_ine_(LOC411729)	Cont 3 dpi vs. Cont 6 dpi	1.48e-06	1.34683
putative_inorganic_phosphate_cotransporter_(LOC410566)	Cont 3 dpi vs. Cont 6 dpi	1.48e-06	2.24228
venom_serine_protease_34_(LOC409143)	Cont 3 dpi vs. Cont 6 dpi	1.48e-06	2.9328
brefeldin_A-inhibited_guanine_nucleotide-exchange_protein_3_(LOC408471)	Cont 3 dpi vs. Cont 6 dpi	1.5e-06	-1.30391
60S_ribosomal_export_protein_NMD3_(LOC552010)	Cont 3 dpi vs. Cont 6 dpi	1.52e-06	-1.00422
peptidyl-prolyl_cis-trans_isomerase_FKBP4_(LOC412287)	Cont 3 dpi vs. Cont 6 dpi	1.53e-06	-1.14554
multidrug_resistance-associated_protein_4_(LOC551061)	Cont 3 dpi vs. Cont 6 dpi	1.55e-06	1.10683
cyclin-dependent_kinase_14_(LOC552617)	Cont 3 dpi vs. Cont 6 dpi	1.56e-06	1.03889
venom_acid_phosphatase_Acph-1_(LOC726703)	Cont 3 dpi vs. Cont 6 dpi	1.58e-06	2.11593
spectrin_beta_chain_(LOC411744)	Cont 3 dpi vs. Cont 6 dpi	1.59e-06	-1.08113
cuticular_protein_16_(CPR16)	Cont 3 dpi vs. Cont 6 dpi	1.59e-06	5.73838
potassium_voltage-gated_channel_subfamily_H_member_8_(LOC409845)	Cont 3 dpi vs. Cont 6 dpi	1.62e-06	1.0257
mucin-1_(LOC551924)	Cont 3 dpi vs. Cont 6 dpi	1.62e-06	2.32637
NPC_intracellular_cholesterol_transporter_2_homolog_a_(LOC551922)	Cont 3 dpi vs. Cont 6 dpi	1.62e-06	1.11144
hormone-sensitive_lipase_(LOC413702)	Cont 3 dpi vs. Cont 6 dpi	1.63e-06	1.21956
LOC102656594_(LOC102656594)	Cont 3 dpi vs. Cont 6 dpi	1.63e-06	2.11223
transcription_factor_AP-2-epsilon_(LOC410893)	Cont 3 dpi vs. Cont 6 dpi	1.64e-06	-1.34443
spermine_oxidase_(LOC413478)	Cont 3 dpi vs. Cont 6 dpi	1.65e-06	-2.51475
LOC102656634_(LOC102656634)_ncRNA	Cont 3 dpi vs. Cont 6 dpi	1.65e-06	-6.37464
methyl_farnesoate_epoxidase_(LOC551179)	Cont 3 dpi vs. Cont 6 dpi	1.66e-06	1.5907
ionotropic_receptor_21a_(LOC727346)	Cont 3 dpi vs. Cont 6 dpi	1.69e-06	2.91256
sodium/potassium-transporting_ATPase_subunit_beta-2_(LOC408722)	Cont 3 dpi vs. Cont 6 dpi	1.72e-06	1.93043
LOC102656814_(LOC102656814)_ncRNA	Cont 3 dpi vs. Cont 6 dpi	1.72e-06	1.26103
LOC102656668_(LOC102656668)_ncRNA	Cont 3 dpi vs. Cont 6 dpi	1.75e-06	-1.21418
aminopeptidase_N_(LOC551224)	Cont 3 dpi vs. Cont 6 dpi	1.75e-06	-2.43288
zonadhesin_(LOC102655078)	Cont 3 dpi vs. Cont 6 dpi	1.76e-06	2.0986
peregrin_(LOC411881)	Cont 3 dpi vs. Cont 6 dpi	1.78e-06	1.44659
LOC113219418_(LOC113219418)	Cont 3 dpi vs. Cont 6 dpi	1.85e-06	3.94572
LOC725775_(LOC725775)	Cont 3 dpi vs. Cont 6 dpi	1.87e-06	-1.13215
protein_fem-1_homolog_CG6966_(LOC409291)	Cont 3 dpi vs. Cont 6 dpi	1.9e-06	1.12366
SEC23-interacting_protein_(LOC408607)	Cont 3 dpi vs. Cont 6 dpi	1.91e-06	1.36551
protein_MCM10_homolog_(LOC725632)	Cont 3 dpi vs. Cont 6 dpi	1.91e-06	-1.07718
maternal_protein_exuperantia_(LOC551582)	Cont 3 dpi vs. Cont 6 dpi	1.93e-06	1.40596
LOC552283_(LOC552283)	Cont 3 dpi vs. Cont 6 dpi	1.96e-06	1.45329
LOC724644_(LOC724644)	Cont 3 dpi vs. Cont 6 dpi	2.04e-06	2.13054
cholesterol_7-desaturase_(LOC107965828)	Cont 3 dpi vs. Cont 6 dpi	2.05e-06	3.48237
lisH_domain-containing_protein_ARMC9_(LOC725065)	Cont 3 dpi vs. Cont 6 dpi	2.06e-06	1.2342
serine_protease_snake_(LOC725154)	Cont 3 dpi vs. Cont 6 dpi	2.07e-06	1.30408
tetraspanin-31-A_(LOC551248)	Cont 3 dpi vs. Cont 6 dpi	2.08e-06	4.6823
mitochondrial_coenzyme_A_transporter_SLC25A42_(LOC413551)	Cont 3 dpi vs. Cont 6 dpi	2.11e-06	2.31659
LOC724776_(LOC724776)	Cont 3 dpi vs. Cont 6 dpi	2.13e-06	-7.43716
FAST_kinase_domain-containing_protein_4_(LOC100576514)	Cont 3 dpi vs. Cont 6 dpi	2.13e-06	-1.24691
LOC411038_(LOC411038)	Cont 3 dpi vs. Cont 6 dpi	2.14e-06	-1.06175
disintegrin_and_metalloproteinase_domain-containing_protein_10-like_(LOC410609)	Cont 3 dpi vs. Cont 6 dpi	2.17e-06	1.29302
protein_CDV3_homolog_(LOC552707)	Cont 3 dpi vs. Cont 6 dpi	2.19e-06	-1.03932
farnesyl_pyrophosphate_synthase-like_(LOC726859)	Cont 3 dpi vs. Cont 6 dpi	2.19e-06	4.33111
putative_glucosylceramidase_4_(LOC409709)	Cont 3 dpi vs. Cont 6 dpi	2.2e-06	5.81052
LOC100577769_(LOC100577769)	Cont 3 dpi vs. Cont 6 dpi	2.21e-06	2.28292
LOC107966053_(LOC107966053)	Cont 3 dpi vs. Cont 6 dpi	2.21e-06	-2.88271
phospholipase_B1_membrane-associated_(LOC411706)	Cont 3 dpi vs. Cont 6 dpi	2.22e-06	6.06902
alpha-glucosidase_(Hbg3)	Cont 3 dpi vs. Cont 6 dpi	2.23e-06	-2.82875
synaptic_vesicle_glycoprotein_2B_(LOC726871)	Cont 3 dpi vs. Cont 6 dpi	2.27e-06	3.68951
protein_tumorous_imaginal_discs_mitochondrial_(LOC411359)	Cont 3 dpi vs. Cont 6 dpi	2.3e-06	-1.18158
LOC100577418_(LOC100577418)	Cont 3 dpi vs. Cont 6 dpi	2.34e-06	-1.14004
protein_mab-21-like_(LOC550922)	Cont 3 dpi vs. Cont 6 dpi	2.35e-06	1.17165
LOC725273_(LOC725273)	Cont 3 dpi vs. Cont 6 dpi	2.36e-06	2.11025
spondin-1_(LOC413185)	Cont 3 dpi vs. Cont 6 dpi	2.36e-06	-3.41104
LOC107964964_(LOC107964964)	Cont 3 dpi vs. Cont 6 dpi	2.36e-06	2.37763
homeobox_protein_invected_(LOC100577365)	Cont 3 dpi vs. Cont 6 dpi	2.38e-06	1.26022
glycerol_kinase_(LOC409261)	Cont 3 dpi vs. Cont 6 dpi	2.45e-06	-1.298
LOC102655751_(LOC102655751)_ncRNA	Cont 3 dpi vs. Cont 6 dpi	2.48e-06	1.79663
LOC411253_(LOC411253)	Cont 3 dpi vs. Cont 6 dpi	2.48e-06	1.24754
helicase_domino_(LOC413341)	Cont 3 dpi vs. Cont 6 dpi	2.5e-06	-1.17189
cystinosin_homolog_(LOC551080)	Cont 3 dpi vs. Cont 6 dpi	2.5e-06	-1.20488
calexcitin-2_(LOC410013)	Cont 3 dpi vs. Cont 6 dpi	2.51e-06	4.19559
protein_NDRG3_(LOC413005)_misc_RNA	Cont 3 dpi vs. Cont 6 dpi	2.51e-06	1.11691
nuclear_receptor-binding_factor_2_(LOC102656905)	Cont 3 dpi vs. Cont 6 dpi	2.51e-06	1.49368
cyclin-dependent_kinase_12_(LOC409965)_misc_RNA	Cont 3 dpi vs. Cont 6 dpi	2.53e-06	-1.37409
dual_oxidase_(LOC551970)0	Cont 3 dpi vs. Cont 6 dpi	2.53e-06	-2.12942
branched-chain-amino-acid_aminotransferase_cytosolic_(LOC412889)	Cont 3 dpi vs. Cont 6 dpi	2.53e-06	1.37743
leucine-rich_repeat-containing_protein_15_(LOC100576903)	Cont 3 dpi vs. Cont 6 dpi	2.54e-06	5.64791
apyrase_(LOC408474)	Cont 3 dpi vs. Cont 6 dpi	2.58e-06	-1.43129
LOC102654175_(LOC102654175)	Cont 3 dpi vs. Cont 6 dpi	2.61e-06	2.59122
protein_vestigial_(LOC726247)	Cont 3 dpi vs. Cont 6 dpi	2.68e-06	1.90709
zinc_finger_homeobox_protein_4_(LOC410304)	Cont 3 dpi vs. Cont 6 dpi	2.7e-06	1.16864
RNA_polymerase_I-specific_transcription_initiation_factor_RRN3_(LOC726812)	Cont 3 dpi vs. Cont 6 dpi	2.73e-06	-1.53049
LOC413583_(LOC413583)	Cont 3 dpi vs. Cont 6 dpi	2.79e-06	1.01912
vacuolar_protein_sorting-associated_protein_41_homolog_(LOC551708)	Cont 3 dpi vs. Cont 6 dpi	2.89e-06	1.00594
early_nodulin-75_(LOC724199)	Cont 3 dpi vs. Cont 6 dpi	2.9e-06	4.28072
synaptic_vesicle_glycoprotein_2B_(LOC412941)_misc_RNA	Cont 3 dpi vs. Cont 6 dpi	2.94e-06	1.20323
proteoglycan_4_(LOC408561)	Cont 3 dpi vs. Cont 6 dpi	2.97e-06	2.30498
ankyrin_repeat_domain-containing_protein_65_(LOC413892)	Cont 3 dpi vs. Cont 6 dpi	2.97e-06	1.62499
chorion_peroxidase_(LOC412013)	Cont 3 dpi vs. Cont 6 dpi	2.99e-06	-4.64428
flap_endonuclease_1_(LOC412308)	Cont 3 dpi vs. Cont 6 dpi	3.05e-06	-1.14878
zinc_finger_protein_567_(LOC100576975)	Cont 3 dpi vs. Cont 6 dpi	3.07e-06	1.23143
LOC724583_(LOC724583)	Cont 3 dpi vs. Cont 6 dpi	3.09e-06	-1.49813
LOC113219258_(LOC113219258)_ncRNA	Cont 3 dpi vs. Cont 6 dpi	3.12e-06	-3.09748
5-methylcytosine_rRNA_methyltransferase_NSUN4_(LOC102655259)	Cont 3 dpi vs. Cont 6 dpi	3.12e-06	-1.10592
LOC100577003_(LOC100577003)	Cont 3 dpi vs. Cont 6 dpi	3.13e-06	1.31051
mitochondrial_uncoupling_protein_2_(LOC410791)	Cont 3 dpi vs. Cont 6 dpi	3.14e-06	-2.18963
TWiK_family_of_potassium_channels_protein_18_(LOC411958)	Cont 3 dpi vs. Cont 6 dpi	3.18e-06	1.11901
tetraspanin-33_(LOC725505)	Cont 3 dpi vs. Cont 6 dpi	3.2e-06	1.07242
take-out-like_carrier_protein_(JHBP-1)	Cont 3 dpi vs. Cont 6 dpi	3.37e-06	4.31444
cysteine_desulfurase_mitochondrial_(LOC410039)	Cont 3 dpi vs. Cont 6 dpi	3.37e-06	-1.0177
cytochrome_P450_4aa1-like_(LOC100577883)	Cont 3 dpi vs. Cont 6 dpi	3.37e-06	2.65242
dexamethasone-induced_Ras-related_protein_1_(LOC409966)	Cont 3 dpi vs. Cont 6 dpi	3.37e-06	1.80637
GPN-loop_GTPase_3_(LOC552648)	Cont 3 dpi vs. Cont 6 dpi	3.38e-06	-1.14933
receptor-type_tyrosine-protein_phosphatase_kappa_(LOC410417)	Cont 3 dpi vs. Cont 6 dpi	3.4e-06	2.08321
homeobox_protein_Nkx-2.4_(LOC411104)	Cont 3 dpi vs. Cont 6 dpi	3.48e-06	1.38746
leucine-rich_repeat_protein_SHOC-2_(LOC100576789)	Cont 3 dpi vs. Cont 6 dpi	3.58e-06	-1.21898
LOC724626_(LOC724626)	Cont 3 dpi vs. Cont 6 dpi	3.58e-06	-2.6466
hybrid_signal_transduction_histidine_kinase_M_(LOC102655994)	Cont 3 dpi vs. Cont 6 dpi	3.63e-06	1.08481
protein_eiger_(LOC725245)	Cont 3 dpi vs. Cont 6 dpi	3.65e-06	1.95484
beta-1-4-mannosyltransferase_egh_(egh)	Cont 3 dpi vs. Cont 6 dpi	3.75e-06	-1.1057
hybrid_signal_transduction_histidine_kinase_L-like_(LOC107964024)	Cont 3 dpi vs. Cont 6 dpi	3.75e-06	2.4738
delta-1-pyrroline-5-carboxylate_synthase_(LOC412948)	Cont 3 dpi vs. Cont 6 dpi	3.75e-06	1.02535
LOC113218599_(LOC113218599)	Cont 3 dpi vs. Cont 6 dpi	3.79e-06	-2.56683
venom_dipeptidylpeptidase_IV_(LOC410337)	Cont 3 dpi vs. Cont 6 dpi	3.8e-06	-2.05745
C-1-tetrahydrofolate_synthase_cytoplasmic_(LOC550749)	Cont 3 dpi vs. Cont 6 dpi	3.83e-06	1.39611
LOC107965706_(LOC107965706)	Cont 3 dpi vs. Cont 6 dpi	3.94e-06	-2.21418
progestin_and_adipoQ_receptor_family_member_3_(LOC408805)	Cont 3 dpi vs. Cont 6 dpi	3.94e-06	-1.73799
solute_carrier_organic_anion_transporter_family_member_1A5_(LOC726470)	Cont 3 dpi vs. Cont 6 dpi	4e-06	-1.23367
feline_leukemia_virus_subgroup_C_receptor-related_protein_2_(LOC107965219)	Cont 3 dpi vs. Cont 6 dpi	4.02e-06	3.03374
hillarin_(LOC410236)	Cont 3 dpi vs. Cont 6 dpi	4.12e-06	-1.49181
farnesol_dehydrogenase_(LOC725489)	Cont 3 dpi vs. Cont 6 dpi	4.12e-06	-3.94205
LOC410514_(LOC410514)	Cont 3 dpi vs. Cont 6 dpi	4.14e-06	1.05745
ectonucleoside_triphosphate_diphosphohydrolase_5_(LOC551373)	Cont 3 dpi vs. Cont 6 dpi	4.15e-06	-1.08926
tryptophan_2-3-dioxygenase_(LOC410828)	Cont 3 dpi vs. Cont 6 dpi	4.16e-06	-2.55653
neuronal_calcium_sensor_2_(LOC726283)	Cont 3 dpi vs. Cont 6 dpi	4.16e-06	-1.62485
slowpoke-binding_protein_(LOC409492)	Cont 3 dpi vs. Cont 6 dpi	4.18e-06	-1.59074
LOC102654832_(LOC102654832)_ncRNA	Cont 3 dpi vs. Cont 6 dpi	4.2e-06	-1.15677
YY1-associated_factor_2_(LOC724913)	Cont 3 dpi vs. Cont 6 dpi	4.22e-06	1.71894
kruppel_homolog_1_(Kr-h1)_misc_RNA	Cont 3 dpi vs. Cont 6 dpi	4.22e-06	-2.00808
elongation_of_very_long_chain_fatty_acids_protein_1_(LOC100578829)	Cont 3 dpi vs. Cont 6 dpi	4.26e-06	-2.06129
PTB_domain-containing_engulfment_adapter_protein_1_(LOC408480)	Cont 3 dpi vs. Cont 6 dpi	4.32e-06	1.74364
yellow-b_(LOC413264)	Cont 3 dpi vs. Cont 6 dpi	4.33e-06	1.83772
apolipophorins_(LOC408961)	Cont 3 dpi vs. Cont 6 dpi	4.35e-06	1.62613
apoptosis-inducing_factor_1_mitochondrial_(LOC412212)	Cont 3 dpi vs. Cont 6 dpi	4.35e-06	-1.13456
probable_2-oxoglutarate_dehydrogenase_E1_component_DHKTD1_homolog_mitochondrial_(LOC412569)	Cont 3 dpi vs. Cont 6 dpi	4.36e-06	1.34566
open_rectifier_potassium_channel_protein_1_(LOC410805)	Cont 3 dpi vs. Cont 6 dpi	4.38e-06	-1.45497
LOC102655220_(LOC102655220)	Cont 3 dpi vs. Cont 6 dpi	4.39e-06	-3.88663
chitooligosaccharidolytic_beta-N-acetylglucosaminidase_(LOC725178)	Cont 3 dpi vs. Cont 6 dpi	4.45e-06	1.49481
acidic_mammalian_chitinase_(LOC413705)	Cont 3 dpi vs. Cont 6 dpi	4.5e-06	2.6498
oxidized_low-density_lipoprotein_receptor_1_(LOC726639)	Cont 3 dpi vs. Cont 6 dpi	4.5e-06	-3.6378
clavesin-2_(LOC552447)	Cont 3 dpi vs. Cont 6 dpi	4.52e-06	1.46801
juvenile_hormone_esterase_(Jhe)	Cont 3 dpi vs. Cont 6 dpi	4.61e-06	2.76933
DNA_helicase_MCM9_(LOC410442)	Cont 3 dpi vs. Cont 6 dpi	4.64e-06	-1.01387
DNA_polymerase_epsilon_subunit_3_(LOC726923)	Cont 3 dpi vs. Cont 6 dpi	4.65e-06	-1.41484
putative_ferric-chelate_reductase_1_homolog_(LOC413128)	Cont 3 dpi vs. Cont 6 dpi	4.66e-06	-2.06149
peptidoglycan-recognition_protein_LC_(LOC408924)	Cont 3 dpi vs. Cont 6 dpi	4.72e-06	2.23705
sepiapterin_reductase_(LOC551857)	Cont 3 dpi vs. Cont 6 dpi	4.72e-06	1.71453
pyrokinin-like_receptor_1_(LOC551571)	Cont 3 dpi vs. Cont 6 dpi	4.74e-06	2.25527
LOC100578678_(LOC100578678)_ncRNA	Cont 3 dpi vs. Cont 6 dpi	4.89e-06	1.487
NECAP-like_protein_CG9132_(LOC409531)	Cont 3 dpi vs. Cont 6 dpi	5e-06	1.47659
LOC107964442_(LOC107964442)_ncRNA	Cont 3 dpi vs. Cont 6 dpi	5.01e-06	4.76898
F-box_only_protein_39_(LOC100578714)	Cont 3 dpi vs. Cont 6 dpi	5.05e-06	3.80752
LOC413936_(LOC413936)	Cont 3 dpi vs. Cont 6 dpi	5.06e-06	1.05406
L-asparaginase_(LOC551548)	Cont 3 dpi vs. Cont 6 dpi	5.14e-06	-1.07351
LOC100578770_(LOC100578770)	Cont 3 dpi vs. Cont 6 dpi	5.23e-06	-3.9116
LOC107964857_(LOC107964857)_ncRNA	Cont 3 dpi vs. Cont 6 dpi	5.24e-06	1.63455
AP-2_complex_subunit_alpha_(LOC411147)	Cont 3 dpi vs. Cont 6 dpi	5.35e-06	1.14928
rho_guanine_nucleotide_exchange_factor_11_(LOC410127)	Cont 3 dpi vs. Cont 6 dpi	5.52e-06	1.45471
LOC410462_(LOC410462)	Cont 3 dpi vs. Cont 6 dpi	5.62e-06	1.10699
LHFPL_tetraspan_subfamily_member_6_protein_(LOC724852)	Cont 3 dpi vs. Cont 6 dpi	5.62e-06	2.07848
dorsal-ventral_patterning_tolloid-like_protein_1_(LOC410986)_misc_RNA	Cont 3 dpi vs. Cont 6 dpi	5.72e-06	2.06617
receptor_interacting_protein_kinase_5_(Ripk5)	Cont 3 dpi vs. Cont 6 dpi	5.73e-06	1.34109
LOC408277_(LOC408277)	Cont 3 dpi vs. Cont 6 dpi	5.82e-06	-4.04758
LOC102656248_(LOC102656248)	Cont 3 dpi vs. Cont 6 dpi	5.91e-06	-4.30146
LOC551443_(LOC551443)	Cont 3 dpi vs. Cont 6 dpi	5.93e-06	1.16731
LOC411955_(LOC411955)	Cont 3 dpi vs. Cont 6 dpi	5.94e-06	-1.1032
LOC100578732_(LOC100578732)	Cont 3 dpi vs. Cont 6 dpi	5.97e-06	5.01626
LOC100578227_(LOC100578227)	Cont 3 dpi vs. Cont 6 dpi	5.98e-06	-3.95715
probable_serine/threonine-protein_kinase_clkA_(LOC411273)	Cont 3 dpi vs. Cont 6 dpi	6.09e-06	-7.0818
LOC409307_(LOC409307)	Cont 3 dpi vs. Cont 6 dpi	6.13e-06	-1.96832
pro-resilin_(LOC726725)	Cont 3 dpi vs. Cont 6 dpi	6.32e-06	-3.01075
alanine--glyoxylate_aminotransferase_2-like_(LOC408817)	Cont 3 dpi vs. Cont 6 dpi	6.44e-06	2.94564
ATP-binding_cassette_sub-family_D_member_1_(LOC411685)	Cont 3 dpi vs. Cont 6 dpi	6.51e-06	1.52507
LOC100578347_(LOC100578347)	Cont 3 dpi vs. Cont 6 dpi	6.55e-06	-3.90509
protein_orai-2_(LOC102655332)	Cont 3 dpi vs. Cont 6 dpi	6.61e-06	1.88004
UDP-glucuronosyltransferase_2B19_(LOC100577140)	Cont 3 dpi vs. Cont 6 dpi	6.68e-06	-1.23194
LOC100577918_(LOC100577918)	Cont 3 dpi vs. Cont 6 dpi	6.68e-06	2.61138
LOC410006_(LOC410006)	Cont 3 dpi vs. Cont 6 dpi	6.69e-06	2.35221
LOC100576497_(LOC100576497)	Cont 3 dpi vs. Cont 6 dpi	6.71e-06	1.42219
folylpolyglutamate_synthase_mitochondrial_(LOC413810)	Cont 3 dpi vs. Cont 6 dpi	6.77e-06	-1.42203
ATP-dependent_6-phosphofructokinase_(LOC724724)	Cont 3 dpi vs. Cont 6 dpi	6.78e-06	-1.13023
growth_arrest-specific_protein_1_(LOC100576349)	Cont 3 dpi vs. Cont 6 dpi	6.9e-06	1.32611
neuroendocrine_convertase_1_(LOC410438)	Cont 3 dpi vs. Cont 6 dpi	6.91e-06	1.61879
protein_Star_(LOC100578708)	Cont 3 dpi vs. Cont 6 dpi	6.95e-06	-1.12917
LOC724178_(LOC724178)	Cont 3 dpi vs. Cont 6 dpi	6.96e-06	1.3896
LOC107965086_(LOC107965086)_ncRNA	Cont 3 dpi vs. Cont 6 dpi	6.98e-06	3.11352
probable_nuclear_hormone_receptor_HR38_(LOC551232)	Cont 3 dpi vs. Cont 6 dpi	7.07e-06	-2.57689
alpha-methyldopa_hypersensitive_protein_(LOC410639)	Cont 3 dpi vs. Cont 6 dpi	7.2e-06	-4.92163
LOC410467_(LOC410467)	Cont 3 dpi vs. Cont 6 dpi	7.2e-06	1.3521
scavenger_receptor_class_B_member_1_(LOC413408)	Cont 3 dpi vs. Cont 6 dpi	7.3e-06	-3.16544
putative_serine_protease_K12H4.7_(LOC410729)	Cont 3 dpi vs. Cont 6 dpi	7.4e-06	-3.10359
tetraspanin-31-A_(LOC551248)_misc_RNA	Cont 3 dpi vs. Cont 6 dpi	7.42e-06	1.01126
LOC100577351_(LOC100577351)	Cont 3 dpi vs. Cont 6 dpi	7.45e-06	-1.35835
eisosome_protein_SEG2_(LOC727170)	Cont 3 dpi vs. Cont 6 dpi	7.48e-06	-5.57298
glycine-rich_RNA-binding_protein_7_(LOC724825)_ncRNA	Cont 3 dpi vs. Cont 6 dpi	7.54e-06	-2.33297
protein_PFB0145c_(LOC725217)	Cont 3 dpi vs. Cont 6 dpi	7.62e-06	3.7134
LOC100577693_(LOC100577693)	Cont 3 dpi vs. Cont 6 dpi	7.66e-06	2.98317
facilitated_trehalose_transporter_Tret1_(LOC551936)	Cont 3 dpi vs. Cont 6 dpi	7.72e-06	-1.06185
LOC413560_(LOC413560)	Cont 3 dpi vs. Cont 6 dpi	7.74e-06	-3.98726
jmjC_domain-containing_protein_4_(LOC412192)	Cont 3 dpi vs. Cont 6 dpi	7.89e-06	1.20759
cyclin-Y_(LOC550698)	Cont 3 dpi vs. Cont 6 dpi	8.04e-06	1.01239
guanylate_cyclase_32E_(LOC550964)	Cont 3 dpi vs. Cont 6 dpi	8.08e-06	-4.66492
GTP-binding_protein_RAD-like_(LOC100576948)	Cont 3 dpi vs. Cont 6 dpi	8.15e-06	-1.29395
putative_epidermal_cell_surface_receptor_(LOC412968)	Cont 3 dpi vs. Cont 6 dpi	8.18e-06	-1.65104
receptor-type_guanylate_cyclase_gcy-4_(LOC413596)	Cont 3 dpi vs. Cont 6 dpi	8.24e-06	2.03225
LOC107965117_(LOC107965117)_ncRNA	Cont 3 dpi vs. Cont 6 dpi	8.3e-06	1.88802
S-phase_kinase-associated_protein_2_(LOC412031)	Cont 3 dpi vs. Cont 6 dpi	8.48e-06	-1.08274
protein_ARV1_(LOC100577553)	Cont 3 dpi vs. Cont 6 dpi	8.49e-06	-1.12953
LOC100577430_(LOC100577430)	Cont 3 dpi vs. Cont 6 dpi	8.49e-06	1.53634
cytochrome_P450_6a14-like_(LOC724946)	Cont 3 dpi vs. Cont 6 dpi	8.72e-06	-2.22762
protein_takeout_(LOC412767)	Cont 3 dpi vs. Cont 6 dpi	8.81e-06	-4.45065
pupal_cuticle_protein_20_(LOC726950)	Cont 3 dpi vs. Cont 6 dpi	8.89e-06	-3.22744
ribonuclease_P_protein_subunit_p25-like_protein_(LOC100578399)	Cont 3 dpi vs. Cont 6 dpi	8.9e-06	-1.268
reversion-inducing-cysteine-rich_protein_with_kazal_motifs_(Reck)	Cont 3 dpi vs. Cont 6 dpi	8.97e-06	1.94053
LOC102653658_(LOC102653658)	Cont 3 dpi vs. Cont 6 dpi	9.1e-06	1.02026
CG1567-like_(LOC411317)	Cont 3 dpi vs. Cont 6 dpi	9.12e-06	-4.23015
protein_PFC0760c_(LOC100577159)	Cont 3 dpi vs. Cont 6 dpi	9.3e-06	1.32435
H/ACA_ribonucleoprotein_complex_subunit_1_(LOC413686)	Cont 3 dpi vs. Cont 6 dpi	9.35e-06	-1.84343
putative_fatty_acyl-CoA_reductase_(LOC411983)	Cont 3 dpi vs. Cont 6 dpi	9.38e-06	-1.50616
LOC408320_(LOC408320)	Cont 3 dpi vs. Cont 6 dpi	9.41e-06	1.79987
leucine-rich_repeat-containing_protein_24_(LOC411158)	Cont 3 dpi vs. Cont 6 dpi	9.44e-06	1.08083
DNA-directed_RNA_polymerase_III_subunit_RPC1_(LOC725552)	Cont 3 dpi vs. Cont 6 dpi	9.52e-06	-1.75842
LOC410428_(LOC410428)	Cont 3 dpi vs. Cont 6 dpi	9.75e-06	-1.00121
protein_Skeletor_isoforms_B/C_(LOC100577783)	Cont 3 dpi vs. Cont 6 dpi	9.91e-06	-1.72954
laccase_(LOC725500)	Cont 3 dpi vs. Cont 6 dpi	9.95e-06	-1.49601
facilitated_trehalose_transporter_Tret1-2_homolog_(LOC551428)	Cont 3 dpi vs. Cont 6 dpi	1.02e-05	-1.42799
LOC100576432_(LOC100576432)	Cont 3 dpi vs. Cont 6 dpi	1.02e-05	1.23119
LOC102653596_(LOC102653596)	Cont 3 dpi vs. Cont 6 dpi	1.02e-05	3.35297
homeodomain-only_protein_(LOC726978)	Cont 3 dpi vs. Cont 6 dpi	1.03e-05	1.14638
battenin_(LOC410860)	Cont 3 dpi vs. Cont 6 dpi	1.06e-05	1.09341
C1q-like_venom_protein_(C1q-VP)	Cont 3 dpi vs. Cont 6 dpi	1.07e-05	-2.08358
chloride_channel_protein_2_(LOC408467)	Cont 3 dpi vs. Cont 6 dpi	1.08e-05	2.024
LIM_domain_and_actin-binding_protein_1_(LOC409665)3	Cont 3 dpi vs. Cont 6 dpi	1.09e-05	1.46972
MAPK_regulated_corepressor_interacting_protein_2_(LOC725915)	Cont 3 dpi vs. Cont 6 dpi	1.11e-05	1.68506
LOC113219214_(LOC113219214)_ncRNA	Cont 3 dpi vs. Cont 6 dpi	1.11e-05	2.81691
venom_metalloproteinase_3_(LOC409468)3	Cont 3 dpi vs. Cont 6 dpi	1.12e-05	-1.83096
LOC100576803_(LOC100576803)_misc_RNA	Cont 3 dpi vs. Cont 6 dpi	1.14e-05	2.66675
Usher_syndrome_type-1G_protein_homolog_(LOC724915)	Cont 3 dpi vs. Cont 6 dpi	1.15e-05	1.34208
LOC107965573_(LOC107965573)_ncRNA	Cont 3 dpi vs. Cont 6 dpi	1.16e-05	7.46405
tubulin_beta_chain_(LOC100577548)	Cont 3 dpi vs. Cont 6 dpi	1.21e-05	2.21402
histone_H1.2_(LOC100577833)	Cont 3 dpi vs. Cont 6 dpi	1.22e-05	-1.36291
BLOC-1-related_complex_subunit_7_(LOC725774)	Cont 3 dpi vs. Cont 6 dpi	1.23e-05	1.66903
leucine-rich_repeat_protein_soc-2_homolog_(LOC107964349)	Cont 3 dpi vs. Cont 6 dpi	1.24e-05	1.23272
mediator_of_RNA_polymerase_II_transcription_subunit_15_(LOC100578586)	Cont 3 dpi vs. Cont 6 dpi	1.24e-05	-1.78207
LOC100576592_(LOC100576592)	Cont 3 dpi vs. Cont 6 dpi	1.26e-05	1.31179
transcription_factor_btd_(LOC100577692)	Cont 3 dpi vs. Cont 6 dpi	1.27e-05	2.20101
probable_nuclear_hormone_receptor_HR3_(LOC408586)2	Cont 3 dpi vs. Cont 6 dpi	1.27e-05	-5.10041
zinc_finger_protein_GLI4_(LOC100576110)	Cont 3 dpi vs. Cont 6 dpi	1.29e-05	1.3924
protein_couch_potato_(LOC408915)	Cont 3 dpi vs. Cont 6 dpi	1.3e-05	-1.55274
LOC100577920_(LOC100577920)	Cont 3 dpi vs. Cont 6 dpi	1.3e-05	-2.82801
chitinase-like_protein_Idgf4_(LOC413324)	Cont 3 dpi vs. Cont 6 dpi	1.3e-05	1.09386
protein_takeout_(LOC412768)	Cont 3 dpi vs. Cont 6 dpi	1.3e-05	3.12074
kinesin_3A_(LOC409869)_misc_RNA	Cont 3 dpi vs. Cont 6 dpi	1.31e-05	2.44177
LOC100578276_(LOC100578276)	Cont 3 dpi vs. Cont 6 dpi	1.34e-05	-2.11567
probable_serine/threonine-protein_kinase_dyrk2_(LOC412917)	Cont 3 dpi vs. Cont 6 dpi	1.34e-05	1.06821
cytochrome_P450_4c3_(LOC552679)	Cont 3 dpi vs. Cont 6 dpi	1.35e-05	2.89816
zinc_carboxypeptidase_(LOC551524)	Cont 3 dpi vs. Cont 6 dpi	1.35e-05	1.7737
Y+L_amino_acid_transporter_2_(LOC727552)	Cont 3 dpi vs. Cont 6 dpi	1.36e-05	-1.37123
voltage-dependent_calcium_channel_subunit_alpha-2/delta-3_(LOC408841)	Cont 3 dpi vs. Cont 6 dpi	1.36e-05	1.00661
staphylococcal_nuclease_domain-containing_protein_1_(LOC552259)	Cont 3 dpi vs. Cont 6 dpi	1.36e-05	-1.02599
mucin-1_(LOC100576170)	Cont 3 dpi vs. Cont 6 dpi	1.37e-05	-2.34879
unconventional_myosin-XVIIIa_(LOC726044)1	Cont 3 dpi vs. Cont 6 dpi	1.37e-05	-1.69876
WD_repeat-containing_protein_75_(LOC550808)	Cont 3 dpi vs. Cont 6 dpi	1.37e-05	-1.17393
prisilkin-39_(LOC552190)	Cont 3 dpi vs. Cont 6 dpi	1.37e-05	-1.55948
zinc_finger_protein_853_(LOC410222)	Cont 3 dpi vs. Cont 6 dpi	1.38e-05	1.13104
pro-resilin-like_(LOC102654371)	Cont 3 dpi vs. Cont 6 dpi	1.43e-05	-5.30868
glutamyl_aminopeptidase-like_(LOC552078)	Cont 3 dpi vs. Cont 6 dpi	1.45e-05	4.1956
stress-activated_protein_kinase_JNK_(LOC409286)	Cont 3 dpi vs. Cont 6 dpi	1.46e-05	1.00214
aldose_reductase_(LOC412163)	Cont 3 dpi vs. Cont 6 dpi	1.46e-05	-1.14835
organic_solute_transporter_alpha-like_protein_(LOC100578664)	Cont 3 dpi vs. Cont 6 dpi	1.47e-05	-1.42769
rho_guanine_nucleotide_exchange_factor_17_(LOC413562)	Cont 3 dpi vs. Cont 6 dpi	1.49e-05	1.12089
LIM/homeobox_protein_Lhx3_(LOC410658)	Cont 3 dpi vs. Cont 6 dpi	1.51e-05	-3.24967
N-alpha-acetyltransferase_40_(LOC725628)_misc_RNA	Cont 3 dpi vs. Cont 6 dpi	1.52e-05	2.9015
protein_nanos_(nanos)	Cont 3 dpi vs. Cont 6 dpi	1.53e-05	1.36984
dynein_heavy_chain_7_axonemal_(LOC725593)	Cont 3 dpi vs. Cont 6 dpi	1.58e-05	1.33858
LOC107966105_(LOC107966105)_ncRNA	Cont 3 dpi vs. Cont 6 dpi	1.58e-05	2.0929
LOC102654652_(LOC102654652)	Cont 3 dpi vs. Cont 6 dpi	1.58e-05	2.82127
protein_D2_(LOC726495)	Cont 3 dpi vs. Cont 6 dpi	1.6e-05	-1.08551
1-acyl-sn-glycerol-3-phosphate_acyltransferase_beta_(LOC724951)	Cont 3 dpi vs. Cont 6 dpi	1.71e-05	-1.69546
DDB1-_and_CUL4-associated_factor_6_(LOC725546)	Cont 3 dpi vs. Cont 6 dpi	1.73e-05	1.02132
trithorax_group_protein_osa_(LOC408649)	Cont 3 dpi vs. Cont 6 dpi	1.74e-05	-1.00665
protein_abrupt_(LOC726547)5	Cont 3 dpi vs. Cont 6 dpi	1.75e-05	1.11443
band_7_protein_AGAP004871_(LOC727311)	Cont 3 dpi vs. Cont 6 dpi	1.75e-05	2.65894
shootin-1_(LOC100576435)	Cont 3 dpi vs. Cont 6 dpi	1.79e-05	2.26681
TWiK_family_of_potassium_channels_protein_18-like_(LOC413503)	Cont 3 dpi vs. Cont 6 dpi	1.8e-05	1.61798
LOC724569_(LOC724569)	Cont 3 dpi vs. Cont 6 dpi	1.82e-05	-2.71483
homeotic_protein_deformed_(LOC724252)	Cont 3 dpi vs. Cont 6 dpi	1.82e-05	2.06796
LOC113218658_(LOC113218658)_ncRNA	Cont 3 dpi vs. Cont 6 dpi	1.83e-05	1.39914
homeobox_protein_Nkx-2.8_(LOC725671)	Cont 3 dpi vs. Cont 6 dpi	1.83e-05	-2.60736
LOC100577161_(LOC100577161)	Cont 3 dpi vs. Cont 6 dpi	1.84e-05	-2.97739
1-acylglycerol-3-phosphate_O-acyltransferase_Pnpla3_(LOC551055)	Cont 3 dpi vs. Cont 6 dpi	1.86e-05	1.23919
TBC1_domain_family_member_24_(LOC413791)	Cont 3 dpi vs. Cont 6 dpi	1.88e-05	1.25668
LOC102656534_(LOC102656534)_ncRNA	Cont 3 dpi vs. Cont 6 dpi	1.88e-05	-1.70884
cytochrome_P450_6a14-like_(LOC551028)	Cont 3 dpi vs. Cont 6 dpi	1.9e-05	-3.52905
coiled-coil_domain-containing_protein_137_(LOC726697)_misc_RNA	Cont 3 dpi vs. Cont 6 dpi	1.91e-05	-1.14407
zinc_finger_protein_GLI1_(LOC100578226)	Cont 3 dpi vs. Cont 6 dpi	1.91e-05	1.3249
SIFamide_receptor_(SIFR)_misc_RNA	Cont 3 dpi vs. Cont 6 dpi	1.92e-05	5.39918
homeotic_protein_ocelliless_(otd2)	Cont 3 dpi vs. Cont 6 dpi	1.93e-05	1.3752
pseudouridine-metabolizing_bifunctional_protein_C1861.05_(LOC412233)	Cont 3 dpi vs. Cont 6 dpi	1.96e-05	1.061
LOC102653974_(LOC102653974)_ncRNA	Cont 3 dpi vs. Cont 6 dpi	1.96e-05	2.13032
membrane-associated_guanylate_kinase_WW_and_PDZ_domain-containing_protein_1_(LOC410083)_misc_RNA	Cont 3 dpi vs. Cont 6 dpi	1.96e-05	1.10075
LOC100576528_(LOC100576528)	Cont 3 dpi vs. Cont 6 dpi	1.96e-05	1.11436
ets_DNA-binding_protein_pokkuri_(LOC100576369)	Cont 3 dpi vs. Cont 6 dpi	1.97e-05	-1.07052
prominin-like_protein_(LOC726582)	Cont 3 dpi vs. Cont 6 dpi	1.97e-05	2.49096
tropomyosin-1_(LOC408414)	Cont 3 dpi vs. Cont 6 dpi	1.97e-05	1.10377
snRNA-activating_protein_complex_subunit_4_homolog_(LOC102656620)	Cont 3 dpi vs. Cont 6 dpi	1.98e-05	1.15353
beta-3_adrenergic_receptor_(LOC726130)	Cont 3 dpi vs. Cont 6 dpi	1.98e-05	1.07693
phospholipase_A1_(LOC410884)	Cont 3 dpi vs. Cont 6 dpi	2.01e-05	-4.50451
LOC552799_(LOC552799)	Cont 3 dpi vs. Cont 6 dpi	2.02e-05	-7.73091
nuclear_envelope_integral_membrane_protein_1_(LOC724862)	Cont 3 dpi vs. Cont 6 dpi	2.04e-05	-1.12321
LOC100577901_(LOC100577901)	Cont 3 dpi vs. Cont 6 dpi	2.05e-05	1.48601
thioredoxin_reductase_1_(Trxr-1)	Cont 3 dpi vs. Cont 6 dpi	2.05e-05	-1.34191
LOC113219073_(LOC113219073)_ncRNA	Cont 3 dpi vs. Cont 6 dpi	2.05e-05	1.74097
LOC412914_(LOC412914)	Cont 3 dpi vs. Cont 6 dpi	2.06e-05	-1.23345
putative_protein_FAM10A4_(LOC411171)	Cont 3 dpi vs. Cont 6 dpi	2.06e-05	1.06919
protein_pangolin_isoforms_A/H/I/S_(LOC102654533)	Cont 3 dpi vs. Cont 6 dpi	2.07e-05	1.42687
transporter_BU466_(LOC727496)	Cont 3 dpi vs. Cont 6 dpi	2.07e-05	1.29067
LOC409039_(LOC409039)	Cont 3 dpi vs. Cont 6 dpi	2.08e-05	1.12716
tolloid-like_protein_1_(LOC410386)	Cont 3 dpi vs. Cont 6 dpi	2.09e-05	1.30579
LOC100578865_(LOC100578865)	Cont 3 dpi vs. Cont 6 dpi	2.11e-05	1.54232
ATP-dependent_RNA_helicase_vasa_(vas)	Cont 3 dpi vs. Cont 6 dpi	2.12e-05	-1.14256
pyruvate_dehydrogenase_(acetyl-transferring)_kinase_mitochondrial_(LOC410424)	Cont 3 dpi vs. Cont 6 dpi	2.12e-05	1.06395
potassium_voltage-gated_channel_protein_Shaw_(LOC412934)	Cont 3 dpi vs. Cont 6 dpi	2.12e-05	1.3497
cys-loop_ligand-gated_ion_channel_subunit_12344_(LOC551046)	Cont 3 dpi vs. Cont 6 dpi	2.14e-05	-1.96343
neo-calmodulin_(LOC552209)	Cont 3 dpi vs. Cont 6 dpi	2.15e-05	1.08212
G-protein_coupled_receptor_Mth_(LOC100577142)	Cont 3 dpi vs. Cont 6 dpi	2.15e-05	2.14838
centrosomal_protein_of_164_kDa_(LOC100578774)	Cont 3 dpi vs. Cont 6 dpi	2.15e-05	-2.39296
LOC409805_(LOC409805)	Cont 3 dpi vs. Cont 6 dpi	2.19e-05	1.00724
LOC100578730_(LOC100578730)	Cont 3 dpi vs. Cont 6 dpi	2.21e-05	-7.02608
LOC107965317_(LOC107965317)	Cont 3 dpi vs. Cont 6 dpi	2.22e-05	-5.1341
cuticular_protein_(LOC725089)	Cont 3 dpi vs. Cont 6 dpi	2.24e-05	-9.16864
monocarboxylate_transporter_14_(LOC411065)	Cont 3 dpi vs. Cont 6 dpi	2.25e-05	1.31682
LOC107964438_(LOC107964438)_ncRNA	Cont 3 dpi vs. Cont 6 dpi	2.29e-05	-1.14569
decaprenyl-diphosphate_synthase_subunit_1_(LOC412735)	Cont 3 dpi vs. Cont 6 dpi	2.35e-05	-3.01211
atrial_natriuretic_peptide-converting_enzyme_(LOC551502)	Cont 3 dpi vs. Cont 6 dpi	2.38e-05	-1.59678
LOC102654161_(LOC102654161)	Cont 3 dpi vs. Cont 6 dpi	2.38e-05	-4.38124
LOC100576157_(LOC100576157)	Cont 3 dpi vs. Cont 6 dpi	2.39e-05	-2.479
laccase-5_(LOC552811)	Cont 3 dpi vs. Cont 6 dpi	2.39e-05	1.20047
p21-activated_protein_kinase-interacting_protein_1-like_(LOC411845)	Cont 3 dpi vs. Cont 6 dpi	2.39e-05	-1.02346
LOC102655921_(LOC102655921)_ncRNA	Cont 3 dpi vs. Cont 6 dpi	2.42e-05	-2.23625
LOC412646_(LOC412646)	Cont 3 dpi vs. Cont 6 dpi	2.44e-05	-1.29862
leucine-rich_repeats_and_immunoglobulin-like_domains_protein_1_(LOC408888)	Cont 3 dpi vs. Cont 6 dpi	2.44e-05	1.65684
LOC100578699_(LOC100578699)	Cont 3 dpi vs. Cont 6 dpi	2.44e-05	-3.79588
LOC551765_(LOC551765)	Cont 3 dpi vs. Cont 6 dpi	2.46e-05	-1.32074
DNA_primase_large_subunit_(LOC551739)	Cont 3 dpi vs. Cont 6 dpi	2.46e-05	-1.00198
pyridoxine/pyridoxamine_5'-phosphate_oxidase_(LOC551533)	Cont 3 dpi vs. Cont 6 dpi	2.46e-05	2.13368
zinc_finger_protein_chinmo_(LOC551086)	Cont 3 dpi vs. Cont 6 dpi	2.55e-05	-3.19243
choline-phosphate_cytidylyltransferase_A_(LOC412303)_misc_RNA	Cont 3 dpi vs. Cont 6 dpi	2.56e-05	-1.38391
organic_cation_transporter_protein_(LOC102653922)	Cont 3 dpi vs. Cont 6 dpi	2.66e-05	2.09798
neurofilament_heavy_polypeptide_(LOC725960)	Cont 3 dpi vs. Cont 6 dpi	2.69e-05	1.85703
transcription_factor_Sox-19b-like_(LOC726180)	Cont 3 dpi vs. Cont 6 dpi	2.69e-05	1.86647
tetraspanin-1_(LOC409511)	Cont 3 dpi vs. Cont 6 dpi	2.69e-05	-1.33486
LOC102654405_(LOC102654405)	Cont 3 dpi vs. Cont 6 dpi	2.69e-05	-2.17082
hemicentin-1_(LOC725460)	Cont 3 dpi vs. Cont 6 dpi	2.69e-05	-2.32818
replication_protein_A_32_kDa_subunit-like_(LOC113219256)	Cont 3 dpi vs. Cont 6 dpi	2.72e-05	2.73099
soluble_guanylyl_cyclase_beta-3_(sGCbeta-3)	Cont 3 dpi vs. Cont 6 dpi	2.74e-05	2.2494
LOC107964221_(LOC107964221)_ncRNA	Cont 3 dpi vs. Cont 6 dpi	2.79e-05	1.15135
putative_mediator_of_RNA_polymerase_II_transcription_subunit_24_(LOC113218517)	Cont 3 dpi vs. Cont 6 dpi	2.79e-05	-3.31714
odorant_binding_protein_15_(Obp15)	Cont 3 dpi vs. Cont 6 dpi	2.82e-05	-2.28814
protein_Wnt-1_(LOC413502)	Cont 3 dpi vs. Cont 6 dpi	2.82e-05	1.31339
protein_artemis_(LOC726638)	Cont 3 dpi vs. Cont 6 dpi	2.83e-05	-1.24249
LOC102654837_(LOC102654837)_ncRNA	Cont 3 dpi vs. Cont 6 dpi	2.87e-05	1.27796
hexosaminidase_D_(LOC551303)	Cont 3 dpi vs. Cont 6 dpi	2.88e-05	1.10237
LOC100578060_(LOC100578060)	Cont 3 dpi vs. Cont 6 dpi	2.9e-05	4.62851
protein_Tob1_(LOC100578925)	Cont 3 dpi vs. Cont 6 dpi	2.91e-05	-1.18835
cytochrome_c_oxidase_assembly_protein_COX18_mitochondrial_(LOC725011)	Cont 3 dpi vs. Cont 6 dpi	2.93e-05	-1.0034
LOC100577882_(LOC100577882)	Cont 3 dpi vs. Cont 6 dpi	2.96e-05	2.54807
LOC100577474_(LOC100577474)_ncRNA	Cont 3 dpi vs. Cont 6 dpi	2.96e-05	2.45262
ankyrin-3-like_(LOC113218745)	Cont 3 dpi vs. Cont 6 dpi	2.96e-05	1.41645
LOC113218551_(LOC113218551)	Cont 3 dpi vs. Cont 6 dpi	2.97e-05	-2.58841
mitochondrial_coenzyme_A_transporter_SLC25A42_(LOC413551)_misc_RNA	Cont 3 dpi vs. Cont 6 dpi	2.97e-05	1.86064
elongation_of_very_long_chain_fatty_acids_protein_AAEL008004_(LOC550828)	Cont 3 dpi vs. Cont 6 dpi	2.99e-05	2.51062
transcriptional_adapter_2-alpha_(LOC408384)_misc_RNA	Cont 3 dpi vs. Cont 6 dpi	3.02e-05	-1.00327
facilitated_trehalose_transporter_Tret1-2_homolog_(LOC413576)	Cont 3 dpi vs. Cont 6 dpi	3.12e-05	-6.62389
LOC411336_(LOC411336)	Cont 3 dpi vs. Cont 6 dpi	3.15e-05	-1.965
unconventional_myosin-XVIIIa_(LOC726044)	Cont 3 dpi vs. Cont 6 dpi	3.15e-05	-1.09184
LOC102655148_(LOC102655148)	Cont 3 dpi vs. Cont 6 dpi	3.15e-05	1.13445
ufm1-specific_protease_1_(LOC726361)	Cont 3 dpi vs. Cont 6 dpi	3.19e-05	1.31563
LIM/homeobox_protein_Lhx9_(LOC726415)	Cont 3 dpi vs. Cont 6 dpi	3.21e-05	1.57172
PH_domain_leucine-rich_repeat-containing_protein_phosphatase_2_(LOC410926)	Cont 3 dpi vs. Cont 6 dpi	3.22e-05	-2.14067
LOC107964798_(LOC107964798)_ncRNA	Cont 3 dpi vs. Cont 6 dpi	3.27e-05	1.31345
DPH3_homolog_(LOC100578901)	Cont 3 dpi vs. Cont 6 dpi	3.34e-05	-1.34056
neuromodulin_(LOC552020)	Cont 3 dpi vs. Cont 6 dpi	3.36e-05	1.0317
LOC100578341_(LOC100578341)	Cont 3 dpi vs. Cont 6 dpi	3.36e-05	1.7819
probable_LIM_domain-containing_serine/threonine-protein_kinase_DDB_G0286997_(LOC100577562)	Cont 3 dpi vs. Cont 6 dpi	3.41e-05	-2.37144
LOC102654462_(LOC102654462)_ncRNA	Cont 3 dpi vs. Cont 6 dpi	3.48e-05	1.41225
thioredoxin_peroxidase_4_(Tpx-4)	Cont 3 dpi vs. Cont 6 dpi	3.55e-05	1.30275
LOC552320_(LOC552320)	Cont 3 dpi vs. Cont 6 dpi	3.66e-05	-5.7902
tyramine_beta_hydroxylase_(Tbh)	Cont 3 dpi vs. Cont 6 dpi	3.7e-05	2.23504
LOC412222_(LOC412222)	Cont 3 dpi vs. Cont 6 dpi	3.71e-05	-7.46523
LOC551249_(LOC551249)	Cont 3 dpi vs. Cont 6 dpi	3.71e-05	1.80429
LOC409648_(LOC409648)	Cont 3 dpi vs. Cont 6 dpi	3.72e-05	1.75986
tensin-1_(LOC408429)0	Cont 3 dpi vs. Cont 6 dpi	3.73e-05	1.63468
transcription_factor_Ken_(LOC551360)	Cont 3 dpi vs. Cont 6 dpi	3.74e-05	-2.55518
choline-phosphate_cytidylyltransferase_A_(LOC412303)	Cont 3 dpi vs. Cont 6 dpi	3.77e-05	-1.37375
putative_fatty_acyl-CoA_reductase_CG5065_(LOC100576895)_misc_RNA	Cont 3 dpi vs. Cont 6 dpi	3.79e-05	-1.29272
actin-like_protein_6B_(LOC551914)	Cont 3 dpi vs. Cont 6 dpi	3.82e-05	1.00136
LOC408463_(LOC408463)0	Cont 3 dpi vs. Cont 6 dpi	3.83e-05	1.20531
LOC409402_(LOC409402)	Cont 3 dpi vs. Cont 6 dpi	3.83e-05	-1.48717
LOC408329_(LOC408329)	Cont 3 dpi vs. Cont 6 dpi	4.02e-05	1.00759
LOC100578776_(LOC100578776)	Cont 3 dpi vs. Cont 6 dpi	4.05e-05	1.01612
LOC727232_(LOC727232)	Cont 3 dpi vs. Cont 6 dpi	4.06e-05	1.45793
LOC102653584_(LOC102653584)_ncRNA	Cont 3 dpi vs. Cont 6 dpi	4.06e-05	4.24809
transmembrane_protein_135_(LOC726102)	Cont 3 dpi vs. Cont 6 dpi	4.08e-05	1.00773
LOC409695_(LOC409695)	Cont 3 dpi vs. Cont 6 dpi	4.14e-05	-1.96131
glucose_dehydrogenase_[FAD_quinone]-like_(LOC102653881)	Cont 3 dpi vs. Cont 6 dpi	4.15e-05	6.8243
protein_nubbin_(LOC727092)	Cont 3 dpi vs. Cont 6 dpi	4.15e-05	-1.4761
LOC724126_(LOC724126)	Cont 3 dpi vs. Cont 6 dpi	4.15e-05	-2.47648
epidermal_retinol_dehydrogenase_2_(LOC100576773)	Cont 3 dpi vs. Cont 6 dpi	4.15e-05	-1.45662
GRAM_domain-containing_protein_2B_(LOC412099)	Cont 3 dpi vs. Cont 6 dpi	4.26e-05	1.22616
LOC100577362_(LOC100577362)	Cont 3 dpi vs. Cont 6 dpi	4.4e-05	2.09884
muscle-specific_protein_20_(LOC107965562)	Cont 3 dpi vs. Cont 6 dpi	4.4e-05	1.15129
dipeptidase_1_(LOC552636)	Cont 3 dpi vs. Cont 6 dpi	4.41e-05	1.69741
probable_G-protein_coupled_receptor_Mth-like_1_(LOC724853)	Cont 3 dpi vs. Cont 6 dpi	4.41e-05	-1.33693
cyclin-dependent_kinase_4_(LOC408406)	Cont 3 dpi vs. Cont 6 dpi	4.43e-05	1.00301
cuticular_protein_4_(CPR4)	Cont 3 dpi vs. Cont 6 dpi	4.45e-05	-4.96269
LOC411664_(LOC411664)	Cont 3 dpi vs. Cont 6 dpi	4.46e-05	2.69265
F-box/LRR-repeat_protein_16_(LOC408902)	Cont 3 dpi vs. Cont 6 dpi	4.47e-05	1.81298
lateral_signaling_target_protein_2_homolog_(LOC100578068)	Cont 3 dpi vs. Cont 6 dpi	4.51e-05	2.00027
LOC100577504_(LOC100577504)	Cont 3 dpi vs. Cont 6 dpi	4.53e-05	-1.10436
mitochondrial_import_inner_membrane_translocase_subunit_Tim10B_(LOC726131)	Cont 3 dpi vs. Cont 6 dpi	4.56e-05	-1.02586
LOC107964872_(LOC107964872)_ncRNA	Cont 3 dpi vs. Cont 6 dpi	4.59e-05	4.29779
caspase-1_(LOC100576484)	Cont 3 dpi vs. Cont 6 dpi	4.64e-05	1.58103
grpE_protein_homolog_mitochondrial_(LOC551769)	Cont 3 dpi vs. Cont 6 dpi	4.66e-05	-1.00556
GATA-binding_factor_C_(LOC100577332)	Cont 3 dpi vs. Cont 6 dpi	4.67e-05	-1.18059
LOC725540_(LOC725540)	Cont 3 dpi vs. Cont 6 dpi	4.71e-05	3.72232
NPC_intracellular_cholesterol_transporter_1_homolog_1b_(LOC408992)	Cont 3 dpi vs. Cont 6 dpi	4.74e-05	1.48766
LOC107964323_(LOC107964323)_ncRNA	Cont 3 dpi vs. Cont 6 dpi	4.81e-05	1.28458
LOC102655849_(LOC102655849)_ncRNA	Cont 3 dpi vs. Cont 6 dpi	4.86e-05	2.03734
short-chain_dehydrogenase/reductase_(LOC406147)	Cont 3 dpi vs. Cont 6 dpi	4.89e-05	2.80147
sodium/hydrogen_exchanger_7_(LOC552330)0	Cont 3 dpi vs. Cont 6 dpi	4.91e-05	3.3899
solute_carrier_family_41_member_3_(LOC410862)	Cont 3 dpi vs. Cont 6 dpi	4.98e-05	-2.00094
kelch-like_protein_5_(LOC551868)	Cont 3 dpi vs. Cont 6 dpi	5e-05	1.25848
zinc_finger_and_BTB_domain-containing_protein_34_(LOC409936)	Cont 3 dpi vs. Cont 6 dpi	5.01e-05	1.00734
LOC107964902_(LOC107964902)_ncRNA	Cont 3 dpi vs. Cont 6 dpi	5.04e-05	-8.16184
organic_cation_transporter_protein-like_(LOC113219370)	Cont 3 dpi vs. Cont 6 dpi	5.18e-05	1.23355
LOC725426_(LOC725426)	Cont 3 dpi vs. Cont 6 dpi	5.29e-05	-1.45855
LOC102654905_(LOC102654905)	Cont 3 dpi vs. Cont 6 dpi	5.47e-05	-1.16596
dystrobrevin_beta_(LOC411673)	Cont 3 dpi vs. Cont 6 dpi	5.47e-05	1.11709
LOC102655156_(LOC102655156)	Cont 3 dpi vs. Cont 6 dpi	5.53e-05	1.33635
orexin_receptor_type_2-like_(LOC724473)	Cont 3 dpi vs. Cont 6 dpi	5.54e-05	1.19888
cathepsin_O_(LOC551290)	Cont 3 dpi vs. Cont 6 dpi	5.56e-05	-1.00371
LIM/homeobox_protein_Lhx5_(LOC100577751)	Cont 3 dpi vs. Cont 6 dpi	5.59e-05	1.28789
ras-related_and_estrogen-regulated_growth_inhibitor_(LOC102655814)	Cont 3 dpi vs. Cont 6 dpi	5.74e-05	-1.73097
leukocyte_tyrosine_kinase_receptor_(LOC408718)	Cont 3 dpi vs. Cont 6 dpi	5.77e-05	2.08791
LOC100577527_(LOC100577527)	Cont 3 dpi vs. Cont 6 dpi	5.86e-05	2.64675
LOC113219352_(LOC113219352)_ncRNA	Cont 3 dpi vs. Cont 6 dpi	5.88e-05	-1.20202
protein_charybde_(LOC552667)	Cont 3 dpi vs. Cont 6 dpi	5.89e-05	1.52056
45_kDa_calcium-binding_protein_(LOC113218965)	Cont 3 dpi vs. Cont 6 dpi	5.99e-05	-2.24314
kinesin_F_(LOC725890)	Cont 3 dpi vs. Cont 6 dpi	6.07e-05	1.89839
proclotting_enzyme_(LOC552672)	Cont 3 dpi vs. Cont 6 dpi	6.15e-05	2.01009
enhancer_of_split_mbeta_protein_(LOC724465)	Cont 3 dpi vs. Cont 6 dpi	6.2e-05	1.64679
annexin_B9_(LOC409533)	Cont 3 dpi vs. Cont 6 dpi	6.33e-05	1.07055
LOC102654289_(LOC102654289)	Cont 3 dpi vs. Cont 6 dpi	6.35e-05	1.31804
troponin_I_(TpnI)	Cont 3 dpi vs. Cont 6 dpi	6.37e-05	1.13067
3-phosphoinositide-dependent_protein_kinase_1_(LOC410732)	Cont 3 dpi vs. Cont 6 dpi	6.43e-05	1.52542
amphoterin-induced_protein_2-like_(LOC724651)	Cont 3 dpi vs. Cont 6 dpi	6.51e-05	1.8132
transcription_factor_Sox-2_(LOC408411)_misc_RNA	Cont 3 dpi vs. Cont 6 dpi	6.59e-05	1.41908
acyl-CoA_Delta(11)_desaturase_(LOC102654211)	Cont 3 dpi vs. Cont 6 dpi	6.65e-05	-8.90112
facilitated_trehalose_transporter_Tret1-like_(LOC102655631)	Cont 3 dpi vs. Cont 6 dpi	6.77e-05	3.56175
homogentisate_1-2-dioxygenase_(LOC551465)	Cont 3 dpi vs. Cont 6 dpi	6.84e-05	2.06184
cysteine_and_histidine-rich_protein_1_homolog_(LOC413103)	Cont 3 dpi vs. Cont 6 dpi	6.95e-05	1.2102
cuticular_protein_14_(CPR14)	Cont 3 dpi vs. Cont 6 dpi	7.01e-05	3.45209
titin_(LOC551259)5	Cont 3 dpi vs. Cont 6 dpi	7.11e-05	1.12548
LOC100578584_(LOC100578584)_ncRNA	Cont 3 dpi vs. Cont 6 dpi	7.12e-05	-1.12297
cytochrome_P450_4C1_(LOC413833)	Cont 3 dpi vs. Cont 6 dpi	7.19e-05	14.3819
WAS/WASL-interacting_protein_family_member_3_(LOC100577667)	Cont 3 dpi vs. Cont 6 dpi	7.19e-05	-2.41668
ras-related_and_estrogen-regulated_growth_inhibitor_(LOC409633)	Cont 3 dpi vs. Cont 6 dpi	7.2e-05	2.85062
phospholipase_A1_member_A_(LOC410751)	Cont 3 dpi vs. Cont 6 dpi	7.26e-05	-4.86927
LOC100576355_(LOC100576355)	Cont 3 dpi vs. Cont 6 dpi	7.31e-05	1.42901
T-box_protein_H15_(LOC726654)	Cont 3 dpi vs. Cont 6 dpi	7.61e-05	1.15633
toll-like_receptor_6_(LOC410229)	Cont 3 dpi vs. Cont 6 dpi	7.67e-05	1.27549
ribose-phosphate_pyrophosphokinase_1_(LOC551448)	Cont 3 dpi vs. Cont 6 dpi	7.7e-05	1.48482
probable_serine/threonine-protein_kinase_kinX_(LOC100577939)	Cont 3 dpi vs. Cont 6 dpi	7.8e-05	-1.58247
chymotrypsin_inhibitor-like_(LOC113218518)	Cont 3 dpi vs. Cont 6 dpi	7.84e-05	3.24594
LOC107964976_(LOC107964976)_ncRNA	Cont 3 dpi vs. Cont 6 dpi	7.99e-05	-1.24181
facilitated_trehalose_transporter_Tret1_(LOC413575)	Cont 3 dpi vs. Cont 6 dpi	7.99e-05	2.23813
cubilin_(LOC411053)	Cont 3 dpi vs. Cont 6 dpi	8.05e-05	2.06869
LOC551934_(LOC551934)	Cont 3 dpi vs. Cont 6 dpi	8.06e-05	1.05667
LOC107965228_(LOC107965228)_ncRNA	Cont 3 dpi vs. Cont 6 dpi	8.08e-05	3.63102
methyltransferase-like_protein_6_(LOC551133)_misc_RNA	Cont 3 dpi vs. Cont 6 dpi	8.16e-05	-1.73962
PTS-dependent_dihydroxyacetone_kinase_1_dihydroxyacetone-binding_subunit_DhaK_(LOC413697)	Cont 3 dpi vs. Cont 6 dpi	8.17e-05	1.5599
protein_retinal_degeneration_B_(LOC409865)	Cont 3 dpi vs. Cont 6 dpi	8.21e-05	-1.35793
putative_fatty_acyl-CoA_reductase_(LOC412986)	Cont 3 dpi vs. Cont 6 dpi	8.25e-05	-3.57417
soluble_guanylate_cyclase_89Db-like_(LOC413274)	Cont 3 dpi vs. Cont 6 dpi	8.29e-05	2.40811
LOC107965608_(LOC107965608)	Cont 3 dpi vs. Cont 6 dpi	8.43e-05	-9.88012
homeobox_protein_abdominal-B_(LOC410642)	Cont 3 dpi vs. Cont 6 dpi	8.44e-05	1.4156
histone-lysine_N-methyltransferase_SETMAR-like_(LOC107965922)	Cont 3 dpi vs. Cont 6 dpi	8.44e-05	1.21114
histone_H2B_(LOC726487)	Cont 3 dpi vs. Cont 6 dpi	8.56e-05	-2.54675
peptidoglycan-recognition_protein_1_(LOC725158)	Cont 3 dpi vs. Cont 6 dpi	8.63e-05	3.45751
LOC102654799_(LOC102654799)	Cont 3 dpi vs. Cont 6 dpi	8.67e-05	6.78109
LOC726758_(LOC726758)	Cont 3 dpi vs. Cont 6 dpi	8.78e-05	-7.86653
LOC551372_(LOC551372)	Cont 3 dpi vs. Cont 6 dpi	8.78e-05	-1.27853
lactosylceramide_4-alpha-galactosyltransferase_(LOC102654368)_partial_mRNA	Cont 3 dpi vs. Cont 6 dpi	8.84e-05	-2.63856
ATP-binding_cassette_sub-family_C_member_Sur_(LOC410944)	Cont 3 dpi vs. Cont 6 dpi	8.98e-05	1.96218
LOC102656308_(LOC102656308)_ncRNA	Cont 3 dpi vs. Cont 6 dpi	8.98e-05	-1.85221
LOC107965318_(LOC107965318)_ncRNA	Cont 3 dpi vs. Cont 6 dpi	9.16e-05	2.71881
cuticular_protein_(LOC409002)	Cont 3 dpi vs. Cont 6 dpi	9.22e-05	-5.2488
pancreatic_triacylglycerol_lipase_(LOC727173)	Cont 3 dpi vs. Cont 6 dpi	9.3e-05	-1.25796
glucose_dehydrogenase_[FAD_quinone]_(LOC552425)	Cont 3 dpi vs. Cont 6 dpi	9.31e-05	2.83186
transcription_factor_Sox-21-B-like_(LOC102653993)	Cont 3 dpi vs. Cont 6 dpi	9.34e-05	2.21128
alpha-tocopherol_transfer_protein-like_(LOC409740)	Cont 3 dpi vs. Cont 6 dpi	9.39e-05	-3.52465
LOC113218519_(LOC113218519)	Cont 3 dpi vs. Cont 6 dpi	9.41e-05	1.42679
LOC102654076_(LOC102654076)_ncRNA	Cont 3 dpi vs. Cont 6 dpi	9.73e-05	2.4401
splicing_factor_arginine/serine-rich_15_(LOC409283)	Cont 3 dpi vs. Cont 6 dpi	9.75e-05	1.23966
LOC113219118_(LOC113219118)_ncRNA	Cont 3 dpi vs. Cont 6 dpi	0.0001	1.90707
UDP-sugar_transporter_UST74c_(LOC725105)_misc_RNA	Cont 3 dpi vs. Cont 6 dpi	0.000100507	-1.70205
ras-related_protein_RabJ_(LOC107965449)	Cont 3 dpi vs. Cont 6 dpi	0.000100698	-1.09857
lysoplasmalogenase-like_protein_TMEM86A_(LOC409538)	Cont 3 dpi vs. Cont 6 dpi	0.000100729	2.03304
neuroligin_2_(LOC410779)	Cont 3 dpi vs. Cont 6 dpi	0.000101616	1.92677
RNA-binding_protein_cabeza_(LOC552303)	Cont 3 dpi vs. Cont 6 dpi	0.000102268	-1.36789
meiotic_nuclear_division_protein_1_homolog_(LOC551820)	Cont 3 dpi vs. Cont 6 dpi	0.000102268	-1.43055
LOC102654418_(LOC102654418)_ncRNA	Cont 3 dpi vs. Cont 6 dpi	0.000102556	5.34545
histone_H3_(LOC726542)	Cont 3 dpi vs. Cont 6 dpi	0.000103454	-1.15699
Down_syndrome_cell_adhesion_molecule-like_protein_Dscam2_(LOC408670)	Cont 3 dpi vs. Cont 6 dpi	0.000104991	1.22962
phosphatidylinositol_4-phosphate_5-kinase_type-1_alpha_(LOC724991)5	Cont 3 dpi vs. Cont 6 dpi	0.000105176	1.05044
neprilysin-4_(LOC411846)	Cont 3 dpi vs. Cont 6 dpi	0.000105648	-1.35224
venom_acid_phosphatase_Acph-1_(LOC726571)	Cont 3 dpi vs. Cont 6 dpi	0.000106631	-1.65127
repressor_of_RNA_polymerase_III_transcription_MAF1_homolog_(LOC552145)	Cont 3 dpi vs. Cont 6 dpi	0.000109235	1.16552
LOC100577198_(LOC100577198)	Cont 3 dpi vs. Cont 6 dpi	0.000109405	1.82569
protein_abrupt_(LOC726547)6	Cont 3 dpi vs. Cont 6 dpi	0.000109405	1.44339
basic_helix-loop-helix_neural_transcription_factor_TAP_(LOC725085)	Cont 3 dpi vs. Cont 6 dpi	0.000109453	-1.4859
LOC100577336_(LOC100577336)_ncRNA	Cont 3 dpi vs. Cont 6 dpi	0.000109453	2.03956
probable_cytochrome_P450_6a13_(LOC726646)	Cont 3 dpi vs. Cont 6 dpi	0.000111242	1.32549
LOC107965571_(LOC107965571)	Cont 3 dpi vs. Cont 6 dpi	0.000113117	1.85354
LOC100576748_(LOC100576748)	Cont 3 dpi vs. Cont 6 dpi	0.000115058	-11.3441
COMM_domain-containing_protein_10_(LOC725684)	Cont 3 dpi vs. Cont 6 dpi	0.000115382	1.40615
kelch-like_protein_10_(LOC411968)	Cont 3 dpi vs. Cont 6 dpi	0.000116285	2.00893
integrator_complex_subunit_12-like_(LOC102654894)	Cont 3 dpi vs. Cont 6 dpi	0.000117029	2.22784
BMP_and_activin_membrane-bound_inhibitor_homolog_(LOC724378)	Cont 3 dpi vs. Cont 6 dpi	0.000117254	1.35591
protein_singles_bar_(LOC726677)	Cont 3 dpi vs. Cont 6 dpi	0.000118113	1.59742
lysophospholipid_acyltransferase_2_(LOC552342)	Cont 3 dpi vs. Cont 6 dpi	0.000118113	-1.18829
sodium-coupled_monocarboxylate_transporter_2_(LOC409467)	Cont 3 dpi vs. Cont 6 dpi	0.000118742	1.23016
LOC725784_(LOC725784)	Cont 3 dpi vs. Cont 6 dpi	0.00011892	-1.06783
arrestin_homolog_(LOC412907)	Cont 3 dpi vs. Cont 6 dpi	0.000119477	1.73856
LOC102656862_(LOC102656862)_ncRNA	Cont 3 dpi vs. Cont 6 dpi	0.00012033	4.32517
facilitated_trehalose_transporter_Tret1_(LOC100577385)	Cont 3 dpi vs. Cont 6 dpi	0.000121554	-2.09545
hrp65_protein_(LOC726178)_misc_RNA	Cont 3 dpi vs. Cont 6 dpi	0.000124185	-1.30125
cuticular_protein_CPF1_(CPF1)	Cont 3 dpi vs. Cont 6 dpi	0.000125929	-2.15866
LOC100577749_(LOC100577749)	Cont 3 dpi vs. Cont 6 dpi	0.00012822	2.65043
regulating_synaptic_membrane_exocytosis_protein_1_(LOC410756)	Cont 3 dpi vs. Cont 6 dpi	0.000129381	1.47782
LOC725964_(LOC725964)	Cont 3 dpi vs. Cont 6 dpi	0.000129887	1.81557
LOC727129_(LOC727129)	Cont 3 dpi vs. Cont 6 dpi	0.000130796	-1.70356
15-hydroxyprostaglandin_dehydrogenase_[NAD(+)]_(LOC409847)	Cont 3 dpi vs. Cont 6 dpi	0.000131677	1.68934
transcription_initiation_factor_TFIID_subunit_6_(LOC409735)	Cont 3 dpi vs. Cont 6 dpi	0.000133278	1.06453
alpha-tocopherol_transfer_protein_(LOC107964020)	Cont 3 dpi vs. Cont 6 dpi	0.000134068	1.5974
LOC413721_(LOC413721)	Cont 3 dpi vs. Cont 6 dpi	0.000136653	-1.67051
LOC411343_(LOC411343)	Cont 3 dpi vs. Cont 6 dpi	0.000137255	-2.15129
LOC102656190_(LOC102656190)	Cont 3 dpi vs. Cont 6 dpi	0.000137255	1.15483
nucleoside_diphosphate_kinase_homolog_5_(LOC102656548)	Cont 3 dpi vs. Cont 6 dpi	0.000137255	1.76273
V-type_proton_ATPase_subunit_C_(LOC411892)_misc_RNA	Cont 3 dpi vs. Cont 6 dpi	0.0001379	-1.23807
monocarboxylate_transporter_13_(LOC551263)	Cont 3 dpi vs. Cont 6 dpi	0.000139107	2.11428
LOC551098_(LOC551098)	Cont 3 dpi vs. Cont 6 dpi	0.000139251	-1.02906
protein_PF11_0213_(LOC102655889)	Cont 3 dpi vs. Cont 6 dpi	0.000139662	10.5661
hormone_receptor_4_(LOC410925)1	Cont 3 dpi vs. Cont 6 dpi	0.000141377	-5.63324
forkhead_box_protein_A2-A-like_(LOC724979)	Cont 3 dpi vs. Cont 6 dpi	0.000141869	1.62376
LIM_domain-containing_protein_A_(LOC409095)	Cont 3 dpi vs. Cont 6 dpi	0.000141869	1.29501
LOC724286_(LOC724286)	Cont 3 dpi vs. Cont 6 dpi	0.00014347	1.39851
fibrillin-2_(LOC725800)	Cont 3 dpi vs. Cont 6 dpi	0.000144095	1.25879
trypsin_5G1_(LOC100576637)	Cont 3 dpi vs. Cont 6 dpi	0.000144592	7.30723
LOC100578659_(LOC100578659)_ncRNA	Cont 3 dpi vs. Cont 6 dpi	0.000146381	1.58889
carbonic_anhydrase_1_(LOC408827)	Cont 3 dpi vs. Cont 6 dpi	0.000146547	1.3957
hemicentin-2_(LOC412858)	Cont 3 dpi vs. Cont 6 dpi	0.00014699	3.10205
LOC408641_(LOC408641)	Cont 3 dpi vs. Cont 6 dpi	0.000150636	-1.46897
sentrin-specific_protease_6_(LOC725270)	Cont 3 dpi vs. Cont 6 dpi	0.000152703	2.58612
zinc_finger_protein_729_(LOC726597)	Cont 3 dpi vs. Cont 6 dpi	0.000153727	1.03023
ecdysone_receptor_(Ecr)	Cont 3 dpi vs. Cont 6 dpi	0.000154774	1.16729
la-related_protein_1B_(LOC724517)	Cont 3 dpi vs. Cont 6 dpi	0.000155325	-1.17032
cuticular_protein_8_(LOC100577229)	Cont 3 dpi vs. Cont 6 dpi	0.000156397	-3.80297
homeobox_protein_aristaless_(LOC552251)	Cont 3 dpi vs. Cont 6 dpi	0.00015737	1.0005
facilitated_trehalose_transporter_Tret1_(LOC412797)	Cont 3 dpi vs. Cont 6 dpi	0.000157406	6.02675
sorbitol_dehydrogenase_(LOC410167)	Cont 3 dpi vs. Cont 6 dpi	0.000162944	1.78836
small_conductance_calcium-activated_potassium_channel_protein_(LOC410317)	Cont 3 dpi vs. Cont 6 dpi	0.00016295	1.66191
putative_inorganic_phosphate_cotransporter_(LOC410278)	Cont 3 dpi vs. Cont 6 dpi	0.000163358	-1.22089
unzipped_(uzip)	Cont 3 dpi vs. Cont 6 dpi	0.000168985	1.67894
protein_croquemort_(LOC410982)	Cont 3 dpi vs. Cont 6 dpi	0.000175494	1.09814
carboxypeptidase_M_(LOC726554)	Cont 3 dpi vs. Cont 6 dpi	0.000178433	-3.40224
arrestin_domain-containing_protein_4_(LOC410896)	Cont 3 dpi vs. Cont 6 dpi	0.000178442	-1.49163
LOC726370_(LOC726370)	Cont 3 dpi vs. Cont 6 dpi	0.000178797	-3.71193
probable_G-protein_coupled_receptor_B0563.6_(LOC100578296)	Cont 3 dpi vs. Cont 6 dpi	0.00018152	-1.37191
LOC102656498_(LOC102656498)_ncRNA	Cont 3 dpi vs. Cont 6 dpi	0.000181609	1.33036
cAMP-dependent_protein_kinase_catalytic_subunit_PRKX_(LOC410228)	Cont 3 dpi vs. Cont 6 dpi	0.00018397	-1.67434
LOC102656564_(LOC102656564)_ncRNA	Cont 3 dpi vs. Cont 6 dpi	0.00018397	2.90285
LOC725381_(LOC725381)_ncRNA	Cont 3 dpi vs. Cont 6 dpi	0.00018397	1.04945
nostrin_(LOC409604)	Cont 3 dpi vs. Cont 6 dpi	0.000184397	-1.3943
tektin-4_(LOC408558)	Cont 3 dpi vs. Cont 6 dpi	0.00018718	1.06078
integrin_alpha-PS2_(LOC724548)	Cont 3 dpi vs. Cont 6 dpi	0.000188597	1.04659
transcription_activator_MSS11_(LOC107964762)	Cont 3 dpi vs. Cont 6 dpi	0.000188771	-2.15158
LOC100578478_(LOC100578478)	Cont 3 dpi vs. Cont 6 dpi	0.00018878	-1.8292
flocculation_protein_FLO11_(LOC552048)	Cont 3 dpi vs. Cont 6 dpi	0.000189205	-1.1941
proton_channel_OtopLc_(LOC100576666)	Cont 3 dpi vs. Cont 6 dpi	0.000190031	-1.63291
LOC100577106_(LOC100577106)	Cont 3 dpi vs. Cont 6 dpi	0.000190168	-1.2215
DNA_ligase_1_(LOC100578862)	Cont 3 dpi vs. Cont 6 dpi	0.000190613	3.66959
LOC100576488_(LOC100576488)	Cont 3 dpi vs. Cont 6 dpi	0.000193251	-2.65628
heat_shock_protein_Hsp70Ab-like_(LOC410620)	Cont 3 dpi vs. Cont 6 dpi	0.000194566	1.88831
LOC100577307_(LOC100577307)_ncRNA	Cont 3 dpi vs. Cont 6 dpi	0.000197132	2.35745
LOC727522_(LOC727522)	Cont 3 dpi vs. Cont 6 dpi	0.000197652	-1.61144
LOC107965363_(LOC107965363)_ncRNA	Cont 3 dpi vs. Cont 6 dpi	0.000198464	1.33687
PI-PLC_X_domain-containing_protein_3_(LOC724463)	Cont 3 dpi vs. Cont 6 dpi	0.000198672	1.15632
LOC725893_(LOC725893)	Cont 3 dpi vs. Cont 6 dpi	0.000198672	1.12683
translation_initiation_factor_IF-2_(LOC551089)	Cont 3 dpi vs. Cont 6 dpi	0.000200623	-7.4954
LOC726925_(LOC726925)	Cont 3 dpi vs. Cont 6 dpi	0.000200726	2.15299
LOC726322_(LOC726322)	Cont 3 dpi vs. Cont 6 dpi	0.00020195	-3.40127
sodium-dependent_nutrient_amino_acid_transporter_1_(LOC102654427)	Cont 3 dpi vs. Cont 6 dpi	0.000202293	2.59971
myosin-IIIb_(LOC410489)	Cont 3 dpi vs. Cont 6 dpi	0.000203526	-1.75818
methylcrotonoyl-CoA_carboxylase_subunit_alpha_mitochondrial_(LOC413233)	Cont 3 dpi vs. Cont 6 dpi	0.000206963	-1.17423
LOC107964594_(LOC107964594)_ncRNA	Cont 3 dpi vs. Cont 6 dpi	0.000209668	-1.48128
LOC100578072_(LOC100578072)	Cont 3 dpi vs. Cont 6 dpi	0.000210515	-2.62012
hemocyte_protein-glutamine_gamma-glutamyltransferase_(LOC409425)_misc_RNA	Cont 3 dpi vs. Cont 6 dpi	0.000212691	1.44488
LOC100576758_(LOC100576758)	Cont 3 dpi vs. Cont 6 dpi	0.000213431	3.51074
LOC102656338_(LOC102656338)_ncRNA	Cont 3 dpi vs. Cont 6 dpi	0.000215558	1.38381
LOC102654930_(LOC102654930)	Cont 3 dpi vs. Cont 6 dpi	0.000216285	1.52273
trypsin-1-like_(LOC113219265)	Cont 3 dpi vs. Cont 6 dpi	0.000216428	-1.95902
elongation_of_very_long_chain_fatty_acids_protein_4_(LOC411692)	Cont 3 dpi vs. Cont 6 dpi	0.00021685	-4.44159
LOC726260_(LOC726260)	Cont 3 dpi vs. Cont 6 dpi	0.000217221	-1.84068
protein_abrupt_(LOC726547)	Cont 3 dpi vs. Cont 6 dpi	0.000217436	1.73118
scavenger_receptor_class_B_member_1_(LOC409228)	Cont 3 dpi vs. Cont 6 dpi	0.000217979	-1.11415
LOC100576965_(LOC100576965)	Cont 3 dpi vs. Cont 6 dpi	0.000218656	1.22344
LOC726323_(LOC726323)	Cont 3 dpi vs. Cont 6 dpi	0.000222631	1.93975
putative_protein_DDB_G0282133_(LOC113219034)	Cont 3 dpi vs. Cont 6 dpi	0.000223466	1.82491
apolipophorin-III-like_protein_(A4)	Cont 3 dpi vs. Cont 6 dpi	0.000223547	1.0536
neutral_ceramidase_(LOC409628)	Cont 3 dpi vs. Cont 6 dpi	0.000223547	1.88258
LOC102654960_(LOC102654960)_ncRNA	Cont 3 dpi vs. Cont 6 dpi	0.000223728	-3.68077
LOC113219038_(LOC113219038)_ncRNA	Cont 3 dpi vs. Cont 6 dpi	0.000227868	3.04285
interaptin_(LOC100578382)	Cont 3 dpi vs. Cont 6 dpi	0.000230548	2.21565
alpha-2A_adrenergic_receptor_(LOC726331)	Cont 3 dpi vs. Cont 6 dpi	0.00023088	1.40161
macoilin-1_(LOC412398)	Cont 3 dpi vs. Cont 6 dpi	0.000232426	1.13093
V-type_proton_ATPase_116_kDa_subunit_a_(LOC412810)	Cont 3 dpi vs. Cont 6 dpi	0.000238143	-1.06064
bromodomain-containing_protein_DDB_G0270170_(LOC100576198)	Cont 3 dpi vs. Cont 6 dpi	0.000238516	5.62976
LOC100578444_(LOC100578444)_ncRNA	Cont 3 dpi vs. Cont 6 dpi	0.000238836	2.34838
sodium-coupled_monocarboxylate_transporter_1_(LOC410626)	Cont 3 dpi vs. Cont 6 dpi	0.000239489	-1.49878
[truncated: 5,182 more rows]
