# Supplementary material for: In the battle of the disease: a transcriptomic analysis of European foulbrood-diseased larvae of the Western honey bee (Apis mellifera)
Source: BMC Genomics. 2022 Dec 19;23:837. doi: 10.1186/s12864-022-09075-6 (PMC9764631; doi:10.1186/s12864-022-09075-6)
Supplement: Supplementary file 14 — Additional file 14 : Table S12. Detailed results of FAC analysis for DEGs of 6 dpi control (Cont) versus primarily infected (Inf) and secondary infected (secInf) group, respectively. [file 12864_2022_9075_MOESM14_ESM.xlsx]

## Sheet: Contents
Supplementary Tables S 12 :	An Apis mellifera-specific Functional Annotation Clustering analysis (FAC) was performed on the DAVID Bioinformatics Resources 6.8 platform (https://david.ncifcrf.gov) using the latest versions of the available tools. DEGs of the respective contrasts with an FDR-value of p < 0.05 and fold change of -1.5 < FC > 1.5 were used as input for FAC and up- and down-regulated genes in infected group were …
Functional Annotation Clustering
Sheet	Contents
Query(Cont_vs_Inf)_up_reg.	Gene ID Conversion Tool output list of the significant up-regulated DEG accessions set of the contrast 6 dpi Control vs Infected converted to Apis mellifera-specific DAVID IDs.
Query(Cont_vs_Inf)_down_reg.	Gene ID Conversion Tool output list of the significant down-regulated DEG accessions set of the contrast 6 dpi Control vs Infected converted to Apis mellifera-specific DAVID IDs.
Query(Cont_vs_secInf)_up_reg.	Gene ID Conversion Tool output list of the significant up-regulated DEG accessions set of the contrast 6 dpi Control vs secondary Infected converted to Apis mellifera-specific DAVID IDs.
Query(Cont_vs_secInf)_down_reg.	Gene ID Conversion Tool output list of the significant down-regulatedDEG accessions set of the contrast 6 dpi Control vs secondary Infected converted to Apis mellifera-specific DAVID IDs.
FA_6dpi_Cont_vs_Inf up-reg.	Functional Annotation Chart Tool output of the significant up-regulated DEG set of the contrast 6 dpi Control vs Infected.
FA_6dpi_Cont_vs_Inf down-reg.	Functional Annotation Chart Tool output of the significant down-regulated DEG set of the contrast 6 dpi Control vs Infected.
FA_6dpi_Cont_vs_secInf up-reg.	Functional Annotation Chart Tool output of the significant up-regulated DEG set of the contrast 6 dpi Control vs secondary Infected.
FA_6dpi_Cont_vs_secInf down-reg.	Functional Annotation Chart Tool output of the significant down-regulated DEG set of the contrast 6 dpi Control vs secondary Infected.
FAC_summary	Functional Annotation Chart Tool output summary.

## Sheet: Query(Cont_vs_Inf)_up_reg.
From	To	Gene Name
LOC102653649	102653649	uncharacterized LOC102653649(LOC102653649)
LOC100576614	100576614	probable ATP-dependent RNA helicase ddx42(LOC100576614)
LOC100578238	100578238	leucine-rich repeat transmembrane protein FLRT3-like(LOC100578238)
LOC100577026	100577026	mitochondrial amidoxime-reducing component 1-like(LOC100577026)
LOC551039	551039	dihydrolipoyl dehydrogenase, mitochondrial(LOC551039)
LOC102656479	102656479	uncharacterized LOC102656479(LOC102656479)
LOC551837	551837	long-chain-fatty-acid--CoA ligase ACSBG2(LOC551837)
LOC102655268	102655268	WD repeat-containing protein 63-like(LOC102655268)
LOC408914	408914	BAI1-associated protein 3(LOC408914)
LOC409335	409335	probable serine hydrolase(LOC409335)
LOC412858	412858	hemicentin-2-like(LOC412858)
LOC107965036	107965036	uncharacterized LOC107965036(LOC107965036)
LOC102655263	102655263	solute carrier family 25 member 35-like(LOC102655263)
LOC100577145	100577145	sulfide:quinone oxidoreductase, mitochondrial(LOC100577145)
LOC408361	408361	alpha-tocopherol transfer protein-like(LOC408361)
LOC413708	413708	delta-aminolevulinic acid dehydratase(LOC413708)
LOC412619	412619	amidophosphoribosyltransferase-like(LOC412619)
LOC409334	409334	beta-mannosidase(LOC409334)
LOC552130	552130	alpha-aminoadipic semialdehyde synthase, mitochondrial(LOC552130)
LOC725688	725688	lipopolysaccharide-induced tumor necrosis factor-alpha factor homolog(LOC725688)
LOC726656	726656	calcium-independent phospholipase A2-gamma-like(LOC726656)
LOC552015	552015	putative ATPase N2B(LOC552015)
LOC100576745	100576745	leucine-rich repeat-containing protein 26-like(LOC100576745)
LOC100576742	100576742	integrin beta-nu-like(LOC100576742)
LOC102653751	102653751	uncharacterized LOC102653751(LOC102653751)
LOC551968	551968	aldose reductase-like(LOC551968)
LOC551966	551966	multifunctional protein ADE2(LOC551966)
LOC413048	413048	bifunctional 3'-phosphoadenosine 5'-phosphosulfate synthase 2-like(LOC413048)
LOC410211	410211	four and a half LIM domains protein 2(LOC410211)
LOC410448	410448	carcinine transporter(LOC410448)
LOC410449	410449	uncharacterized LOC410449(LOC410449)
LOC413959	413959	multidrug resistance-associated protein 4-like(LOC413959)
LOC410322	410322	ral guanine nucleotide dissociation stimulator(LOC410322)
LOC411897	411897	phosphoglucomutase(LOC411897)
LOC412503	412503	mitochondrial dicarboxylate carrier-like(LOC412503)
LOC100578245	100578245	uncharacterized LOC100578245(LOC100578245)
LOC551290	551290	cathepsin O-like(LOC551290)
LOC100578121	100578121	uncharacterized LOC100578121(LOC100578121)
LOC100576878	100576878	uncharacterized LOC100576878(LOC100576878)
LOC551179	551179	methyl farnesoate epoxidase(LOC551179)
LOC724449	724449	protein lethal(2)essential for life-like(LOC724449)
LOC100576876	100576876	uncharacterized LOC100576876(LOC100576876)
LOC100576993	100576993	zinc finger protein 1(LOC100576993)
LOC408818	408818	hexokinase-1-like(LOC408818)
LOC410583	410583	ornithine aminotransferase, mitochondrial(LOC410583)
LOC551619	551619	transmembrane protein 8B(LOC551619)
LOC410337	410337	venom dipeptidylpeptidase IV(LOC410337)
AC3	408363	adenylate cyclase 3(Ac3)
LOC102656575	102656575	uncharacterized LOC102656575(LOC102656575)
LOC724451	724451	FAD-linked sulfhydryl oxidase ALR(LOC724451)
TSPAN6	406108	tetraspanin 6(Tspan6)
LOC552392	552392	serine palmitoyltransferase 1(LOC552392)
LOC724455	724455	T-complex protein 11-like protein 1(LOC724455)
LOC551180	551180	puromycin-sensitive aminopeptidase-like protein(LOC551180)
LOC724458	724458	achaete-scute complex protein T3-like(LOC724458)
LOC107964769	107964769	uncharacterized LOC107964769(LOC107964769)
LOC726999	726999	iroquois-class homeodomain protein IRX-6-like(LOC726999)
LOC725426	725426	uncharacterized LOC725426(LOC725426)
LOC100577161	100577161	uncharacterized LOC100577161(LOC100577161)
LOC552279	552279	sodium-independent sulfate anion transporter-like(LOC552279)
LOC102653614	102653614	probable RNA methyltransferase CG11342(LOC102653614)
LOC100578703	100578703	uncharacterized LOC100578703(LOC100578703)
LOC100576401	100576401	uncharacterized LOC100576401(LOC100576401)
LOC551744	551744	phospholipase ABHD3(LOC551744)
LOC107965041	107965041	solute carrier organic anion transporter family member 4A1-like(LOC107965041)
LOC413186	413186	mitochondrial pyruvate carrier 3-like(LOC413186)
LOC100578708	100578708	uncharacterized LOC100578708(LOC100578708)
LOC102656448	102656448	glycerol-3-phosphate dehydrogenase [NAD(+)], cytoplasmic-like(LOC102656448)
LOC410227	410227	inactive hydroxysteroid dehydrogenase-like protein 1(LOC410227)
LOC408710	408710	KH domain-containing, RNA-binding, signal transduction-associated protein 2-like(LOC408710)
LOC102654261	102654261	uncharacterized protein C24H6.02c-like(LOC102654261)
LOC412526	412526	protein disulfide-isomerase A6(LOC412526)
TG	411132	transglutaminase(Tg)
LOC725671	725671	homeobox protein Nkx-2.8-like(LOC725671)
LOC727173	727173	pancreatic triacylglycerol lipase(LOC727173)
LOC726762	726762	facilitated trehalose transporter Tret1-like(LOC726762)
LOC725552	725552	DNA-directed RNA polymerase III subunit RPC1(LOC725552)
LOC100576880	100576880	uncharacterized LOC100576880(LOC100576880)
LOC107964997	107964997	uncharacterized LOC107964997(LOC107964997)
LOC552285	552285	innexin inx7(LOC552285)
LOC102655905	102655905	uncharacterized LOC102655905(LOC102655905)
LOC552202	552202	monocarboxylate transporter 9-like(LOC552202)
LOC724429	724429	synaptic vesicle glycoprotein 2C-like(LOC724429)
LOC551597	551597	cysteine-rich venom protein-like(LOC551597)
LOC551913	551913	protein CREG1(LOC551913)
LOC413350	413350	lachesin-like(LOC413350)
LOC102656439	102656439	adenosine deaminase CECR1-like(LOC102656439)
LOC412263	412263	endoplasmic reticulum aminopeptidase 2-like(LOC412263)
LOC411724	411724	glycerol-3-phosphate acyltransferase 1, mitochondrial(LOC411724)
LOC726292	726292	natterin-3(LOC726292)
LOC102654496	102654496	high affinity copper uptake protein 1-like(LOC102654496)
LOC102655100	102655100	protein Cep78 homolog(LOC102655100)
LOC412810	412810	V-type proton ATPase 116 kDa subunit a(LOC412810)
LOC413228	413228	5-aminolevulinate synthase, erythroid-specific, mitochondrial(LOC413228)
LOC725885	725885	Krueppel-like factor 6(LOC725885)
LOC100577342	100577342	uncharacterized LOC100577342(LOC100577342)
LOC100578793	100578793	uncharacterized LOC100578793(LOC100578793)
LOC100576132	100576132	uncharacterized LOC100576132(LOC100576132)
LOC410638	410638	aromatic-L-amino-acid decarboxylase(LOC410638)
LOC406142	406142	hymenoptaecin(LOC406142)
LOC406144	406144	abaecin(LOC406144)
LOC726855	726855	vegetative cell wall protein gp1-like(LOC726855)
LOC411609	411609	pancreatic triacylglycerol lipase-like(LOC411609)
LOC725529	725529	kynurenine/alpha-aminoadipate aminotransferase, mitochondrial-like(LOC725529)
LOC100578445	100578445	uncharacterized LOC100578445(LOC100578445)
LOC102654368	102654368	lactosylceramide 4-alpha-galactosyltransferase-like(LOC102654368)
LOC410096	410096	gamma-glutamyltranspeptidase 1-like(LOC410096)
LOC408337	408337	uncharacterized LOC408337(LOC408337)
LOC726981	726981	circadian clock-controlled protein(LOC726981)
LOC726860	726860	cytochrome b5-like(LOC726860)
LOC411732	411732	trimeric intracellular cation channel type B(LOC411732)
LOC409780	409780	CUGBP Elav-like family member 2(LOC409780)
LOC725654	725654	cell growth regulator with RING finger domain protein 1-like(LOC725654)
LOC100577351	100577351	uncharacterized LOC100577351(LOC100577351)
LOC409300	409300	uncharacterized LOC409300(LOC409300)
LOC724327	724327	C-factor(LOC724327)
LOC725899	725899	alpha-N-acetylgalactosaminidase(LOC725899)
LOC552342	552342	lysophospholipid acyltransferase 2(LOC552342)
LOC107964934	107964934	uncharacterized LOC107964934(LOC107964934)
LOC100576383	100576383	uncharacterized LOC100576383(LOC100576383)
LOC724405	724405	protein lethal(2)essential for life-like(LOC724405)
LOC551255	551255	mitochondrial fission 1 protein(LOC551255)
NPF	726526	neuropeptide F(NPF)
TPX-4	551975	thioredoxin peroxidase 4(Tpx-4)
LOC551936	551936	facilitated trehalose transporter Tret1(LOC551936)
LOC102656537	102656537	uncharacterized LOC102656537(LOC102656537)
LOC550726	550726	DCN1-like protein 1(LOC550726)
ARGK	550932	arginine kinase(Argk)
LOC413802	413802	pleckstrin homology domain-containing family M member 2(LOC413802)
LOC725980	725980	28S ribosomal protein S36, mitochondrial(LOC725980)
LOC107965253	107965253	uncharacterized LOC107965253(LOC107965253)
LOC100578697	100578697	THUMP domain-containing protein 1 homolog(LOC100578697)
LOC725500	725500	laccase-like(LOC725500)
LOC724772	724772	leucine-rich repeat neuronal protein 1-like(LOC724772)
LOC410539	410539	protein 5NUC-like(LOC410539)
LOC107964603	107964603	uncharacterized LOC107964603(LOC107964603)
LOC724899	724899	uncharacterized LOC724899(LOC724899)
LOC724536	724536	uncharacterized LOC724536(LOC724536)
LOC107964964	107964964	uncharacterized LOC107964964(LOC107964964)
LOC725749	725749	uncharacterized protein C14orf80 homolog(LOC725749)
LOC102656409	102656409	uncharacterized LOC102656409(LOC102656409)
LOC726958	726958	tumor necrosis factor receptor superfamily member wengen(LOC726958)
LOC100577019	100577019	protein quiver(LOC100577019)
LOC552239	552239	thymic stromal cotransporter homolog(LOC552239)
LOC100576963	100576963	zinc finger and BTB domain-containing protein 14-like(LOC100576963)
LOC100578347	100578347	uncharacterized LOC100578347(LOC100578347)
LOC551028	551028	probable cytochrome P450 6a14(LOC551028)
LOC107965483	107965483	uncharacterized LOC107965483(LOC107965483)
LOC410791	410791	mitochondrial uncoupling protein 2-like(LOC410791)
LOC413141	413141	oxidative stress-induced growth inhibitor 2-like(LOC413141)
LOC100576726	100576726	uncharacterized LOC100576726(LOC100576726)
LOC107964278	107964278	uncharacterized LOC107964278(LOC107964278)
LOC412969	412969	uncharacterized LOC412969(LOC412969)
LOC409203	409203	UDP-glucuronosyltransferase 2A3-like(LOC409203)
LOC410428	410428	uncharacterized LOC410428(LOC410428)
LOC413810	413810	folylpolyglutamate synthase, mitochondrial(LOC413810)
LOC725078	725078	uncharacterized LOC725078(LOC725078)
LOC724781	724781	uncharacterized LOC724781(LOC724781)
LOC102654462	102654462	uncharacterized LOC102654462(LOC102654462)
LOC411633	411633	UDP-glucose 4-epimerase(LOC411633)
LOC102656088	102656088	uncharacterized LOC102656088(LOC102656088)
LOC107964838	107964838	probable uridine nucleosidase 2(LOC107964838)
LOC724421	724421	fibrillin-2(LOC724421)
LOC725510	725510	arrestin domain-containing protein 3(LOC725510)
LOC100578100	100578100	uncharacterized LOC100578100(LOC100578100)
LOC100578584	100578584	uncharacterized LOC100578584(LOC100578584)
LOC408474	408474	apyrase(LOC408474)
LOC551033	551033	poly(A)-specific ribonuclease PARN-like domain-containing protein 1(LOC551033)
LOC409686	409686	NACHT domain- and WD repeat-containing protein 1(LOC409686)
LOC552364	552364	gephyrin(LOC552364)
LOC408355	408355	beta-lactamase-like protein 2(LOC408355)
LOC408596	408596	clavesin-2(LOC408596)
LOC724749	724749	uncharacterized LOC724749(LOC724749)
LOC724626	724626	uncharacterized LOC724626(LOC724626)
LOC551673	551673	serine/threonine-protein kinase tousled-like 2(LOC551673)
LOC100577667	100577667	WAS/WASL-interacting protein family member 3-like(LOC100577667)
LOC409171	409171	esterase FE4-like(LOC409171)
LOC409051	409051	microtubule-associated protein futsch(LOC409051)
LOC100577303	100577303	uncharacterized LOC100577303(LOC100577303)
LOC552524	552524	pyrazinamidase/nicotinamidase-like(LOC552524)
LOC552407	552407	UNC93-like protein MFSD11(LOC552407)
LOC412220	412220	vesicular glutamate transporter 2.2(LOC412220)
LOC100578194	100578194	uncharacterized LOC100578194(LOC100578194)
LOC726493	726493	uncharacterized LOC726493(LOC726493)
LOC408400	408400	CKLF-like MARVEL transmembrane domain-containing protein 8(LOC408400)
LOC413549	413549	chondroitin sulfate synthase 1(LOC413549)
LOC107965795	107965795	lactosylceramide 4-alpha-galactosyltransferase-like(LOC107965795)
LOC726134	726134	carboxylesterase(LOC726134)
LOC725165	725165	aquaporin AQPAe.a-like(LOC725165)
LOC410159	410159	mediator of RNA polymerase II transcription subunit 13(LOC410159)
LOC412217	412217	multidrug resistance-associated protein 1(LOC412217)
LOC410831	410831	casein kinase I(LOC410831)
LOC725046	725046	uncharacterized LOC725046(LOC725046)
LOC726934	726934	PI-PLC X domain-containing protein 1(LOC726934)
LOC724756	724756	uncharacterized LOC724756(LOC724756)
LOC409299	409299	adenylosuccinate synthetase(LOC409299)
LOC551685	551685	uncharacterized LOC551685(LOC551685)
LOC726814	726814	solute carrier family 2, facilitated glucose transporter member 1-like(LOC726814)
LOC551327	551327	carboxypeptidase B-like(LOC551327)
LOC726818	726818	beta-hexosaminidase subunit beta-like(LOC726818)
LOC411385	411385	ester hydrolase C11orf54 homolog(LOC411385)
LOC411387	411387	nose resistant to fluoxetine protein 6-like(LOC411387)
LOC410057	410057	uncharacterized LOC410057(LOC410057)
LOC551329	551329	ATPase family AAA domain-containing protein 3(LOC551329)
LOC409619	409619	uncharacterized LOC409619(LOC409619)
LOC550915	550915	sideroflexin-2(LOC550915)
LOC412470	412470	MAP kinase-interacting serine/threonine-protein kinase 1(LOC412470)
LOC727110	727110	yellow-x2(LOC727110)
LOC102655097	102655097	ATP synthase subunit s-like protein(LOC102655097)
LOC409624	409624	acetyl-coenzyme A synthetase(LOC409624)
LOC413678	413678	serine--pyruvate aminotransferase, mitochondrial(LOC413678)
LOC726145	726145	ubiquitin-conjugating enzyme E2-22 kDa(LOC726145)
LOC726021	726021	uncharacterized LOC726021(LOC726021)
LOC409626	409626	chymotrypsin-2(LOC409626)
LOC727479	727479	zinc transporter 1(LOC727479)
LOC727237	727237	carbonic anhydrase 2-like(LOC727237)
LOC410729	410729	putative serine protease K12H4.7(LOC410729)
LOC410060	410060	potassium voltage-gated channel protein Shab(LOC410060)
LOC102655522	102655522	uncharacterized LOC102655522(LOC102655522)
LOC413332	413332	spectrin beta chain, non-erythrocytic 5(LOC413332)
LOC413576	413576	facilitated trehalose transporter Tret1-2 homolog(LOC413576)
LOC411822	411822	aldehyde dehydrogenase family 3 member B1(LOC411822)
CPR21	724649	cuticular protein 21(CPR21)
LOC408788	408788	UDP-glucuronosyltransferase 1-3-like(LOC408788)
LOC726115	726115	D-2-hydroxyglutarate dehydrogenase, mitochondrial(LOC726115)
GSTD1	409490	glutathione S-transferase D1(GstD1)
LOC100577440	100577440	uncharacterized LOC100577440(LOC100577440)
LOC725701	725701	sialin-like(LOC725701)
LOC409991	409991	dnaJ homolog subfamily C member 11(LOC409991)
LOC726238	726238	voltage-gated potassium channel subunit beta-2-like(LOC726238)
LOC551102	551102	S-adenosylmethionine synthase(LOC551102)
LOC551224	551224	aminopeptidase N-like(LOC551224)
LOC725946	725946	integrin alpha-9(LOC725946)
LOC100577215	100577215	uncharacterized LOC100577215(LOC100577215)
LOC100577577	100577577	peritrophin-1-like(LOC100577577)
LOC552557	552557	lipoamide acyltransferase component of branched-chain alpha-keto acid dehydrogenase complex, mitochondrial(LOC552557)
HBG3	406131	alpha-glucosidase(Hbg3)
LOC550930	550930	TGF-beta receptor type-1(LOC550930)
LOC725390	725390	leucine-rich repeat-containing protein C10orf11-like(LOC725390)
LOC102654781	102654781	protein G12-like(LOC102654781)
LOC410501	410501	NACHT and WD repeat domain-containing protein 2(LOC410501)
LOC107964594	107964594	uncharacterized LOC107964594(LOC107964594)
LOC725159	725159	probable cytochrome P450 6a14(LOC725159)
LOC100577332	100577332	GATA-binding factor C-like(LOC100577332)
LOC100577331	100577331	cell wall integrity and stress response component 1-like(LOC100577331)
CYTC	408270	mitochondrial cytochrome C(CytC)
LOC408551	408551	collagen alpha-5(IV) chain(LOC408551)
LOC408552	408552	collagen alpha-1(IV) chain(LOC408552)
LOC100577748	100577748	uncharacterized LOC100577748(LOC100577748)
LOC551991	551991	uncharacterized LOC551991(LOC551991)
LOC550667	550667	succinate dehydrogenase [ubiquinone] flavoprotein subunit, mitochondrial(LOC550667)
LOC100576773	100576773	epidermal retinol dehydrogenase 2-like(LOC100576773)
ADAR	408529	adenosine deaminase acting on RNA(Adar)
LOC410122	410122	glyceraldehyde-3-phosphate dehydrogenase 2(LOC410122)
LOC412543	412543	uncharacterized LOC412543(LOC412543)
LOC726690	726690	uncharacterized LOC726690(LOC726690)
LOC107964422	107964422	uncharacterized LOC107964422(LOC107964422)
LOC410234	410234	UDP-glucuronic acid decarboxylase 1-like(LOC410234)
LOC409814	409814	beta-glucuronidase(LOC409814)
LOC725122	725122	uncharacterized LOC725122(LOC725122)
LOC107965199	107965199	UDP-glucuronosyltransferase 1-1-like(LOC107965199)
LOC725489	725489	farnesol dehydrogenase-like(LOC725489)
LOC552293	552293	sialin-like(LOC552293)
LOC409494	409494	methylglutaconyl-CoA hydratase, mitochondrial(LOC409494)
LOC725125	725125	coiled-coil domain-containing protein 85C(LOC725125)
LOC726697	726697	coiled-coil domain-containing protein 137(LOC726697)
LOC100578156	100578156	uncharacterized LOC100578156(LOC100578156)
LOC726455	726455	mutS protein homolog 4-like(LOC726455)
LOC725365	725365	probable phosphatase phospho2(LOC725365)
TRXR-1	410032	thioredoxin reductase 1(Trxr-1)
TYRR	406110	tyramine receptor(TyrR)
LOC100578966	100578966	uncharacterized LOC100578966(LOC100578966)
LOC551401	551401	cytosolic 10-formyltetrahydrofolate dehydrogenase(LOC551401)
LOC412431	412431	thiamine transporter 2-like(LOC412431)
LOC410495	410495	cytochrome P450 307a1(LOC410495)
LOC102654521	102654521	uncharacterized LOC102654521(LOC102654521)
LOC410254	410254	glutaryl-CoA dehydrogenase, mitochondrial(LOC410254)
LOC408727	408727	SET and MYND domain-containing protein 4-like(LOC408727)
LOC552736	552736	phosphoglycerate mutase 2(LOC552736)
LOC102654520	102654520	putative uncharacterized protein DDB_G0282133(LOC102654520)
LOC102654405	102654405	uncharacterized LOC102654405(LOC102654405)
LOC410492	410492	cytochrome P450 9e2(LOC410492)
LOC100578608	100578608	uncharacterized LOC100578608(LOC100578608)
LOC724281	724281	homeotic protein antennapedia-like(LOC724281)
LOC724282	724282	homeobox protein orthopedia(LOC724282)
LOC107964413	107964413	uncharacterized LOC107964413(LOC107964413)
CPR12	725256	cuticular protein 12(CPR12)
LOC408852	408852	protein similar-like(LOC408852)
LOC412303	412303	choline-phosphate cytidylyltransferase A-like(LOC412303)
LOC726585	726585	dihydroceramide fatty acyl 2-hydroxylase FAH2(LOC726585)
GLOB1	751098	globin 1(Glob1)
LOC408294	408294	protein FAM76A(LOC408294)
OBP15	677664	odorant binding protein 15(Obp15)
LOC725498	725498	protein mesh-like(LOC725498)
LOC107965749	107965749	uncharacterized LOC107965749(LOC107965749)
LOC551098	551098	uncharacterized LOC551098(LOC551098)
LOC726349	726349	actin-binding LIM protein 2(LOC726349)
LOC410805	410805	open rectifier potassium channel protein 1(LOC410805)
LOC724721	724721	farnesol dehydrogenase-like(LOC724721)
LOC408299	408299	purine nucleoside phosphorylase(LOC408299)
LOC102654638	102654638	uncharacterized LOC102654638(LOC102654638)
LOC724808	724808	tubulin-specific chaperone E-like(LOC724808)
CPF2	726691	cuticular protein CPF2(CPF2)
LOC102655600	102655600	uncharacterized LOC102655600(LOC102655600)
LOC100577408	100577408	leukocyte elastase inhibitor-like(LOC100577408)
LOC100578739	100578739	neuropeptide Y receptor-like(LOC100578739)
LOC102656130	102656130	uncharacterized LOC102656130(LOC102656130)
LOC100577082	100577082	uncharacterized LOC100577082(LOC100577082)
LOC413408	413408	scavenger receptor class B member 1(LOC413408)
LOC409715	409715	bumetanide-sensitive sodium-(potassium)-chloride cotransporter(LOC409715)
LOC724494	724494	methionine-R-sulfoxide reductase B1(LOC724494)
LOC412316	412316	sodium/potassium/calcium exchanger 3-like(LOC412316)
LOC725460	725460	hemicentin-1-like(LOC725460)
LOC725588	725588	uncharacterized LOC725588(LOC725588)
LOC725343	725343	alkyldihydroxyacetonephosphate synthase(LOC725343)
LOC727649	727649	uncharacterized LOC727649(LOC727649)
LOC725900	725900	mitochondrial sodium/hydrogen exchanger 9B2-like(LOC725900)
LOC727522	727522	protein G12-like(LOC727522)
LOC726437	726437	tctex1 domain-containing protein 2-like(LOC726437)
LOC552075	552075	saccharopine dehydrogenase-like oxidoreductase(LOC552075)
LOC107965416	107965416	uncharacterized LOC107965416(LOC107965416)
LOC725105	725105	UDP-sugar transporter UST74c-like(LOC725105)
LOC100578507	100578507	septum formation protein Maf(LOC100578507)
LOC100576326	100576326	trypsin-7(LOC100576326)
OR55	100576714	odorant receptor 55(Or55)
LOC102653894	102653894	uncharacterized LOC102653894(LOC102653894)
LOC410154	410154	uncharacterized LOC410154(LOC410154)
LOC551548	551548	L-asparaginase(LOC551548)
LOC102656247	102656247	dynein-1-beta heavy chain, flagellar inner arm I1 complex-like(LOC102656247)
LOC413664	413664	GPI transamidase component PIG-S(LOC413664)
LOC102655278	102655278	uncharacterized LOC102655278(LOC102655278)
LOC102655712	102655712	pinin(LOC102655712)
LOC410272	410272	cationic amino acid transporter 2(LOC410272)
LOC409965	409965	cyclin-dependent kinase 12(LOC409965)
LOC412209	412209	probable cytochrome P450 6a17(LOC412209)
LOC409963	409963	6-phosphofructo-2-kinase/fructose-2,6-bisphosphatase(LOC409963)
LOC409847	409847	15-hydroxyprostaglandin dehydrogenase [NAD(+)]-like(LOC409847)
LOC409966	409966	dexamethasone-induced Ras-related protein 1(LOC409966)
LOC411238	411238	LIM domain-binding protein 2(LOC411238)
LOC100576563	100576563	growth factor receptor-bound protein 14-like(LOC100576563)
LOC724386	724386	epididymal secretory protein E1-like(LOC724386)
LOC724942	724942	putative phosphatidate phosphatase(LOC724942)
LOC725359	725359	uncharacterized LOC725359(LOC725359)
LOC552086	552086	aldose 1-epimerase(LOC552086)
LOC409046	409046	ankyrin repeat and zinc finger domain-containing protein 1-like(LOC409046)
LOC410828	410828	tryptophan 2,3-dioxygenase(LOC410828)

## Sheet: Query(Cont_vs_Inf)_down_reg.
From	To	Gene Name
LOC552005	552005	uncharacterized LOC552005(LOC552005)
LOC552124	552124	CD151 antigen(LOC552124)
LOC100578910	100578910	uncharacterized LOC100578910(LOC100578910)
LOC550984	550984	uncharacterized LOC550984(LOC550984)
LOC100577941	100577941	uncharacterized LOC100577941(LOC100577941)
LOC411099	411099	protein yippee-like 1(LOC411099)
LOC102653881	102653881	glucose dehydrogenase [FAD, quinone]-like(LOC102653881)
LOC102655388	102655388	small VCP/p97-interacting protein(LOC102655388)
LOC724909	724909	uncharacterized LOC724909(LOC724909)
LOC413153	413153	uncharacterized LOC413153(LOC413153)
LOC102656472	102656472	uncharacterized LOC102656472(LOC102656472)
LOC100576170	100576170	mucin-1-like(LOC100576170)
LOC413705	413705	acidic mammalian chitinase-like(LOC413705)
LOC100578356	100578356	apoptotic protease-activating factor 1-like(LOC100578356)
LOC725202	725202	chymotrypsin inhibitor-like(LOC725202)
LOC725684	725684	COMM domain-containing protein 10(LOC725684)
LOC551044	551044	glucose dehydrogenase [FAD, quinone](LOC551044)
LOC726658	726658	uncharacterized LOC726658(LOC726658)
LOC551165	551165	innexin inx3(LOC551165)
LOC100576293	100576293	zinc finger protein 182(LOC100576293)
LOC724913	724913	YY1-associated factor 2(LOC724913)
LOC551168	551168	protein sidekick(LOC551168)
LOC100576623	100576623	piggyBac transposable element-derived protein 4-like(LOC100576623)
LOC724917	724917	uncharacterized LOC724917(LOC724917)
LOC552812	552812	serine/threonine-protein phosphatase 6 regulatory ankyrin repeat subunit A-like(LOC552812)
LOC100578920	100578920	zinc finger protein 251-like(LOC100578920)
LOC102656905	102656905	nuclear receptor-binding factor 2-like(LOC102656905)
LOC100578248	100578248	uncharacterized serine-rich protein C215.13(LOC100578248)
TWI	413254	twist(Twi)
LOC100578929	100578929	uncharacterized LOC100578929(LOC100578929)
LOC102654965	102654965	uncharacterized LOC102654965(LOC102654965)
LOC412074	412074	probable cation-transporting ATPase 13A3(LOC412074)
LOC100578928	100578928	calcium and integrin-binding protein 1-like(LOC100578928)
LOC411657	411657	arylsulfatase B-like(LOC411657)
CPAP3-B	408726	cuticular protein analogous to peritrophins 3-B(Cpap3-b)
LOC409467	409467	sodium-coupled monocarboxylate transporter 2-like(LOC409467)
CPAP3-C	725932	cuticular protein analogous to peritrophins 3-C(Cpap3-c)
LOC410566	410566	putative inorganic phosphate cotransporter(LOC410566)
LOC413833	413833	cytochrome P450 4C1(LOC413833)
LOC412744	412744	WD repeat domain phosphoinositide-interacting protein 4-like(LOC412744)
ACHE-2	406104	acetylcholinesterase 2(AChE-2)
LOC725334	725334	coiled-coil domain-containing protein 65(LOC725334)
FAR1	551233	fatty acyl-CoA reductase 1(FAR1)
LOC726421	726421	membrane metallo-endopeptidase-like 1(LOC726421)
LOC726547	726547	protein abrupt(LOC726547)
LOC102653748	102653748	growth/differentiation factor 8-like(LOC102653748)
LOC100576637	100576637	trypsin 5G1-like(LOC100576637)
LOC413173	413173	THO complex subunit 3(LOC413173)
LOC552025	552025	tyrosine--tRNA ligase, mitochondrial(LOC552025)
LOC100578810	100578810	facilitated trehalose transporter Tret1-2 homolog(LOC100578810)
LOC406081	406081	glucose oxidase(LOC406081)
LOC408817	408817	alanine--glyoxylate aminotransferase 2-like(LOC408817)
LOC411790	411790	solute carrier family 25 member 38-like(LOC411790)
LOC726871	726871	synaptic vesicle glycoprotein 2B(LOC726871)
LOC410456	410456	uncharacterized LOC410456(LOC410456)
LOC408702	408702	SAGA-associated factor 29(LOC408702)
LOC100578498	100578498	tricalbin-3-like(LOC100578498)
LOC726510	726510	M-phase inducer phosphatase 1-like(LOC726510)
LOC725784	725784	uncharacterized LOC725784(LOC725784)
LOC100576198	100576198	bromodomain-containing protein DDB_G0270170-like(LOC100576198)
LOC724216	724216	juvenile hormone acid O-methyltransferase(LOC724216)
LOC724698	724698	uncharacterized LOC724698(LOC724698)
LOC551188	551188	ankyrin repeat and BTB/POZ domain-containing protein BTBD11(LOC551188)
LOC410231	410231	protein toll(LOC410231)
LOC411563	411563	myotubularin-related protein 2(LOC411563)
LOC411200	411200	tryptophan 5-hydroxylase 1(LOC411200)
LOC551746	551746	transcriptional activator cubitus interruptus(LOC551746)
LOC551868	551868	kelch-like protein 5(LOC551868)
LOC411564	411564	nose resistant to fluoxetine protein 6-like(LOC411564)
LOC100578829	100578829	elongation of very long chain fatty acids protein 1-like(LOC100578829)
LOC100576528	100576528	uncharacterized LOC100576528(LOC100576528)
LOC413616	413616	tyrosine-protein kinase transmembrane receptor Ror(LOC413616)
LOC107964751	107964751	uncharacterized LOC107964751(LOC107964751)
LOC413739	413739	synaptic vesicle glycoprotein 2C-like(LOC413739)
LOC107964872	107964872	uncharacterized LOC107964872(LOC107964872)
LOC412528	412528	eyes absent homolog 4(LOC412528)
LOC102655354	102655354	uncharacterized LOC102655354(LOC102655354)
LOC411797	411797	protein cereblon(LOC411797)
LOC412888	412888	A disintegrin and metalloproteinase with thrombospondin motifs 7-like(LOC412888)
LOC725791	725791	uncharacterized LOC725791(LOC725791)
LOC408272	408272	monocarboxylate transporter 7(LOC408272)
LOC406093	406093	apisimin(LOC406093)
LOC726886	726886	uncharacterized LOC726886(LOC726886)
LOC724227	724227	synaptic vesicle glycoprotein 2B-like(LOC724227)
LOC409124	409124	twisted gastrulation protein homolog 1-A(LOC409124)
LOC107964879	107964879	uncharacterized LOC107964879(LOC107964879)
ACPH-1	411830	venom acid phosphatase(Acph-1)
LOC100578382	100578382	interaptin-like(LOC100578382)
LOC100577901	100577901	uncharacterized LOC100577901(LOC100577901)
LOC724548	724548	integrin alpha-PS2(LOC724548)
LOC726969	726969	farnesyl pyrophosphate synthase-like(LOC726969)
LOC551910	551910	farnesyl pyrophosphate synthase-like(LOC551910)
LOC409095	409095	protein apterous(LOC409095)
LOC552447	552447	clavesin-2(LOC552447)
LOC413596	413596	receptor-type guanylate cyclase gcy-4(LOC413596)
LOC107965117	107965117	uncharacterized LOC107965117(LOC107965117)
VHDL	726182	larval-specific very high density lipoprotein(Vhdl)
LOC409655	409655	sorbin and SH3 domain-containing protein 1(LOC409655)
LOC409539	409539	microtubule-associated protein tau-like(LOC409539)
LOC412018	412018	arginyl-tRNA--protein transferase 1(LOC412018)
LOC107964022	107964022	ran-binding protein 9-like(LOC107964022)
LOC413909	413909	tyrosine--tRNA ligase, cytoplasmic(LOC413909)
LOC726972	726972	uncharacterized LOC726972(LOC726972)
LOC100576253	100576253	DNA ligase 1(LOC100576253)
LOC724552	724552	elongation of very long chain fatty acids protein AAEL008004-like(LOC724552)
LOC408320	408320	uncharacterized LOC408320(LOC408320)
LOC552330	552330	sodium/hydrogen exchanger 7(LOC552330)
LOC409531	409531	NECAP-like protein CG9132(LOC409531)
LOC409650	409650	solute carrier organic anion transporter family member 2A1(LOC409650)
LOC408564	408564	long-chain fatty acid transport protein 4-like(LOC408564)
LOC408443	408443	uncharacterized LOC408443(LOC408443)
LOC413481	413481	probable chitinase 3(LOC413481)
LOC726859	726859	farnesyl pyrophosphate synthase-like(LOC726859)
LOC726737	726737	venom acid phosphatase Acph-1-like(LOC726737)
LOC102653956	102653956	anaphase-promoting complex subunit 13(LOC102653956)
LOC551920	551920	mucin-5AC(LOC551920)
LOC552215	552215	uncharacterized LOC552215(LOC552215)
RIPK5	412747	receptor interacting protein kinase 5(Ripk5)
LOC551248	551248	tetraspanin-31-A(LOC551248)
LOC551803	551803	homeotic protein spalt-major(LOC551803)
FOR	406092	cGMP-dependent protein kinase foraging(For)
LOC410771	410771	WD repeat-containing protein 47(LOC410771)
LOC102656302	102656302	uncharacterized LOC102656302(LOC102656302)
LOC412273	412273	probable chitinase 3(LOC412273)
LOC102653832	102653832	uncharacterized LOC102653832(LOC102653832)
CYP314A1	411057	cytochrome P450 314A1(Cyp314a1)
LOC412274	412274	plexin-B(LOC412274)
LOC551806	551806	aquaporin-like(LOC551806)
LOC411065	411065	monocarboxylate transporter 14-like(LOC411065)
LOC409786	409786	jazigo(LOC409786)
NOS	503861	nitric oxide synthase(NOS)
LOC726189	726189	uncharacterized LOC726189(LOC726189)
LOC100578444	100578444	uncharacterized LOC100578444(LOC100578444)
LOC408690	408690	calmodulin-like(LOC408690)
LOC725774	725774	UPF0693 protein C10orf32 homolog(LOC725774)
LOC100576384	100576384	tyrosine-protein phosphatase 10D(LOC100576384)
LOC100578320	100578320	uncharacterized LOC100578320(LOC100578320)
LOC726625	726625	4-coumarate--CoA ligase 1-like(LOC726625)
LOC725536	725536	Sjoegren syndrome nuclear autoantigen 1 homolog(LOC725536)
LOC551257	551257	microtubule-associated protein Jupiter(LOC551257)
LOC551930	551930	GTP-binding protein Di-Ras2(LOC551930)
LOC413134	413134	UNC93-like protein(LOC413134)
LOC102653940	102653940	cyclin-dependent kinase inhibitor 1(LOC102653940)
LOC727121	727121	uncharacterized LOC727121(LOC727121)
LOC408467	408467	chloride channel protein 2(LOC408467)
LOC411746	411746	uncharacterized LOC411746(LOC411746)
LOC726392	726392	sodium-independent sulfate anion transporter(LOC726392)
LOC107966105	107966105	uncharacterized LOC107966105(LOC107966105)
LOC409435	409435	phosphatidylinositol-binding clathrin assembly protein LAP(LOC409435)
LOC727480	727480	CDK5 regulatory subunit-associated protein 3(LOC727480)
LOC410654	410654	cholecystokinin receptor-like(LOC410654)
LOC100577365	100577365	homeobox protein invected-like(LOC100577365)
LOC726158	726158	gamma-glutamyltranspeptidase 1-like(LOC726158)
LOC724651	724651	amphoterin-induced protein 2-like(LOC724651)
LOC409553	409553	pancreatic triacylglycerol lipase-like(LOC409553)
LOC412839	412839	homeobox protein caupolican(LOC412839)
LOC552592	552592	facilitated trehalose transporter Tret1(LOC552592)
LOC412170	412170	putative neutral sphingomyelinase(LOC412170)
LOC102653935	102653935	uncharacterized LOC102653935(LOC102653935)
LOC552357	552357	maltase A3(LOC552357)
LOC551268	551268	pancreatic triacylglycerol lipase-like(LOC551268)
TRET1	551643	trehalose transporter 1(Tret1)
LOC102655319	102655319	inner centromere protein A(LOC102655319)
LOC100578467	100578467	protein Star-like(LOC100578467)
LOC412056	412056	organic cation transporter protein-like(LOC412056)
NMDAR1	406079	NMDA receptor 1(Nmdar1)
LOC413265	413265	uncharacterized LOC413265(LOC413265)
LOC411086	411086	protein jagged-1(LOC411086)
LOC412055	412055	exostosin-3(LOC412055)
LOC725074	725074	omega-conotoxin-like protein 1(LOC725074)
LOC413934	413934	sodium-independent sulfate anion transporter-like(LOC413934)
LOC725192	725192	major facilitator superfamily domain-containing protein 6-A-like(LOC725192)
LOC727010	727010	circadian clock-controlled protein-like(LOC727010)
LOC100578341	100578341	uncharacterized LOC100578341(LOC100578341)
LOC412608	412608	serine/threonine-protein kinase D3(LOC412608)
LOC726965	726965	uncharacterized LOC726965(LOC726965)
LOC100577307	100577307	uncharacterized LOC100577307(LOC100577307)
LOC100576458	100576458	urea transporter 2-like(LOC100576458)
LOC552523	552523	L-threonine ammonia-lyase(LOC552523)
LOC100577543	100577543	fez family zinc finger protein 1-like(LOC100577543)
LOC413310	413310	protein-methionine sulfoxide oxidase Mical(LOC413310)
LOC411133	411133	T-box transcription factor TBX20-like(LOC411133)
LOC102654579	102654579	uncharacterized LOC102654579(LOC102654579)
LOC408643	408643	uncharacterized LOC408643(LOC408643)
LOC408522	408522	ADP-ribosylation factor-like protein 3(LOC408522)
LOC726130	726130	beta-3 adrenergic receptor-like(LOC726130)
TPNI	410815	troponin I(TpnI)
LOC552091	552091	group XV phospholipase A2-like(LOC552091)
LOC726497	726497	autophagy-related protein 2 homolog B(LOC726497)
LOC413789	413789	elongation of very long chain fatty acids protein AAEL008004-like(LOC413789)
LOC726252	726252	titin homolog(LOC726252)
LOC412458	412458	farnesol dehydrogenase-like(LOC412458)
LOC410719	410719	syntaxin-17(LOC410719)
LOC409058	409058	L-threonine ammonia-lyase-like(LOC409058)
LOC724998	724998	solute carrier family 2, facilitated glucose transporter member 10-like(LOC724998)
LOC727346	727346	glutamate receptor ionotropic, delta-1(LOC727346)
LOC552771	552771	hydroxyacid oxidase 1(LOC552771)
LOC102656070	102656070	uncharacterized LOC102656070(LOC102656070)
LOC410838	410838	ubiquitin-conjugating enzyme E2 R2(LOC410838)
LOC100578649	100578649	uncharacterized LOC100578649(LOC100578649)
LOC100576901	100576901	cGMP-dependent protein kinase 1-like(LOC100576901)
LOC552651	552651	stress response protein NST1(LOC552651)
LOC551562	551562	dynein beta chain, ciliary(LOC551562)
LOC102653596	102653596	uncharacterized LOC102653596(LOC102653596)
LOC552418	552418	cytochrome P450 6k1(LOC552418)
LOC412476	412476	BTB/POZ domain-containing protein 9(LOC412476)
LOC102656862	102656862	uncharacterized LOC102656862(LOC102656862)
LOC411381	411381	caspase-3-like(LOC411381)
LOC102654448	102654448	endochitinase A-like(LOC102654448)
LOC100576903	100576903	leucine-rich repeat-containing protein 15-like(LOC100576903)
LOC408898	408898	uncharacterized LOC408898(LOC408898)
LOC727232	727232	uncharacterized LOC727232(LOC727232)
LOC408775	408775	heterogeneous nuclear ribonucleoprotein R(LOC408775)
LOC107965541	107965541	uncharacterized LOC107965541(LOC107965541)
LOC409628	409628	neutral ceramidase(LOC409628)
LOC413558	413558	photoreceptor-specific nuclear receptor(LOC413558)
LOC724640	724640	nuclear receptor subfamily 1 group D member 2(LOC724640)
LOC726703	726703	venom acid phosphatase Acph-1(LOC726703)
LOC551572	551572	uncharacterized LOC551572(LOC551572)
LOC724885	724885	zinc finger protein 395(LOC724885)
LOC551213	551213	lymphocyte cytosolic protein 2(LOC551213)
LOC102656859	102656859	uncharacterized LOC102656859(LOC102656859)
LOC102656618	102656618	uncharacterized LOC102656618(LOC102656618)
LOC100576355	100576355	uncharacterized LOC100576355(LOC100576355)
LOC552425	552425	glucose dehydrogenase [FAD, quinone](LOC552425)
LOC550921	550921	ubiquitin-like protein 3(LOC550921)
LOC102654799	102654799	myb-related transcription factor, partner of profilin-like(LOC102654799)
LOC726350	726350	putative ATP-dependent RNA helicase DHX33(LOC726350)
FIBROIN2	100192200	silk fibroin 2(Fibroin2)
FIBROIN1	724771	silk fibroin 1(Fibroin1)
MBLK-1	408521	transcription factor mblk-1-like(Mblk-1)
LOC409633	409633	ras-related and estrogen-regulated growth inhibitor(LOC409633)
LOC724175	724175	probable cytochrome P450 304a1(LOC724175)
LOC408427	408427	piezo-type mechanosensitive ion channel component(LOC408427)
LOC409639	409639	UPF0183 protein CG7083(LOC409639)
LOC412115	412115	autophagy-related protein 9A(LOC412115)
LOC107965573	107965573	uncharacterized LOC107965573(LOC107965573)
LOC408789	408789	uncharacterized LOC408789(LOC408789)
LOC100578893	100578893	uncharacterized LOC100578893(LOC100578893)
LOC409872	409872	TRPL translocation defect protein 14(LOC409872)
LOC724976	724976	WD repeat-containing protein 26(LOC724976)
LOC412917	412917	probable serine/threonine-protein kinase dyrk2(LOC412917)
LOC410190	410190	tyrosine-protein kinase Dnt(LOC410190)
LOC552794	552794	mediator of RNA polymerase II transcription subunit 14(LOC552794)
LOC726914	726914	myb-like protein A(LOC726914)
LOC724618	724618	cysteine-rich motor neuron 1 protein(LOC724618)
LOC100577576	100577576	chondroitin proteoglycan-2-like(LOC100577576)
LOC100577455	100577455	golgin subfamily A member 6-like protein 22(LOC100577455)
LOC411288	411288	cAMP-specific 3',5'-cyclic phosphodiesterase(LOC411288)
LOC102655631	102655631	facilitated trehalose transporter Tret1-like(LOC102655631)
LOC413103	413103	cysteine and histidine-rich protein 1 homolog(LOC413103)
LOC410986	410986	dorsal-ventral patterning tolloid-like protein 1(LOC410986)
LOC725151	725151	homeobox protein engrailed-1a(LOC725151)
LOC410626	410626	sodium-coupled monocarboxylate transporter 1(LOC410626)
LOC410747	410747	glucose dehydrogenase [FAD, quinone](LOC410747)
LOC411158	411158	leucine-rich repeat-containing protein 24(LOC411158)
LOC102655078	102655078	venom peptide BmKAPI-like(LOC102655078)
LOC107964596	107964596	uncharacterized LOC107964596(LOC107964596)
LOC412007	412007	facilitated trehalose transporter Tret1-like(LOC412007)
LOC725273	725273	uncharacterized LOC725273(LOC725273)
LOC100576122	100576122	uncharacterized LOC100576122(LOC100576122)
LOC726247	726247	protein vestigial(LOC726247)
LOC100578300	100578300	uncharacterized LOC100578300(LOC100578300)
LOC100577692	100577692	transcription factor btd(LOC100577692)
LOC410509	410509	mucin-2-like(LOC410509)
LOC102654417	102654417	uncharacterized LOC102654417(LOC102654417)
LOC100578833	100578833	putative leucine-rich repeat-containing protein DDB_G0290503(LOC100578833)
LOC552600	552600	gamma-interferon-inducible-lysosomal thiol reductase(LOC552600)
LOC551754	551754	phosphorylated CTD-interacting factor 1(LOC551754)
LOC551517	551517	beta-TrCP(LOC551517)
LOC102654533	102654533	protein pangolin, isoforms A/H/I/S-like(LOC102654533)
LOC102655983	102655983	sodium-independent sulfate anion transporter-like(LOC102655983)
LOC102654777	102654777	organic cation transporter protein(LOC102654777)
LOC100576418	100576418	repetitive proline-rich cell wall protein 2-like(LOC100576418)
LOC100577749	100577749	uncharacterized LOC100577749(LOC100577749)
LOC725483	725483	gustatory receptor for sugar taste 43a(LOC725483)
LOC409933	409933	glucose transporter type 1(LOC409933)
LOC726457	726457	flocculation protein FLO11-like(LOC726457)
LOC725366	725366	anosmin-1(LOC725366)
LOC725003	725003	protein sister of odd and bowel(LOC725003)
LOC725245	725245	protein eiger-like(LOC725245)
LOC725008	725008	protein trapped in endoderm-1(LOC725008)
LOC410915	410915	aquaporin AQPAn.G-like(LOC410915)
LOC100576307	100576307	oocyte zinc finger protein XlCOF8.4-like(LOC100576307)
LOC551761	551761	alpha-tocopherol transfer protein-like(LOC551761)
LOC100576547	100576547	glucose dehydrogenase [FAD, quinone]-like(LOC100576547)
LOC725923	725923	serine/threonine-protein kinase N(LOC725923)
LOC100577513	100577513	uncharacterized LOC100577513(LOC100577513)
LOC552735	552735	uncharacterized LOC552735(LOC552735)
LOC552611	552611	protein ABHD4(LOC552611)
LOC100577752	100577752	F-box only protein 43-like(LOC100577752)
LOC410253	410253	ataxin-2 homolog(LOC410253)
LOC408969	408969	aminoacylase-1-like(LOC408969)
LOC411223	411223	esterase FE4-like(LOC411223)
LOC725250	725250	transmembrane protease serine 11G-like(LOC725250)
LOC408851	408851	putative cysteine proteinase CG12163(LOC408851)
LOC410923	410923	dynamin(LOC410923)
LOC727311	727311	band 7 protein AGAP004871(LOC727311)
LOC725254	725254	endothelial zinc finger protein induced by tumor necrosis factor alpha(LOC725254)
LOC412544	412544	protein dopey-1 homolog(LOC412544)
LOC412305	412305	succinate-semialdehyde dehydrogenase, mitochondrial(LOC412305)
LOC409702	409702	folliculin-interacting protein 2(LOC409702)
LOC726582	726582	prominin-like protein(LOC726582)
CPR18	100578244	cuticular protein 18(CPR18)
LOC724961	724961	protein drumstick(LOC724961)
LOC409143	409143	venom serine protease 34(LOC409143)
CPR17	724556	cuticular protein 17(CPR17)
CPR16	100576341	cuticular protein 16(CPR16)
LOC551895	551895	serine/threonine-protein kinase 17A-like(LOC551895)
LOC551898	551898	tetraspanin-5(LOC551898)
ROCK2	100578506	Rho-associated, coiled-coil containing protein kinase 2(ROCK2)
LOC100578732	100578732	uncharacterized LOC100578732(LOC100578732)
OBP13	677674	odorant binding protein 13(Obp13)
LOC409708	409708	glucosylceramidase-like(LOC409708)
LOC727081	727081	uncharacterized LOC727081(LOC727081)
LOC411353	411353	lipase 3-like(LOC411353)
LOC552505	552505	monocarboxylate transporter 9-like(LOC552505)
LOC410386	410386	tolloid-like protein 1(LOC410386)
LOC408859	408859	pyrroline-5-carboxylate reductase 2(LOC408859)
LOC413653	413653	uncharacterized LOC413653(LOC413653)
LOC411476	411476	la-related protein 4(LOC411476)
LOC413532	413532	exosome component 10(LOC413532)
LOC107965094	107965094	uncharacterized LOC107965094(LOC107965094)
LOC410380	410380	membrane metallo-endopeptidase-like 1(LOC410380)
LOC726790	726790	uncharacterized LOC726790(LOC726790)
LOC107964323	107964323	uncharacterized LOC107964323(LOC107964323)
LOC411466	411466	histone-lysine N-methyltransferase 2C(LOC411466)
LOC725462	725462	vesicular glutamate transporter 2.1(LOC725462)
LOC412797	412797	facilitated trehalose transporter Tret1-like(LOC412797)
LOC726671	726671	uncharacterized LOC726671(LOC726671)
LOC408987	408987	sortilin-related receptor(LOC408987)
LOC411227	411227	tyrosine-protein phosphatase non-receptor type 9(LOC411227)
LOC725225	725225	ninjurin-2-like(LOC725225)
LOC100577641	100577641	uncharacterized LOC100577641(LOC100577641)
LOC725345	725345	ras-like protein family member 10B(LOC725345)
ILP-2	726057	insulin-like peptide 2(ILP-2)
LOC409278	409278	apolipoprotein D(LOC409278)
LOC726315	726315	sphingomyelin phosphodiesterase 1-like(LOC726315)
LOC102653658	102653658	uncharacterized LOC102653658(LOC102653658)
LOC724933	724933	xanthine dehydrogenase/oxidase-like(LOC724933)
LOC100578625	100578625	tetra-peptide repeat homeobox protein 1-like(LOC100578625)
LOC100578865	100578865	uncharacterized LOC100578865(LOC100578865)
LOC100576444	100576444	chymotrypsin inhibitor(LOC100576444)
LOC411124	411124	phosphoinositide 3-kinase adapter protein 1(LOC411124)
LOC102653655	102653655	mucin-19-like(LOC102653655)
LOC411910	411910	homeobox protein 2-like(LOC411910)
LOC102654184	102654184	plectin-like(LOC102654184)
LOC100578060	100578060	uncharacterized LOC100578060(LOC100578060)
LOC410944	410944	ATP-binding cassette sub-family C member Sur(LOC410944)
LOC107965400	107965400	cytochrome P450 6A1-like(LOC107965400)
LOC411599	411599	uridine phosphorylase 1(LOC411599)
LOC725350	725350	GATA-binding factor A(LOC725350)
LOC409286	409286	stress-activated protein kinase JNK(LOC409286)
LOC725114	725114	chymotrypsin inhibitor(LOC725114)
LOC100577098	100577098	enolase-phosphatase E1(LOC100577098)
LOC411916	411916	2-amino-3-ketobutyrate coenzyme A ligase, mitochondrial(LOC411916)

## Sheet: Query(Cont_vs_secInf)_up_reg.
From	To	Gene Name
LOC100578239	100578239	cilia- and flagella-associated protein 70(LOC100578239)
LOC100578238	100578238	leucine-rich repeat transmembrane protein FLRT3-like(LOC100578238)
LOC100577149	100577149	15-hydroxyprostaglandin dehydrogenase [NAD(+)]-like(LOC100577149)
LOC724907	724907	1-acyl-sn-glycerol-3-phosphate acyltransferase alpha-like(LOC724907)
LOC100577026	100577026	mitochondrial amidoxime-reducing component 1-like(LOC100577026)
LOC102656359	102656359	uncharacterized LOC102656359(LOC102656359)
LOC551837	551837	long-chain-fatty-acid--CoA ligase ACSBG2(LOC551837)
LOC102656479	102656479	uncharacterized LOC102656479(LOC102656479)
LOC102655268	102655268	WD repeat-containing protein 63-like(LOC102655268)
LOC410200	410200	mRNA turnover protein 4 homolog(LOC410200)
LOC408368	408368	adenosylhomocysteinase(LOC408368)
LOC107965038	107965038	zinc transporter 2-like(LOC107965038)
LOC409335	409335	probable serine hydrolase(LOC409335)
A4	552391	apolipophorin-III-like protein(A4)
LOC107965036	107965036	uncharacterized LOC107965036(LOC107965036)
LOC107965276	107965276	uncharacterized LOC107965276(LOC107965276)
LOC102655263	102655263	solute carrier family 25 member 35-like(LOC102655263)
LOC100577145	100577145	sulfide:quinone oxidoreductase, mitochondrial(LOC100577145)
LOC408361	408361	alpha-tocopherol transfer protein-like(LOC408361)
LOC413708	413708	delta-aminolevulinic acid dehydratase(LOC413708)
LOC409334	409334	beta-mannosidase(LOC409334)
LOC100578006	100578006	inorganic pyrophosphatase(LOC100578006)
LOC550996	550996	rRNA-processing protein UTP23 homolog(LOC550996)
LOC411781	411781	sodium/potassium/calcium exchanger 4-like(LOC411781)
LOC551968	551968	aldose reductase-like(LOC551968)
LOC551966	551966	multifunctional protein ADE2(LOC551966)
LOC410211	410211	four and a half LIM domains protein 2(LOC410211)
LOC102655018	102655018	uncharacterized LOC102655018(LOC102655018)
LOC412505	412505	translocation protein SEC63 homolog(LOC412505)
LOC409228	409228	scavenger receptor class B member 1(LOC409228)
LOC413959	413959	multidrug resistance-associated protein 4-like(LOC413959)
LOC410449	410449	uncharacterized LOC410449(LOC410449)
LOC410322	410322	ral guanine nucleotide dissociation stimulator(LOC410322)
LOC102654165	102654165	transmembrane protein 132C(LOC102654165)
LOC412503	412503	mitochondrial dicarboxylate carrier-like(LOC412503)
LOC411897	411897	phosphoglucomutase(LOC411897)
LOC100578121	100578121	uncharacterized LOC100578121(LOC100578121)
LOC100578017	100578017	uncharacterized LOC100578017(LOC100578017)
RPN1	726087	ribophorin I(Rpn1)
LOC552705	552705	protein jagunal(LOC552705)
LOC410582	410582	ornithine aminotransferase, mitochondrial-like(LOC410582)
LOC410583	410583	ornithine aminotransferase, mitochondrial(LOC410583)
LOC411552	411552	ceramide glucosyltransferase(LOC411552)
LOC552707	552707	protein CDV3 homolog(LOC552707)
LOC551619	551619	transmembrane protein 8B(LOC551619)
LOC413605	413605	cytochrome c1, heme protein, mitochondrial(LOC413605)
LOC410337	410337	venom dipeptidylpeptidase IV(LOC410337)
LOC410459	410459	cyclin-H(LOC410459)
AC3	408363	adenylate cyclase 3(Ac3)
LOC409115	409115	probable dolichol-phosphate mannosyltransferase(LOC409115)
LOC726072	726072	putative defense protein 3(LOC726072)
LOC107964089	107964089	aquaporin-11(LOC107964089)
LOC102656571	102656571	uncharacterized LOC102656571(LOC102656571)
LOC408382	408382	clusterin-associated protein 1-like(LOC408382)
LOC409473	409473	NADH dehydrogenase [ubiquinone] 1 alpha subcomplex subunit 8(LOC409473)
LOC409350	409350	zinc finger Ran-binding domain-containing protein 2-like(LOC409350)
LOC100577161	100577161	uncharacterized LOC100577161(LOC100577161)
LOC552712	552712	6-phosphogluconate dehydrogenase, decarboxylating(LOC552712)
LOC551744	551744	phospholipase ABHD3(LOC551744)
LOC102654146	102654146	antifreeze protein Maxi-like(LOC102654146)
LOC552835	552835	glutaredoxin-related protein 5, mitochondrial(LOC552835)
LOC102656448	102656448	glycerol-3-phosphate dehydrogenase [NAD(+)], cytoplasmic-like(LOC102656448)
LOC410227	410227	inactive hydroxysteroid dehydrogenase-like protein 1(LOC410227)
LOC412526	412526	protein disulfide-isomerase A6(LOC412526)
LOC413736	413736	serine/threonine-protein kinase SIK2(LOC413736)
LOC100578380	100578380	tRNA (guanine-N(7)-)-methyltransferase(LOC100578380)
LOC410228	410228	cAMP-dependent protein kinase catalytic subunit PRKX(LOC410228)
LOC107965047	107965047	uncharacterized LOC107965047(LOC107965047)
LOC410465	410465	UNC93-like protein(LOC410465)
LOC727173	727173	pancreatic triacylglycerol lipase(LOC727173)
LOC412401	412401	lipophorin receptor(LOC412401)
LOC413735	413735	glutamate--cysteine ligase regulatory subunit(LOC413735)
LOC100577346	100577346	sodium channel protein Nach-like(LOC100577346)
LOC100577224	100577224	protein PF14_0175-like(LOC100577224)
LOC551913	551913	protein CREG1(LOC551913)
LOC107964140	107964140	uncharacterized LOC107964140(LOC107964140)
LOC107965350	107965350	uncharacterized LOC107965350(LOC107965350)
LOC409409	409409	serine/threonine-protein kinase ICK(LOC409409)
LOC551917	551917	succinate dehydrogenase [ubiquinone] iron-sulfur subunit, mitochondrial-like(LOC551917)
LOC102656439	102656439	adenosine deaminase CECR1-like(LOC102656439)
LOC412813	412813	neuronal growth regulator 1(LOC412813)
LOC726295	726295	40S ribosomal protein S27(LOC726295)
LOC411724	411724	glycerol-3-phosphate acyltransferase 1, mitochondrial(LOC411724)
LOC411845	411845	p21-activated protein kinase-interacting protein 1-like(LOC411845)
LOC412815	412815	fatty acid synthase(LOC412815)
LOC410879	410879	U3 small nucleolar RNA-interacting protein 2(LOC410879)
LOC409655	409655	sorbin and SH3 domain-containing protein 1(LOC409655)
LOC107965235	107965235	phosphatidylinositol 4-phosphate 5-kinase 7-like(LOC107965235)
LOC726292	726292	natterin-3(LOC726292)
LOC408449	408449	thyrotroph embryonic factor(LOC408449)
LOC102655585	102655585	uncharacterized LOC102655585(LOC102655585)
LOC102654496	102654496	high affinity copper uptake protein 1-like(LOC102654496)
LOC107965597	107965597	uncharacterized protein C12orf73 homolog(LOC107965597)
LOC102655100	102655100	protein Cep78 homolog(LOC102655100)
LOC726054	726054	transport and Golgi organization 2 homolog(LOC726054)
LOC412810	412810	V-type proton ATPase 116 kDa subunit a(LOC412810)
LOC107965473	107965473	uncharacterized LOC107965473(LOC107965473)
LOC100577343	100577343	uncharacterized LOC100577343(LOC100577343)
LOC100577342	100577342	uncharacterized LOC100577342(LOC100577342)
LOC100578793	100578793	uncharacterized LOC100578793(LOC100578793)
LOC100577341	100577341	uncharacterized LOC100577341(LOC100577341)
LOC100578551	100578551	39S ribosomal protein L34, mitochondrial(LOC100578551)
LOC100576132	100576132	uncharacterized LOC100576132(LOC100576132)
LOC410517	410517	uncharacterized LOC410517(LOC410517)
LOC413906	413906	monocarboxylate transporter 10(LOC413906)
LOC410638	410638	aromatic-L-amino-acid decarboxylase(LOC410638)
LOC100578670	100578670	uncharacterized LOC100578670(LOC100578670)
LOC408685	408685	MAP7 domain-containing protein 1(LOC408685)
LOC727028	727028	uncharacterized LOC727028(LOC727028)
LOC409893	409893	protein alan shepard-like(LOC409893)
LOC413907	413907	uncharacterized LOC413907(LOC413907)
LOC100578207	100578207	pickpocket protein 19-like(LOC100578207)
LOC410890	410890	protein canopy homolog 2(LOC410890)
LOC551924	551924	mucin-1(LOC551924)
LOC102655699	102655699	uncharacterized LOC102655699(LOC102655699)
LOC410530	410530	alkaline phosphatase-like(LOC410530)
LOC102656788	102656788	uncharacterized LOC102656788(LOC102656788)
LOC102655337	102655337	uncharacterized LOC102655337(LOC102655337)
LOC411613	411613	buffy(LOC411613)
LOC408577	408577	uncharacterized LOC408577(LOC408577)
LOC411734	411734	valine--tRNA ligase(LOC411734)
LOC409425	409425	hemocyte protein-glutamine gamma-glutamyltransferase-like(LOC409425)
LOC726184	726184	uncharacterized LOC726184(LOC726184)
LOC411856	411856	U3 small nucleolar ribonucleoprotein protein IMP4(LOC411856)
LOC408337	408337	uncharacterized LOC408337(LOC408337)
LOC726061	726061	mitochondrial import inner membrane translocase subunit Tim10(LOC726061)
LOC726067	726067	Hermansky-Pudlak syndrome 1 protein homolog(LOC726067)
LOC410885	410885	T-box protein 2-like(LOC410885)
LOC411732	411732	trimeric intracellular cation channel type B(LOC411732)
ADK1	412632	adenylate kinase 1(Adk1)
LOC100577113	100577113	uncharacterized LOC100577113(LOC100577113)
LOC409780	409780	CUGBP Elav-like family member 2(LOC409780)
LOC100302106	100302106	uncharacterized LOC100302106(LOC100302106)
LOC100577351	100577351	uncharacterized LOC100577351(LOC100577351)
LOC408451	408451	NADPH oxidase 5(LOC408451)
LOC100576383	100576383	uncharacterized LOC100576383(LOC100576383)
TPX-4	551975	thioredoxin peroxidase 4(Tpx-4)
LOC107964283	107964283	uncharacterized LOC107964283(LOC107964283)
LOC102656537	102656537	uncharacterized LOC102656537(LOC102656537)
LOC102655203	102655203	EKC/KEOPS complex subunit TPRKB-like(LOC102655203)
LOC551936	551936	facilitated trehalose transporter Tret1(LOC551936)
LOC551812	551812	mitochondrial tRNA-specific 2-thiouridylase 1(LOC551812)
ARGK	550932	arginine kinase(Argk)
LOC410420	410420	isochorismatase domain-containing protein 2-like(LOC410420)
LOC102655449	102655449	uncharacterized LOC102655449(LOC102655449)
LOC102656534	102656534	uncharacterized LOC102656534(LOC102656534)
LOC726151	726151	probable 39S ribosomal protein L49, mitochondrial(LOC726151)
LOC413805	413805	H/ACA ribonucleoprotein complex subunit 4(LOC413805)
LOC726277	726277	anaphase-promoting complex subunit CDC26-like(LOC726277)
LOC102655440	102655440	uncharacterized LOC102655440(LOC102655440)
LOC727483	727483	ATP synthase subunit epsilon, mitochondrial-like(LOC727483)
LOC411744	411744	spectrin beta chain(LOC411744)
LOC107965253	107965253	uncharacterized LOC107965253(LOC107965253)
LOC726399	726399	transcriptional activator protein Pur-beta(LOC726399)
LOC410539	410539	protein 5NUC-like(LOC410539)
LOC100576392	100576392	transcriptional regulator Myc-B(LOC100576392)
LOC102656409	102656409	uncharacterized LOC102656409(LOC102656409)
LOC100578347	100578347	uncharacterized LOC100578347(LOC100578347)
LOC100577136	100577136	diphthine methyltransferase(LOC100577136)
LOC107965483	107965483	uncharacterized LOC107965483(LOC107965483)
LOC410791	410791	mitochondrial uncoupling protein 2-like(LOC410791)
LOC102655676	102655676	uncharacterized LOC102655676(LOC102655676)
LOC102655679	102655679	DNA-directed RNA polymerase III subunit RPC7-like(LOC102655679)
LOC102655436	102655436	uncharacterized LOC102655436(LOC102655436)
LOC409326	409326	40S ribosomal protein S2(LOC409326)
LOC413935	413935	nucleolar protein 58(LOC413935)
LOC726042	726042	cytochrome c oxidase subunit 6A1, mitochondrial(LOC726042)
LOC102656882	102656882	cytochrome P450 9e2-like(LOC102656882)
LOC412969	412969	uncharacterized LOC412969(LOC412969)
LOC409203	409203	UDP-glucuronosyltransferase 2A3-like(LOC409203)
LOC410428	410428	uncharacterized LOC410428(LOC410428)
LOC413810	413810	folylpolyglutamate synthase, mitochondrial(LOC413810)
LOC102655673	102655673	mitochondrial import inner membrane translocase subunit Tim16(LOC102655673)
LOC102654584	102654584	uncharacterized LOC102654584(LOC102654584)
LOC411633	411633	UDP-glucose 4-epimerase(LOC411633)
LOC410545	410545	CLIP-associating protein 1-A(LOC410545)
LOC409208	409208	bumetanide-sensitive sodium-(potassium)-chloride cotransporter(LOC409208)
LOC100578345	100578345	uncharacterized LOC100578345(LOC100578345)
LOC100578100	100578100	uncharacterized LOC100578100(LOC100578100)
HSC70-3	409587	heat shock 70 kDa protein cognate 3(Hsc70-3)
LOC408474	408474	apyrase(LOC408474)
LOC409686	409686	NACHT domain- and WD repeat-containing protein 1(LOC409686)
LOC408596	408596	clavesin-2(LOC408596)
LOC551796	551796	cationic amino acid transporter 4(LOC551796)
LOC409171	409171	esterase FE4-like(LOC409171)
LOC409051	409051	microtubule-associated protein futsch(LOC409051)
LOC551437	551437	alpha-N-acetylglucosaminidase(LOC551437)
LOC413311	413311	lipid droplet-associated hydrolase(LOC413311)
LOC410165	410165	RNA-binding protein Nova-1(LOC410165)
LOC552648	552648	GPN-loop GTPase 3(LOC552648)
LOC551559	551559	translocon-associated protein subunit beta(LOC551559)
LOC552649	552649	elongation factor 1-beta'(LOC552649)
LOC412220	412220	vesicular glutamate transporter 2.2(LOC412220)
LOC413550	413550	neuropeptide CCHamide-2 receptor-like(LOC413550)
LOC726493	726493	uncharacterized LOC726493(LOC726493)
LOC100578194	100578194	uncharacterized LOC100578194(LOC100578194)
LOC727221	727221	vacuolar protein sorting-associated protein 13A(LOC727221)
LOC413549	413549	chondroitin sulfate synthase 1(LOC413549)
LOC107964103	107964103	uncharacterized LOC107964103(LOC107964103)
LOC107965795	107965795	lactosylceramide 4-alpha-galactosyltransferase-like(LOC107965795)
LOC726134	726134	carboxylesterase(LOC726134)
LOC725165	725165	aquaporin AQPAe.a-like(LOC725165)
LOC413787	413787	tetratricopeptide repeat protein 39B-like(LOC413787)
LOC412217	412217	multidrug resistance-associated protein 1(LOC412217)
LOC726259	726259	cytochrome c oxidase assembly protein COX16 homolog, mitochondrial(LOC726259)
LOC725047	725047	nucleolin 1(LOC725047)
LOC726498	726498	mitochondrial import inner membrane translocase subunit Tim8(LOC726498)
LOC725046	725046	uncharacterized LOC725046(LOC725046)
LOC409299	409299	adenylosuccinate synthetase(LOC409299)
LOC551327	551327	carboxypeptidase B-like(LOC551327)
LOC412354	412354	uncharacterized LOC412354(LOC412354)
LOC411385	411385	ester hydrolase C11orf54 homolog(LOC411385)
LOC411387	411387	nose resistant to fluoxetine protein 6-like(LOC411387)
LOC551208	551208	3-hydroxyisobutyrate dehydrogenase, mitochondrial(LOC551208)
LOC551329	551329	ATPase family AAA domain-containing protein 3(LOC551329)
LOC552539	552539	density-regulated protein homolog(LOC552539)
LOC410172	410172	translocating chain-associated membrane protein 1-like 1(LOC410172)
LOC412470	412470	MAP kinase-interacting serine/threonine-protein kinase 1(LOC412470)
LOC410295	410295	queuine tRNA-ribosyltransferase subunit QTRTD1 homolog(LOC410295)
LOC727110	727110	yellow-x2(LOC727110)
LOC726260	726260	uncharacterized LOC726260(LOC726260)
LOC725291	725291	probable 28S ribosomal protein S16, mitochondrial(LOC725291)
LOC102654683	102654683	farnesyl pyrophosphate synthase(LOC102654683)
LOC727593	727593	UDP-glucuronosyltransferase 2C1-like(LOC727593)
LOC726028	726028	probable rRNA-processing protein EBP2 homolog(LOC726028)
LOC409187	409187	MD-2-related lipid-recognition protein-like(LOC409187)
LOC727237	727237	carbonic anhydrase 2-like(LOC727237)
LOC552780	552780	ribonuclease P/MRP protein subunit POP5(LOC552780)
LOC100578085	100578085	uncharacterized LOC100578085(LOC100578085)
LOC552301	552301	chymotrypsin-1(LOC552301)
LOC100576912	100576912	cyclic AMP response element-binding protein A(LOC100576912)
LOC410060	410060	potassium voltage-gated channel protein Shab(LOC410060)
LOC409073	409073	equilibrative nucleoside transporter 4(LOC409073)
LOC102654676	102654676	neurofilament heavy polypeptide-like(LOC102654676)
LOC102654313	102654313	uncharacterized LOC102654313(LOC102654313)
LOC413332	413332	spectrin beta chain, non-erythrocytic 5(LOC413332)
LOC102655522	102655522	uncharacterized LOC102655522(LOC102655522)
LOC552429	552429	peroxiredoxin-5, mitochondrial(LOC552429)
LOC413576	413576	facilitated trehalose transporter Tret1-2 homolog(LOC413576)
LOC411392	411392	protein Red-like(LOC411392)
LOC726592	726592	mucin-2(LOC726592)
CPR22	724694	cuticular protein 22(CPR22)
LOC726591	726591	coiled-coil domain containing 13-like(LOC726591)
LOC725260	725260	uncharacterized LOC725260(LOC725260)
CPR21	724649	cuticular protein 21(CPR21)
LOC107965578	107965578	uncharacterized LOC107965578(LOC107965578)
LOC410059	410059	probable citrate synthase 2, mitochondrial(LOC410059)
LOC102653583	102653583	uncharacterized LOC102653583(LOC102653583)
LOC411269	411269	solute carrier family 35 member E1 homolog(LOC411269)
LOC413567	413567	L-xylulose reductase(LOC413567)
LOC726115	726115	D-2-hydroxyglutarate dehydrogenase, mitochondrial(LOC726115)
LOC725387	725387	probable serine/threonine-protein kinase clkA(LOC725387)
LOC726238	726238	voltage-gated potassium channel subunit beta-2-like(LOC726238)
LOC551223	551223	probable cytochrome P450 305a1(LOC551223)
LOC551224	551224	aminopeptidase N-like(LOC551224)
LOC551103	551103	probable pyruvate dehydrogenase E1 component subunit alpha, mitochondrial(LOC551103)
LOC411280	411280	GTP-binding protein 128up(LOC411280)
LOC410071	410071	glycerol-3-phosphate phosphatase-like(LOC410071)
LOC552556	552556	arginase-1(LOC552556)
LOC552678	552678	enolase(LOC552678)
LOC413343	413343	nucleoporin Nup37(LOC413343)
LOC411288	411288	cAMP-specific 3',5'-cyclic phosphodiesterase(LOC411288)
LOC413588	413588	bystin(LOC413588)
LOC411047	411047	intraflagellar transport protein 88 homolog(LOC411047)
LOC100576805	100576805	chromatin assembly factor 1 subunit A-B(LOC100576805)
LOC102655878	102655878	uncharacterized LOC102655878(LOC102655878)
LOC411163	411163	N-alpha-acetyltransferase 15, NatA auxiliary subunit(LOC411163)
LOC100576924	100576924	ankyrin repeat and death domain-containing protein 1A-like(LOC100576924)
LOC726481	726481	inositol monophosphatase 2(LOC726481)
LOC727333	727333	acyl-CoA Delta(11) desaturase-like(LOC727333)
LOC102654781	102654781	protein G12-like(LOC102654781)
LOC725395	725395	bifunctional glutamate/proline--tRNA ligase(LOC725395)
LOC107964594	107964594	uncharacterized LOC107964594(LOC107964594)
LOC725031	725031	elongation of very long chain fatty acids protein 6(LOC725031)
LOC725159	725159	probable cytochrome P450 6a14(LOC725159)
CYTC	408270	mitochondrial cytochrome C(CytC)
LOC724188	724188	protein transport protein Sec61 subunit beta(LOC724188)
LOC552683	552683	chitinase domain-containing protein 1(LOC552683)
LOC551631	551631	dihydrolipoyllysine-residue acetyltransferase component of pyruvate dehydrogenase complex, mitochondrial-like(LOC551631)
LOC551992	551992	rRNA 2'-O-methyltransferase fibrillarin(LOC551992)
LOC552602	552602	transmembrane emp24 domain-containing protein-like(LOC552602)
LOC550785	550785	fructose-bisphosphate aldolase(LOC550785)
LOC550667	550667	succinate dehydrogenase [ubiquinone] flavoprotein subunit, mitochondrial(LOC550667)
LOC102654653	102654653	dihydropyrimidinase(LOC102654653)
LOC552604	552604	SLIT-ROBO Rho GTPase-activating protein 1-like(LOC552604)
LOC410122	410122	glyceraldehyde-3-phosphate dehydrogenase 2(LOC410122)
LOC412663	412663	laminin subunit alpha(LOC412663)
LOC413627	413627	uncharacterized LOC413627(LOC413627)
LOC411569	411569	protein TANC2-like(LOC411569)
LOC107964422	107964422	uncharacterized LOC107964422(LOC107964422)
LOC411202	411202	1,5-anhydro-D-fructose reductase-like(LOC411202)
LOC413867	413867	transaldolase(LOC413867)
LOC726571	726571	venom acid phosphatase Acph-1-like(LOC726571)
LOC725240	725240	mitochondrial import inner membrane translocase subunit Tim9(LOC725240)
LOC411568	411568	bifunctional lysine-specific demethylase and histidyl-hydroxylase NO66(LOC411568)
LOC725489	725489	farnesol dehydrogenase-like(LOC725489)
LOC409494	409494	methylglutaconyl-CoA hydratase, mitochondrial(LOC409494)
LOC727306	727306	bolA-like protein 3(LOC727306)
LOC725125	725125	coiled-coil domain-containing protein 85C(LOC725125)
LOC100578399	100578399	ribonuclease P protein subunit p25-like protein(LOC100578399)
LOC726697	726697	coiled-coil domain-containing protein 137(LOC726697)
LOC100578156	100578156	uncharacterized LOC100578156(LOC100578156)
LOC725365	725365	probable phosphatase phospho2(LOC725365)
LOC100577065	100577065	uncharacterized LOC100577065(LOC100577065)
LOC100577185	100577185	uncharacterized LOC100577185(LOC100577185)
LOC726337	726337	mitochondrial intermembrane space import and assembly protein 40-B(LOC726337)
TRXR-1	410032	thioredoxin reductase 1(Trxr-1)
LOC552610	552610	cytochrome c oxidase subunit 5B, mitochondrial(LOC552610)
LOC550673	550673	inosine-5'-monophosphate dehydrogenase 1b(LOC550673)
LOC727309	727309	glutaredoxin-C4(LOC727309)
LOC551401	551401	cytosolic 10-formyltetrahydrofolate dehydrogenase(LOC551401)
LOC551649	551649	nuclear receptor subfamily 2 group F member 6(LOC551649)
LOC413762	413762	complement component 1 Q subcomponent-binding protein, mitochondrial(LOC413762)
LOC412431	412431	thiamine transporter 2-like(LOC412431)
LOC410495	410495	cytochrome P450 307a1(LOC410495)
LOC102654520	102654520	putative uncharacterized protein DDB_G0282133(LOC102654520)
LOC412554	412554	transmembrane emp24 domain-containing protein eca(LOC412554)
LOC552736	552736	phosphoglycerate mutase 2(LOC552736)
LOC410254	410254	glutaryl-CoA dehydrogenase, mitochondrial(LOC410254)
LOC413763	413763	hydroxymethylglutaryl-CoA synthase 1(LOC413763)
LOC551406	551406	cell growth-regulating nucleolar protein(LOC551406)
LOC102654405	102654405	uncharacterized LOC102654405(LOC102654405)
LOC102653678	102653678	uncharacterized LOC102653678(LOC102653678)
LOC411581	411581	phosphopantothenate--cysteine ligase(LOC411581)
LOC412670	412670	probable phosphoserine aminotransferase(LOC412670)
LOC726460	726460	spermatogenesis-associated protein 6(LOC726460)
LOC727552	727552	Y+L amino acid transporter 2(LOC727552)
CPR12	725256	cuticular protein 12(CPR12)
LOC726585	726585	dihydroceramide fatty acyl 2-hydroxylase FAH2(LOC726585)
LOC412303	412303	choline-phosphate cytidylyltransferase A-like(LOC412303)
LOC411576	411576	phosphoglycerate kinase(LOC411576)
LOC726463	726463	inositol monophosphatase 2-like(LOC726463)
LOC725011	725011	mitochondrial inner membrane protein COX18(LOC725011)
LOC726220	726220	pyroglutamyl-peptidase 1(LOC726220)
LOC725498	725498	protein mesh-like(LOC725498)
LOC409261	409261	glycerol kinase-like(LOC409261)
LOC107965749	107965749	uncharacterized LOC107965749(LOC107965749)
LOC409267	409267	glycogen phosphorylase(LOC409267)
LOC107964659	107964659	uncharacterized LOC107964659(LOC107964659)
LOC726349	726349	actin-binding LIM protein 2(LOC726349)
LOC107964899	107964899	uncharacterized LOC107964899(LOC107964899)
LOC102654517	102654517	uncharacterized LOC102654517(LOC102654517)
LOC552503	552503	PDZ domain-containing protein GIPC3(LOC552503)
LOC551414	551414	probable 18S rRNA (guanine-N(7))-methyltransferase(LOC551414)
LOC550686	550686	ATP-citrate synthase(LOC550686)
LOC102655600	102655600	uncharacterized LOC102655600(LOC102655600)
LOC552628	552628	39S ribosomal protein L18, mitochondrial(LOC552628)
LOC102653782	102653782	uncharacterized LOC102653782(LOC102653782)
LOC552747	552747	glucosidase 2 subunit beta(LOC552747)
PDHB	408654	pyruvate dehydrogenase (lipoamide) beta(PDHB)
LOC411351	411351	elongation factor G, mitochondrial(LOC411351)
LOC100577082	100577082	uncharacterized LOC100577082(LOC100577082)
LOC413408	413408	scavenger receptor class B member 1(LOC413408)
LOC724494	724494	methionine-R-sulfoxide reductase B1(LOC724494)
LOC412316	412316	sodium/potassium/calcium exchanger 3-like(LOC412316)
LOC725460	725460	hemicentin-1-like(LOC725460)
LOC724372	724372	nucleolar protein 12(LOC724372)
LOC413404	413404	ribosome biogenesis protein WDR12 homolog(LOC413404)
LOC412436	412436	protein CASC1(LOC412436)
LOC727649	727649	uncharacterized LOC727649(LOC727649)
LOC725343	725343	alkyldihydroxyacetonephosphate synthase(LOC725343)
LOC100578296	100578296	probable G-protein coupled receptor B0563.6(LOC100578296)
LOC727522	727522	protein G12-like(LOC727522)
LOC409155	409155	dihydrolipoyllysine-residue succinyltransferase component of 2-oxoglutarate dehydrogenase complex, mitochondrial-like(LOC409155)
LOC725105	725105	UDP-sugar transporter UST74c-like(LOC725105)
LOC552510	552510	methyltransferase-like protein 16 homolog(LOC552510)
LOC551301	551301	solute carrier family 25 member 40(LOC551301)
LOC102653894	102653894	uncharacterized LOC102653894(LOC102653894)
LOC552519	552519	clustered mitochondria protein homolog(LOC552519)
LOC102655950	102655950	peroxisome biogenesis factor 2(LOC102655950)
LOC551548	551548	L-asparaginase(LOC551548)
LOC410034	410034	fatty acid-binding protein, adipocyte-like(LOC410034)
LOC410398	410398	insulin-like growth factor 2 mRNA-binding protein 1(LOC410398)
LOC413785	413785	FK506-binding protein 2(LOC413785)
LOC551428	551428	facilitated trehalose transporter Tret1-2 homolog(LOC551428)
LOC410030	410030	protein SEC13 homolog(LOC410030)
LOC102655712	102655712	pinin(LOC102655712)
LOC410272	410272	cationic amino acid transporter 2(LOC410272)
LOC412209	412209	probable cytochrome P450 6a17(LOC412209)
LOC724142	724142	60S ribosomal protein L24(LOC724142)
LOC413534	413534	probable tRNA N6-adenosine threonylcarbamoyltransferase, mitochondrial(LOC413534)
LOC724264	724264	NADH dehydrogenase [ubiquinone] 1 alpha subcomplex subunit 7-like(LOC724264)
LOC413416	413416	protein bicaudal C homolog 1-B(LOC413416)
LOC411238	411238	LIM domain-binding protein 2(LOC411238)
LOC410149	410149	carboxypeptidase Q-like(LOC410149)
LOC725357	725357	uncharacterized LOC725357(LOC725357)
LOC409165	409165	calreticulin(LOC409165)
LOC724386	724386	epididymal secretory protein E1-like(LOC724386)
LOC409162	409162	retinoid-inducible serine carboxypeptidase-like(LOC409162)
LOC409045	409045	transcription elongation regulator 1(LOC409045)
LOC409166	409166	E3 ubiquitin-protein ligase TRIM23-like(LOC409166)
LOC725359	725359	uncharacterized LOC725359(LOC725359)
LOC107964437	107964437	THAP domain-containing protein 4-like(LOC107964437)
LOC100576614	100576614	probable ATP-dependent RNA helicase ddx42(LOC100576614)
LOC551158	551158	28S ribosomal protein S17, mitochondrial(LOC551158)
LOC100577823	100577823	uncharacterized LOC100577823(LOC100577823)
LOC413030	413030	transmembrane protein 189(LOC413030)
LOC551039	551039	dihydrolipoyl dehydrogenase, mitochondrial(LOC551039)
LOC552007	552007	pyruvate kinase(LOC552007)
SSRBETA	724079	signal sequence receptor beta(SsRbeta)
LOC413398	413398	39S ribosomal protein L32, mitochondrial(LOC413398)
LOC408915	408915	protein couch potato-like(LOC408915)
LOC724352	724352	zinc finger protein 593 homolog(LOC724352)
LOC726650	726650	uncharacterized LOC726650(LOC726650)
LOC725682	725682	uncharacterized LOC725682(LOC725682)
LOC724592	724592	calmodulin-binding transcription activator 2(LOC724592)
LOC107964629	107964629	uncharacterized LOC107964629(LOC107964629)
LOC727622	727622	probable aspartate aminotransferase, cytoplasmic(LOC727622)
LOC552493	552493	estradiol 17-beta-dehydrogenase 8(LOC552493)
LOC552130	552130	alpha-aminoadipic semialdehyde synthase, mitochondrial(LOC552130)
LOC107964502	107964502	uncharacterized LOC107964502(LOC107964502)
LOC726414	726414	protein windpipe(LOC726414)
LOC725688	725688	lipopolysaccharide-induced tumor necrosis factor-alpha factor homolog(LOC725688)
LOC725325	725325	glucose-6-phosphate 1-dehydrogenase(LOC725325)
LOC552015	552015	putative ATPase N2B(LOC552015)
LOC100578925	100578925	protein Tob1-like(LOC100578925)
LOC102654968	102654968	uncharacterized LOC102654968(LOC102654968)
LOC412193	412193	coiled-coil domain-containing protein 39(LOC412193)
LOC100576742	100576742	integrin beta-nu-like(LOC100576742)
LOC552259	552259	staphylococcal nuclease domain-containing protein 1(LOC552259)
LOC102653751	102653751	uncharacterized LOC102653751(LOC102653751)
LOC413048	413048	bifunctional 3'-phosphoadenosine 5'-phosphosulfate synthase 2-like(LOC413048)
LOC413043	413043	UDP-glucuronosyltransferase 1-3-like(LOC413043)
LOC413286	413286	cyclin-dependent kinase-like 2(LOC413286)
LOC724483	724483	coiled-coil domain-containing protein 65-like(LOC724483)
LOC725571	725571	protein transport protein Sec61 subunit alpha(LOC725571)
LOC725456	725456	sodium-dependent nutrient amino acid transporter 1-like(LOC725456)
LOC727515	727515	uncharacterized protein C19orf52(LOC727515)
LOC727510	727510	lactosylceramide 4-alpha-galactosyltransferase(LOC727510)
LOC724249	724249	uncharacterized LOC724249(LOC724249)
LOC551296	551296	UPF0160 protein MYG1, mitochondrial(LOC551296)
LOC552265	552265	rho GTPase-activating protein 32(LOC552265)
LOC724368	724368	dnaJ homolog subfamily A member 1(LOC724368)
LOC724126	724126	uncharacterized LOC724126(LOC724126)
LOC107965822	107965822	uncharacterized LOC107965822(LOC107965822)
LOC107964976	107964976	uncharacterized LOC107964976(LOC107964976)
LOC100576878	100576878	uncharacterized LOC100576878(LOC100576878)
LOC551179	551179	methyl farnesoate epoxidase(LOC551179)
LOC725419	725419	ADP-ribosylation factor-like protein 6-interacting protein 4(LOC725419)
LOC100577725	100577725	uncharacterized LOC100577725(LOC100577725)
LOC100576876	100576876	uncharacterized LOC100576876(LOC100576876)
LOC724449	724449	protein lethal(2)essential for life-like(LOC724449)
LOC102653989	102653989	uncharacterized LOC102653989(LOC102653989)
LOC100576993	100576993	zinc finger protein 1(LOC100576993)
LOC408818	408818	hexokinase-1-like(LOC408818)
LOC102654832	102654832	uncharacterized LOC102654832(LOC102654832)
LOC724450	724450	uncharacterized LOC724450(LOC724450)
TSPAN6	406108	tetraspanin 6(Tspan6)
LOC552392	552392	serine palmitoyltransferase 1(LOC552392)
LOC551180	551180	puromycin-sensitive aminopeptidase-like protein(LOC551180)
LOC725420	725420	sodium-dependent nutrient amino acid transporter 1-like(LOC725420)
LOC107964769	107964769	uncharacterized LOC107964769(LOC107964769)
LOC725426	725426	uncharacterized LOC725426(LOC725426)
LOC726999	726999	iroquois-class homeodomain protein IRX-6-like(LOC726999)
LOC552153	552153	vesicle transport protein SEC20(LOC552153)
LOC100578705	100578705	titin homolog(LOC100578705)
LOC552279	552279	sodium-independent sulfate anion transporter-like(LOC552279)
LOC413060	413060	DNA-binding protein D-ETS-4(LOC413060)
LOC552277	552277	class E basic helix-loop-helix protein 22(LOC552277)
LOC100577856	100577856	probable hydroxyacid-oxoacid transhydrogenase, mitochondrial(LOC100577856)
LOC726638	726638	protein artemis(LOC726638)
LOC100576646	100576646	dihydrolipoyllysine-residue acetyltransferase component of pyruvate dehydrogenase complex, mitochondrial(LOC100576646)
LOC102653850	102653850	uncharacterized LOC102653850(LOC102653850)
LOC100578708	100578708	uncharacterized LOC100578708(LOC100578708)
LOC408950	408950	malate dehydrogenase, mitochondrial(LOC408950)
LOC725671	725671	homeobox protein Nkx-2.8-like(LOC725671)
LOC408833	408833	uridine diphosphate glucose pyrophosphatase-like(LOC408833)
LOC107964990	107964990	uncharacterized LOC107964990(LOC107964990)
LOC552280	552280	protein SDA1 homolog(LOC552280)
LOC100576880	100576880	uncharacterized LOC100576880(LOC100576880)
LOC725552	725552	DNA-directed RNA polymerase III subunit RPC1(LOC725552)
LOC726762	726762	facilitated trehalose transporter Tret1-like(LOC726762)
LOC552286	552286	acetyl-CoA carboxylase(LOC552286)
LOC726768	726768	ATP-dependent RNA helicase dbp2-like(LOC726768)
LOC107965724	107965724	uncharacterized LOC107965724(LOC107965724)
LOC107964997	107964997	uncharacterized LOC107964997(LOC107964997)
LOC552285	552285	innexin inx7(LOC552285)
LOC107965723	107965723	uncharacterized LOC107965723(LOC107965723)
LOC551597	551597	cysteine-rich venom protein-like(LOC551597)
LOC724308	724308	trypsin-1(LOC724308)
LOC724429	724429	synaptic vesicle glycoprotein 2C-like(LOC724429)
LOC552202	552202	monocarboxylate transporter 9-like(LOC552202)
LOC726729	726729	helix-loop-helix protein 11(LOC726729)
LOC552445	552445	60S ribosomal protein L3(LOC552445)
LOC551356	551356	nesprin-1(LOC551356)
LOC551232	551232	probable nuclear hormone receptor HR38(LOC551232)
LOC551353	551353	translocon-associated protein subunit alpha(LOC551353)
LOC552328	552328	glycogen [starch] synthase(LOC552328)
LOC413478	413478	spermine oxidase-like(LOC413478)
LOC413350	413350	lachesin-like(LOC413350)
LOC725880	725880	small nuclear ribonucleoprotein F(LOC725880)
LOC725885	725885	Krueppel-like factor 6(LOC725885)
LOC552572	552572	eukaryotic translation initiation factor 5A(LOC552572)
LOC726977	726977	prostaglandin E synthase 2(LOC726977)
LOC726855	726855	vegetative cell wall protein gp1-like(LOC726855)
LOC725529	725529	kynurenine/alpha-aminoadipate aminotransferase, mitochondrial-like(LOC725529)
LOC412150	412150	endoplasmin(LOC412150)
LOC725649	725649	synaptonemal complex protein 1-like(LOC725649)
LOC551005	551005	hexokinase type 2(LOC551005)
LOC410096	410096	gamma-glutamyltranspeptidase 1-like(LOC410096)
VG	406088	vitellogenin(Vg)
LOC726860	726860	cytochrome b5-like(LOC726860)
LOC726981	726981	circadian clock-controlled protein(LOC726981)
LOC726980	726980	uncharacterized LOC726980(LOC726980)
LOC725775	725775	uncharacterized LOC725775(LOC725775)
LOC725899	725899	alpha-N-acetylgalactosaminidase(LOC725899)
LOC107964934	107964934	uncharacterized LOC107964934(LOC107964934)
LOC552342	552342	lysophospholipid acyltransferase 2(LOC552342)
LOC552461	552461	uncharacterized LOC552461(LOC552461)
LOC724567	724567	methylosome protein 50(LOC724567)
LOC724407	724407	stress-associated endoplasmic reticulum protein 2(LOC724407)
LOC411191	411191	DNA-directed RNA polymerase III subunit RPC8(LOC411191)
LOC100577923	100577923	protein LLP homolog(LOC100577923)
LOC411192	411192	ribosome biogenesis regulatory protein homolog(LOC411192)
LOC551133	551133	methyltransferase-like protein 6(LOC551133)
LOC724405	724405	protein lethal(2)essential for life-like(LOC724405)
NPF	726526	neuropeptide F(NPF)
LOC551259	551259	titin(LOC551259)
LOC552106	552106	uncharacterized LOC552106(LOC552106)
LOC413014	413014	NADH dehydrogenase [ubiquinone] 1 alpha subcomplex subunit 5(LOC413014)
LOC412287	412287	peptidyl-prolyl cis-trans isomerase FKBP4(LOC412287)
LOC412166	412166	acyl-CoA Delta(11) desaturase(LOC412166)
LOC412163	412163	aldose reductase-like(LOC412163)
LOC413011	413011	serine--tRNA ligase, cytoplasmic(LOC413011)
LOC725980	725980	28S ribosomal protein S36, mitochondrial(LOC725980)
LOC725500	725500	laccase-like(LOC725500)
LOC725740	725740	uncharacterized LOC725740(LOC725740)
LOC724772	724772	leucine-rich repeat neuronal protein 1-like(LOC724772)
LOC107964603	107964603	uncharacterized LOC107964603(LOC107964603)
LOC724536	724536	uncharacterized LOC724536(LOC724536)
LOC724533	724533	small nuclear ribonucleoprotein Sm D3(LOC724533)
LOC107964964	107964964	uncharacterized LOC107964964(LOC107964964)
LOC551383	551383	protein MAK16 homolog A(LOC551383)
LOC100578901	100578901	DPH3 homolog(LOC100578901)
LOC726958	726958	tumor necrosis factor receptor superfamily member wengen(LOC726958)
LOC724779	724779	leucine-rich repeat-containing protein 15-like(LOC724779)
LOC552234	552234	surfeit locus protein 4 homolog(LOC552234)
LOC552239	552239	thymic stromal cotransporter homolog(LOC552239)
LOC100576960	100576960	DNA polymerase subunit gamma-2, mitochondrial(LOC100576960)
LOC551028	551028	probable cytochrome P450 6a14(LOC551028)
LOC413263	413263	putative inorganic phosphate cotransporter(LOC413263)
LOC412174	412174	dynein intermediate chain 2, axonemal(LOC412174)
LOC413141	413141	oxidative stress-induced growth inhibitor 2-like(LOC413141)
LOC726721	726721	protein transport protein Sec61 subunit gamma(LOC726721)
LOC724421	724421	fibrillin-2(LOC724421)
LOC725510	725510	arrestin domain-containing protein 3(LOC725510)
LOC726840	726840	BET1 homolog(LOC726840)
LOC724541	724541	peroxidase(LOC724541)
LOC552484	552484	uncharacterized LOC552484(LOC552484)
LOC551154	551154	glucose-6-phosphate isomerase(LOC551154)
LOC552364	552364	gephyrin(LOC552364)
LOC725755	725755	nucleolar complex protein 3 homolog(LOC725755)
LOC725633	725633	probable DNA-directed RNA polymerases I and III subunit RPAC2(LOC725633)
LOC724506	724506	HEAT repeat-containing protein 3(LOC724506)
LOC724749	724749	uncharacterized LOC724749(LOC724749)
LOC100577548	100577548	tubulin beta chain-like(LOC100577548)
LOC724626	724626	uncharacterized LOC724626(LOC724626)
LOC100577667	100577667	WAS/WASL-interacting protein family member 3-like(LOC100577667)
LOC100577303	100577303	uncharacterized LOC100577303(LOC100577303)
LOC100576457	100576457	probable ribosome biogenesis protein RLP24(LOC100576457)
LOC408400	408400	CKLF-like MARVEL transmembrane domain-containing protein 8(LOC408400)
LOC102656074	102656074	reticulon-1-A(LOC102656074)
LOC408402	408402	acetyl-coenzyme A transporter 1(LOC408402)
LOC409614	409614	group XIIA secretory phospholipase A2(LOC409614)
LOC410831	410831	casein kinase I(LOC410831)
LOC100578631	100578631	uncharacterized LOC100578631(LOC100578631)
LOC725961	725961	coiled-coil domain-containing protein 58(LOC725961)
LOC552094	552094	transcriptional repressor p66-beta(LOC552094)
LOC726934	726934	PI-PLC X domain-containing protein 1(LOC726934)
LOC726812	726812	RNA polymerase I-specific transcription initiation factor RRN3(LOC726812)
LOC408641	408641	uncharacterized LOC408641(LOC408641)
LOC724517	724517	la-related protein 1B(LOC724517)
LOC724638	724638	H/ACA ribonucleoprotein complex subunit 3(LOC724638)
LOC724518	724518	serine-rich adhesin for platelets(LOC724518)
LOC726814	726814	solute carrier family 2, facilitated glucose transporter member 1-like(LOC726814)
LOC726818	726818	beta-hexosaminidase subunit beta-like(LOC726818)
LOC409619	409619	uncharacterized LOC409619(LOC409619)
LOC550915	550915	sideroflexin-2(LOC550915)
LOC550914	550914	DNA ligase 1-like(LOC550914)
LOC408412	408412	protein l(2)37Cc(LOC408412)
LOC102655097	102655097	ATP synthase subunit s-like protein(LOC102655097)
LOC409624	409624	acetyl-coenzyme A synthetase(LOC409624)
LOC408779	408779	short stop(LOC408779)
LOC409626	409626	chymotrypsin-2(LOC409626)
LOC100577553	100577553	protein ARV1(LOC100577553)
LOC724642	724642	F-box/LRR-repeat protein 3-like(LOC724642)
LOC100577551	100577551	eukaryotic translation initiation factor 5B-like(LOC100577551)
LOC100576462	100576462	odorant receptor Or1-like(LOC100576462)
LOC725977	725977	protein SYS1 homolog(LOC725977)
LOC724524	724524	scm-like with four MBT domains protein 1(LOC724524)
LOC725976	725976	46 kDa FK506-binding nuclear protein(LOC725976)
LOC408652	408652	protein suppressor of white apricot(LOC408652)
LOC725732	725732	uncharacterized LOC725732(LOC725732)
LOC410729	410729	putative serine protease K12H4.7(LOC410729)
LOC100576478	100576478	uncharacterized LOC100576478(LOC100576478)
LOC100576234	100576234	uncharacterized LOC100576234(LOC100576234)
LOC100577444	100577444	uncharacterized LOC100577444(LOC100577444)
LOC409508	409508	S-adenosylmethionine mitochondrial carrier protein-like(LOC409508)
LOC550804	550804	transketolase(LOC550804)
LOC410733	410733	glucose dehydrogenase [FAD, quinone](LOC410733)
LOC408788	408788	UDP-glucuronosyltransferase 1-3-like(LOC408788)
LOC410614	410614	tubulin alpha chain-like(LOC410614)
LOC409512	409512	neural/ectodermal development factor IMP-L2(LOC409512)
LOC409515	409515	long-chain-fatty-acid--CoA ligase 4(LOC409515)
LOC100576233	100576233	titin-like(LOC100576233)
LOC100578894	100578894	isoaspartyl peptidase/L-asparaginase-like(LOC100578894)
GSTD1	409490	glutathione S-transferase D1(GstD1)
LOC100577562	100577562	probable LIM domain-containing serine/threonine-protein kinase DDB_G0286997(LOC100577562)
LOC100577440	100577440	uncharacterized LOC100577440(LOC100577440)
LOC725701	725701	sialin-like(LOC725701)
LOC409991	409991	dnaJ homolog subfamily C member 11(LOC409991)
LOC725705	725705	mitochondrial import inner membrane translocase subunit Tim13-like(LOC725705)
LOC100576128	100576128	cilia- and flagella-associated protein 100-like(LOC100576128)
LOC100577577	100577577	peritrophin-1-like(LOC100577577)
LOC550930	550930	TGF-beta receptor type-1(LOC550930)
LOC100576125	100576125	nucleoporin NDC1(LOC100576125)
HBG3	406131	alpha-glucosidase(Hbg3)
ACSF2	552475	acyl-CoA synthetase family member 2(ACSF2)
LOC411833	411833	la protein homolog(LOC411833)
LOC102655073	102655073	histone H4(LOC102655073)
LOC408556	408556	eukaryotic translation initiation factor 5B(LOC408556)
LOC408677	408677	titin(LOC408677)
LOC409528	409528	60S ribosomal protein L7a(LOC409528)
LOC410862	410862	solute carrier family 41 member 3-like(LOC410862)
LOC409768	409768	uncharacterized protein DDB_G0272420-like(LOC409768)
LOC410501	410501	NACHT and WD repeat domain-containing protein 2(LOC410501)
LOC100578664	100578664	organic solute transporter alpha-like protein(LOC100578664)
LOC100577332	100577332	GATA-binding factor C-like(LOC100577332)
CRYL1	406119	lambda crystallin-like protein(Cryl1)
LOC100577331	100577331	cell wall integrity and stress response component 1-like(LOC100577331)
STT3B	551853	STT3, subunit of the oligosaccharyltransferase complex, homolog B(STT3B)
LOC408551	408551	collagen alpha-5(IV) chain(LOC408551)
LOC408552	408552	collagen alpha-1(IV) chain(LOC408552)
LOC724704	724704	cytoplasmic polyadenylation element-binding protein 2(LOC724704)
LOC100576896	100576896	uncharacterized LOC100576896(LOC100576896)
LOC725918	725918	39S ribosomal protein L53, mitochondrial(LOC725918)
LOC724706	724706	myosin-10(LOC724706)
LOC100576773	100576773	epidermal retinol dehydrogenase 2-like(LOC100576773)
ADAR	408529	adenosine deaminase acting on RNA(Adar)
LOC102655185	102655185	uncharacterized LOC102655185(LOC102655185)
LOC408961	408961	apolipophorins(LOC408961)
LOC409814	409814	beta-glucuronidase(LOC409814)
LOC408967	408967	calcium-binding mitochondrial carrier protein Aralar1(LOC408967)
LOC551080	551080	cystinosin homolog(LOC551080)
LOC107965199	107965199	UDP-glucuronosyltransferase 1-1-like(LOC107965199)
LOC100859932	100859932	uncharacterized LOC100859932(LOC100859932)
LOC552051	552051	dolichyl-diphosphooligosaccharide--protein glycosyltransferase 48 kDa subunit(LOC552051)
LOC724951	724951	1-acyl-sn-glycerol-3-phosphate acyltransferase beta-like(LOC724951)
LOC552295	552295	translocon-associated protein subunit gamma-like(LOC552295)
TYRR	406110	tyramine receptor(TyrR)
LOC100577515	100577515	uncharacterized LOC100577515(LOC100577515)
LOC100578966	100578966	uncharacterized LOC100578966(LOC100578966)
LOC724838	724838	uncharacterized LOC724838(LOC724838)
LOC408728	408728	mediator of RNA polymerase II transcription subunit 18(LOC408728)
LOC409821	409821	twitchin(LOC409821)
LOC408732	408732	uncharacterized LOC408732(LOC408732)
LOC102655053	102655053	uncharacterized LOC102655053(LOC102655053)
LOC408852	408852	protein similar-like(LOC408852)
CRY2	410197	cryptochrome 2(Cry2)
OBP14	677673	odorant binding protein 14(Obp14)
OBP15	677664	odorant binding protein 15(Obp15)
LOC552181	552181	protein-lysine N-methyltransferase mettl10(LOC552181)
LOC100576660	100576660	FAD synthase-like(LOC100576660)
LOC410805	410805	open rectifier potassium channel protein 1(LOC410805)
LOC551097	551097	exosome complex component MTR3-like(LOC551097)
LOC410806	410806	histidine--tRNA ligase, cytoplasmic(LOC410806)
LOC724721	724721	farnesol dehydrogenase-like(LOC724721)
LOC724808	724808	tubulin-specific chaperone E-like(LOC724808)
LOC100576554	100576554	cilia- and flagella-associated protein 69-like(LOC100576554)
LOC102655049	102655049	uncharacterized LOC102655049(LOC102655049)
LOC409954	409954	peroxiredoxin 1(LOC409954)
LOC102656130	102656130	uncharacterized LOC102656130(LOC102656130)
LOC102656491	102656491	signal peptidase complex subunit 1(LOC102656491)
LOC408868	408868	inositol monophosphatase 2-like(LOC408868)
CBS	551341	cystathionine beta-synthase(Cbs)
LOC409713	409713	protein hu-li tai shao(LOC409713)
LOC410819	410819	uncharacterized LOC410819(LOC410819)
LOC408982	408982	calcineurin B homologous protein 1(LOC408982)
LOC100578507	100578507	septum formation protein Maf(LOC100578507)
LOC102655278	102655278	uncharacterized LOC102655278(LOC102655278)
SOD1	409398	superoxide dismutase 1(Sod1)
LOC102655272	102655272	NHP2-like protein 1(LOC102655272)
LOC409965	409965	cyclin-dependent kinase 12(LOC409965)
LOC409963	409963	6-phosphofructo-2-kinase/fructose-2,6-bisphosphatase(LOC409963)
LOC409847	409847	15-hydroxyprostaglandin dehydrogenase [NAD(+)]-like(LOC409847)
LOC409966	409966	dexamethasone-induced Ras-related protein 1(LOC409966)
LOC552084	552084	oxygen-dependent coproporphyrinogen-III oxidase(LOC552084)
LOC100576563	100576563	growth factor receptor-bound protein 14-like(LOC100576563)
LOC100577771	100577771	uncharacterized LOC100577771(LOC100577771)
LOC100577891	100577891	uncharacterized LOC100577891(LOC100577891)
LOC724942	724942	putative phosphatidate phosphatase(LOC724942)
LOC408872	408872	steroid receptor seven-up, isoforms B/C(LOC408872)
LOC410828	410828	tryptophan 2,3-dioxygenase(LOC410828)

## Sheet: Query(Cont_vs_secInf)_down_reg.
From	To	Gene Name
LOC550984	550984	uncharacterized LOC550984(LOC550984)
LOC551712	551712	lipoyltransferase 1, mitochondrial(LOC551712)
LOC724909	724909	uncharacterized LOC724909(LOC724909)
LOC102655388	102655388	small VCP/p97-interacting protein(LOC102655388)
LOC551838	551838	rho GTPase-activating protein 1(LOC551838)
LOC552806	552806	fidgetin-like protein 1(LOC552806)
LOC102656472	102656472	uncharacterized LOC102656472(LOC102656472)
LOC100576170	100576170	mucin-1-like(LOC100576170)
LOC413947	413947	sodium leak channel non-selective protein(LOC413947)
LOC409578	409578	adapter molecule Crk(LOC409578)
LOC102656354	102656354	uncharacterized LOC102656354(LOC102656354)
LOC412731	412731	type II inositol 1,4,5-trisphosphate 5-phosphatase(LOC412731)
LOC100578356	100578356	apoptotic protease-activating factor 1-like(LOC100578356)
LOC408480	408480	PTB domain-containing engulfment adapter protein 1(LOC408480)
LOC409691	409691	signal peptide peptidase-like 3(LOC409691)
LOC100577264	100577264	uncharacterized LOC100577264(LOC100577264)
LOC409212	409212	cadherin-87A(LOC409212)
LOC409576	409576	spastin(LOC409576)
LOC100576293	100576293	zinc finger protein 182(LOC100576293)
LOC724913	724913	YY1-associated factor 2(LOC724913)
LOC550870	550870	uncharacterized LOC550870(LOC550870)
LOC724917	724917	uncharacterized LOC724917(LOC724917)
LOC552812	552812	serine/threonine-protein phosphatase 6 regulatory ankyrin repeat subunit A-like(LOC552812)
LOC100578248	100578248	uncharacterized serine-rich protein C215.13(LOC100578248)
LOC100577159	100577159	protein PFC0760c-like(LOC100577159)
LOC411663	411663	protein tilB homolog(LOC411663)
LOC411657	411657	arylsulfatase B-like(LOC411657)
LOC412504	412504	CUE domain-containing protein 1(LOC412504)
LOC409467	409467	sodium-coupled monocarboxylate transporter 2-like(LOC409467)
LOC410208	410208	serine/threonine-protein kinase 3(LOC410208)
LOC410685	410685	inactive tyrosine-protein kinase 7-like(LOC410685)
LOC102656465	102656465	guanine nucleotide-binding protein G(o) subunit alpha-like(LOC102656465)
LOC412745	412745	blastoderm-specific protein 25D-like(LOC412745)
LOC410566	410566	putative inorganic phosphate cotransporter(LOC410566)
LOC413833	413833	cytochrome P450 4C1(LOC413833)
LOC412744	412744	WD repeat domain phosphoinositide-interacting protein 4-like(LOC412744)
ACHE-2	406104	acetylcholinesterase 2(AChE-2)
FAR1	551233	fatty acyl-CoA reductase 1(FAR1)
LOC100576186	100576186	alanine--glyoxylate aminotransferase 2, mitochondrial(LOC100576186)
LOC409465	409465	uncharacterized LOC409465(LOC409465)
LOC100576185	100576185	uncharacterized LOC100576185(LOC100576185)
LOC409221	409221	uncharacterized LOC409221(LOC409221)
LOC409222	409222	cyclin G(LOC409222)
LOC409590	409590	cyclin-dependent kinase 1(LOC409590)
LOC406081	406081	glucose oxidase(LOC406081)
LOC412763	412763	uncharacterized LOC412763(LOC412763)
LOC551857	551857	sepiapterin reductase(LOC551857)
LOC102656338	102656338	uncharacterized LOC102656338(LOC102656338)
LOC409359	409359	cytoskeleton-associated protein 5(LOC409359)
LOC102655240	102655240	tRNA-specific adenosine deaminase 2(LOC102655240)
LOC102656332	102656332	uncharacterized LOC102656332(LOC102656332)
LOC410456	410456	uncharacterized LOC410456(LOC410456)
LOC727164	727164	eukaryotic translation initiation factor 3 subunit F-like(LOC727164)
LOC409351	409351	islet cell autoantigen 1(LOC409351)
LOC409230	409230	arf-GAP with coiled-coil, ANK repeat and PH domain-containing protein 2(LOC409230)
LOC100577044	100577044	histone-lysine N-methyltransferase SETMAR-like(LOC100577044)
LOC409235	409235	neurotrimin-like(LOC409235)
APID1	406140	apidaecin 1(Apid1)
LOC100577283	100577283	uncharacterized LOC100577283(LOC100577283)
LOC551984	551984	coiled-coil domain-containing protein R3HCC1L-like(LOC551984)
LOC551749	551749	glycosyltransferase-like protein LARGE1(LOC551749)
LOC411683	411683	macrophage erythroblast attacher(LOC411683)
LOC410231	410231	protein toll(LOC410231)
LOC411563	411563	myotubularin-related protein 2(LOC411563)
LOC411200	411200	tryptophan 5-hydroxylase 1(LOC411200)
LOC551746	551746	transcriptional activator cubitus interruptus(LOC551746)
LOC410595	410595	protein RMD5 homolog A(LOC410595)
LOC551868	551868	kelch-like protein 5(LOC551868)
LOC411564	411564	nose resistant to fluoxetine protein 6-like(LOC411564)
LOC410470	410470	putative polypeptide N-acetylgalactosaminyltransferase 9(LOC410470)
LOC413616	413616	tyrosine-protein kinase transmembrane receptor Ror(LOC413616)
LOC409126	409126	ras-related protein Rab-2(LOC409126)
LOC412528	412528	eyes absent homolog 4(LOC412528)
LOC411796	411796	serine hydroxymethyltransferase(LOC411796)
LOC102655111	102655111	transmembrane protein 60(LOC102655111)
LOC411797	411797	protein cereblon(LOC411797)
LOC412888	412888	A disintegrin and metalloproteinase with thrombospondin motifs 7-like(LOC412888)
LOC410225	410225	probable E3 ubiquitin-protein ligase RNF144A(LOC410225)
LOC408272	408272	monocarboxylate transporter 7(LOC408272)
LOC406093	406093	apisimin(LOC406093)
LOC409483	409483	protein lin-54 homolog(LOC409483)
LOC406096	406096	type I inositol 1,4,5-trisphosphate 5-phosphatase(LOC406096)
REP	726003	Rab escort protein(Rep)
LOC409124	409124	twisted gastrulation protein homolog 1-A(LOC409124)
LOC409365	409365	lysosomal alpha-glucosidase-like(LOC409365)
LOC100578382	100578382	interaptin-like(LOC100578382)
LOC409244	409244	2-phosphoxylose phosphatase 1(LOC409244)
LOC551910	551910	farnesyl pyrophosphate synthase-like(LOC551910)
LOC100578797	100578797	uncharacterized LOC100578797(LOC100578797)
LOC102656558	102656558	uncharacterized LOC102656558(LOC102656558)
LOC102655102	102655102	uncharacterized LOC102655102(LOC102655102)
LOC411850	411850	protein PAT1 homolog 1(LOC411850)
LOC550708	550708	E3 ubiquitin-protein ligase MIB1(LOC550708)
LOC726053	726053	EH domain-binding protein 1(LOC726053)
LOC102656671	102656671	uncharacterized LOC102656671(LOC102656671)
LOC408687	408687	putative tRNA (cytidine(32)/guanosine(34)-2'-O)-methyltransferase(LOC408687)
LOC727146	727146	sphingomyelin phosphodiesterase(LOC727146)
LOC409655	409655	sorbin and SH3 domain-containing protein 1(LOC409655)
LOC409539	409539	microtubule-associated protein tau-like(LOC409539)
LOC107964024	107964024	uncharacterized LOC107964024(LOC107964024)
LOC409538	409538	lysoplasmalogenase-like protein TMEM86A(LOC409538)
LOC107964022	107964022	ran-binding protein 9-like(LOC107964022)
LOC726175	726175	nuclear protein 1(LOC726175)
LOC100576131	100576131	zinc finger protein 267-like(LOC100576131)
LOC409531	409531	NECAP-like protein CG9132(LOC409531)
LOC408320	408320	uncharacterized LOC408320(LOC408320)
LOC412816	412816	syntaxin-7(LOC412816)
LOC408443	408443	uncharacterized LOC408443(LOC408443)
LOC409650	409650	solute carrier organic anion transporter family member 2A1(LOC409650)
LOC408564	408564	long-chain fatty acid transport protein 4-like(LOC408564)
LOC100578209	100578209	BTB/POZ domain-containing protein 6-B(LOC100578209)
LOC102656309	102656309	uncharacterized LOC102656309(LOC102656309)
LOC551920	551920	mucin-5AC(LOC551920)
RIPK5	412747	receptor interacting protein kinase 5(Ripk5)
LOC551803	551803	homeotic protein spalt-major(LOC551803)
FOR	406092	cGMP-dependent protein kinase foraging(For)
LOC102656548	102656548	nucleoside diphosphate kinase homolog 5-like(LOC102656548)
LOC410771	410771	WD repeat-containing protein 47(LOC410771)
LOC550716	550716	clathrin heavy chain(LOC550716)
LOC726180	726180	transcription factor Sox-19b-like(LOC726180)
LOC551806	551806	aquaporin-like(LOC551806)
LOC409667	409667	BCL2/adenovirus E1B 19 kDa protein-interacting protein 3(LOC409667)
LOC412944	412944	VWFA and cache domain-containing protein 1(LOC412944)
LOC409786	409786	jazigo(LOC409786)
LOC408336	408336	exonuclease mut-7 homolog(LOC408336)
LOC726189	726189	uncharacterized LOC726189(LOC726189)
LOC102655332	102655332	protein orai-2-like(LOC102655332)
LOC726188	726188	uncharacterized LOC726188(LOC726188)
LOC410886	410886	E3 ubiquitin-protein ligase UBR2(LOC410886)
LOC100578444	100578444	uncharacterized LOC100578444(LOC100578444)
PCL	406080	polycomblike(Pcl)
LOC408690	408690	calmodulin-like(LOC408690)
LOC100578320	100578320	uncharacterized LOC100578320(LOC100578320)
LOC408453	408453	cytochrome P450 9e2(LOC408453)
LOC409783	409783	uncharacterized LOC409783(LOC409783)
LOC551930	551930	GTP-binding protein Di-Ras2(LOC551930)
LOC100578698	100578698	uncharacterized LOC100578698(LOC100578698)
LOC411991	411991	BTB/POZ domain-containing protein 7(LOC411991)
LOC551934	551934	uncharacterized LOC551934(LOC551934)
LOC408467	408467	chloride channel protein 2(LOC408467)
LOC727000	727000	protein sprint(LOC727000)
LOC107966105	107966105	uncharacterized LOC107966105(LOC107966105)
LOC726392	726392	sodium-independent sulfate anion transporter(LOC726392)
LOC409435	409435	phosphatidylinositol-binding clathrin assembly protein LAP(LOC409435)
LOC727480	727480	CDK5 regulatory subunit-associated protein 3(LOC727480)
LOC409792	409792	electroneutral sodium bicarbonate exchanger 1(LOC409792)
LOC726158	726158	gamma-glutamyltranspeptidase 1-like(LOC726158)
BRD7	411112	bromodomain containing 7(Brd7)
LOC412839	412839	homeobox protein caupolican(LOC412839)
LOC409553	409553	pancreatic triacylglycerol lipase-like(LOC409553)
LOC727126	727126	uncharacterized LOC727126(LOC727126)
LOC412838	412838	alpha-mannosidase 2(LOC412838)
LOC100577138	100577138	dual 3',5'-cyclic-AMP and -GMP phosphodiesterase 11-like(LOC100577138)
LOC100578226	100578226	zinc finger protein GLI1-like(LOC100578226)
LOC100578467	100578467	protein Star-like(LOC100578467)
LOC102656403	102656403	histone-lysine N-methyltransferase SETMAR-like(LOC102656403)
LOC551705	551705	hyccin(LOC551705)
LOC550739	550739	serine/threonine-protein kinase PLK4(LOC550739)
LOC551708	551708	vacuolar protein sorting-associated protein 41 homolog(LOC551708)
NMDAR1	406079	NMDA receptor 1(Nmdar1)
LOC551706	551706	unconventional myosin-IXb(LOC551706)
LOC411998	411998	amyloid protein-binding protein 2(LOC411998)
LOC725074	725074	omega-conotoxin-like protein 1(LOC725074)
LOC408478	408478	facilitated trehalose transporter Tret1-like(LOC408478)
LOC413934	413934	sodium-independent sulfate anion transporter-like(LOC413934)
LOC409206	409206	tripartite motif-containing protein 2-like(LOC409206)
LOC107965489	107965489	uncharacterized LOC107965489(LOC107965489)
LOC725192	725192	major facilitator superfamily domain-containing protein 6-A-like(LOC725192)
LOC408358	408358	RB1-inducible coiled-coil protein 1(LOC408358)
LOC410542	410542	ras association domain-containing protein 8(LOC410542)
LOC411995	411995	dual specificity protein phosphatase CDC14A(LOC411995)
LOC726045	726045	apoptosis-resistant E3 ubiquitin protein ligase 1(LOC726045)
LOC107965485	107965485	uncharacterized LOC107965485(LOC107965485)
LOC726165	726165	fork head domain transcription factor slp1-like(LOC726165)
RFWD3	409940	ring finger and WD repeat domain 3(Rfwd3)
LOC107965363	107965363	uncharacterized LOC107965363(LOC107965363)
LOC100576288	100576288	uncharacterized LOC100576288(LOC100576288)
LOC409682	409682	NADP-dependent malic enzyme(LOC409682)
LOC726047	726047	cyclin-dependent kinases regulatory subunit(LOC726047)
LOC412608	412608	serine/threonine-protein kinase D3(LOC412608)
LOC100578341	100578341	uncharacterized LOC100578341(LOC100578341)
LOC727015	727015	RWD domain-containing protein 2A(LOC727015)
LOC409444	409444	AMP deaminase 2(LOC409444)
LOC408354	408354	nuclear factor of activated T-cells 5(LOC408354)
LOC409563	409563	uncharacterized LOC409563(LOC409563)
LOC409200	409200	uncharacterized protein DDB_G0289975(LOC409200)
LOC551795	551795	xenotropic and polytropic retrovirus receptor 1 homolog(LOC551795)
LOC552643	552643	transmembrane protein adipocyte-associated 1 homolog(LOC552643)
LOC551673	551673	serine/threonine-protein kinase tousled-like 2(LOC551673)
LOC551313	551313	calcineurin subunit B type 2(LOC551313)
LOC552523	552523	L-threonine ammonia-lyase(LOC552523)
LOC551556	551556	dentin sialophosphoprotein-like(LOC551556)
LOC413310	413310	protein-methionine sulfoxide oxidase Mical(LOC413310)
LOC412584	412584	THO complex subunit 5 homolog(LOC412584)
LOC410044	410044	rho GTPase-activating protein 20-like(LOC410044)
LOC410166	410166	myelin regulatory factor-like protein(LOC410166)
LOC413430	413430	RAC serine/threonine-protein kinase(LOC413430)
LOC413551	413551	mitochondrial coenzyme A transporter SLC25A42(LOC413551)
LOC102654579	102654579	uncharacterized LOC102654579(LOC102654579)
LOC726251	726251	uncharacterized LOC726251(LOC726251)
LOC726130	726130	beta-3 adrenergic receptor-like(LOC726130)
LOC725287	725287	sulfhydryl oxidase 1-like(LOC725287)
LOC724197	724197	uncharacterized LOC724197(LOC724197)
LOC726497	726497	autophagy-related protein 2 homolog B(LOC726497)
LOC411248	411248	uncharacterized LOC411248(LOC411248)
LOC726132	726132	WASH complex subunit CCDC53(LOC726132)
LOC726252	726252	titin homolog(LOC726252)
LOC412458	412458	farnesol dehydrogenase-like(LOC412458)
LOC409058	409058	L-threonine ammonia-lyase-like(LOC409058)
LOC727346	727346	glutamate receptor ionotropic, delta-1(LOC727346)
LOC107964349	107964349	leucine-rich repeat protein soc-2 homolog(LOC107964349)
LOC552653	552653	equilibrative nucleoside transporter 3(LOC552653)
LOC100576901	100576901	cGMP-dependent protein kinase 1-like(LOC100576901)
LOC552651	552651	stress response protein NST1(LOC552651)
LOC551448	551448	ribose-phosphate pyrophosphokinase 1(LOC551448)
LOC100576908	100576908	polycomb protein Asx(LOC100576908)
LOC412235	412235	caspase-1(LOC412235)
LOC411145	411145	nischarin(LOC411145)
LOC102653596	102653596	uncharacterized LOC102653596(LOC102653596)
LOC552418	552418	cytochrome P450 6k1(LOC552418)
LOC412476	412476	BTB/POZ domain-containing protein 9(LOC412476)
LOC410299	410299	ankyrin repeat domain-containing protein SOWAHB(LOC410299)
LOC102656862	102656862	uncharacterized LOC102656862(LOC102656862)
LOC412471	412471	activin receptor type-2A(LOC412471)
LOC411381	411381	caspase-3-like(LOC411381)
LOC411141	411141	ATP-dependent Clp protease ATP-binding subunit clpX-like, mitochondrial(LOC411141)
LOC413440	413440	protein kibra(LOC413440)
LOC411021	411021	UDP-glucuronosyltransferase 2B18(LOC411021)
LOC100576903	100576903	leucine-rich repeat-containing protein 15-like(LOC100576903)
LOC726262	726262	adenylate cyclase type 8-like(LOC726262)
LOC100578084	100578084	toll-like receptor 12(LOC100578084)
LOC413439	413439	single-strand selective monofunctional uracil DNA glycosylase(LOC413439)
LOC726381	726381	neuralized-like protein 4(LOC726381)
LOC726265	726265	lysM and putative peptidoglycan-binding domain-containing protein 2(LOC726265)
LOC725174	725174	zinc finger protein 470-like(LOC725174)
LOC413558	413558	photoreceptor-specific nuclear receptor(LOC413558)
LOC409066	409066	pyridoxine-5'-phosphate oxidase-like(LOC409066)
LOC551571	551571	pyrokinin-like receptor 1(LOC551571)
LOC551572	551572	uncharacterized LOC551572(LOC551572)
LOC100579052	100579052	mitochondrial-processing peptidase subunit beta-like(LOC100579052)
LOC551213	551213	lymphocyte cytosolic protein 2(LOC551213)
LOC551458	551458	leucine-rich repeat-containing protein 20(LOC551458)
LOC102656618	102656618	uncharacterized LOC102656618(LOC102656618)
LOC552425	552425	glucose dehydrogenase [FAD, quinone](LOC552425)
LOC102653584	102653584	uncharacterized LOC102653584(LOC102653584)
LOC412125	412125	ubiquitin-conjugating enzyme E2-24 kDa(LOC412125)
LOC551219	551219	DNA polymerase iota(LOC551219)
LOC413692	413692	protein fem-1 homolog B(LOC413692)
LOC413691	413691	condensin complex subunit 3(LOC413691)
LOC102655889	102655889	uncharacterized protein PF11_0213-like(LOC102655889)
LOC102655526	102655526	uncharacterized LOC102655526(LOC102655526)
LOC102654799	102654799	myb-related transcription factor, partner of profilin-like(LOC102654799)
FIBROIN2	100192200	silk fibroin 2(Fibroin2)
LOC724292	724292	disks large 1 tumor suppressor protein(LOC724292)
FIBROIN1	724771	silk fibroin 1(Fibroin1)
LOC725381	725381	uncharacterized LOC725381(LOC725381)
FIBROIN4	100192202	silk fibroin 4(Fibroin4)
MBLK-1	408521	transcription factor mblk-1-like(Mblk-1)
FIBROIN3	100192201	silk fibroin 3(Fibroin3)
LOC724175	724175	probable cytochrome P450 304a1(LOC724175)
LOC107965212	107965212	uncharacterized LOC107965212(LOC107965212)
LOC412115	412115	autophagy-related protein 9A(LOC412115)
LOC107965573	107965573	uncharacterized LOC107965573(LOC107965573)
LOC726230	726230	cAMP-responsive element-binding protein-like 2(LOC726230)
LOC726472	726472	prohormone-3(LOC726472)
LOC726478	726478	inhibin beta C chain(LOC726478)
LOC726597	726597	zinc finger protein 729(LOC726597)
PGRP-S3	727472	peptidoglycan recognition protein S3(PGRP-S3)
LOC551582	551582	maternal protein exuperantia(LOC551582)
LOC552793	552793	F-box only protein 32(LOC552793)
LOC726119	726119	inactive(LOC726119)
LOC551465	551465	homogentisate 1,2-dioxygenase(LOC551465)
LOC552313	552313	sterol O-acyltransferase 1(LOC552313)
LOC552797	552797	ETS-related transcription factor Elf-5-like(LOC552797)
LOC410190	410190	tyrosine-protein kinase Dnt(LOC410190)
LOC552794	552794	mediator of RNA polymerase II transcription subunit 14(LOC552794)
LOC410191	410191	ring canal kelch homolog(LOC410191)
LOC551100	551100	endophilin-B1(LOC551100)
LOC409082	409082	coronin-7(LOC409082)
LOC102655994	102655994	uncharacterized LOC102655994(LOC102655994)
LOC102655631	102655631	facilitated trehalose transporter Tret1-like(LOC102655631)
LOC102655751	102655751	uncharacterized LOC102655751(LOC102655751)
LOC413103	413103	cysteine and histidine-rich protein 1 homolog(LOC413103)
LOC551109	551109	kinesin 5A(LOC551109)
LOC413583	413583	uncharacterized LOC413583(LOC413583)
LOC725151	725151	homeobox protein engrailed-1a(LOC725151)
LOC411158	411158	leucine-rich repeat-containing protein 24(LOC411158)
LOC107964596	107964596	uncharacterized LOC107964596(LOC107964596)
LOC413457	413457	zinc finger FYVE domain-containing protein 9(LOC413457)
LOC724187	724187	toll-like receptor 4(LOC724187)
LOC412008	412008	sprouty-related, EVH1 domain-containing protein 1(LOC412008)
LOC412007	412007	facilitated trehalose transporter Tret1-like(LOC412007)
LOC725273	725273	uncharacterized LOC725273(LOC725273)
LOC412128	412128	DENN domain-containing protein 5A(LOC412128)
LOC726247	726247	protein vestigial(LOC726247)
LOC727456	727456	glucose-6-phosphate 1-epimerase(LOC727456)
LOC726007	726007	polycomb protein Scm(LOC726007)
LOC551510	551510	uncharacterized LOC551510(LOC551510)
LOC409370	409370	brefeldin A-inhibited guanine nucleotide-exchange protein 1(LOC409370)
LOC552600	552600	gamma-interferon-inducible-lysosomal thiol reductase(LOC552600)
LOC551754	551754	phosphorylated CTD-interacting factor 1(LOC551754)
LOC102654533	102654533	protein pangolin, isoforms A/H/I/S-like(LOC102654533)
LOC551517	551517	beta-TrCP(LOC551517)
LOC552849	552849	polyadenylate-binding protein-interacting protein 2(LOC552849)
LOC102655983	102655983	sodium-independent sulfate anion transporter-like(LOC102655983)
LOC102654652	102654652	uncharacterized LOC102654652(LOC102654652)
LOC410480	410480	trichohyalin(LOC410480)
LOC102654777	102654777	organic cation transporter protein(LOC102654777)
LOC412780	412780	transmembrane protein 8B-like(LOC412780)
LOC411207	411207	CCAAT/enhancer-binding protein(LOC411207)
LOC412897	412897	E3 ubiquitin-protein ligase MYLIP(LOC412897)
LOC413502	413502	protein Wnt-1(LOC413502)
LOC410235	410235	slit homolog 2 protein(LOC410235)
LOC725483	725483	gustatory receptor for sugar taste 43a(LOC725483)
LOC413504	413504	serine/threonine-protein kinase mig-15(LOC413504)
LOC413503	413503	TWiK family of potassium channels protein 18-like(LOC413503)
LOC725245	725245	protein eiger-like(LOC725245)
LOC725366	725366	anosmin-1(LOC725366)
LOC725003	725003	protein sister of odd and bowel(LOC725003)
LOC100576099	100576099	carbohydrate sulfotransferase 11-like(LOC100576099)
LOC724156	724156	transcription factor Sp8-like(LOC724156)
LOC725008	725008	protein trapped in endoderm-1(LOC725008)
LOC725128	725128	uncharacterized LOC725128(LOC725128)
LOC409255	409255	active breakpoint cluster region-related protein(LOC409255)
LOC551761	551761	alpha-tocopherol transfer protein-like(LOC551761)
LOC552735	552735	uncharacterized LOC552735(LOC552735)
LOC552611	552611	protein ABHD4(LOC552611)
LOC552733	552733	aurora kinase B(LOC552733)
LOC550677	550677	protein mab-21(LOC550677)
LOC412552	412552	CCR4-NOT transcription complex subunit 6-like(LOC412552)
LOC412310	412310	cilia- and flagella-associated protein 20-like(LOC412310)
LOC410253	410253	ataxin-2 homolog(LOC410253)
LOC411223	411223	esterase FE4-like(LOC411223)
LOC725250	725250	transmembrane protease serine 11G-like(LOC725250)
LOC727310	727310	putative sodium-coupled neutral amino acid transporter 7(LOC727310)
LOC410009	410009	cadherin-related tumor suppressor(LOC410009)
LOC412309	412309	ras-related C3 botulinum toxin substrate 1-like(LOC412309)
LOC727311	727311	band 7 protein AGAP004871(LOC727311)
LOC725254	725254	endothelial zinc finger protein induced by tumor necrosis factor alpha(LOC725254)
LOC726101	726101	uncharacterized LOC726101(LOC726101)
LOC725012	725012	zinc finger protein 25-like(LOC725012)
LOC412544	412544	protein dopey-1 homolog(LOC412544)
LOC413754	413754	polycomb protein Sfmbt(LOC413754)
LOC726582	726582	prominin-like protein(LOC726582)
LOC409143	409143	venom serine protease 34(LOC409143)
CPR18	100578244	cuticular protein 18(CPR18)
LOC409382	409382	E3 ubiquitin-protein ligase TRIP12(LOC409382)
LOC409020	409020	uncharacterized LOC409020(LOC409020)
LOC551890	551890	probable serine incorporator(LOC551890)
LOC726108	726108	E3 ubiquitin-protein ligase MSL2(LOC726108)
LOC409023	409023	methylthioribose-1-phosphate isomerase(LOC409023)
CPR17	724556	cuticular protein 17(CPR17)
CPR16	100576341	cuticular protein 16(CPR16)
LOC551895	551895	serine/threonine-protein kinase 17A-like(LOC551895)
NLG-3	409003	neuroligin 3(NLG-3)
LOC102655849	102655849	uncharacterized LOC102655849(LOC102655849)
LOC551898	551898	tetraspanin-5(LOC551898)
LOC411353	411353	lipase 3-like(LOC411353)
LOC410386	410386	tolloid-like protein 1(LOC410386)
LOC552505	552505	monocarboxylate transporter 9-like(LOC552505)
LOC413653	413653	uncharacterized LOC413653(LOC413653)
LOC411476	411476	la-related protein 4(LOC411476)
LOC413532	413532	exosome component 10(LOC413532)
LOC410380	410380	membrane metallo-endopeptidase-like 1(LOC410380)
LOC412560	412560	cyclin-dependent kinase 9(LOC412560)
LOC102653666	102653666	uncharacterized LOC102653666(LOC102653666)
LOC726790	726790	uncharacterized LOC726790(LOC726790)
LOC409039	409039	uncharacterized LOC409039(LOC409039)
LOC107964323	107964323	uncharacterized LOC107964323(LOC107964323)
LOC726431	726431	uncharacterized LOC726431(LOC726431)
LOC725462	725462	vesicular glutamate transporter 2.1(LOC725462)
LOC412797	412797	facilitated trehalose transporter Tret1-like(LOC412797)
LOC726550	726550	CCAAT/enhancer-binding protein gamma(LOC726550)
LOC726671	726671	uncharacterized LOC726671(LOC726671)
LOC726791	726791	intraflagellar transport protein 140 homolog(LOC726791)
LOC725225	725225	ninjurin-2-like(LOC725225)
LOC409396	409396	eukaryotic translation initiation factor 4E-binding protein Mextli(LOC409396)
LOC725345	725345	ras-like protein family member 10B(LOC725345)
ILP-2	726057	insulin-like peptide 2(ILP-2)
LOC409278	409278	apolipoprotein D(LOC409278)
LOC409276	409276	phosphatidylinositol 5-phosphate 4-kinase type-2 alpha(LOC409276)
LOC107965657	107965657	putative uncharacterized protein DDB_G0284695(LOC107965657)
LOC726315	726315	sphingomyelin phosphodiesterase 1-like(LOC726315)
LOC100578173	100578173	uncharacterized LOC100578173(LOC100578173)
LOC551422	551422	serine/threonine-protein kinase 11-interacting protein(LOC551422)
LOC102653658	102653658	uncharacterized LOC102653658(LOC102653658)
LOC550698	550698	cyclin-Y(LOC550698)
LOC551303	551303	hexosaminidase D-like(LOC551303)
LOC551787	551787	HMG box transcription factor BBX(LOC551787)
GAT-A	406071	GABA neurotransmitter transporter-1A(Gat-a)
LOC551309	551309	transcription initiation factor TFIID subunit 1(LOC551309)
LOC411364	411364	protein UBASH3A homolog(LOC411364)
LOC413423	413423	hemicentin-2(LOC413423)
LOC411124	411124	phosphoinositide 3-kinase adapter protein 1(LOC411124)
LOC411245	411245	dedicator of cytokinesis protein 7(LOC411245)
LOC102653655	102653655	mucin-19-like(LOC102653655)
TPCN1	413609	two pore segment channel 1(Tpcn1)
LOC100578060	100578060	uncharacterized LOC100578060(LOC100578060)
LOC100579034	100579034	uncharacterized LOC100579034(LOC100579034)
LOC107965400	107965400	cytochrome P450 6A1-like(LOC107965400)
LOC725474	725474	polycomb group protein Pc(LOC725474)
LOC412446	412446	SCY1-like protein 2(LOC412446)
LOC411599	411599	uridine phosphorylase 1(LOC411599)
LOC725350	725350	GATA-binding factor A(LOC725350)
LOC726688	726688	organic cation transporter protein(LOC726688)
LOC725599	725599	protein zer-1 homolog(LOC725599)
LOC409286	409286	stress-activated protein kinase JNK(LOC409286)
LOC409283	409283	splicing factor, arginine/serine-rich 15(LOC409283)
LOC100578067	100578067	enhancer of split mgamma protein-like(LOC100578067)
LOC551670	551670	argininosuccinate lyase(LOC551670)
LOC726329	726329	lectizyme(LOC726329)
LOC100577098	100577098	enolase-phosphatase E1(LOC100577098)
LOC725118	725118	tyrosine-protein phosphatase 69D(LOC725118)
LOC725237	725237	protein scabrous(LOC725237)
LOC552005	552005	uncharacterized LOC552005(LOC552005)
LOC551034	551034	ADP-ribosylation factor-like protein 5B(LOC551034)
LOC100576975	100576975	zinc finger protein 567(LOC100576975)
LOC552002	552002	uncharacterized LOC552002(LOC552002)
LOC552124	552124	CD151 antigen(LOC552124)
LOC551398	551398	DNA polymerase delta catalytic subunit(LOC551398)
LOC100577941	100577941	uncharacterized LOC100577941(LOC100577941)
LOC411099	411099	protein yippee-like 1(LOC411099)
LOC102653881	102653881	glucose dehydrogenase [FAD, quinone]-like(LOC102653881)
LOC413279	413279	protein ABHD17B(LOC413279)
LOC413153	413153	uncharacterized LOC413153(LOC413153)
LOC100576619	100576619	CUE domain-containing protein 2(LOC100576619)
LOC724473	724473	orexin receptor type 1-like(LOC724473)
LOC726655	726655	uncharacterized LOC726655(LOC726655)
LOC726654	726654	T-box protein H15-like(LOC726654)
LOC725202	725202	chymotrypsin inhibitor-like(LOC725202)
LOC725684	725684	COMM domain-containing protein 10(LOC725684)
LOC726417	726417	uncharacterized LOC726417(LOC726417)
LOC551044	551044	glucose dehydrogenase [FAD, quinone](LOC551044)
LOC726658	726658	uncharacterized LOC726658(LOC726658)
LOC551165	551165	innexin inx3(LOC551165)
LOC724358	724358	neuroligin 1(LOC724358)
LOC552257	552257	bromodomain-containing protein DDB_G0270170(LOC552257)
LOC551168	551168	protein sidekick(LOC551168)
LOC412192	412192	jmjC domain-containing protein 4(LOC412192)
LOC412191	412191	protein diaphanous(LOC412191)
LOC100576623	100576623	piggyBac transposable element-derived protein 4-like(LOC100576623)
LOC726419	726419	beta-1,3-galactosyltransferase(LOC726419)
LOC100578920	100578920	zinc finger protein 251-like(LOC100578920)
LOC102656905	102656905	nuclear receptor-binding factor 2-like(LOC102656905)
18-W	410902	18-wheeler(18-w)
TWI	413254	twist(Twi)
LOC102653993	102653993	transcription factor Sox-21-B-like(LOC102653993)
LOC100578928	100578928	calcium and integrin-binding protein 1-like(LOC100578928)
LOC413166	413166	myb-like protein D(LOC413166)
LOC100577958	100577958	putative uncharacterized protein DDB_G0282133(LOC100577958)
LOC412197	412197	protein lethal(2)essential for life-like(LOC412197)
CPAP3-B	408726	cuticular protein analogous to peritrophins 3-B(Cpap3-b)
CPAP3-C	725932	cuticular protein analogous to peritrophins 3-C(Cpap3-c)
LOC726541	726541	protein phosphatase 1 regulatory subunit 12A(LOC726541)
LOC107965828	107965828	cholesterol 7-desaturase-like(LOC107965828)
LOC552261	552261	EF-hand domain-containing protein D2 homolog(LOC552261)
LOC725334	725334	coiled-coil domain-containing protein 65(LOC725334)
LOC726543	726543	proline-rich nuclear receptor coactivator 2-like(LOC726543)
LOC551055	551055	patatin-like phospholipase domain-containing protein 3(LOC551055)
LOC726547	726547	protein abrupt(LOC726547)
LOC552020	552020	neuromodulin(LOC552020)
LOC102653748	102653748	growth/differentiation factor 8-like(LOC102653748)
LOC552026	552026	F-actin-uncapping protein LRRC16A(LOC552026)
LOC100576637	100576637	trypsin 5G1-like(LOC100576637)
LOC552145	552145	repressor of RNA polymerase III transcription MAF1 homolog(LOC552145)
LOC413173	413173	THO complex subunit 3(LOC413173)
LOC552025	552025	tyrosine--tRNA ligase, mitochondrial(LOC552025)
LOC100578810	100578810	facilitated trehalose transporter Tret1-2 homolog(LOC100578810)
LOC100577841	100577841	carbonic anhydrase 7-like(LOC100577841)
LOC408817	408817	alanine--glyoxylate aminotransferase 2-like(LOC408817)
LOC100578818	100578818	amyloid beta A4 precursor protein-binding family B member 1-interacting protein(LOC100578818)
LOC107964400	107964400	integrin alpha-4-like(LOC107964400)
LOC726871	726871	synaptic vesicle glycoprotein 2B(LOC726871)
LOC726870	726870	zinc finger CCHC domain-containing protein 8 homolog(LOC726870)
LOC726991	726991	kinesin light chain(LOC726991)
LOC408702	408702	SAGA-associated factor 29(LOC408702)
LOC726510	726510	M-phase inducer phosphatase 1-like(LOC726510)
LOC726993	726993	cytohesin-1(LOC726993)
LOC724216	724216	juvenile hormone acid O-methyltransferase(LOC724216)
LOC724698	724698	uncharacterized LOC724698(LOC724698)
LOC107964525	107964525	uncharacterized LOC107964525(LOC107964525)
LOC100578826	100578826	protein strawberry notch-like(LOC100578826)
LOC551188	551188	ankyrin repeat and BTB/POZ domain-containing protein BTBD11(LOC551188)
LOC100578824	100578824	zinc finger protein ZIC 4-like(LOC100578824)
LOC100576400	100576400	cilia- and flagella-associated protein 97-like(LOC100576400)
LOC408828	408828	uncharacterized MFS-type transporter C09D4.1(LOC408828)
FABP	409798	FABP-like protein(Fabp)
FABP	408689	fatty acid binding protein(Fabp)
LOC100578829	100578829	elongation of very long chain fatty acids protein 1-like(LOC100578829)
LOC100576528	100576528	uncharacterized LOC100576528(LOC100576528)
LOC107965722	107965722	uncharacterized LOC107965722(LOC107965722)
LOC107964751	107964751	uncharacterized LOC107964751(LOC107964751)
LOC107964872	107964872	uncharacterized LOC107964872(LOC107964872)
LOC409925	409925	dual specificity mitogen-activated protein kinase kinase dSOR1(LOC409925)
LOC726760	726760	uncharacterized LOC726760(LOC726760)
LOC725791	725791	uncharacterized LOC725791(LOC725791)
LOC726886	726886	uncharacterized LOC726886(LOC726886)
LOC100576760	100576760	uncharacterized LOC100576760(LOC100576760)
LOC552162	552162	SH3 domain-binding protein 5 homolog(LOC552162)
LOC552283	552283	glutathione S-transferase(LOC552283)
LOC100576640	100576640	uncharacterized LOC100576640(LOC100576640)
LOC724227	724227	synaptic vesicle glycoprotein 2B-like(LOC724227)
LOC107964879	107964879	uncharacterized LOC107964879(LOC107964879)
LOC725799	725799	uncharacterized LOC725799(LOC725799)
ACPH-1	411830	venom acid phosphatase(Acph-1)
LOC725798	725798	protein aurora borealis(LOC725798)
LOC100577901	100577901	uncharacterized LOC100577901(LOC100577901)
LOC102654936	102654936	uncharacterized LOC102654936(LOC102654936)
LOC412260	412260	serine/threonine-protein kinase SIK3-like(LOC412260)
LOC726969	726969	farnesyl pyrophosphate synthase-like(LOC726969)
LOC551111	551111	stAR-related lipid transfer protein 3(LOC551111)
LOC552443	552443	N-alpha-acetyltransferase 60(LOC552443)
LOC409095	409095	protein apterous(LOC409095)
LOC552447	552447	clavesin-2(LOC552447)
LOC411298	411298	UDP-glucuronosyltransferase 2C1(LOC411298)
LOC413596	413596	receptor-type guanylate cyclase gcy-4(LOC413596)
LOC410083	410083	membrane-associated guanylate kinase, WW and PDZ domain-containing protein 1(LOC410083)
LOC411053	411053	cubilin(LOC411053)
LOC102654930	102654930	uncharacterized LOC102654930(LOC102654930)
VHDL	726182	larval-specific very high density lipoprotein(Vhdl)
LOC412017	412017	etoposide-induced protein 2.4(LOC412017)
LOC412018	412018	arginyl-tRNA--protein transferase 1(LOC412018)
LOC726972	726972	uncharacterized LOC726972(LOC726972)
LOC724552	724552	elongation of very long chain fatty acids protein AAEL008004-like(LOC724552)
LOC552330	552330	sodium/hydrogen exchanger 7(LOC552330)
LOC724799	724799	(E3-independent) E2 ubiquitin-conjugating enzyme UBE2O(LOC724799)
LOC724558	724558	uncharacterized LOC724558(LOC724558)
LOC551363	551363	vesicle transport through interaction with t-SNAREs homolog 1A(LOC551363)
LOC551124	551124	frizzled-2(LOC551124)
LOC552695	552695	RCC1 and BTB domain-containing protein 1-like(LOC552695)
LOC412271	412271	serine/threonine-protein kinase Aurora-2(LOC412271)
LOC726859	726859	farnesyl pyrophosphate synthase-like(LOC726859)
LOC413481	413481	probable chitinase 3(LOC413481)
LOC411060	411060	dnaJ homolog subfamily C member 13(LOC411060)
LOC102653956	102653956	anaphase-promoting complex subunit 13(LOC102653956)
LOC726737	726737	venom acid phosphatase Acph-1-like(LOC726737)
LOC551248	551248	tetraspanin-31-A(LOC551248)
LOC412398	412398	macoilin-1(LOC412398)
LOC411188	411188	L-lactate dehydrogenase-like(LOC411188)
LOC412397	412397	uncharacterized LOC412397(LOC412397)
LOC412155	412155	F-box/WD repeat-containing protein 5(LOC412155)
AKHR	551388	adipokinetic hormone receptor(Akhr)
LOC413489	413489	deoxyribonuclease-2-alpha(LOC413489)
LOC100577918	100577918	uncharacterized LOC100577918(LOC100577918)
LOC412273	412273	probable chitinase 3(LOC412273)
LOC102653832	102653832	uncharacterized LOC102653832(LOC102653832)
LOC412030	412030	ras-related protein Rab-30(LOC412030)
CYP314A1	411057	cytochrome P450 314A1(Cyp314a1)
LOC102653951	102653951	ras-related and estrogen-regulated growth inhibitor-like protein(LOC102653951)
LOC412274	412274	plexin-B(LOC412274)
LOC411065	411065	monocarboxylate transporter 14-like(LOC411065)
NOS	503861	nitric oxide synthase(NOS)
LOC725890	725890	kinesin F(LOC725890)
LOC724685	724685	protein-L-isoaspartate O-methyltransferase domain-containing protein 1-like(LOC724685)
LOC725774	725774	UPF0693 protein C10orf32 homolog(LOC725774)
LOC551252	551252	tropomyosin-like(LOC551252)
LOC726625	726625	4-coumarate--CoA ligase 1-like(LOC726625)
LOC552221	552221	F-BAR domain only protein 2(LOC552221)
LOC551257	551257	microtubule-associated protein Jupiter(LOC551257)
LOC551378	551378	uncharacterized LOC551378(LOC551378)
LOC100577801	100577801	zinc finger protein ush(LOC100577801)
LOC551375	551375	receptor-type tyrosine-protein phosphatase N2(LOC551375)
LOC726947	726947	TGF-beta-activated kinase 1 and MAP3K7-binding protein 3(LOC726947)
EAAT-2	406113	excitatory amino acid transporter 2(Eaat-2)
LOC551259	551259	titin(LOC551259)
LOC412169	412169	cytoplasmic FMR1-interacting protein(LOC412169)
LOC412284	412284	UPF0518 protein AAEL005291-like(LOC412284)
LOC411195	411195	negative elongation factor E(LOC411195)
LOC102653940	102653940	cyclin-dependent kinase inhibitor 1(LOC102653940)
LOC413129	413129	sorting nexin-29(LOC413129)
LOC724653	724653	intraflagellar transport protein 43 homolog(LOC724653)
LOC726950	726950	pupal cuticle protein 20(LOC726950)
LOC724651	724651	amphoterin-induced protein 2-like(LOC724651)
LOC725504	725504	homeobox protein ARX(LOC725504)
LOC726833	726833	TOM1-like protein 2(LOC726833)
LOC552592	552592	facilitated trehalose transporter Tret1(LOC552592)
LOC102653935	102653935	uncharacterized LOC102653935(LOC102653935)
LOC725628	725628	N-alpha-acetyltransferase 40(LOC725628)
LOC551268	551268	pancreatic triacylglycerol lipase-like(LOC551268)
LOC412051	412051	palmitoyltransferase ZDHHC9(LOC412051)
LOC413261	413261	serine/threonine-protein kinase polo(LOC413261)
TRET1	551643	trehalose transporter 1(Tret1)
LOC725505	725505	tetraspanin-33(LOC725505)
LOC552116	552116	histone H3.3(LOC552116)
LOC412056	412056	organic cation transporter protein-like(LOC412056)
LOC102653931	102653931	uncharacterized LOC102653931(LOC102653931)
LOC412055	412055	exostosin-3(LOC412055)
LOC411086	411086	protein jagged-1(LOC411086)
LOC100577936	100577936	uncharacterized LOC100577936(LOC100577936)
LOC413264	413264	yellow-b(LOC413264)
LOC552121	552121	N(G),N(G)-dimethylarginine dimethylaminohydrolase 1(LOC552121)
LOC107965922	107965922	histone-lysine N-methyltransferase SETMAR-like(LOC107965922)
LOC726965	726965	uncharacterized LOC726965(LOC726965)
LOC551272	551272	talin-1(LOC551272)
LOC726722	726722	uncharacterized LOC726722(LOC726722)
LOC100577307	100577307	uncharacterized LOC100577307(LOC100577307)
LOC100576458	100576458	urea transporter 2-like(LOC100576458)
LOC100578515	100578515	uncharacterized LOC100578515(LOC100578515)
LOC408643	408643	uncharacterized LOC408643(LOC408643)
LOC409611	409611	disintegrin and metalloproteinase domain-containing protein 10(LOC409611)
LOC552091	552091	group XV phospholipase A2-like(LOC552091)
LOC410950	410950	TBC1 domain family member 9(LOC410950)
LOC409856	409856	guanine nucleotide-releasing factor 2(LOC409856)
LOC409735	409735	transcription initiation factor TFIID subunit 6(LOC409735)
LOC408648	408648	RING finger protein 11(LOC408648)
LOC410719	410719	syntaxin-17(LOC410719)
LOC725960	725960	neurofilament heavy polypeptide(LOC725960)
LOC552094	552094	transcriptional repressor p66-beta(LOC552094)
LOC725966	725966	fork head domain-containing protein crocodile(LOC725966)
LOC724998	724998	solute carrier family 2, facilitated glucose transporter member 10-like(LOC724998)
LOC411805	411805	WD repeat, SAM and U-box domain-containing protein 1-like(LOC411805)
LOC102656070	102656070	uncharacterized LOC102656070(LOC102656070)
LOC724995	724995	1-acyl-sn-glycerol-3-phosphate acyltransferase alpha-like(LOC724995)
LOC100578649	100578649	uncharacterized LOC100578649(LOC100578649)
LOC100578406	100578406	asparagine-rich zinc finger protein AZF1-like(LOC100578406)
LOC100576227	100576227	uncharacterized protein MAL13P1.304-like(LOC100576227)
LOC100577675	100577675	trifunctional purine biosynthetic protein adenosine-3(LOC100577675)
LOC410844	410844	neuronal membrane glycoprotein M6-a(LOC410844)
LOC408898	408898	uncharacterized LOC408898(LOC408898)
LOC408896	408896	semaphorin-2A(LOC408896)
LOC410960	410960	myosin-IB(LOC410960)
LOC100642173	100642173	uncharacterized LOC100642173(LOC100642173)
LOC409628	409628	neutral ceramidase(LOC409628)
LOC102656187	102656187	uncharacterized LOC102656187(LOC102656187)
LOC100577430	100577430	uncharacterized LOC100577430(LOC100577430)
LOC724640	724640	nuclear receptor subfamily 1 group D member 2(LOC724640)
LOC726703	726703	venom acid phosphatase Acph-1(LOC726703)
LOC725856	725856	ras-related protein Rab-6.2(LOC725856)
LOC724888	724888	ras association domain-containing protein 2(LOC724888)
LOC724885	724885	zinc finger protein 395(LOC724885)
LOC412907	412907	arrestin homolog(LOC412907)
LOC411939	411939	guanine nucleotide exchange factor subunit Rich(LOC411939)
LOC724644	724644	uncharacterized LOC724644(LOC724644)
LOC409981	409981	titin homolog(LOC409981)
LOC100578776	100578776	uncharacterized LOC100578776(LOC100578776)
LOC100576355	100576355	uncharacterized LOC100576355(LOC100576355)
LOC409634	409634	uncharacterized LOC409634(LOC409634)
LOC410857	410857	protein lethal(2)essential for life-like(LOC410857)
LOC409633	409633	ras-related and estrogen-regulated growth inhibitor(LOC409633)
LOC409639	409639	UPF0183 protein CG7083(LOC409639)
LOC408429	408429	tensin-1(LOC408429)
LOC408789	408789	uncharacterized LOC408789(LOC408789)
LOC410732	410732	3-phosphoinositide-dependent protein kinase 1(LOC410732)
LOC100578893	100578893	uncharacterized LOC100578893(LOC100578893)
LOC409872	409872	TRPL translocation defect protein 14(LOC409872)
LOC724976	724976	WD repeat-containing protein 26(LOC724976)
LOC724852	724852	lipoma HMGIC fusion partner-like(LOC724852)
LOC412917	412917	probable serine/threonine-protein kinase dyrk2(LOC412917)
LOC725706	725706	putative mediator of RNA polymerase II transcription subunit 26(LOC725706)
LOC724977	724977	partitioning defective protein 6(LOC724977)
LOC726914	726914	myb-like protein A(LOC726914)
LOC724736	724736	semaphorin-1A-like(LOC724736)
LOC100576248	100576248	uncharacterized LOC100576248(LOC100576248)
LOC724618	724618	cysteine-rich motor neuron 1 protein(LOC724618)
LOC100577455	100577455	golgin subfamily A member 6-like protein 22(LOC100577455)
LOC100577576	100577576	chondroitin proteoglycan-2-like(LOC100577576)
LOC408309	408309	serine-arginine protein 55(LOC408309)
LOC410986	410986	dorsal-ventral patterning tolloid-like protein 1(LOC410986)
LOC410747	410747	glucose dehydrogenase [FAD, quinone](LOC410747)
LOC408559	408559	retinal dehydrogenase 1(LOC408559)
LOC410982	410982	protein croquemort(LOC410982)
LOC102655078	102655078	venom peptide BmKAPI-like(LOC102655078)
LOC100576122	100576122	uncharacterized LOC100576122(LOC100576122)
LOC100578300	100578300	uncharacterized LOC100578300(LOC100578300)
LOC100577693	100577693	uncharacterized LOC100577693(LOC100577693)
LOC100577692	100577692	transcription factor btd(LOC100577692)
LOC410869	410869	vacuolar-sorting protein SNF8(LOC410869)
LOC410627	410627	putative aminopeptidase W07G4.4(LOC410627)
LOC412927	412927	uncharacterized LOC412927(LOC412927)
LOC100578780	100578780	helix-loop-helix protein delilah-like(LOC100578780)
LOC726922	726922	acyl-CoA-binding domain-containing protein 4(LOC726922)
LOC725832	725832	beta-1,3-glucan-binding protein 1(LOC725832)
LOC410509	410509	mucin-2-like(LOC410509)
LOC724743	724743	PRKC apoptosis WT1 regulator protein-like(LOC724743)
LOC725915	725915	protein FAM195A-like(LOC725915)
LOC724825	724825	glycine-rich RNA-binding protein 7(LOC724825)
LOC100578715	100578715	protein wntless(LOC100578715)
LOC100578714	100578714	F-box only protein 39-like(LOC100578714)
LOC100577746	100577746	polyadenylate-binding protein-interacting protein 1(LOC100577746)
LOC100578834	100578834	zinc finger protein 616-like(LOC100578834)
LOC100578833	100578833	putative leucine-rich repeat-containing protein DDB_G0290503(LOC100578833)
LOC100577629	100577629	uncharacterized LOC100577629(LOC100577629)
LOC408725	408725	protein sickie-like(LOC408725)
LOC409933	409933	glucose transporter type 1(LOC409933)
LOC408604	408604	TBC1 domain family member 13(LOC408604)
LOC102655181	102655181	uncharacterized LOC102655181(LOC102655181)
LOC725922	725922	mitochondrial basic amino acids transporter-like(LOC725922)
LOC552297	552297	low density lipoprotein receptor adapter protein 1-B-like(LOC552297)
LOC410915	410915	aquaporin AQPAn.G-like(LOC410915)
LOC724710	724710	transmembrane protein 59-like(LOC724710)
LOC100576307	100576307	oocyte zinc finger protein XlCOF8.4-like(LOC100576307)
LOC724716	724716	sorting nexin-24-like(LOC724716)
LOC725923	725923	serine/threonine-protein kinase N(LOC725923)
LOC100576547	100576547	glucose dehydrogenase [FAD, quinone]-like(LOC100576547)
LOC414051	414051	ATP-binding cassette sub-family G member 1(LOC414051)
LOC100578602	100578602	Hermansky-Pudlak syndrome 5 protein homolog(LOC100578602)
LOC100577513	100577513	uncharacterized LOC100577513(LOC100577513)
LOC100577752	100577752	F-box only protein 43-like(LOC100577752)
LOC408729	408729	uncharacterized LOC408729(LOC408729)
LOC413086	413086	DNA ligase 3(LOC413086)
LOC409942	409942	interference hedgehog-like(LOC409942)
LOC409822	409822	enhancer of split m7 protein-like(LOC409822)
LOC409701	409701	uncharacterized LOC409701(LOC409701)
LOC408730	408730	inositol polyphosphate 5-phosphatase K-like(LOC408730)
LOC410801	410801	cathepsin L1(LOC410801)
LOC408851	408851	putative cysteine proteinase CG12163(LOC408851)
LOC409702	409702	folliculin-interacting protein 2(LOC409702)
LOC408616	408616	transcriptional enhancer factor TEF-1(LOC408616)
LOC410808	410808	E3 ubiquitin-protein ligase Siah1(LOC410808)
LOC100577870	100577870	ras-related protein Rab-35(LOC100577870)
LOC724843	724843	uncharacterized LOC724843(LOC724843)
LOC408970	408970	flocculation protein FLO11-like(LOC408970)
LOC100577769	100577769	uncharacterized LOC100577769(LOC100577769)
LOC724925	724925	delta(14)-sterol reductase(LOC724925)
LOC100578976	100578976	decorin(LOC100578976)
LOC100578732	100578732	uncharacterized LOC100578732(LOC100578732)
LOC100578611	100578611	uncharacterized LOC100578611(LOC100578611)
LOC100576432	100576432	uncharacterized LOC100576432(LOC100576432)
OBP13	677674	odorant binding protein 13(Obp13)
LOC409829	409829	F-box/LRR-repeat protein 20(LOC409829)
LOC409708	409708	glucosylceramidase-like(LOC409708)
LOC408859	408859	pyrroline-5-carboxylate reductase 2(LOC408859)
LOC107965094	107965094	uncharacterized LOC107965094(LOC107965094)
LOC411901	411901	DDB1- and CUL4-associated factor 7(LOC411901)
LOC408623	408623	endophilin-A(LOC408623)
LOC408622	408622	protein henna(LOC408622)
LOC409957	409957	synaptotagmin 4(LOC409957)
LOC408987	408987	sortilin-related receptor(LOC408987)
LOC100577641	100577641	uncharacterized LOC100577641(LOC100577641)
LOC100577883	100577883	cytochrome P450 4aa1-like(LOC100577883)
LOC100576552	100576552	uncharacterized LOC100576552(LOC100576552)
LOC724932	724932	xyloside xylosyltransferase 1(LOC724932)
LOC552078	552078	glutamyl aminopeptidase-like(LOC552078)
LOC100576449	100576449	protein patched(LOC100576449)
LOC100577537	100577537	uncharacterized LOC100577537(LOC100577537)
LOC100578625	100578625	tetra-peptide repeat homeobox protein 1-like(LOC100578625)
LOC100578745	100578745	uncharacterized LOC100578745(LOC100578745)
LOC100578865	100578865	uncharacterized LOC100578865(LOC100578865)
LOC100576444	100576444	chymotrypsin inhibitor(LOC100576444)
LOC107965086	107965086	uncharacterized LOC107965086(LOC107965086)
LOC102654069	102654069	ninjurin-1(LOC102654069)
LOC411910	411910	homeobox protein 2-like(LOC411910)
LOC102654184	102654184	plectin-like(LOC102654184)
LOC410944	410944	ATP-binding cassette sub-family C member Sur(LOC410944)
LOC408634	408634	major facilitator superfamily domain-containing protein 1-like(LOC408634)
LOC408635	408635	BTB/POZ domain-containing protein 1-like(LOC408635)
LOC409845	409845	potassium voltage-gated channel subfamily H member 8(LOC409845)
LOC102655275	102655275	uncharacterized LOC102655275(LOC102655275)
LOC102654186	102654186	fizzy-related protein homolog(LOC102654186)
LOC408517	408517	synaptic vesicular amine transporter(LOC408517)
LOC409724	409724	ADP-ribosylation factor-binding protein GGA1(LOC409724)

## Sheet: FA_6dpi_Cont_vs_Inf_up-reg.
Category	Term	Count	%	PValue	Genes	List Total	Pop Hits	Pop Total	Fold Enrichment	Bonferroni	Benjamini	FDR
GOTERM_BP_DIRECT	GO:0006096~glycolytic process	3	0.867052	0.0373323	408818, 552736, 410122	85	10	2671	9.42706	0.924769	1	1
GOTERM_BP_DIRECT	GO:0008152~metabolic process	7	2.02312	0.0420715	408788, 409203, 552524, 552557, 409494, 551837, 107965199	85	82	2671	2.6825	0.946217	1	1
GOTERM_BP_DIRECT	GO:0009166~nucleotide catabolic process	2	0.578035	0.0914438	410539, 408474	85	3	2671	20.949	0.998528	1	1
GOTERM_BP_DIRECT	GO:0045454~cell redox homeostasis	4	1.15607	0.0955566	412526, 551975, 551039, 410032	85	35	2671	3.59126	0.998919	1	1
GOTERM_CC_DIRECT	GO:0016021~integral component of membrane	83	23.9884	0.000237449	410448, 413959, 410449, 725165, 412503, 406108, 411732, 725688, 552293, 408363, 410805, 552202, 100578708, 552407, 412431, 411387, 413408, 100576132, 409203, 725078, 412316, 725159, 726526, 726762, 724942, 551033, 552285, 725359, 552279, 551744, 726958, 552239, 413576, 100576614, 100577748, 100578238, 100577026, 725460, 408788, 412209, 409715, 100576383, 413810, 724455, 552392, 551180, 724772, 72…	121	1879	3583	1.30802	0.0066273	0.00664856	0.00664856
GOTERM_CC_DIRECT	GO:0005623~cell	5	1.44509	0.0308364	412526, 551975, 551039, 408818, 410032	121	36	3583	4.11272	0.583975	0.431709
GOTERM_CC_DIRECT	GO:0005576~extracellular region	8	2.31214	0.0826494	751098, 551597, 410337, 100577331, 727173, 726526, 406144, 100577577	121	113	3583	2.09639	0.910672	0.680212	0.680212
GOTERM_CC_DIRECT	GO:0005581~collagen trimer	2	0.578035	0.0971732	408552, 408551	121	3	3583	19.741	0.942862	0.680212	0.680212
GOTERM_MF_DIRECT	GO:0020037~heme binding	7	2.02312	0.0127276	751098, 551179, 412209, 408270, 725159, 410828, 410492	149	55	4152	3.54655	0.795739	0.900747	0.900747
GOTERM_MF_DIRECT	GO:0008237~metallopeptidase activity	4	1.15607	0.0244438	551224, 551180, 409619, 412263	149	18	4152	6.19239	0.953518	0.900747	0.900747
GOTERM_MF_DIRECT	GO:0005506~iron ion binding	6	1.7341	0.0247391	751098, 551179, 726585, 412209, 725159, 410492	149	47	4152	3.55733	0.955231	0.900747	0.900747
GOTERM_MF_DIRECT	GO:0016491~oxidoreductase activity	8	2.31214	0.0290563	100577145, 726585, 551913, 551968, 413141, 552075, 725500, 552130	149	84	4152	2.65388	0.974174	0.900747	0.900747
GOTERM_MF_DIRECT	GO:0022891~substrate-specific transmembrane transporter activity	4	1.15607	0.0416073	726814, 413576, 551936, 726762	149	22	4152	5.0665	0.994855	0.92461	0.92461
GOTERM_MF_DIRECT	GO:0030170~pyridoxal phosphate binding	5	1.44509	0.0447392	413228, 410583, 552392, 410638, 100577026	149	38	4152	3.66655	0.996571	0.92461	0.92461
GOTERM_MF_DIRECT	GO:0004497~monooxygenase activity	4	1.15607	0.0695372	551179, 412209, 725159, 410492	149	27	4152	4.12826	0.999869	1	1
INTERPRO	IPR001930:Peptidase M1, alanine aminopeptidase/leukotriene A4 hydrolase	4	1.15607	0.00252589	551224, 551180, 409619, 412263	239	9	7258	13.497	0.696143	0.552888	0.552888
INTERPRO	IPR024571:Domain of unknown function DUF3358	4	1.15607	0.00252589	551224, 551180, 409619, 412263	239	9	7258	13.497	0.696143	0.552888	0.552888
INTERPRO	IPR014782:Peptidase M1, membrane alanine aminopeptidase, N-terminal	4	1.15607	0.00352158	551224, 551180, 409619, 412263	239	10	7258	12.1473	0.810163	0.552888	0.552888
INTERPRO	IPR020846:Major facilitator superfamily domain	11	3.17919	0.00821626	410448, 552202, 726814, 552239, 413576, 551936, 552293, 552407, 412431, 726762, 412220	239	126	7258	2.65119	0.979469	0.967464	0.967464
INTERPRO	IPR005829:Sugar transporter, conserved site	5	1.44509	0.0158092	726814, 413576, 551936, 726762, 412220	239	30	7258	5.06137	0.99945	1	1
INTERPRO	IPR010629:Insect allergen-related	3	0.867052	0.0201663	102654405, 727522, 100578347	239	7	7258	13.0149	0.999932	1	1
INTERPRO	IPR003663:Sugar/inositol transporter	4	1.15607	0.0338471	726814, 413576, 551936, 726762	239	22	7258	5.52149	1	1	1
INTERPRO	IPR015421:Pyridoxal phosphate-dependent transferase, major region, subdomain 1	5	1.44509	0.037794	413228, 413678, 410583, 552392, 410638	239	39	7258	3.89336	1	1	1
INTERPRO	IPR015424:Pyridoxal phosphate-dependent transferase	5	1.44509	0.0442549	413228, 413678, 410583, 552392, 410638	239	41	7258	3.70344	1	1	1
INTERPRO	IPR002213:UDP-glucuronosyl/UDP-glucosyltransferase	3	0.867052	0.0484579	408788, 409203, 107965199	239	11	7258	8.28224	1	1	1
INTERPRO	IPR016040:NAD(P)-binding domain	9	2.60116	0.0486314	409847, 410234, 411633, 102656448, 410122, 724327, 724721, 552075, 552130	239	123	7258	2.22206	1	1	1
INTERPRO	IPR005828:General substrate transporter	5	1.44509	0.0512964	410448, 726814, 413576, 551936, 726762	239	43	7258	3.53119	1	1	1
INTERPRO	IPR017972:Cytochrome P450, conserved site	4	1.15607	0.0570947	551179, 412209, 725159, 410492	239	27	7258	4.49899	1	1	1
INTERPRO	IPR005097:Saccharopine dehydrogenase / Homospermidine synthase	2	0.578035	0.0645119	552075, 552130	239	2	7258	30.3682	1	1	1
INTERPRO	IPR008334:5'-Nucleotidase, C-terminal	2	0.578035	0.0645119	410539, 408474	239	2	7258	30.3682	1	1	1
INTERPRO	IPR006146:5'-Nucleotidase, conserved site	2	0.578035	0.0645119	410539, 408474	239	2	7258	30.3682	1	1	1
INTERPRO	IPR001442:Collagen IV, non-collagenous	2	0.578035	0.0645119	408552, 408551	239	2	7258	30.3682	1	1	1
INTERPRO	IPR006179:5'-Nucleotidase/apyrase	2	0.578035	0.0645119	410539, 408474	239	2	7258	30.3682	1	1	1
INTERPRO	IPR016187:C-type lectin fold	3	0.867052	0.0658497	100578121, 408552, 408551	239	13	7258	7.00805	1	1	1
INTERPRO	IPR001128:Cytochrome P450	4	1.15607	0.0738427	551179, 412209, 725159, 410492	239	30	7258	4.04909	1	1	1
INTERPRO	IPR012999:Pyridine nucleotide-disulphide oxidoreductase, class I, active site	2	0.578035	0.0951963	551039, 410032	239	3	7258	20.2455	1	1	1
KEGG_PATHWAY	ame01100:Metabolic pathways	52	15.0289	4.11554e-11	409814, 412303, 413678, 411897, 409494, 725365, 409299, 552130, 550667, 551039, 413048, 551837, 410254, 410096, 409203, 727173, 725552, 406131, 410539, 724942, 552086, 551102, 552557, 410583, 550932, 408788, 413810, 411633, 552392, 725343, 410828, 551975, 413664, 408818, 409624, 411724, 413549, 412810, 413228, 102656439, 410234, 552342, 408299, 410638, 413708, 412619, 726818, 725529, 551968, 5519…	75	678	2113	2.16079	3.08666e-09	3.08666e-09	2.88088e-09
KEGG_PATHWAY	ame01130:Biosynthesis of antibiotics	17	4.91329	9.80372e-05	409624, 413678, 411897, 552130, 412619, 552086, 550667, 552557, 725529, 551039, 410583, 413048, 408818, 551966, 410254, 552736, 410122	75	163	2113	2.93832	0.00732618	0.0036764	0.0034313
KEGG_PATHWAY	ame00052:Galactose metabolism	6	1.7341	0.000364437	411633, 411897, 551968, 408818, 406131, 552086	75	19	2113	8.89684	0.0269674	0.00911092	0.00850353
KEGG_PATHWAY	ame00010:Glycolysis / Gluconeogenesis	7	2.02312	0.00255214	409624, 551039, 411897, 408818, 552736, 410122, 552086	75	41	2113	4.81008	0.174408	0.0478525	0.0446624
KEGG_PATHWAY	ame00860:Porphyrin and chlorophyll metabolism	5	1.44509	0.00527746	408788, 409203, 413228, 409814, 413708	75	21	2113	6.70794	0.32757	0.0791619	0.0738844
KEGG_PATHWAY	ame00230:Purine metabolism	10	2.89017	0.00963903	102656439, 411897, 413048, 551966, 725552, 408299, 410539, 409299, 408363, 412619	75	105	2113	2.68317	0.516369	0.120488	0.112455
KEGG_PATHWAY	ame00040:Pentose and glucuronate interconversions	4	1.15607	0.0113672	408788, 409203, 409814, 551968	75	14	2113	8.04952	0.575747	0.121792	0.113672
KEGG_PATHWAY	ame00561:Glycerolipid metabolism	5	1.44509	0.0213031	411724, 727173, 551968, 552342, 724942	75	31	2113	4.54409	0.801109	0.199717	0.186403
KEGG_PATHWAY	ame00982:Drug metabolism - cytochrome P450	3	0.867052	0.0371441	408788, 409203, 409490	75	9	2113	9.39111	0.941508	0.304527	0.284225
KEGG_PATHWAY	ame00380:Tryptophan metabolism	4	1.15607	0.0441626	725529, 410254, 410638, 410828	75	23	2113	4.89971	0.966209	0.304527	0.284225
KEGG_PATHWAY	ame00980:Metabolism of xenobiotics by cytochrome P450	3	0.867052	0.0453936	408788, 409203, 409490	75	10	2113	8.452	0.969322	0.304527	0.284225
KEGG_PATHWAY	ame00260:Glycine, serine and threonine metabolism	4	1.15607	0.0492353	413228, 551039, 413678, 552736	75	24	2113	4.69556	0.977329	0.304527	0.284225
KEGG_PATHWAY	ame04142:Lysosome	6	1.7341	0.0529153	726818, 412810, 409814, 725899, 551290, 409334	75	59	2113	2.86508	0.98305	0.304527	0.284225
KEGG_PATHWAY	ame00520:Amino sugar and nucleotide sugar metabolism	5	1.44509	0.056845	726818, 410234, 411633, 411897, 408818	75	42	2113	3.35397	0.987591	0.304527	0.284225
KEGG_PATHWAY	ame01200:Carbon metabolism	7	2.02312	0.0956671	409624, 550667, 551039, 413678, 408818, 552736, 410122	75	91	2113	2.16718	0.99947	0.478336	0.446447
UP_KEYWORDS	Signal	55	15.896	4.6329e-05	102654520, 100577331, 410449, 726691, 726855, 406142, 406144, 410729, 724749, 551597, 551913, 100576326, 100577019, 552407, 100578347, 100577577, 100577145, 410337, 409203, 724386, 408552, 406131, 410539, 408474, 552086, 408551, 551224, 726958, 725946, 100576614, 100577748, 412969, 408788, 412526, 724772, 725426, 727522, 551179, 724649, 677664, 100576745, 100576742, 551619, 727110, 100577440, 102…	266	1012	8471	1.73075	0.00434555	0.00410012	0.00384117
UP_KEYWORDS	Membrane	88	25.4335	8.63183e-05	410448, 413959, 410449, 725165, 412503, 406108, 411732, 725688, 552293, 408363, 410805, 552202, 100578708, 550667, 100577019, 552407, 412431, 411387, 413408, 100576132, 409203, 725078, 412316, 725159, 726526, 726762, 724942, 551033, 552285, 725359, 552279, 551744, 726958, 552239, 725946, 413576, 100576614, 100577748, 100578238, 100577026, 725460, 408788, 412209, 409715, 100576383, 413810, 724455,…	266	1927	8471	1.4543	0.00808144	0.00410012	0.00384117
UP_KEYWORDS	Transmembrane helix	85	24.5665	0.000214263	410448, 413959, 410449, 725165, 412503, 406108, 411732, 725688, 552293, 408363, 410805, 552202, 100578708, 552407, 412431, 411387, 413408, 100576132, 409203, 725078, 412316, 725159, 726526, 726762, 724942, 551033, 552285, 725359, 552279, 551744, 726958, 552239, 725946, 413576, 100576614, 100577748, 100578238, 100577026, 725460, 408788, 412209, 409715, 100576383, 413810, 724455, 552392, 551180, 72…	266	1890	8471	1.43222	0.0199414	0.00537885	0.00503913
UP_KEYWORDS	Transmembrane	85	24.5665	0.000226478	410448, 413959, 410449, 725165, 412503, 406108, 411732, 725688, 552293, 408363, 410805, 552202, 100578708, 552407, 412431, 411387, 413408, 100576132, 409203, 725078, 412316, 725159, 726526, 726762, 724942, 551033, 552285, 725359, 552279, 551744, 726958, 552239, 725946, 413576, 100576614, 100577748, 100578238, 100577026, 725460, 408788, 412209, 409715, 100576383, 413810, 724455, 552392, 551180, 72…	266	1893	8471	1.42995	0.0210663	0.00537885	0.00503913
UP_KEYWORDS	Heme	7	2.02312	0.00091019	751098, 551179, 412209, 408270, 725159, 410828, 410492	266	37	8471	6.02489	0.0820357	0.0172936	0.0162014
UP_KEYWORDS	Oxidoreductase	12	3.46821	0.0012954	551179, 412209, 724451, 550667, 551039, 102656448, 725159, 410032, 410254, 410122, 410828, 410492	266	120	8471	3.18459	0.114716	0.0205105	0.0192151
UP_KEYWORDS	Transport	17	4.91329	0.00198566	751098, 412810, 725165, 412503, 726762, 725359, 552285, 410805, 552279, 726814, 550667, 408270, 413576, 410791, 551936, 102655263, 413186	266	227	8471	2.38493	0.170422	0.0269483	0.0252463
UP_KEYWORDS	Iron	8	2.31214	0.00367027	751098, 551179, 412209, 408270, 725159, 410828, 410492, 412619	266	64	8471	3.98073	0.292233	0.0435845	0.0408318
UP_KEYWORDS	Redox-active center	3	0.867052	0.0134562	412526, 551039, 410032	266	6	8471	15.9229	0.720141	0.142037	0.133067
UP_KEYWORDS	FAD	5	1.44509	0.0275155	724451, 550667, 551039, 410032, 410254	266	37	8471	4.3035	0.927394	0.261397	0.244888
UP_KEYWORDS	Glycolysis	3	0.867052	0.0303551	408818, 552736, 410122	266	9	8471	10.6153	0.944844	0.262158	0.2456
UP_KEYWORDS	Flavoprotein	5	1.44509	0.0383223	724451, 550667, 551039, 410032, 410254	266	41	8471	3.88364	0.974603	0.303385	0.284224
UP_KEYWORDS	Pyridoxal phosphate	4	1.15607	0.0463084	413228, 413678, 410583, 410638	266	26	8471	4.89936	0.988403	0.338408	0.317035
UP_KEYWORDS	NAD	4	1.15607	0.0608204	551039, 411633, 102656448, 410122	266	29	8471	4.39253	0.997256	0.41271	0.386644
UP_KEYWORDS	Glycosidase	4	1.15607	0.0660754	726818, 409814, 725899, 406131	266	30	8471	4.24612	0.998381	0.418477	0.392047
UP_KEYWORDS	Monooxygenase	4	1.15607	0.0830222	551179, 412209, 725159, 410492	266	33	8471	3.8601	0.99971	0.463948	0.434646
UP_KEYWORDS	Glycosyltransferase	4	1.15607	0.0830222	408788, 409203, 408299, 412619	266	33	8471	3.8601	0.99971	0.463948	0.434646
UP_KEYWORDS	Collagen	2	0.578035	0.0909547	408552, 408551	266	3	8471	21.2306	0.999872	0.470106	0.440415
UP_KEYWORDS	Disulfide bond	11	3.17919	0.0940212	726818, 412858, 410337, 412526, 551327, 409626, 100576326, 725899, 551098, 408552, 408551	266	199	8471	1.76032	0.999907	0.470106	0.440415

## Sheet: FA_6dpi_Cont_vs_Inf_down-reg.
Category	Term	Count	%	PValue	Genes	List Total	Pop Hits	Pop Total	Fold Enrichment	Bonferroni	Benjamini	FDR
GOTERM_BP_DIRECT	GO:0055085~transmembrane transport	8	2.24719	0.0147128	410626, 725462, 409467, 410566, 552505, 408272, 411065, 411790	79	90	2671	3.00534	0.595115	0.882771	0.882771
GOTERM_BP_DIRECT	GO:0006032~chitin catabolic process	3	0.842697	0.0325486	413705, 413481, 102653655	79	10	2671	10.143	0.867145	0.976459	0.976459
GOTERM_BP_DIRECT	GO:0006030~chitin metabolic process	4	1.1236	0.055272	408726, 725932, 100577513, 100577576	79	30	2671	4.50802	0.968832	1	1
GOTERM_CC_DIRECT	GO:0005576~extracellular region	13	3.65169	0.000629549	413705, 726057, 102653655, 411830, 408726, 408789, 725932, 725366, 409553, 551268, 413481, 100577513, 100577576	130	113	3583	3.1708	0.0156204	0.0157387	0.0157387
GOTERM_MF_DIRECT	GO:0016614~oxidoreductase activity, acting on CH-OH group of donors	6	1.68539	0.00132532	102653881, 410747, 552425, 406081, 100576547, 551044	156	23	4152	6.94314	0.124202	0.0811931	0.0795693
GOTERM_MF_DIRECT	GO:0008061~chitin binding	7	1.96629	0.00162386	413705, 413481, 102653655, 408726, 725932, 100577513, 100577576	156	35	4152	5.32308	0.149999	0.0811931	0.0795693
GOTERM_MF_DIRECT	GO:0005215~transporter activity	8	2.24719	0.00287059	410626, 551761, 409467, 552447, 409650, 410915, 551806, 411790	156	52	4152	4.09467	0.249842	0.0956862	0.0937725
GOTERM_MF_DIRECT	GO:0022857~transmembrane transporter activity	5	1.40449	0.00680438	413739, 726871, 412007, 412056, 724227	156	21	4152	6.337	0.494781	0.161578	0.158347
GOTERM_MF_DIRECT	GO:0022891~substrate-specific transmembrane transporter activity	5	1.40449	0.00807891	551643, 412797, 100578810, 724998, 552592	156	22	4152	6.04895	0.555663	0.161578	0.158347
GOTERM_MF_DIRECT	GO:0050660~flavin adenine dinucleotide binding	7	1.96629	0.0120958	102653881, 410747, 552425, 503861, 406081, 100576547, 551044	156	52	4152	3.58284	0.703871	0.201597	0.197566
GOTERM_MF_DIRECT	GO:0043565~sequence-specific DNA binding	11	3.08989	0.0322153	725151, 100577365, 408521, 413558, 409095, 725350, 413653, 410253, 724640, 408443, 412839	156	138	4152	2.12152	0.962167	0.460219	0.451014
GOTERM_MF_DIRECT	GO:0004568~chitinase activity	3	0.842697	0.0511818	413705, 413481, 102653655	156	10	4152	7.98462	0.994772	0.639772	0.626977
GOTERM_MF_DIRECT	GO:0030553~cGMP binding	2	0.561798	0.0732778	406092, 100576901	156	2	4152	26.6154	0.999505	0.722832	0.708375
GOTERM_MF_DIRECT	GO:0102336~3-oxo-arachidoyl-CoA synthase activity	3	0.842697	0.0939681	100578829, 413789, 724552	156	14	4152	5.7033	0.999948	0.722832	0.708375
GOTERM_MF_DIRECT	GO:0102338~3-oxo-lignoceronyl-CoA synthase activity	3	0.842697	0.0939681	100578829, 413789, 724552	156	14	4152	5.7033	0.999948	0.722832	0.708375
GOTERM_MF_DIRECT	GO:0004713~protein tyrosine kinase activity	3	0.842697	0.0939681	410190, 412747, 413596	156	14	4152	5.7033	0.999948	0.722832	0.708375
GOTERM_MF_DIRECT	GO:0102337~3-oxo-cerotoyl-CoA synthase activity	3	0.842697	0.0939681	100578829, 413789, 724552	156	14	4152	5.7033	0.999948	0.722832	0.708375
INTERPRO	IPR020846:Major facilitator superfamily domain	18	5.05618	7.97878e-07	413739, 725462, 725192, 726871, 412797, 410566, 412007, 408272, 724998, 724227, 409650, 552592, 551643, 412056, 413134, 552505, 100578810, 411065	243	126	7258	4.2669	0.00033266	0.000332715	0.000331119
INTERPRO	IPR005828:General substrate transporter	10	2.80899	9.18182e-06	413739, 726871, 551643, 412797, 412007, 412056, 100578810, 724998, 724227, 552592	243	43	7258	6.94612	0.00382152	0.00191441	0.00190523
INTERPRO	IPR000172:Glucose-methanol-choline oxidoreductase, N-terminal	6	1.68539	0.000519118	102653881, 410747, 552425, 406081, 100576547, 551044	243	21	7258	8.5338	0.19469	0.0721574	0.0718114
INTERPRO	IPR002557:Chitin binding domain	7	1.96629	0.000929833	413705, 413481, 102653655, 408726, 725932, 100577513, 100577576	243	35	7258	5.97366	0.321534	0.0969351	0.0964701
INTERPRO	IPR012132:Glucose-methanol-choline oxidoreductase	5	1.40449	0.00159876	410747, 552425, 406081, 100576547, 551044	243	16	7258	9.33385	0.486866	0.133337	0.132697
INTERPRO	IPR007867:Glucose-methanol-choline oxidoreductase, C-terminal	5	1.40449	0.00314719	410747, 552425, 406081, 100576547, 551044	243	19	7258	7.86008	0.731377	0.21873	0.217681
INTERPRO	IPR003663:Sugar/inositol transporter	5	1.40449	0.00549157	551643, 412797, 100578810, 724998, 552592	243	22	7258	6.78825	0.899369	0.327141	0.325572
INTERPRO	IPR001007:von Willebrand factor, type C	3	0.842697	0.0103583	726252, 724618, 411086	243	5	7258	17.921	0.986989	0.539925	0.537335
INTERPRO	IPR000859:CUB domain	4	1.1236	0.0206236	410986, 550984, 409143, 410386	243	18	7258	6.6374	0.999832	0.95556	0.950977
INTERPRO	IPR013781:Glycoside hydrolase, catalytic domain	5	1.40449	0.0255131	552357, 413705, 413481, 102653655, 409708	243	34	7258	4.3924	0.999979	0.972946	0.96828
INTERPRO	IPR011009:Protein kinase-like domain	13	3.65169	0.0256652	412747, 726790, 409286, 726965, 102653935, 412608, 410190, 100578929, 406092, 100578506, 100576901, 413596, 413153	243	191	7258	2.03292	0.99998	0.972946	0.96828
INTERPRO	IPR002919:Trypsin Inhibitor-like, cysteine rich domain	3	0.842697	0.0341459	725114, 725202, 100576444	243	9	7258	9.9561	0.999999	1	0.997596
INTERPRO	IPR023753:Pyridine nucleotide-disulphide oxidoreductase, FAD/NAD(P)-binding domain	6	1.68539	0.0355517	102653881, 410747, 552425, 406081, 100576547, 551044	243	55	7258	3.25836	1	1	0.997596
INTERPRO	IPR011583:Chitinase II	3	0.842697	0.0417593	413705, 413481, 102653655	243	10	7258	8.96049	1	1	0.997596
INTERPRO	IPR001223:Glycoside hydrolase, family 18, catalytic domain	3	0.842697	0.0417593	413705, 413481, 102653655	243	10	7258	8.96049	1	1	0.997596
INTERPRO	IPR017853:Glycoside hydrolase, superfamily	5	1.40449	0.0501816	552357, 413705, 413481, 102653655, 409708	243	42	7258	3.55575	1	1	0.997596
INTERPRO	IPR008271:Serine/threonine-protein kinase, active site	8	2.24719	0.0511945	412747, 406092, 726790, 409286, 100578506, 100576901, 412608, 413153	243	101	7258	2.36581	1	1	0.997596
INTERPRO	IPR024079:Metallopeptidase, catalytic domain	4	1.1236	0.0541313	412888, 410386, 726421, 410380	243	26	7258	4.59513	1	1	0.997596
INTERPRO	IPR004119:Protein of unknown function DUF227	3	0.842697	0.0678136	100578929, 726965, 102653935	243	13	7258	6.89269	1	1	0.997596
INTERPRO	IPR015897:CHK kinase-like	3	0.842697	0.0678136	100578929, 726965, 102653935	243	13	7258	6.89269	1	1	0.997596
INTERPRO	IPR000301:Tetraspanin	3	0.842697	0.0678136	552124, 551898, 551248	243	13	7258	6.89269	1	1	0.997596
INTERPRO	IPR005829:Sugar transporter, conserved site	4	1.1236	0.0768023	551643, 412797, 724998, 552592	243	30	7258	3.98244	1	1	0.997596
INTERPRO	IPR010562:Haemolymph juvenile hormone binding	3	0.842697	0.0774248	727010, 551572, 408320	243	14	7258	6.40035	1	1	0.997596
INTERPRO	IPR002076:GNS1/SUR4 membrane protein	3	0.842697	0.0774248	100578829, 413789, 724552	243	14	7258	6.40035	1	1	0.997596
INTERPRO	IPR011074:CRAL/TRIO, N-terminal domain	3	0.842697	0.0874323	551761, 552447, 411227	243	15	7258	5.97366	1	1	0.997596
INTERPRO	IPR013088:Zinc finger, NHR/GATA-type	3	0.842697	0.0874323	413558, 725350, 724640	243	15	7258	5.97366	1	1	0.997596
INTERPRO	IPR000719:Protein kinase, catalytic domain	10	2.80899	0.0915129	410190, 412747, 406092, 726790, 409286, 100578506, 100576901, 413596, 412608, 413153	243	162	7258	1.84372	1	1	0.997596
INTERPRO	IPR000747:Homeodomain engrailed	2	0.561798	0.0967423	725151, 100577365	243	3	7258	19.9122	1	1	0.997596
INTERPRO	IPR019737:Homeobox engrailed-type, conserved site	2	0.561798	0.0967423	725151, 100577365	243	3	7258	19.9122	1	1	0.997596
INTERPRO	IPR002374:cGMP-dependent kinase	2	0.561798	0.0967423	406092, 100576901	243	3	7258	19.9122	1	1	0.997596
INTERPRO	IPR019549:Homeobox engrailed, C-terminal	2	0.561798	0.0967423	725151, 100577365	243	3	7258	19.9122	1	1	0.997596
INTERPRO	IPR001926:Tryptophan synthase beta subunit-like PLP-dependent enzymes superfamily	2	0.561798	0.0967423	552523, 409058	243	3	7258	19.9122	1	1	0.997596
INTERPRO	IPR011701:Major facilitator superfamily	5	1.40449	0.0994463	725462, 410566, 552505, 408272, 411065	243	53	7258	2.81777	1	1	0.997596
KEGG_PATHWAY	ame00260:Glycine, serine and threonine metabolism	4	1.1236	0.0125681	552523, 100576547, 409058, 411916	45	24	2113	7.82593	0.448132	0.590702	0.590702
KEGG_PATHWAY	ame00600:Sphingolipid metabolism	3	0.842697	0.0692997	412170, 409628, 409708	45	21	2113	6.70794	0.965797	1	1
KEGG_PATHWAY	ame00290:Valine, leucine and isoleucine biosynthesis	2	0.561798	0.0807837	552523, 409058	45	4	2113	23.4778	0.980918	1	1
KEGG_PATHWAY	ame01230:Biosynthesis of amino acids	4	1.1236	0.0878201	552523, 408859, 408969, 409058	45	51	2113	3.68279	0.986702	1	1
UP_KEYWORDS	Signal	71	19.9438	1.7192e-09	726252, 406104, 408726, 552091, 100577098, 102653832, 725202, 726972, 727346, 726457, 413481, 552600, 550984, 100578625, 100577576, 100576444, 100576253, 725074, 725273, 727010, 406093, 725114, 100576170, 409124, 552357, 551268, 100576418, 100577901, 411353, 410386, 100576341, 410986, 410747, 100578244, 411830, 102653655, 411158, 724175, 408987, 408789, 102653658, 724651, 102655319, 724771, 10019…	287	1012	8471	2.07076	1.66762e-07	1.68481e-07	1.68481e-07
UP_KEYWORDS	Lipid metabolism	6	1.68539	0.018742	551233, 100578829, 413789, 411353, 409708, 724552	287	46	8471	3.84987	0.840423	0.537206	0.537206
UP_KEYWORDS	Hydrolase	16	4.49438	0.0200549	725250, 413705, 408851, 406104, 411830, 411227, 726350, 413481, 411353, 409708, 408969, 411223, 410386, 411288, 412074, 411381	287	247	8471	1.91195	0.859858	0.537206	0.537206
UP_KEYWORDS	Serine/threonine-protein kinase	7	1.96629	0.0219268	412747, 406092, 409286, 100578506, 100576901, 412608, 413153	287	65	8471	3.17861	0.883581	0.537206	0.537206
UP_KEYWORDS	Transmembrane helix	78	21.9101	0.0353709	100578300, 102653596, 725483, 410566, 726130, 724552, 725245, 100578060, 724998, 725008, 726972, 727346, 408564, 551165, 409650, 552124, 100578829, 550984, 412074, 411065, 100578467, 725192, 412115, 412797, 410654, 408272, 724227, 724618, 413134, 411790, 413739, 410626, 725462, 413934, 408467, 410944, 726871, 411158, 408987, 412007, 725225, 724651, 726158, 725784, 552592, 412170, 410190, 551898, …	287	1890	8471	1.21811	0.969594	0.59707	0.59707
UP_KEYWORDS	Transmembrane	78	21.9101	0.0365553	100578300, 102653596, 725483, 410566, 726130, 724552, 725245, 100578060, 724998, 725008, 726972, 727346, 408564, 551165, 409650, 552124, 100578829, 550984, 412074, 411065, 100578467, 725192, 412115, 412797, 410654, 408272, 724227, 724618, 413134, 411790, 413739, 410626, 725462, 413934, 408467, 410944, 726871, 411158, 408987, 412007, 725225, 724651, 726158, 725784, 552592, 412170, 410190, 551898, …	287	1893	8471	1.21618	0.97301	0.59707	0.59707
UP_KEYWORDS	Membrane	78	21.9101	0.052289	100578300, 102653596, 725483, 410566, 726130, 724552, 725245, 100578060, 724998, 725008, 726972, 727346, 408564, 551165, 409650, 552124, 100578829, 550984, 412074, 411065, 100578467, 725192, 412115, 412797, 410654, 408272, 724227, 724618, 413134, 411790, 413739, 410626, 725462, 413934, 408467, 410944, 726871, 411158, 408987, 412007, 725225, 724651, 726158, 725784, 552592, 412170, 410190, 551898, …	287	1927	8471	1.19472	0.994535	0.707159	0.707159
UP_KEYWORDS	cGMP	2	0.561798	0.0663885	406092, 100576901	287	2	8471	29.5157	0.998723	0.707159	0.707159
UP_KEYWORDS	cGMP-binding	2	0.561798	0.0663885	406092, 100576901	287	2	8471	29.5157	0.998723	0.707159	0.707159
UP_KEYWORDS	Disulfide bond	12	3.37079	0.0739828	725074, 725250, 726057, 411830, 411158, 412888, 408789, 408987, 550984, 409143, 410386, 411086	287	199	8471	1.77984	0.999422	0.707159	0.707159
UP_KEYWORDS	Transport	13	3.65169	0.0828194	406079, 413934, 408467, 412797, 408987, 724998, 551165, 410915, 409650, 552592, 551643, 411790, 551806	287	227	8471	1.69033	0.999772	0.707159	0.707159
UP_KEYWORDS	NADP	3	0.842697	0.0893544	551233, 503861, 408859	287	15	8471	5.90314	0.999886	0.707159	0.707159
UP_KEYWORDS	Kinase	8	2.24719	0.0938068	412747, 406092, 409286, 100578506, 100576901, 724909, 412608, 413153	287	115	8471	2.05326	0.999929	0.707159	0.707159

## Sheet: FA_6dpi_Cont_vs_secInf_up-reg.
Category	Term	Count	%	PValue	Genes	List Total	Pop Hits	Pop Total	Fold Enrichment	Bonferroni	Benjamini	FDR
GOTERM_BP_DIRECT	GO:0006096~glycolytic process	7	1.0101	3.84216e-05	411576, 551005, 550785, 408818, 552736, 410122, 551154	214	10	2671	8.73692	0.00532647	0.00530218	0.00530218
GOTERM_BP_DIRECT	GO:0045454~cell redox homeostasis	9	1.2987	0.00511415	409954, 100577341, 412526, 727309, 551975, 551039, 410032, 552429, 552835	214	35	2671	3.20948	0.509677	0.352876	0.352876
GOTERM_BP_DIRECT	GO:0008152~metabolic process	14	2.0202	0.0115518	408788, 409203, 727593, 409515, 409494, 107965199, 724951, 551631, 552475, 551837, 410420, 100576646, 550804, 413043	214	82	2671	2.13096	0.801118	0.531382	0.531382
GOTERM_BP_DIRECT	GO:0042254~ribosome biogenesis	5	0.721501	0.0158286	724638, 411192, 409528, 102655272, 100576457	214	13	2671	4.8005	0.891149	0.546087	0.546087
GOTERM_BP_DIRECT	GO:0046855~inositol phosphate dephosphorylation	3	0.4329	0.0341047	726463, 408868, 726481	214	4	2671	9.36098	0.99196	0.94129	0.94129
GOTERM_BP_DIRECT	GO:0006099~tricarboxylic acid cycle	5	0.721501	0.0494981	408950, 410059, 550667, 551917, 409155	214	18	2671	3.46703	0.999138	1	1
GOTERM_BP_DIRECT	GO:0008033~tRNA processing	4	0.577201	0.0946208	551992, 726337, 551812, 552780	214	14	2671	3.56609	0.999999	1	1
GOTERM_CC_DIRECT	GO:0005623~cell	11	1.5873	9.67571e-05	409954, 100577341, 412526, 727309, 551975, 551005, 551039, 408818, 410032, 552429, 552835	246	36	3583	4.45043	0.00578889	0.00580543	0.00580543
GOTERM_CC_DIRECT	GO:0031966~mitochondrial membrane	3	0.4329	0.0405716	410791, 726259, 550915	246	5	3583	8.73902	0.916679	0.951588	0.951588
GOTERM_CC_DIRECT	GO:0030529~intracellular ribonucleoprotein complex	3	0.4329	0.058152	411833, 409528, 102655272	246	6	3583	7.28252	0.972531	0.951588	0.951588
GOTERM_CC_DIRECT	GO:0005789~endoplasmic reticulum membrane	6	0.865801	0.0634392	551353, 552705, 552051, 412554, 102656074, 551559	246	32	3583	2.73095	0.980404	0.951588	0.951588
GOTERM_CC_DIRECT	GO:0016021~integral component of membrane	140	20.202	0.091982	408402, 413959, 100578664, 725682, 410449, 412505, 412503, 725165, 406108, 725688, 724079, 408641, 408363, 107964089, 726259, 551796, 100578708, 724907, 411781, 551559, 411387, 410172, 100576125, 413043, 100576132, 100577343, 102653782, 727333, 409203, 413605, 411269, 725031, 725159, 552084, 726526, 724188, 726762, 551301, 552234, 552239, 413576, 551428, 102656491, 100577346, 725460, 410862, 1005…	246	1879	3583	1.08521	0.99694	1	1
GOTERM_MF_DIRECT	GO:0016491~oxidoreductase activity	16	2.3088	0.000947124	100577145, 100577341, 726650, 726585, 411202, 413567, 552130, 725500, 551913, 551968, 413478, 552429, 100577856, 412163, 551917, 413141	305	84	4152	2.59297	0.192009	0.213103	0.213103
GOTERM_MF_DIRECT	GO:0008934~inositol monophosphate 1-phosphatase activity	3	0.4329	0.0290402	726463, 408868, 726481	305	4	4152	10.2098	0.998681	1	1
GOTERM_MF_DIRECT	GO:0005272~sodium channel activity	3	0.4329	0.0290402	100578207, 725359, 100577346	305	4	4152	10.2098	0.998681	1	1
GOTERM_MF_DIRECT	GO:0030170~pyridoxal phosphate binding	7	1.0101	0.0554811	410583, 552392, 410582, 409267, 410638, 100577026, 727622	305	38	4152	2.50768	0.999997	1	1
GOTERM_MF_DIRECT	GO:0009055~electron carrier activity	5	0.721501	0.0626235	413605, 727309, 408270, 552835, 551917	305	21	4152	3.24122	1	1	1
GOTERM_MF_DIRECT	GO:0022891~substrate-specific transmembrane transporter activity	5	0.721501	0.0723112	726814, 413576, 551936, 551428, 726762	305	22	4152	3.09389	1	1	1
GOTERM_MF_DIRECT	GO:0003723~RNA binding	14	2.0202	0.0929891	409326, 413805, 411833, 725880, 102655950, 409350, 409893, 551992, 552519, 410165, 102655272, 408529, 410398, 412163	305	119	4152	1.60154	1	1	1
INTERPRO	IPR004217:Tim10/DDP family zinc finger	4	0.577201	0.00301173	726061, 725705, 725240, 726498	506	5	7258	11.4751	0.941475	1	1
INTERPRO	IPR002213:UDP-glucuronosyl/UDP-glucosyltransferase	5	0.721501	0.0051532	408788, 409203, 727593, 107965199, 413043	506	11	7258	6.51994	0.992263	1	1
INTERPRO	IPR016040:NAD(P)-binding domain	16	2.3088	0.0231175	412815, 408950, 408368, 409847, 406119, 413567, 411633, 102656448, 724721, 725325, 552130, 552712, 550686, 724838, 410122, 100577149	506	123	7258	1.86587	1	1	1
INTERPRO	IPR020552:Inositol monophosphatase, Lithium-sensitive	3	0.4329	0.0263831	726463, 408868, 726481	506	4	7258	10.7579	1	1	1
INTERPRO	IPR001873:Na+ channel, amiloride-sensitive	3	0.4329	0.0263831	100578207, 725359, 100577346	506	4	7258	10.7579	1	1	1
INTERPRO	IPR001078:2-oxoacid dehydrogenase acyltransferase, catalytic domain	3	0.4329	0.0263831	551631, 100576646, 409155	506	4	7258	10.7579	1	1	1
INTERPRO	IPR023213:Chloramphenicol acetyltransferase-like domain	3	0.4329	0.0263831	551631, 100576646, 409155	506	4	7258	10.7579	1	1	1
INTERPRO	IPR023210:NADP-dependent oxidoreductase domain	4	0.577201	0.0362885	413735, 411202, 551968, 412163	506	11	7258	5.21595	1	1	1
INTERPRO	IPR020583:Inositol monophosphatase, metal-binding site	3	0.4329	0.041964	726463, 408868, 726481	506	5	7258	8.60632	1	1	1
INTERPRO	IPR020550:Inositol monophosphatase, conserved site	3	0.4329	0.041964	726463, 408868, 726481	506	5	7258	8.60632	1	1	1
INTERPRO	IPR023566:Peptidyl-prolyl cis-trans isomerase, FKBP-type	3	0.4329	0.041964	413785, 412287, 725976	506	5	7258	8.60632	1	1	1
INTERPRO	IPR005829:Sugar transporter, conserved site	6	0.865801	0.0537172	726814, 413576, 551936, 551428, 726762, 412220	506	30	7258	2.86877	1	1	1
INTERPRO	IPR000089:Biotin/lipoyl attachment	3	0.4329	0.0600895	551631, 552286, 409155	506	6	7258	7.17194	1	1	1
INTERPRO	IPR013328:Dehydrogenase, multihelical	3	0.4329	0.0600895	552712, 406119, 102656448	506	6	7258	7.17194	1	1	1
INTERPRO	IPR000760:Inositol monophosphatase	3	0.4329	0.0600895	726463, 408868, 726481	506	6	7258	7.17194	1	1	1
INTERPRO	IPR001179:Peptidyl-prolyl cis-trans isomerase, FKBP-type, domain	3	0.4329	0.0600895	413785, 412287, 725976	506	6	7258	7.17194	1	1	1
INTERPRO	IPR003663:Sugar/inositol transporter	5	0.721501	0.0623262	726814, 413576, 551936, 551428, 726762	506	22	7258	3.25997	1	1	1
INTERPRO	IPR011053:Single hybrid motif	3	0.4329	0.0803314	551631, 552286, 409155	506	7	7258	6.14737	1	1	1
INTERPRO	IPR010629:Insect allergen-related	3	0.4329	0.0803314	102654405, 727522, 100578347	506	7	7258	6.14737	1	1	1
INTERPRO	IPR016156:FAD/NAD-linked reductase, dimerisation	3	0.4329	0.0803314	100577341, 551039, 410032	506	7	7258	6.14737	1	1	1
INTERPRO	IPR004099:Pyridine nucleotide-disulphide oxidoreductase, dimerisation	3	0.4329	0.0803314	100577341, 551039, 410032	506	7	7258	6.14737	1	1	1
INTERPRO	IPR020471:Aldo/keto reductase subgroup	3	0.4329	0.0803314	411202, 551968, 412163	506	7	7258	6.14737	1	1	1
INTERPRO	IPR018170:Aldo/keto reductase, conserved site	3	0.4329	0.0803314	411202, 551968, 412163	506	7	7258	6.14737	1	1	1
INTERPRO	IPR000873:AMP-dependent synthetase/ligase	4	0.577201	0.0814876	409624, 552475, 409515, 551837	506	15	7258	3.82503	1	1	1
INTERPRO	IPR023753:Pyridine nucleotide-disulphide oxidoreductase, FAD/NAD(P)-binding domain	8	1.1544	0.0851381	100577145, 726650, 100577341, 550667, 551039, 413478, 410032, 413141	506	55	7258	2.08638	1	1	1
KEGG_PATHWAY	ame01100:Metabolic pathways	112	16.1616	7.99977e-14	408402, 408368, 409614, 411897, 727622, 409299, 725325, 552130, 724907, 551437, 552007, 551039, 413048, 551837, 100576646, 726087, 409203, 413605, 410059, 727173, 413567, 725395, 726481, 412632, 552084, 725552, 551154, 410583, 410582, 411552, 100576660, 408868, 413735, 727483, 725343, 409155, 410071, 550686, 411724, 412815, 413627, 412810, 413867, 727593, 409261, 552342, 727510, 410638, 409267, 5…	197	678	2113	1.77183	8.24485e-12	8.23976e-12	7.35979e-12
KEGG_PATHWAY	ame01130:Biosynthesis of antibiotics	40	5.77201	4.93078e-09	411576, 411897, 551341, 727622, 409155, 725325, 552130, 551631, 410071, 550667, 550785, 552007, 550686, 551039, 413763, 413048, 408818, 410254, 100576646, 551917, 412670, 550804, 409624, 408950, 408654, 413627, 410059, 413867, 412632, 551154, 551103, 552712, 725529, 551005, 552556, 410583, 410582, 551966, 410122, 552736	197	163	2113	2.63212	5.07871e-07	2.53935e-07	2.26816e-07
KEGG_PATHWAY	ame01200:Carbon metabolism	27	3.8961	5.52804e-08	411576, 727622, 409155, 725325, 551631, 410071, 550667, 550785, 552007, 551039, 408818, 100576646, 551917, 412670, 550804, 409624, 408950, 408654, 413627, 410059, 413867, 551154, 551103, 552712, 551005, 410122, 552736	197	91	2113	3.18241	5.69387e-06	1.89796e-06	1.69527e-06
KEGG_PATHWAY	ame00010:Glycolysis / Gluconeogenesis	15	2.1645	8.17793e-06	409624, 408654, 411576, 411897, 551154, 551631, 551103, 550785, 552007, 551005, 551039, 408818, 552736, 410122, 100576646	197	41	2113	3.92411	0.000841976	0.000210582	0.000188092
KEGG_PATHWAY	ame00030:Pentose phosphate pathway	8	1.1544	0.00069643	413627, 552712, 413867, 550785, 411897, 551154, 550804, 725325	197	18	2113	4.76706	0.0692432	0.0143465	0.0128143
KEGG_PATHWAY	ame00040:Pentose and glucuronate interconversions	7	1.0101	0.00094007	408788, 409203, 409814, 406119, 413567, 727593, 551968	197	14	2113	5.36294	0.0923285	0.0161379	0.0144144
KEGG_PATHWAY	ame00020:Citrate cycle (TCA cycle)	11	1.5873	0.00174766	551103, 551631, 408950, 408654, 410059, 550667, 550686, 551039, 100576646, 551917, 409155	197	38	2113	3.10486	0.164869	0.0257156	0.0229692
KEGG_PATHWAY	ame00500:Starch and sucrose metabolism	7	1.0101	0.00213872	552328, 551005, 411897, 408818, 406131, 409267, 551154	197	16	2113	4.69258	0.197902	0.0275361	0.0245953
KEGG_PATHWAY	ame01230:Biosynthesis of amino acids	12	1.7316	0.0056698	410059, 413867, 411576, 550785, 552007, 552556, 552736, 410122, 412670, 551341, 550804, 727622	197	51	2113	2.52374	0.443257	0.0648877	0.0579579
KEGG_PATHWAY	ame00620:Pyruvate metabolism	9	1.2987	0.00707483	409624, 551103, 551631, 408950, 408654, 552007, 551039, 100576646, 552286	197	32	2113	3.01666	0.518716	0.0728708	0.0650885
KEGG_PATHWAY	ame00860:Porphyrin and chlorophyll metabolism	7	1.0101	0.00976705	408788, 409203, 409814, 725395, 727593, 552084, 413708	197	21	2113	3.5753	0.636127	0.0914551	0.081688
KEGG_PATHWAY	ame00561:Glycerolipid metabolism	8	1.1544	0.0203058	411724, 724907, 727173, 551968, 409261, 552342, 724942, 724951	197	31	2113	2.76797	0.879128	0.174171	0.15557
KEGG_PATHWAY	ame04141:Protein processing in endoplasmic reticulum	18	2.5974	0.0219827	726087, 725571, 412526, 412505, 409165, 552051, 724188, 409587, 726721, 552295, 724368, 412150, 551353, 551853, 551559, 552747, 410172, 410030	197	110	2113	1.75515	0.89868	0.174171	0.15557
KEGG_PATHWAY	ame00052:Galactose metabolism	6	0.865801	0.0257913	551005, 411633, 411897, 551968, 408818, 406131	197	19	2113	3.38712	0.932211	0.18975	0.169486
KEGG_PATHWAY	ame00061:Fatty acid biosynthesis	4	0.577201	0.0309995	412815, 409515, 551837, 552286	197	8	2113	5.36294	0.960972	0.212863	0.19013
KEGG_PATHWAY	ame00982:Drug metabolism - cytochrome P450	4	0.577201	0.0433845	408788, 409203, 409490, 727593	197	9	2113	4.76706	0.989626	0.279288	0.249461
KEGG_PATHWAY	ame00980:Metabolism of xenobiotics by cytochrome P450	4	0.577201	0.0578474	408788, 409203, 409490, 727593	197	10	2113	4.29036	0.99784	0.331015	0.295664
KEGG_PATHWAY	ame00053:Ascorbate and aldarate metabolism	4	0.577201	0.0578474	408788, 409203, 413627, 727593	197	10	2113	4.29036	0.99784	0.331015	0.295664
KEGG_PATHWAY	ame00983:Drug metabolism - other enzymes	5	0.721501	0.0653431	550673, 408788, 409203, 409814, 727593	197	17	2113	3.15467	0.999051	0.354228	0.316398
KEGG_PATHWAY	ame03060:Protein export	5	0.721501	0.0921161	725571, 412505, 724188, 409587, 726721	197	19	2113	2.8226	0.999952	0.474398	0.423734
UP_KEYWORDS	Glycolysis	7	1.0101	5.17603e-06	551005, 550785, 552007, 408818, 552736, 410122, 551154	551	9	8471	11.9575	0.000724384	0.00072982	0.000719468
UP_KEYWORDS	Oxidoreductase	20	2.886	0.000243694	408950, 727333, 412209, 102656448, 725159, 408451, 410828, 409398, 725325, 551179, 550673, 551103, 552712, 550667, 551039, 412166, 410032, 410254, 410122, 102656882	551	120	8471	2.56231	0.0335458	0.0171804	0.0169367
UP_KEYWORDS	Translocation	5	0.721501	0.000996936	725571, 726061, 725705, 725240, 726498	551	8	8471	9.60867	0.130329	0.046856	0.0461913
UP_KEYWORDS	Transport	28	4.0404	0.00158475	412503, 725165, 725240, 409473, 725420, 726498, 410805, 550667, 551936, 410791, 100578207, 409508, 725571, 412810, 726061, 726762, 552285, 725359, 725456, 551301, 552279, 726814, 408270, 725705, 413576, 551428, 102655263, 100577346	551	227	8471	1.89634	0.199117	0.0558623	0.05507
UP_KEYWORDS	NAD	7	1.0101	0.00959336	550673, 408950, 408368, 551039, 411633, 102656448, 410122	551	29	8471	3.71093	0.740644	0.270533	0.266696
UP_KEYWORDS	Signal	81	11.6883	0.0334115	726571, 100577771, 102654520, 100577331, 410449, 726855, 102654968, 410729, 727028, 724749, 551597, 724308, 412150, 551437, 552602, 551913, 410890, 551559, 410530, 100578347, 100577577, 413043, 100577145, 410337, 409203, 409768, 409165, 724386, 409162, 552683, 408552, 406131, 410539, 408474, 408551, 551224, 724779, 552277, 726958, 100576614, 725260, 412969, 408788, 412526, 102654146, 726072, 4101…	551	1012	8471	1.23052	0.991413	0.533768	0.526197
UP_KEYWORDS	Mitochondrion	9	1.2987	0.0389563	726061, 408270, 725705, 725240, 409473, 726498, 411351, 725105, 550915	551	60	8471	2.30608	0.996163	0.533768	0.526197
UP_KEYWORDS	Transmembrane helix	141	20.3463	0.0395971	408402, 413959, 100578664, 725682, 410449, 412505, 412503, 725165, 406108, 725688, 724079, 408641, 408363, 107964089, 726259, 551796, 100578708, 724907, 411781, 551559, 411387, 410172, 100576125, 413043, 100576132, 100577343, 102653782, 727333, 409203, 413605, 411269, 725031, 725159, 552084, 726526, 724188, 726762, 551301, 552234, 552239, 413576, 551428, 102656491, 100577346, 725460, 410862, 1005…	551	1890	8471	1.14694	0.996505	0.533768	0.526197
UP_KEYWORDS	Transmembrane	141	20.3463	0.0409902	408402, 413959, 100578664, 725682, 410449, 412505, 412503, 725165, 406108, 725688, 724079, 408641, 408363, 107964089, 726259, 551796, 100578708, 724907, 411781, 551559, 411387, 410172, 100576125, 413043, 100576132, 100577343, 102653782, 727333, 409203, 413605, 411269, 725031, 725159, 552084, 726526, 724188, 726762, 551301, 552234, 552239, 413576, 551428, 102656491, 100577346, 725460, 410862, 1005…	551	1893	8471	1.14512	0.997148	0.533768	0.526197
UP_KEYWORDS	Membrane	143	20.6349	0.0453158	408402, 413959, 100578664, 725682, 410449, 412505, 412503, 725165, 406108, 725688, 724079, 408641, 408363, 107964089, 726259, 551796, 100578708, 724907, 411781, 551559, 411387, 410172, 100576125, 413043, 100576132, 100577343, 102653782, 727333, 409203, 413605, 411269, 725031, 725159, 552084, 726526, 724188, 726762, 551301, 552234, 552239, 413576, 551428, 102656491, 100577346, 725460, 410862, 1005…	551	1927	8471	1.14087	0.998485	0.533768	0.526197
UP_KEYWORDS	Sodium transport	3	0.4329	0.0529982	100578207, 725359, 100577346	551	6	8471	7.68693	0.999511	0.533768	0.526197
UP_KEYWORDS	Redox-active center	3	0.4329	0.0529982	412526, 551039, 410032	551	6	8471	7.68693	0.999511	0.533768	0.526197
UP_KEYWORDS	Sodium	3	0.4329	0.0529982	100578207, 725359, 100577346	551	6	8471	7.68693	0.999511	0.533768	0.526197
UP_KEYWORDS	Sodium channel	3	0.4329	0.0529982	100578207, 725359, 100577346	551	6	8471	7.68693	0.999511	0.533768	0.526197
UP_KEYWORDS	Glycosyltransferase	6	0.865801	0.0596129	408788, 409203, 552328, 727593, 552051, 409267	551	33	8471	2.79525	0.999817	0.560362	0.552413
UP_KEYWORDS	Heme	6	0.865801	0.0888854	551179, 412209, 408270, 725159, 102656882, 410828	551	37	8471	2.49306	0.999998	0.747447	0.736845
UP_KEYWORDS	Transferase	25	3.6075	0.0901177	410228, 408788, 411576, 100578380, 552051, 727622, 551631, 552328, 724907, 552007, 550686, 408818, 413286, 409203, 410059, 412632, 727593, 725031, 409261, 552181, 725552, 409267, 552510, 551005, 550932	551	277	8471	1.38753	0.999998	0.747447	0.736845

## Sheet: FA_6dpi_Cont_vs_secInf_down-reg
Category	Term	Count	%	PValue	Genes	List Total	Pop Hits	Pop Total	Fold Enrichment	Bonferroni	Benjamini	FDR
GOTERM_BP_DIRECT	GO:0007165~signal transduction	14	1.86418	0.000212946	410208, 102654652, 410235, 410542, 412731, 410456, 724888, 412907, 410902, 100578818, 410231, 410044, 100577138, 551838	168	68	2671	3.27328	0.0256476	0.0257665	0.0257665
GOTERM_BP_DIRECT	GO:0046856~phosphatidylinositol dephosphorylation	3	0.399467	0.0493392	408730, 412731, 406096	168	6	2671	7.9494	0.997915	1	1
GOTERM_BP_DIRECT	GO:0055085~transmembrane transport	11	1.46471	0.0514858	408634, 725462, 409467, 408517, 410566, 408828, 552505, 408272, 725922, 413551, 411065	168	90	2671	1.94319	0.998417	1	1
GOTERM_BP_DIRECT	GO:0007155~cell adhesion	4	0.532623	0.0524696	409655, 102654069, 725225, 100576432	168	14	2671	4.54252	0.998606	1	1
GOTERM_BP_DIRECT	GO:0007264~small GTPase mediated signal transduction	10	1.33156	0.0758533	412309, 551034, 409633, 409126, 100577870, 551930, 409856, 725345, 411245, 412030	168	84	2671	1.89272	0.999934	1	1
GOTERM_CC_DIRECT	GO:0016021~integral component of membrane	153	20.3728	0.0035879	410844, 725287, 724473, 724197, 107964525, 726130, 410566, 726251, 409691, 724998, 409576, 727346, 551165, 724995, 551795, 552643, 552124, 552002, 100578829, 550984, 102655332, 411021, 412471, 100576099, 408634, 408478, 408517, 412115, 409845, 726922, 724227, 409200, 409563, 551388, 724618, 100578715, 412763, 725462, 102654069, 408467, 411158, 410982, 409957, 408987, 412007, 410225, 409792, 72522…	251	1879	3583	1.16235	0.137024	0.147104	0.147104
GOTERM_CC_DIRECT	GO:0005576~extracellular region	15	1.99734	0.0239712	726057, 102653655, 411830, 408726, 408789, 725932, 406140, 725366, 409553, 726478, 551268, 413481, 100577513, 100576248, 100577576	251	113	3583	1.8949	0.6302	0.491411	0.491411
GOTERM_MF_DIRECT	GO:0022891~substrate-specific transmembrane transporter activity	6	0.798935	0.0168832	408478, 551643, 412797, 100578810, 724998, 552592	296	22	4152	3.82555	0.944681	1	1
GOTERM_MF_DIRECT	GO:0016614~oxidoreductase activity, acting on CH-OH group of donors	6	0.798935	0.0203534	102653881, 410747, 552425, 406081, 100576547, 551044	296	23	4152	3.65922	0.969675	1	1
GOTERM_MF_DIRECT	GO:0008061~chitin binding	7	0.932091	0.0344742	413481, 102653655, 408726, 725932, 100577513, 100577576, 100576248	296	35	4152	2.80541	0.99743	1	1
GOTERM_MF_DIRECT	GO:0004674~protein serine/threonine kinase activity	10	1.33156	0.0353086	410208, 412271, 412747, 409590, 552733, 412560, 413430, 409255, 413153, 550739	296	64	4152	2.19172	0.997782	1	1
GOTERM_MF_DIRECT	GO:0022857~transmembrane transporter activity	5	0.665779	0.0571796	726871, 412007, 412056, 724227, 726688	296	21	4152	3.33977	0.999955	1	1
GOTERM_MF_DIRECT	GO:0005215~transporter activity	8	1.06525	0.0725909	408689, 409798, 551761, 409467, 552447, 409650, 410915, 551806	296	52	4152	2.158	0.999997	1	1
GOTERM_MF_DIRECT	GO:0008270~zinc ion binding	35	4.66045	0.0730789	100576186, 100576640, 408643, 408648, 413558, 412888, 410886, 102653956, 410808, 552078, 412051, 409095, 726947, 413103, 412397, 550708, 413086, 409206, 100576131, 409940, 725254, 725012, 725350, 727472, 726007, 726108, 724640, 409382, 724888, 409200, 724913, 102655240, 100576975, 410386, 551708	296	373	4152	1.31621	0.999998	1	1
GOTERM_MF_DIRECT	GO:0004842~ubiquitin-protein transferase activity	6	0.798935	0.0807924	100576640, 410225, 413103, 410808, 409382, 411805	296	33	4152	2.55037	0.999999	1	1
GOTERM_MF_DIRECT	GO:0008408~3'-5' exonuclease activity	3	0.399467	0.0832888	408336, 551398, 413532	296	7	4152	6.01158	1	1	1
GOTERM_MF_DIRECT	GO:0004725~protein tyrosine phosphatase activity	5	0.665779	0.0860751	551375, 411995, 411563, 725118, 726510	296	24	4152	2.9223	1	1	1
INTERPRO	IPR020846:Major facilitator superfamily domain	23	3.06258	5.93037e-05	408634, 725462, 725192, 408478, 726871, 408517, 412797, 410566, 412007, 726119, 408272, 724998, 724227, 726688, 409650, 552592, 552653, 551643, 408828, 412056, 552505, 100578810, 411065	513	126	7258	2.5826	0.0467323	0.0478581	0.0478581
INTERPRO	IPR005828:General substrate transporter	11	1.46471	0.00064139	408478, 726871, 551643, 412797, 412007, 412056, 100578810, 724998, 724227, 552592, 726688	513	43	7258	3.61929	0.404151	0.258801	0.258801
INTERPRO	IPR001611:Leucine-rich repeat	16	2.13049	0.0012708	724187, 410235, 411158, 100578084, 724651, 410902, 552026, 551422, 551378, 551458, 100576903, 410231, 409829, 411663, 411145, 100578976	513	89	7258	2.54349	0.64163	0.341845	0.341845
INTERPRO	IPR011705:BTB/Kelch-associated	6	0.798935	0.00284007	410191, 408635, 411991, 412476, 100578209, 551868	513	15	7258	5.65926	0.899258	0.542338	0.542338
INTERPRO	IPR011993:Pleckstrin homology-like domain	16	2.13049	0.00373728	408429, 410732, 412008, 409230, 408480, 726993, 552297, 409531, 409255, 412608, 552005, 100578818, 102656070, 410044, 411563, 413430	513	99	7258	2.28657	0.951278	0.542338	0.542338
INTERPRO	IPR008271:Serine/threonine-protein kinase, active site	16	2.13049	0.0045342	412747, 410732, 726790, 409286, 412608, 413261, 412271, 551673, 409590, 406092, 552733, 100576901, 412560, 413430, 413153, 412471	513	101	7258	2.24129	0.974458	0.542338	0.542338
INTERPRO	IPR000719:Protein kinase, catalytic domain	22	2.92943	0.0047043	410208, 412747, 410685, 410732, 726790, 412446, 409286, 412608, 410190, 413261, 412271, 551673, 409590, 406092, 552733, 100576901, 413596, 412560, 413430, 413153, 412471, 550739	513	162	7258	1.92135	0.977748	0.542338	0.542338
INTERPRO	IPR011009:Protein kinase-like domain	24	3.19574	0.00786404	410208, 412747, 410685, 410732, 726790, 412446, 409286, 726965, 102653935, 412608, 410190, 413261, 412271, 551673, 409590, 406092, 552733, 100576901, 413596, 412560, 413430, 413153, 412471, 550739	513	191	7258	1.77778	0.99829	0.756289	0.756289
INTERPRO	IPR003961:Fibronectin, type III	8	1.06525	0.00843445	551168, 409942, 726188, 408987, 413423, 725366, 409235, 725118	513	34	7258	3.32898	0.998925	0.756289	0.756289
INTERPRO	IPR000172:Glucose-methanol-choline oxidoreductase, N-terminal	6	0.798935	0.0135371	102653881, 410747, 552425, 406081, 100576547, 551044	513	21	7258	4.04233	0.999983	1	1
INTERPRO	IPR003663:Sugar/inositol transporter	6	0.798935	0.0165279	408478, 551643, 412797, 100578810, 724998, 552592	513	22	7258	3.85859	0.999999	1	1
INTERPRO	IPR000159:Ras-association	4	0.532623	0.0212686	100578818, 410542, 410456, 724888	513	9	7258	6.28807	1	1	1
INTERPRO	IPR012132:Glucose-methanol-choline oxidoreductase	5	0.665779	0.0225356	410747, 552425, 406081, 100576547, 551044	513	16	7258	4.4213	1	1	1
INTERPRO	IPR004827:Basic-leucine zipper domain	5	0.665779	0.0278689	411207, 726230, 726550, 413653, 410253	513	17	7258	4.16122	1	1	1
INTERPRO	IPR002557:Chitin binding domain	7	0.932091	0.0337122	413481, 102653655, 408726, 725932, 100577513, 100577576, 100576248	513	35	7258	2.82963	1	1	1
INTERPRO	IPR000859:CUB domain	5	0.665779	0.0338908	410986, 550984, 409143, 410386, 100578611	513	18	7258	3.93004	1	1	1
INTERPRO	IPR007867:Glucose-methanol-choline oxidoreductase, C-terminal	5	0.665779	0.04061	410747, 552425, 406081, 100576547, 551044	513	19	7258	3.7232	1	1	1
INTERPRO	IPR000300:Inositol polyphosphate-related phosphatase	3	0.399467	0.0430505	408730, 412731, 406096	513	5	7258	8.48889	1	1	1
INTERPRO	IPR001007:von Willebrand factor, type C	3	0.399467	0.0430505	726252, 724618, 411086	513	5	7258	8.48889	1	1	1
INTERPRO	IPR008942:ENTH/VHS	4	0.532623	0.0475716	409435, 409724, 726833, 409283	513	12	7258	4.71605	1	1	1
INTERPRO	IPR017441:Protein kinase, ATP binding site	14	1.86418	0.0480155	410208, 412747, 410732, 412608, 412271, 551673, 409590, 406092, 552733, 413596, 412560, 413430, 413153, 550739	513	111	7258	1.78445	1	1	1
INTERPRO	IPR003591:Leucine-rich repeat, typical subtype	9	1.1984	0.0493522	551378, 724187, 410235, 411158, 100576903, 410231, 100578084, 724651, 410902	513	58	7258	2.1954	1	1	1
INTERPRO	IPR006595:CTLH, C-terminal LisH motif	3	0.399467	0.0616053	411683, 410771, 410595	513	6	7258	7.07407	1	1	1
INTERPRO	IPR006020:Phosphotyrosine interaction domain	4	0.532623	0.0709271	408429, 102656070, 408480, 552297	513	14	7258	4.04233	1	1	1
INTERPRO	IPR013087:Zinc finger C2H2-type/integrase DNA-binding domain	16	2.13049	0.0747361	100576131, 725254, 100576293, 725012, 100577692, 725174, 726547, 724156, 100576901, 100578834, 100576307, 100576975, 100577801, 100578406, 100578920, 100578226	513	142	7258	1.59416	1	1	1
INTERPRO	IPR011701:Major facilitator superfamily	8	1.06525	0.0770276	408634, 725462, 408517, 410566, 408828, 552505, 408272, 411065	513	53	7258	2.13557	1	1	1
INTERPRO	IPR001810:F-box domain, cyclin-like	6	0.798935	0.0792034	100579052, 551517, 409829, 412155, 100578714, 552793	513	33	7258	2.57239	1	1	1
INTERPRO	IPR000157:Toll/interleukin-1 receptor homology (TIR) domain	3	0.399467	0.0823052	410235, 410231, 410902	513	7	7258	6.06349	1	1	1
KEGG_PATHWAY	ame04391:Hippo signaling pathway - fly	13	1.73103	1.36797e-05	724292, 410208, 410009, 408616, 413502, 409286, 725245, 724888, 412051, 724977, 413423, 413440, 551706	122	50	2113	4.50311	0.00123042	0.00123117	0.00123117
KEGG_PATHWAY	ame04068:FoxO signaling pathway	9	1.1984	0.00436748	409667, 413261, 409925, 410732, 409286, 552793, 413430, 409222, 550739	122	47	2113	3.31653	0.325601	0.196537	0.196537
KEGG_PATHWAY	ame01230:Biosynthesis of amino acids	8	1.06525	0.0239507	408622, 551448, 411796, 552523, 406080, 408859, 551670, 409058	122	51	2113	2.71681	0.887162	0.718522	0.718522
KEGG_PATHWAY	ame00260:Glycine, serine and threonine metabolism	5	0.665779	0.0446217	100576186, 411796, 552523, 100576547, 409058	122	24	2113	3.60827	0.983565	0.871389	0.871389
KEGG_PATHWAY	ame04142:Lysosome	8	1.06525	0.0484105	408851, 727146, 552091, 409724, 413489, 409708, 409365, 550716	122	59	2113	2.34843	0.988506	0.871389	0.871389
KEGG_PATHWAY	ame00562:Inositol phosphate metabolism	6	0.798935	0.0884771	408730, 412731, 406096, 724909, 411563, 409276	122	42	2113	2.47424	0.999761	1	1
UP_KEYWORDS	Signal	105	13.9814	2.0801e-05	726252, 406104, 725287, 724473, 552091, 102653832, 726251, 725202, 727346, 724358, 550984, 100576248, 100577576, 412471, 724187, 410732, 725273, 551268, 100577629, 100577901, 410986, 410747, 411830, 102653655, 411158, 408987, 102653658, 724651, 724771, 410902, 727126, 726950, 409278, 410190, 551375, 410231, 409708, 102654184, 411564, 100577513, 408851, 410235, 727472, 726703, 408970, 551890, 7246…	593	1012	8471	1.48214	0.00286645	0.00289133	0.00289133
UP_KEYWORDS	Serine/threonine-protein kinase	12	1.59787	0.00496786	412271, 412747, 409590, 552733, 406092, 409286, 100576901, 412560, 413430, 412471, 412608, 413153	593	65	8471	2.63723	0.497055	0.345266	0.345266
UP_KEYWORDS	Transmembrane helix	155	20.6391	0.0154169	100578300, 410844, 725287, 724473, 410685, 724197, 107964525, 726130, 410566, 726251, 409691, 724998, 409576, 727346, 551165, 724995, 551795, 552643, 552124, 100578829, 550984, 102655332, 411021, 412471, 100576099, 408634, 408478, 408517, 412115, 409845, 726922, 724227, 409200, 409563, 551388, 724618, 100578715, 412763, 725462, 102654069, 408467, 411158, 410982, 409957, 408987, 412007, 410225, 40…	593	1890	8471	1.17152	0.882826	0.559848	0.559848
UP_KEYWORDS	Transmembrane	155	20.6391	0.0161107	100578300, 410844, 725287, 724473, 410685, 724197, 107964525, 726130, 410566, 726251, 409691, 724998, 409576, 727346, 551165, 724995, 551795, 552643, 552124, 100578829, 550984, 102655332, 411021, 412471, 100576099, 408634, 408478, 408517, 412115, 409845, 726922, 724227, 409200, 409563, 551388, 724618, 100578715, 412763, 725462, 102654069, 408467, 411158, 410982, 409957, 408987, 412007, 410225, 40…	593	1893	8471	1.16966	0.893689	0.559848	0.559848
UP_KEYWORDS	Membrane	156	20.7723	0.0236952	100578300, 410844, 725287, 724473, 410685, 724197, 107964525, 726130, 410566, 726251, 409691, 724998, 409576, 727346, 551165, 724995, 551795, 552643, 552124, 100578829, 550984, 102655332, 411021, 412471, 100576099, 408634, 408478, 408517, 412115, 409845, 726922, 724227, 409200, 409563, 551388, 724618, 100578715, 412763, 725462, 102654069, 408467, 411158, 410982, 409957, 408987, 412007, 410225, 40…	593	1927	8471	1.15644	0.963458	0.658726	0.658726
UP_KEYWORDS	Transferase	29	3.86152	0.0302672	412747, 408687, 411796, 724552, 724216, 412608, 724995, 412051, 412271, 551398, 409590, 100578829, 726969, 406080, 100576901, 724909, 411021, 412471, 409286, 409382, 552313, 726859, 726419, 406092, 552733, 551749, 412560, 413430, 413153	593	277	8471	1.49554	0.985612	0.701191	0.701191
UP_KEYWORDS	Leucine-rich repeat	6	0.798935	0.0421961	551422, 551378, 410235, 411158, 410231, 410902	593	28	8471	3.06107	0.997393	0.837895	0.837895
UP_KEYWORDS	Disulfide bond	21	2.79627	0.0632725	725250, 725074, 727146, 726057, 411830, 411158, 410685, 412888, 408789, 408987, 413502, 727472, 409143, 726478, 725237, 551124, 550984, 100577629, 412763, 410386, 411086	593	199	8471	1.50746	0.999879	1	1

## Sheet: FAC_summary
UP-Regulated with infection
Cont vs Inf
Category	Term	Count	%	PValue	Genes	List Total	Pop Hits	Pop Total	Fold Enrichment	Bonferroni	Benjamini	FDR
GOTERM_CC_DIRECT	GO:0016021~integral component of membrane	83	23.9884	0.000237449	410448, 413959, 410449, 725165, 412503, 406108, 411732, 725688, 552293, 408363, 410805, 552202, 100578708, 552407, 412431, 411387, 413408, 100576132, 409203, 725078, 412316, 725159, 726526, 726762, 724942, 551033, 552285, 725359, 552279, 551744, 726958, 552239, 413576, 100576614, 100577748, 100578238, 100577026, 725460, 408788, 412209, 409715, 100576383, 413810, 724455, 552392, 551180, 724772, 72…	121	1879	3583	1.30802	0.0066273	0.00664856	0.00664856
KEGG_PATHWAY	ame01100: Metabolic pathways	52	15.0289	4.11554e-11	409814, 412303, 413678, 411897, 409494, 725365, 409299, 552130, 550667, 551039, 413048, 551837, 410254, 410096, 409203, 727173, 725552, 406131, 410539, 724942, 552086, 551102, 552557, 410583, 550932, 408788, 413810, 411633, 552392, 725343, 410828, 551975, 413664, 408818, 409624, 411724, 413549, 412810, 413228, 102656439, 410234, 552342, 408299, 410638, 413708, 412619, 726818, 725529, 551968, 5519…	75	678	2113	2.16079	3.08666e-09	3.08666e-09	2.88088e-09
KEGG_PATHWAY	ame01130: Biosynthesis of antibiotics	17	4.91329	9.80372e-05	409624, 413678, 411897, 552130, 412619, 552086, 550667, 552557, 725529, 551039, 410583, 413048, 408818, 551966, 410254, 552736, 410122	75	163	2113	2.93832	0.00732618	0.0036764	0.0034313
KEGG_PATHWAY	ame00052: Galactose metabolism	6	1.7341	0.000364437	411633, 411897, 551968, 408818, 406131, 552086	75	19	2113	8.89684	0.0269674	0.00911092	0.00850353
KEGG_PATHWAY	ame00010: Glycolysis / Gluconeogenesis	7	2.02312	0.00255214	409624, 551039, 411897, 408818, 552736, 410122, 552086	75	41	2113	4.81008	0.174408	0.0478525	0.0446624
KEGG_PATHWAY	ame00860: Porphyrin and chlorophyll metabolism	5	1.44509	0.00527746	408788, 409203, 413228, 409814, 413708	75	21	2113	6.70794	0.32757	0.0791619	0.0738844
Cont vs secInf
Category	Term	Count	%	PValue	Genes	List Total	Pop Hits	Pop Total	Fold Enrichment	Bonferroni	Benjamini	FDR
GOTERM_BP_DIRECT	GO:0006096~glycolytic process	7	1.0101	3.84216e-05	411576, 551005, 550785, 408818, 552736, 410122, 551154	214	10	2671	8.73692	0.00532647	0.00530218	0.00530218
GOTERM_CC_DIRECT	GO:0005623~cell	11	1.5873	9.67571e-05	409954, 100577341, 412526, 727309, 551975, 551005, 551039, 408818, 410032, 552429, 552835	246	36	3583	4.45043	0.00578889	0.00580543	0.00580543
KEGG_PATHWAY	ame01100: Metabolic pathways	112	16.1616	7.99977e-14	408402, 408368, 409614, 411897, 727622, 409299, 725325, 552130, 724907, 551437, 552007, 551039, 413048, 551837, 100576646, 726087, 409203, 413605, 410059, 727173, 413567, 725395, 726481, 412632, 552084, 725552, 551154, 410583, 410582, 411552, 100576660, 408868, 413735, 727483, 725343, 409155, 410071, 550686, 411724, 412815, 413627, 412810, 413867, 727593, 409261, 552342, 727510, 410638, 409267, 5…	197	678	2113	1.77183	8.24485e-12	8.23976e-12	7.35979e-12
KEGG_PATHWAY	ame01130: Biosynthesis of antibiotics	40	5.77201	4.93078e-09	411576, 411897, 551341, 727622, 409155, 725325, 552130, 551631, 410071, 550667, 550785, 552007, 550686, 551039, 413763, 413048, 408818, 410254, 100576646, 551917, 412670, 550804, 409624, 408950, 408654, 413627, 410059, 413867, 412632, 551154, 551103, 552712, 725529, 551005, 552556, 410583, 410582, 551966, 410122, 552736	197	163	2113	2.63212	5.07871e-07	2.53935e-07	2.26816e-07
KEGG_PATHWAY	ame01200: Carbon metabolism	27	3.8961	5.52804e-08	411576, 727622, 409155, 725325, 551631, 410071, 550667, 550785, 552007, 551039, 408818, 100576646, 551917, 412670, 550804, 409624, 408950, 408654, 413627, 410059, 413867, 551154, 551103, 552712, 551005, 410122, 552736	197	91	2113	3.18241	5.69387e-06	1.89796e-06	1.69527e-06
KEGG_PATHWAY	ame00010: Glycolysis / Gluconeogenesis	15	2.1645	8.17793e-06	409624, 408654, 411576, 411897, 551154, 551631, 551103, 550785, 552007, 551005, 551039, 408818, 552736, 410122, 100576646	197	41	2113	3.92411	0.000841976	0.000210582	0.000188092
KEGG_PATHWAY	ame00030: Pentose phosphate pathway	8	1.1544	0.00069643	413627, 552712, 413867, 550785, 411897, 551154, 550804, 725325	197	18	2113	4.76706	0.0692432	0.0143465	0.0128143
KEGG_PATHWAY	ame00040: Pentose and glucuronate interconversions	7	1.0101	0.00094007	408788, 409203, 409814, 406119, 413567, 727593, 551968	197	14	2113	5.36294	0.0923285	0.0161379	0.0144144
KEGG_PATHWAY	ame00020: Citrate cycle (TCA cycle)	11	1.5873	0.00174766	551103, 551631, 408950, 408654, 410059, 550667, 550686, 551039, 100576646, 551917, 409155	197	38	2113	3.10486	0.164869	0.0257156	0.0229692
KEGG_PATHWAY	ame00500: Starch and sucrose metabolism	7	1.0101	0.00213872	552328, 551005, 411897, 408818, 406131, 409267, 551154	197	16	2113	4.69258	0.197902	0.0275361
KEGG_PATHWAY	ame01230: Biosynthesis of amino acids	12	1.7316	0.0056698	410059, 413867, 411576, 550785, 552007, 552556, 552736, 410122, 412670, 551341, 550804, 727622	197	51	2113	2.52374	0.443257	0.0648877	0.0579579
KEGG_PATHWAY	ame00620: Pyruvate metabolism	9	1.2987	0.00707483	409624, 551103, 551631, 408950, 408654, 552007, 551039, 100576646, 552286	197	32	2113	3.01666	0.518716	0.0728708	0.0650885
KEGG_PATHWAY	ame00860: Porphyrin and chlorophyll metabolism	7	1.0101	0.00976705	408788, 409203, 409814, 725395, 727593, 552084, 413708	197	21	2113	3.5753	0.636127	0.0914551	0.081688
DOWN-Regulated with infection
Cont vs Inf
Category	Term	Count	%	PValue	Genes	List Total	Pop Hits	Pop Total	Fold Enrichment	Bonferroni	Benjamini	FDR
GOTERM_CC_DIRECT	GO:0005576~extracellular region	13	3.65169	0.000629549	413705, 726057, 102653655, 411830, 408726, 408789, 725932, 725366, 409553, 551268, 413481, 100577513, 100577576	130	113	3583	3.1708	0.0156204	0.0157387	0.0157387
GOTERM_MF_DIRECT	GO:0016614~oxidoreductase activity, acting on CH-OH group of donors	6	1.68539	0.00132532	102653881, 410747, 552425, 406081, 100576547, 551044	156	23	4152	6.94314	0.124202	0.0811931	0.0795693
GOTERM_MF_DIRECT	GO:0008061~chitin binding	7	1.96629	0.00162386	413705, 413481, 102653655, 408726, 725932, 100577513, 100577576	156	35	4152	5.32308	0.149999	0.0811931	0.0795693
GOTERM_MF_DIRECT	GO:0005215~transporter activity	8	2.24719	0.00287059	410626, 551761, 409467, 552447, 409650, 410915, 551806, 411790	156	52	4152	4.09467	0.249842	0.0956862	0.0937725
INTERPRO	IPR020846: Major facilitator superfamily domain	18	5.05618	7.97878e-07	413739, 725462, 725192, 726871, 412797, 410566, 412007, 408272, 724998, 724227, 409650, 552592, 551643, 412056, 413134, 552505, 100578810, 411065	243	126	7258	4.2669	0.00033266	0.000332715	0.000331119
INTERPRO	IPR005828: General substrate transporter	10	2.80899	9.18182e-06	413739, 726871, 551643, 412797, 412007, 412056, 100578810, 724998, 724227, 552592	243	43	7258	6.94612	0.00382152	0.00191441	0.00190523
INTERPRO	IPR000172: Glucose-methanol-choline oxidoreductase, N-terminal	6	1.68539	0.000519118	102653881, 410747, 552425, 406081, 100576547, 551044	243	21	7258	8.5338	0.19469	0.0721574	0.0718114
INTERPRO	IPR002557: Chitin binding domain	7	1.96629	0.000929833	413705, 413481, 102653655, 408726, 725932, 100577513, 100577576	243	35	7258	5.97366	0.321534	0.0969351	0.0964701
Cont vs secInf
Category	Term	Count	%	PValue	Genes	List Total	Pop Hits	Pop Total	Fold Enrichment	Bonferroni	Benjamini	FDR
GOTERM_BP_DIRECT	GO:0007165~signal transduction	14	1.86418	0.000212946	410208, 102654652, 410235, 410542, 412731, 410456, 724888, 412907, 410902, 100578818, 410231, 410044, 100577138, 551838	168	68	2671	3.27328	0.0256476	0.0257665	0.0257665
INTERPRO	IPR020846: Major facilitator superfamily domain	23	3.06258	5.93037e-05	408634, 725462, 725192, 408478, 726871, 408517, 412797, 410566, 412007, 726119, 408272, 724998, 724227, 726688, 409650, 552592, 552653, 551643, 408828, 412056, 552505, 100578810, 411065	513	126	7258	2.5826	0.0467323	0.0478581	0.0478581
KEGG_PATHWAY	ame04391: Hippo signaling pathway - fly	13	1.73103	1.36797e-05	724292, 410208, 410009, 408616, 413502, 409286, 725245, 724888, 412051, 724977, 413423, 413440, 551706	122	50	2113	4.50311	0.00123042	0.00123117	0.00123117
